# Supplementary material for: Astrocytic chloride is brain state dependent and modulates inhibitory neurotransmission in mice
Source: Nat Commun. 2023 Apr 4;14:1871. doi: 10.1038/s41467-023-37433-9 (PMC10073105; doi:10.1038/s41467-023-37433-9)
Supplement: Supplementary file 4 — Source Data [file 41467_2023_37433_MOESM4_ESM.zip]

Archive with 14 entries (14 files):
- Source Data Figure 1.xlsx
- Source Data Figure 2.xlsx
- Source Data Figure 3.xlsx
- Source Data Figure 4.xlsx
- Source Data Figure 5.xlsx
- Source Data Figure S1.xlsx
- Source Data Figure S10.xlsx
- Source Data Figure S2.xlsx
- Source Data Figure S3.xlsx
- Source Data Figure S4.xlsx
- Source Data Figure S5.xlsx
- Source Data Figure S6.xlsx
- Source Data Figure S7.xlsx
- Source Data Figure S9.xlsx
