# Supplementary material for: Astrocytic chloride is brain state dependent and modulates inhibitory neurotransmission in mice
Source: Nat Commun. 2023 Apr 4;14:1871. doi: 10.1038/s41467-023-37433-9 (PMC10073105; doi:10.1038/s41467-023-37433-9)
Supplement: Supplementary file 4 — Source Data [file 41467_2023_37433_MOESM4_ESM.zip › Source Data Figure 1.xlsx]

## Sheet: Figure 1b
Example trace
			sleep score
Time (sec)	chloride (deltaF/F)		Time (sec)	sleep	wake		Time (sec)	EEG (mV)	EMG (mV)
0.0019532	0.410469		0	0	10		0.0019532	-0.02663	0.00618
1.95515	1.18505		10	0	10		1.95515	0.004349	0.009155
3.90835	1.30647		20	0	0		3.90835	0.055771	0.030518
5.86155	-0.0963904		30	0	0		5.86155	0.051956	0.051193
7.81475	-0.673489		40	0	0		7.81475	0.032883	-0.00877
9.76795	0.0811282		50	0	0		9.76795	0.036545	0.029755
11.7212	0.343405		60	0	10		11.7212	0.001297	0.002747
13.6743	0.431347		70	0	10		13.6743	0.016861	0.000916
15.6275	0.421387		80	0	10		15.6275	-0.02869	0.024261
17.5807	0.548221		90	0	10		17.5807	0.066605	0.018082
19.5339	1.00513		100	0	10		19.5339	-0.03197	-0.0132
21.4871	1.13378		110	0	10		21.4871	0.008698	-0.02724
23.4403	1.46635		120	0	10		23.4403	-2.5	-0.02602
25.3935	1.15054		130	0	10		25.3935	1.75636	0.010529
27.3467	0.702202		140	0	10		27.3467	0.680313	0.037079
29.2999	-0.629426		150	0	10		29.2999	-0.31578	0.170975
31.2531	0.0994642		160	0	10		31.2531	-0.08148	-0.00099
33.2063	0.56983		170	0	10		33.2063	0.005875	-0.00252
35.1595	0.600796		180	0	10		35.1595	-0.02075	0.011978
37.1127	0.252433		190	0	10		37.1127	-0.0782	0.035095
39.0659	0.0555579		200	0	10		39.0659	0.013733	0.001755
41.0191	-0.0243081		210	0	10		41.0191	1.45096	-0.0251
42.9723	0.715459		220	0	10		42.9723	-0.35904	-0.01022
44.9255	0.897968		230	0	10		44.9255	0.128937	0.034027
46.8787	0.722485		240	0	10		46.8787	2.25998	-0.00168
48.8319	0.259025		250	0	10		48.8319	-0.98587	-0.05447
50.7851	-1.22543		260	0	10		50.7851	0.084991	-0.0206
52.7383	-1.90174		270	0	10		52.7383	0.078506	-0.01434
54.6915	-2.38796		280	0	10		54.6915	-0.07919	0.064621
56.6447	-2.93915		290	0	10		56.6447	0.076141	-0.01808
58.5979	-4.12759		300	0	10		58.5979	-0.02365	0.042648
60.5511	-4.51365		310	0	10		60.5511	0.049744	-0.01968
62.5043	-4.43302		320	0	10		62.5043	-0.00778	0.073471
64.4575	-4.48242		330	0	10		64.4575	-0.03708	0.078964
66.4107	-4.78318		340	0	10		66.4107	0.079651	-0.03815
68.3639	-5.0888		350	0	10		68.3639	-0.01495	0.021515
70.3171	-5.02288		360	0	10		70.3171	-0.03128	-0.00664
72.2703	-4.52614		370	0	10		72.2703	0.175552	0.030212
74.2235	-4.77191		380	0	10		74.2235	0.03418	0.025024
76.1767	-4.27585		390	0	10		76.1767	0.035629	0.013885
78.1299	-5.18206		400	0	10		78.1299	-0.07401	0.018082
80.0831	-5.11769		410	0	10		80.0831	-0.02121	0.006866
82.0363	-5.21852		420	0	10		82.0363	0.027008	-0.00809
83.9895	-5.29526		430	0	10		83.9895	-0.06317	0.004807
85.9427	-5.22146		440	0	10		85.9427	-0.07927	-0.01907
87.8959	-4.67595		450	0	10		87.8959	0.023956	0.010757
89.8491	-4.83818		460	0	10		89.8491	-0.05096	0.011749
91.8023	-4.60182		470	0	10		91.8023	-0.03891	-0.03311
93.7555	-4.84079		480	0	10		93.7555	0.063934	0.045242
95.7087	-4.94409		490	0	10		95.7087	-0.00679	-0.05295
97.6619	-4.93822		500	0	10		97.6619	0.027466	-0.00122
99.6151	-4.87511		510	0	10		99.6151	0.020981	-0.00359
101.568	-5.5464		520	0	10		101.568	-0.02899	0.002899
103.522	-4.86749		530	0	10		103.522	-0.01854	-0.00984
105.475	-5.06543		540	0	10		105.475	0.069885	0.035172
107.428	-5.6456		550	0	10		107.428	0.016861	-0.01701
109.381	-5.42737		560	0	10		109.381	0.055923	-0.02724
111.334	-4.60684		570	10	0		111.334	0.138321	0.004196
113.288	-3.59265		580	0	0		113.288	-0.02861	0.018845
115.241	-1.89754		590	10	0		115.241	-0.05066	-0.0222
117.194	-1.58267		600	0	10		117.194	-0.02953	0.005875
119.147	-3.46491		610	0	10		119.147	-0.06378	-0.01717
121.1	-3.93292		620	10	0		121.1	0.101624	-0.0415
123.054	-4.42872		630	10	0		123.054	0.032501	0.035553
125.007	-4.18928		640	10	0		125.007	0.01152	0.050888
126.96	-4.40729		650	10	0		126.96	0.115128	0.010834
128.913	-4.47562		660	10	0		128.913	-0.01801	0.001068
130.866	-4.32325		670	10	0		130.866	0.083237	-0.04982
132.82	-4.78298		680	10	0		132.82	0.009155	-0.10559
134.773	-5.22581		690	10	0		134.773	-0.01366	-0.04143
136.726	-4.70748		700	10	0		136.726	0.081329	0.021133
138.679	-2.91809		710	10	0		138.679	0.022583	0.003815
140.632	-1.58421		720	10	0		140.632	0.020981	-0.00565
142.586	-0.473911		730	0	10		142.586	-0.04875	0.002594
144.539	-0.760453		740	0	10		144.539	-0.01747	0.034561
146.492	-1.56901		750	10	0		146.492	-0.07866	0.028152
148.445	-1.44585		760	10	0		148.445	-0.0029	0.011597
150.398	-2.09422		770	10	0		150.398	-0.08537	0.009003
152.352	-2.94424		780	10	0		152.352	0.131302	-0.00061
154.305	-2.57419		790	10	0		154.305	0.145416	-0.0058
156.258	-1.69121		800	10	0		156.258	-0.05791	0.006332
158.211	-0.442389		810	10	0		158.211	0.038757	0.158386
160.164	-1.14002		820	10	0		160.164	-0.04929	0.014496
162.118	-1.51753		830	10	0		162.118	-0.02396	0.027695
164.071	-2.04038		840	10	0		164.071	-0.03975	-0.03014
166.024	-1.9738		850	10	0		166.024	0.009613	-0.01167
167.977	-1.99085		860	10	0		167.977	-0.04364	-0.00961
169.93	-2.86827		870	10	0		169.93	-0.01076	0.021362
171.884	-2.92461		880	10	0		171.884	-0.05592	-0.01945
173.837	-2.74661		890	10	0		173.837	-0.04181	0.005875
175.79	-3.04827		900	0	10		175.79	-0.02892	-0.04417
177.743	-3.32882		910	0	10		177.743	0.036697	0.003891
179.696	-3.71862		920	0	10		179.696	-0.06264	0.003433
181.65	-3.60827		930	10	0		181.65	0.027542	-0.0058
183.603	-3.32879		940	10	0		183.603	-0.02441	0.027618
185.556	-3.58588		950	10	0		185.556	0.056763	-0.02922
187.509	-2.23872		960	10	0		187.509	0.010147	0.002975
189.462	-0.470354		970	10	0		189.462	-0.15808	0.003586
191.416	0.676721		980	10	0		191.416	0.067749	0.010452
193.369	1.03364		990	10	0		193.369	0.092621	-0.05928
195.322	1.77493		1000	10	0		195.322	0.045929	-0.01114
197.275	2.02318		1010	10	0		197.275	-0.05356	0.007477
199.228	2.08361		1020	10	0		199.228	0.005417	-0.00328
201.182	2.03989		1030	10	0		201.182	-0.04158	-0.00031
203.135	2.46274		1040	0	10		203.135	-0.04166	-0.01312
205.088	2.45438		1050	0	10		205.088	-0.01274	-0.00725
207.041	1.33388		1060	0	10		207.041	-0.00458	-0.00099
208.994	1.29404		1070	0	10		208.994	-0.11093	0.043488
210.947	1.62408		1080	0	10		210.947	0.05043	-0.00183
212.901	2.12719		1090	0	10		212.901	-0.05005	0.010147
214.854	2.52051		1100	10	0		214.854	-0.01938	-0.01503
216.807	2.41617		1110	10	0		216.807	-0.03044	-0.0161
218.76	2.58243		1120	10	0		218.76	-0.08621	0.039368
220.713	1.75397		1130	10	0		220.713	-0.01022	-0.02426
222.667	0.485418		1140	10	0		222.667	-0.0708	-0.00473
224.62	1.24965		1150	10	0		224.62	-0.00633	-0.00443
226.573	0.761737		1160	10	0		226.573	0.067139	-0.01312
228.526	-0.663622		1170	10	0		228.526	-0.0563	-0.01343
230.479	-1.26955		1180	10	0		230.479	-0.04997	-0.03967
232.433	-2.03082		1190	10	0		232.433	-0.08179	0.02533
234.386	-2.49988		1200	10	0		234.386	-0.00748	0.023041
236.339	-1.5		1210	10	0		236.339	0.035934	0.013885
238.292	-2.34009		1220	10	0		238.292	-0.11612	-0.03761
240.245	-2.86151		1230	10	0		240.245	-0.12711	0.023117
242.199	-2.49988		1240	10	0		242.199	0.097198	-0.02769
244.152	-2.4745		1250	10	0		244.152	-0.02441	-0.0164
246.105	-2.31677		1260	10	0		246.105	0.035629	0.0103
248.058	-1.40894		1270	10	0		248.058	0.030975	-0.01801
250.011	-0.970373		1280	10	0		250.011	-0.06927	0.01976
251.965	-0.570326		1290	10	0		251.965	0.028915	0.009766
253.918	0.105548		1300	10	0		253.918	0.023041	0.016556
255.871	-0.0542357		1310	10	0		255.871	0.030518	0.006866
257.824	-0.412736		1320	10	0		257.824	0.029297	-0.01015
259.777	-0.390044		1330	10	0		259.777	0.02388	-0.05524
261.731	-2.1932		1340	0	10		261.731	0.119858	-0.01526
263.684	-2.42303		1350	0	10		263.684	-0.07668	-7.6e-05
265.637	-1.24868		1360	10	0		265.637	-0.02663	-0.01167
267.59	-0.749229		1370	10	0		267.59	-0.03487	-0.01068
269.543	-1.55357		1380	0	10		269.543	0.045929	0.014343
271.497	-1.43551		1390	0	10		271.497	-0.05577	-0.00862
273.45	-1.62303		1400	0	10		273.45	-0.0705	0.043869
275.403	-1.39435		1410	0	10		275.403	-0.01816	-0.04349
277.356	-1.97327		1420	0	10		277.356	-0.03387	0.002899
279.309	-3.22042		1430	0	10		279.309	0.041656	0.000153
281.263	-3.07591		1440	0	10		281.263	-0.04463	0.016403
283.216	-2.61135		1450	0	10		283.216	-0.00053	0.039368
285.169	-2.5201		1460	0	10		285.169	0.078354	-0.00298
287.122	-2.45181		1470	0	10		287.122	-0.0618	0.035172
289.075	-2.84404		1480	0	10		289.075	-0.08392	-0.02617
291.029	-2.92613		1490	0	10		291.029	0.060883	0.005417
292.982	-3.17158		1500	0	10		292.982	-0.10216	0.025024
294.935	-2.71665		1510	0	10		294.935	0.095749	-0.00374
296.888	-2.71891		1520	0	10		296.888	-0.04097	0.002823
298.841	-2.67637		1530	0	10		298.841	-0.06638	-0.00778
300.795	-3.93531		1540	0	10		300.795	-0.09682	-0.04105
302.748	-4.56537		1550	0	10		302.748	-0.03487	-0.04341
304.701	-3.79892		1560	0	10		304.701	0.012207	-0.03433
306.654	-3.21342		1570	0	10		306.654	0.003204	0.001755
308.607	-3.60949		1580	0	10		308.607	0.049744	0.003967
310.561	-2.21651		1590	0	10		310.561	-0.00641	0.156631
312.514	-1.38954		1600	0	10		312.514	0.037231	0.012817
314.467	-2.40593		1610	0	10		314.467	-0.00755	-0.00427
316.42	-2.57058		1620	0	0		316.42	-0.00237	-0.02365
318.373	-1.43649		1630	0	0		318.373	-0.05859	-0.01434
320.327	-2.1974		1640	0	10		320.327	-0.07614	-0.05356
322.28	-2.52067		1650	0	10		322.28	-0.02487	-0.00092
324.233	-1.72263		1660	0	10		324.233	0.008926	0.011063
326.186	-1.01993		1670	0	10		326.186	-0.00793	-0.01511
328.139	-1.41565		1680	0	10		328.139	-0.0013	-0.04211
330.093	-2.28152		1690	0	10		330.093	-0.01373	-0.0457
332.046	-2.28419		1700	0	10		332.046	-0.02884	0.026627
333.999	-3.13344		1710	0	10		333.999	0.043411	-0.02968
335.952	-3.03728		1720	0	10		335.952	0.103989	0.00679
337.905	-3.20971		1730	0	10		337.905	-0.03418	0.010071
339.859	-3.07733		1740	0	10		339.859	0.0811	-0.0029
341.812	-2.77536		1750	0	10		341.812	-0.01709	-0.01724
343.765	-2.92025		1760	0	0		343.765	0.031967	0.01915
345.718	-1.87986		1770	0	10		345.718	-0.00938	0.037766
347.671	-1.55273		1780	0	10		347.671	-0.01007	7.63e-05
349.625	-1.17362		1790	0	10		349.625	0.023422	0.027084
351.578	-0.66503		1800	0	10		351.578	-0.01129	-0.00359
353.531	-0.902713		1810	0	10		353.531	-0.06012	0.019073
355.484	-1.12262		1820	0	10		355.484	-0.03304	0.022125
357.437	-0.82256		1830	0	10		357.437	-0.01396	0.017319
359.391	-0.360164		1840	0	10		359.391	-0.05455	-0.00412
361.344	0.0916373		1850	0	10		361.344	-0.07843	0.001144
363.297	1.12589		1860	0	10		363.297	0.055008	-0.00015
365.25	2.06449		1870	0	10		365.25	0.083847	-0.06638
367.203	2.0237		1880	0	10		367.203	-0.01091	-0.01335
369.157	0.395879		1890	0	10		369.157	-0.01823	-0.00465
371.11	-2.20188		1900	0	10		371.11	0.011826	0.005951
373.063	-0.711728		1910	0	10		373.063	0.036774	0.005112
375.016	0.761796		1920	0	10		375.016	0.033798	-0.00122
376.969	1.01985		1930	0	10		376.969	-0.0309	0.005951
378.923	1.50504		1940	0	10		378.923	0.000458	0.003891
380.876	2.26479		1950	0	10		380.876	0.038834	-0.00771
382.829	2.78559		1960	0	10		382.829	-0.12337	0.00412
384.782	2.92045		1970	0	10		384.782	-0.02968	0.00206
386.735	3.53476		1980	0	10		386.735	0.044098	-0.00046
388.689	3.36099		1990	0	10		388.689	0.166397	-0.01167
390.642	3.37744		2000	0	10		390.642	0.015793	-0.00183
392.595	3.29808		2010	0	10		392.595	-0.05142	-0.00092
394.548	2.71058		2020	0	10		394.548	-0.05363	-0.00267
396.501	3.44492		2030	0	10		396.501	0.011826	-0.00305
398.455	1.64063		2040	0	10		398.455	0.013275	-0.00206
400.408	-0.952777		2050	0	10		400.408	-0.00336	0.011215
402.361	-1.5603		2060	0	10		402.361	0.045395	0.013428
404.314	-1.76402		2070	0	10		404.314	-0.10269	0.011444
406.267	-1.33044		2080	10	0		406.267	0.058441	0.007935
408.221	-1.8007		2090	10	0		408.221	-0.02701	-0.00534
410.174	-1.25394		2100	10	0		410.174	0.022125	0.042648
412.127	-1.88061		2110	10	0		412.127	-0.09277	-0.00854
414.08	-1.70443		2120	10	0		414.08	0.021667	0.109406
416.033	-1.51469		2130	10	0		416.033	0.017014	-0.0174
417.987	-1.31171		2140	10	0		417.987	-0.0206	0.055008
419.94	-1.48284		2150	10	0		419.94	-0.02541	-0.01862
421.893	-1.83937		2160	10	0		421.893	-0.06233	0.097809
423.846	-2.58509		2170	10	0		423.846	0.036545	-0.0132
425.799	-3.50944		2180	10	0		425.799	-0.00473	-0.03082
427.753	-4.00927		2190	10	0		427.753	0.005188	-0.09171
429.706	-4.80305		2200	10	0		429.706	0.004349	-0.00275
431.659	-4.78808		2210	10	0		431.659	-0.00839	-0.01358
433.612	-3.59765		2220	10	0		433.612	0.028534	-0.08064
435.565	-3.47375		2230	10	0		435.565	-0.03616	-0.00046
437.519	-4.22861		2240	10	0		437.519	-0.02579	0.033035
439.472	-3.99518		2250	10	0		439.472	0.003891	0.001984
441.425	-3.8881		2260	0	0		441.425	-0.02914	0.016098
443.378	-4.76827		2270	0	0		443.378	-0.01091	-0.02182
445.331	-4.73929		2280	0	10		445.331	-0.04547	0.025253
447.285	-4.36249		2290	0	10		447.285	-0.04135	0.035172
449.238	-3.08077		2300	0	10		449.238	-0.0425	-0.00931
451.191	-3.09179		2310	0	10		451.191	-0.01572	0.061111
453.144	-2.89751		2320	0	10		453.144	-0.02968	-0.00633
455.097	-2.56238		2330	0	10		455.097	0.017929	0.016098
457.051	-2.62262		2340	0	10		457.051	0.07576	-0.01022
459.004	-3.37867		2350	0	10		459.004	0.074615	0.008011
460.957	-3.39049		2360	0	10		460.957	-0.06477	7.63e-05
462.91	-2.50787		2370	0	10		462.91	0.029678	-0.01122
464.863	-2.78543		2380	0	10		464.863	0.005188	0.008392
466.817	-2.5654		2390	0	10		466.817	0.101624	-0.06119
468.77	-3.33014		2400	0	10		468.77	-0.12062	0.008163
470.723	-2.20854		2410	0	10		470.723	0.066681	-0.00351
472.676	-0.784341		2420	0	10		472.676	-0.08774	-0.00381
474.629	-0.275608		2430	0	10		474.629	-0.02884	0.014572
476.583	0.157926		2440	0	10		476.583	-0.01816	-0.04021
478.536	-0.393217		2450	0	10		478.536	-0.07011	0.027695
480.489	-1.82393		2460	0	10		480.489	-0.04868	0.015488
482.442	-2.06287		2470	0	10		482.442	-0.00908	0.037155
484.395	-1.91677		2480	0	0		484.395	0.082779	-0.01434
486.349	-1.48182		2490	0	0		486.349	-0.03487	0.026398
488.302	-1.83198		2500	0	0		488.302	-0.0573	0.028992
490.255	-2.69584		2510	0	10		490.255	0.059586	-0.00557
492.208	-2.60326		2520	0	10		492.208	0.022583	-0.01549
494.161	-2.63498		2530	0	10		494.161	0.061111	-0.00122
496.115	-2.67875		2540	0	10		496.115	0.022812	0.003815
498.068	-2.48052		2550	0	10		498.068	0.028458	0.020218
500.021	-1.88186		2560	0	10		500.021	0.008774	-0.00618
501.974	-2.64052		2570	0	10		501.974	0.062943	0
503.927	-1.75799		2580	0	10		503.927	0.013885	0.005569
505.881	-1.9809		2590	0	10		505.881	0.019531	0.015793
507.834	-1.16912		2600	0	10		507.834	0.034485	0.01236
509.787	-0.783091		2610	0	10		509.787	-0.08072	0.039978
511.74	-0.698137		2620	0	10		511.74	-0.05409	-0.00755
513.693	-0.401222		2630	0	10		513.693	-0.00511	-0.01106
515.647	-0.760907		2640	0	10		515.647	0.050735	-0.01602
517.6	-0.308904		2650	0	10		517.6	-0.01572	0.026321
519.553	0.00762168		2660	0	10		519.553	-0.32143	0.021057
521.506	-0.121323		2670	0	10		521.506	0.02655	0.003052
523.459	0.714858		2680	0	10		523.459	-0.05508	0.005493
525.413	-0.0391971		2690	0	10		525.413	-0.03838	0.000153
527.366	-1.40651		2700	0	10		527.366	0.041351	-0.00229
529.319	-2.64766		2710	0	10		529.319	-0.03983	0.0103
531.272	-3.35457		2720	0	10		531.272	-0.05173	-0.00885
533.225	-2.07509		2730	0	10		533.225	0.099106	-0.01312
535.179	-1.28701		2740	0	10		535.179	-0.00092	-0.00519
537.132	-1.03816		2750	0	10		537.132	0.070267	-0.01839
539.085	-1.25257		2760	0	10		539.085	0.039749	-0.00404
541.038	-1.45099		2770	0	10		541.038	-0.08377	-0.01259
542.991	-1.09885		2780	0	10		542.991	-0.03769	0.003052
544.945	-1.54516		2790	0	10		544.945	0.024948	-0.02968
546.898	-0.512474		2800	0	10		546.898	-0.00465	0.008316
548.851	-1.09523		2810	0	10		548.851	-0.037	-0.01129
550.804	-2.2245		2820	0	10		550.804	-0.04852	-0.01518
552.757	-1.76232		2830	0	10		552.757	0.056381	-0.0058
554.711	-1.24034		2840	0	10		554.711	-0.02785	0.000992
556.664	-1.05545		2850	0	10		556.664	0.035858	-0.01884
558.617	-0.855523		2860	0	10		558.617	0.218277	0.012894
560.57	0.280844		2870	0	10		560.57	-0.0312	0.004349
562.523	0.916578		2880	0	10		562.523	0.0811	-0.00084
564.477	1.87403		2890	0	10		564.477	-0.09308	0.00206
566.43	2.17813		2900	0	10		566.43	-0.05615	0.001144
568.383	1.71926		2910	0	10		568.383	-0.04639	-0.00793
570.336	1.84889		2920	0	10		570.336	0.010529	-0.00259
572.289	2.42464		2930	0	10		572.289	0.020676	0.003738
574.243	2.8292		2940	0	10		574.243	-0.02808	-0.0016
576.196	2.71754		2950	0	10		576.196	0.027771	0.029678
578.149	2.68748		2960	0	10		578.149	0.121231	0.006332
580.102	2.73725		2970	0	10		580.102	-0.09636	0.007172
582.055	2.46476		2980	0	10		582.055	-0.21667	-0.00198
584.009	2.53286		2990	0	10		584.009	-0.07187	0.008698
585.962	3.06358		3000	0	10		585.962	0.028839	-0.00107
587.915	2.86975		3010	0	10		587.915	0.056229	0.000839
589.868	2.52304		3020	0	10		589.868	-0.22903	0.005493
591.821	3.13539		3030	0	10		591.821	-0.01701	0.011368
593.775	2.63622		3040	10	0		593.775	0.051651	0.006638
595.728	2.1067		3050	10	0		595.728	-0.02579	0.003128
597.681	2.30066		3060	10	0		597.681	-0.02632	0.003815
599.634	2.52838		3070	10	0		599.634	-0.01724	0.004349
601.587	2.53111		3080	10	0		601.587	-0.03746	0.019226
603.541	2.11485		3090	10	0		603.541	-0.01907	0.014725
605.494	1.70507		3100	10	0		605.494	-0.00679	0.008087
607.447	1.69394		3110	10	0		607.447	0.058212	0.004501
609.4	1.26472		3120	10	0		609.4	-0.00786	-0.02373
611.353	1.62516		3130	10	0		611.353	0.079956	-0.01617
613.307	1.67872		3140	10	0		613.307	-0.01007	0.002518
615.26	1.81477		3150	10	0		615.26	-0.0631	0.000687
617.213	2.19868		3160	10	0		617.213	-0.07751	-0.00267
619.166	2.30366		3170	10	0		619.166	-0.00046	0.02243
621.119	1.96779		3180	10	0		621.119	-0.05234	0.009766
623.073	1.33765		3190	10	0		623.073	0.036011	0.004044
625.026	1.39022		3200	10	0		625.026	0.024185	0.004044
626.979	1.39375		3210	10	0		626.979	0	-0.0013
628.932	1.9723		3220	10	0		628.932	-0.07271	0.011368
630.885	1.61202		3230	10	0		630.885	0.02121	-0.00076
632.839	1.32407		3240	10	0		632.839	-0.15862	0.00267
634.792	0.838186		3250	10	0		634.792	0.005417	0.006256
636.745	0.955514		3260	10	0		636.745	0.098953	-0.02022
638.698	1.67941		3270	10	0		638.698	0.038147	0.000992
640.651	1.44008		3280	10	0		640.651	-0.112	-0.00732
642.605	1.10256		3290	0	10		642.605	-0.00809	-0.0177
644.558	1.07878		3300	10	0		644.558	-0.04417	0.004654
646.511	1.84126		3310	10	0		646.511	0.012817	0.002213
648.464	1.38202		3320	10	0		648.464	0.095139	0.002213
650.417	0.663186		3330	10	0		650.417	-0.21545	-0.00038
652.371	0.267589		3340	10	0		652.371	-0.25696	0.003738
654.324	0.400424		3350	0	0		654.324	-0.00809	0.007401
656.277	0.744131		3360	10	0		656.277	-0.08202	0.002289
658.23	0.814895		3370	10	0		658.23	0.282288	-0.01358
660.183	0.872839		3380	10	0		660.183	-0.14107	-0.00351
662.137	1.60696		3390	10	0		662.137	0.071945	0.001068
664.09	1.34029		3400	10	0		664.09	-0.01099	0.005493
666.043	0.75924		3410	10	0		666.043	-0.10368	-0.00633
667.996	0.664879		3420	10	0		667.996	0.038147	0.00145
669.949	1.22673		3430	10	0		669.949	0.423813	0.001831
671.903	0.973936		3440	10	0		671.903	0.004654	0.003891
673.856	0.884226		3450	10	0		673.856	0.303345	0.00061
675.809	1.0232		3460	10	0		675.809	-0.01915	0.00824
677.762	1.05073		3470	10	0		677.762	0.087051	0.003738
679.715	1.26841		3480	0	10		679.715	0.122604	0.003204
681.669	0.676808		3490	0	10		681.669	-0.03044	-0.00275
683.622	0.236118		3500	0	10		683.622	0.335617	7.63e-05
685.575	-0.243883		3510	10	0		685.575	-0.0679	-0.00122
687.528	0.236542		3520	10	0		687.528	0.105438	0.001831
689.481	0.734537		3530	10	0		689.481	0.065079	-0.00084
691.435	0.8477		3540	0	0		691.435	-0.14488	-0.01602
693.388	0.63062		3550	10	0		693.388	0.323563	0.009613
695.341	0.589437		3560	10	0		695.341	-0.08087	0.009384
697.294	0.310822		3570	10	0		697.294	0.01236	0.002899
699.247	0.645419		3580	10	0		699.247	-0.10315	-0.00076
701.201	0.616693		3590	10	0		701.201	0.042038	-0.00488
703.154	0.634348		3600	10	0		703.154	0.065384	0.006332
705.107	0.587492		3610	0	10		705.107	-0.04074	0.000458
707.06	0.141875		3620	0	10		707.06	-0.02281	0.001068
709.013	0.224382		3630	0	10		709.013	0.152054	-0.00343
710.967	0.0383281		3640	0	10		710.967	0.027542	-0.00443
712.92	-0.00261762		3650	0	10		712.92	-0.06927	0.001144
714.873	-0.0311923		3660	0	10		714.873	-0.1329	0.006943
716.826	0.270256		3670	0	10		716.826	0.060425	0.004959
718.779	0.0778927		3680	0	10		718.779	0.341797	-0.00618
720.733	0.254726		3690	0	10		720.733	0.03212	-7.6e-05
722.686	-0.0693634		3700	0	10		722.686	-0.22209	0.003357
724.639	-0.0672001		3710	0	10		724.639	0.089188	0.004196
726.592	0.14017		3720	0	10		726.592	0.003052	0.06958
728.545	0.183752		3730	0	10		728.545	-0.00427	-0.00832
730.499	0.621867		3740	0	10		730.499	-0.01076	0.040054
732.452	0.440774		3750	0	10		732.452	0.072403	0.018768
734.405	-1.19385		3760	0	10		734.405	0.001984	0.000458
736.358	-1.2958		3770	0	10		736.358	-0.02327	0.00824
738.311	-1.50554		3780	0	10		738.311	0.047684	-7.6e-05
740.265	-0.857898		3790	0	10		740.265	-0.05623	0.00206
742.218	0.242153		3800	0	10		742.218	0.050583	0.00267
744.171	0.482001		3810	0	10		744.171	-0.07584	0.000992
746.124	0.466433		3820	0	10		746.124	-0.02571	0.000992
748.077	0.341952		3830	0	10		748.077	-0.04311	0.004654
750.031	0.76079		3840	0	10		750.031	0.034943	0.003891
751.984	0.858167		3850	0	10		751.984	-0.00748	-0.0032
753.937	0.400104		3860	0	10		753.937	0.217743	-0.0016
755.89	-0.365223		3870	10	0		755.89	0.042648	0.003128
757.843	-0.281867		3880	10	0		757.843	0.071259	0.002213
759.797	-0.275161		3890	10	0		759.797	0.065155	0.004196
761.75	0.247588		3900	10	0		761.75	-0.00549	0.001144
763.703	0.309973		3910	10	0		763.703	0.093155	0.006866
765.656	0.282549		3920	10	0		765.656	0.088501	0.013504
767.609	0.284884		3930	10	0		767.609	-0.10574	-0.00275
769.563	0.526716		3940	0	10		769.563	-0.14488	0.005798
771.516	0.443622		3950	0	10		771.516	-0.3595	0.002899
773.469	0.501142		3960	10	0		773.469	-0.02136	-0.00168
775.422	0.268381		3970	10	0		775.422	0.052643	0.000916
777.375	0.0981437		3980	10	0		777.375	-0.12054	0.004349
779.329	-0.0344116		3990	10	0		779.329	0.0811	-0.00221
781.282	-0.283009		4000	10	0		781.282	-0.41573	0.004883
783.235	-0.338672		4010	10	0		783.235	0.015793	0.002899
785.188	0.0998705		4020	10	0		785.188	-0.08499	0.000534
787.141	-0.403026		4030	10	0		787.141	0.044937	-0.00267
789.095	-0.391457		4040	10	0		789.095	0.086136	0.000763
791.048	-0.00426835		4050	10	0		791.048	0.070724	-0.00443
793.001	0.462654		4060	10	0		793.001	-0.1635	-0.00702
794.954	0.240935		4070	10	0		794.954	-0.10078	0.000458
796.907	0.330106		4080	10	0		796.907	-0.06386	0.004883
798.861	0.641669		4090	0	10		798.861	-0.13412	-0.00267
800.814	0.143699		4100	0	10		800.814	0.146484	0.00206
802.767	0.0498033		4110	0	10		802.767	0.014954	0.000458
804.72	-0.0334009		4120	0	10		804.72	-0.13107	0.000229
806.673	0.0788083		4130	0	10		806.673	-0.01251	0.01297
808.627	-0.0457667		4140	0	10		808.627	0.141983	0.003815
810.58	0.278884		4150	0	10		810.58	-0.10002	0.004044
812.533	0.192493		4160	0	10		812.533	-0.10796	-0.00168
814.486	-0.0340634		4170	0	10		814.486	0.113525	-0.00092
816.439	-0.399594		4180	0	10		816.439	-0.05943	-0.00046
818.393	-0.215147		4190	0	10		818.393	-0.17212	-0.00641
820.346	0.614626		4200	0	10		820.346	-0.15038	0.005493
822.299	0.360262		4210	0	10		822.299	-0.08553	0.001526
824.252	0.0338916		4220	0	10		824.252	-0.06432	0.000992
826.205	0.276694		4230	0	10		826.205	-0.28198	0.001831
828.159	0.0590627		4240	0	10		828.159	-0.06523	0.005493
830.112	0.0456926		4250	0	10		830.112	0.202942	0.000687
832.065	-0.687505		4260	0	10		832.065	-0.1638	0.00473
834.018	-0.642202		4270	0	10		834.018	-0.09605	-0.00122
835.971	-0.337862		4280	0	0		835.971	0.14267	-0.00023
837.925	0.120389		4290	0	0		837.925	-0.13145	-0.00198
839.878	-0.674479		4300	0	10		839.878	-0.16777	0.001068
841.831	-0.273379		4310	0	10		841.831	-0.25284	0.004044
843.784	0.304166		4320	0	10		843.784	0.105896	0.003891
845.737	0.264608		4330	0	10		845.737	-0.0901	0.002365
847.691	0.543541		4340	0	10		847.691	0.320282	0.007095
849.644	-0.242243		4350	0	10		849.644	-0.04478	0.003738
851.597	0.0707443		4360	0	10		851.597	0.23819	0.002518
853.55	0.252093		4370	0	10		853.55	0.005035	0.00145
855.503	0.293211		4380	0	10		855.503	0.231934	0.007019
857.457	0.299561		4390	0	10		857.457	-0.1123	0.01358
859.41	-0.227445		4400	10	0		859.41	0.020294	0.001221
861.363	-0.460229		4410	10	0		861.363	-0.03357	0.007095
863.316	-0.350012		4420	0	0		863.316	-0.01968	-0.00114
865.269	-0.379156		4430	10	0		865.269	-0.06058	-0.00038
867.223	0.0783996		4440	10	0		867.223	-0.27184	-7.6e-05
869.176	0.280865		4450	10	0		869.176	-0.08774	-0.0074
871.129	0.285612		4460	10	0		871.129	0.041962	-0.00114
873.082	0.155731		4470	10	0		873.082	-0.05989	0.003815
875.035	0.302517		4480	10	0		875.035	-0.19516	0.000839
876.989	0.524666		4490	10	0		876.989	-0.03822	0.00267
878.942	0.774379		4500	10	0		878.942	-0.05836	0.004654
880.895	0.180691		4510	10	0		880.895	0.151672	0.000153
882.848	0.197341		4520	10	0		882.848	-0.09689	0.00145
884.801	0.338031		4530	10	0		884.801	-0.06462	0.004959
886.755	-0.0162509		4540	10	0		886.755	0.004959	0.001678
888.708	-0.179193		4550	10	0		888.708	0.0811	-0.00252
890.661	0.0287976		4560	10	0		890.661	0.074921	-0.00183
892.614	-0.039807		4570	0	10		892.614	-0.23529	-0.00336
894.567	0.082726		4580	0	10		894.567	-0.00015	0.00061
896.521	-0.410596		4590	10	0		896.521	-0.08087	0.003967
898.474	-0.205411		4600	10	0		898.474	0.04631	-0.00023
900.427	-0.418822		4610	10	0		900.427	0.016708	0.003433
902.38	-0.67581		4620	10	0		902.38	0.340576	-0.00328
904.333	-0.938984		4630	10	0		904.333	-0.02159	0.007629
906.287	-0.801192		4640	10	0		906.287	0.020905	0.009689
908.24	-0.366871		4650	10	0		908.24	-0.06996	-0.00267
910.193	-0.333259		4660	10	0		910.193	-0.06218	0
912.146	-0.426967		4670	10	0		912.146	-0.02037	0.002365
914.099	-0.831813		4680	10	0		914.099	0.069809	0.016632
916.053	-0.147599		4690	10	0		916.053	-0.04074	-0.00038
918.006	0.456495		4700	10	0		918.006	0.104904	0.002289
919.959	0.204673		4710	10	0		919.959	0.045547	0.001755
921.912	0.208899		4720	10	0		921.912	0.064621	0.002518
923.865	0.408523		4730	10	0		923.865	-0.16617	-0.0061
925.819	0.303981		4740	10	0		925.819	0.319595	-0.00587
927.772	-0.00826929		4750	10	0		927.772	0.056458	0.006638
929.725	0.208508		4760	10	0		929.725	0.019989	0.011215
931.678	0.374428		4770	10	0		931.678	-0.08301	-0.0174
933.631	-0.107407		4780	0	0		933.631	-0.03197	-0.00778
935.585	-0.451243		4790	10	0		935.585	0.212784	0.003128
937.538	-1.05596		4800	10	0		937.538	-0.05203	0.000687
939.491	-0.764468		4810	10	0		939.491	-0.14915	0.007477
941.444	-0.0849617		4820	10	0		941.444	0.021286	-0.00252
943.397	-0.286015		4830	10	0		943.397	0.080795	-0.00626
945.351	-0.597432		4840	10	0		945.351	0.029297	-0.0029
947.304	-0.465482		4850	10	0		947.304	0.250549	0.006638
949.257	-0.217367		4860	10	0		949.257	0.089111	0.004959
951.21	-0.461149		4870	10	0		951.21	-0.13298	0.005798
953.163	-0.895642		4880	10	0		953.163	-0.27245	0.005035
955.117	-0.257769		4890	10	0		955.117	-0.09071	0.002289
957.07	0.119678		4900	10	0		957.07	0.225525	-0.00626
959.023	0.160539		4910	10	0		959.023	0.137939	-0.00275
960.976	-0.181728		4920	10	0		960.976	-0.06767	0.003433
962.929	-0.325813		4930	10	0		962.929	-0.09224	-0.01572
964.883	-0.590211		4940	10	0		964.883	0.08461	0.010071
966.836	-0.52346		4950	0	10		966.836	0.140457	0.003891
968.789	-0.675318		4960	0	10		968.789	0.081787	-0.0013
970.742	-0.624184		4970	0	10		970.742	0.342712	0.00679
972.695	-0.602163		4980	0	10		972.695	-0.02953	0.002823
974.649	-0.163044		4990	0	10		974.649	-0.05623	0.018005
976.602	-0.146738		5000	0	10		976.602	0.334473	0.001831
978.555	-0.332861		5010	0	10		978.555	-0.14442	-0.0032
980.508	-0.94256		5020	0	10		980.508	0.309982	-0.0029
982.461	-0.241229		5030	0	10		982.461	0.131302	0.003662
984.415	-0.385717		5040	0	10		984.415	-0.00534	0.00473
986.368	-0.289274		5050	0	10		986.368	-0.06065	-0.00977
988.321	-0.0896939		5060	0	10		988.321	-0.0573	0.008087
990.274	0.175057		5070	0	10		990.274	-0.08957	0.011292
992.227	0.633141		5080	0	10		992.227	0.158997	0.003891
994.181	0.640002		5090	0	10		994.181	-0.1931	-0.00015
996.134	0.832222		5100	0	10		996.134	-0.10429	-0.00664
998.087	0.30306		5110	0	10		998.087	0.083923	-0.00061
1000.04	-0.143092		5120	0	10		1000.04	0.138321	-0.0013
1001.99	-0.100389		5130	0	10		1001.99	-0.18875	0.003433
1003.95	-0.699689		5140	0	10		1003.95	0.05043	0.005951
1005.9	-0.356629		5150	0	10		1005.9	0.024567	-0.00534
1007.85	-0.703851		5160	0	10		1007.85	0.074005	-0.00542
1009.81	-0.719592		5170	0	10		1009.81	-0.01419	0.003891
1011.76	-0.34618		5180	0	10		1011.76	-0.07187	0.00267
1013.71	-0.584532		5190	0	10		1013.71	0.153275	0.007553
1015.67	-0.739225		5200	0	10		1015.67	0.046997	0.007019
1017.62	-0.467356		5210	0	10		1017.62	0.016632	0.001297
1019.57	-0.623577		5220	0	10		1019.57	0.351639	0.001602
1021.53	-0.641842		5230	0	10		1021.53	0.041199	0.004349
1023.48	-0.944366		5240	0	10		1023.48	-0.38445	0.005875
1025.43	-0.862736		5250	0	10		1025.43	0.10582	-0.00046
1027.38	-0.20601		5260	0	10		1027.38	0.243988	-0.00122
1029.34	-0.297072		5270	0	10		1029.34	-0.15289	7.63e-05
1031.29	-0.18633		5280	0	10		1031.29	-0.14771	-0.00046
1033.24	-0.693992		5290	0	10		1033.24	-0.32715	-0.00259
1035.2	-0.844471		5300	0	10		1035.2	0.103989	-0.0032
1037.15	-1.266		5310	0	10		1037.15	-0.1049	-0.00595
1039.1	-1.19273		5320	0	10		1039.1	0.004196	0.018692
1041.06	-0.612027		5330	0	10		1041.06	-0.04311	0.009537
1043.01	-0.540105		5340	0	10		1043.01	0.042267	-0.01328
1044.96	-0.730543		5350	0	10		1044.96	-0.0148	-0.02541
1046.92	-0.735431		5360	0	10		1046.92	-0.03723	-0.02922
1048.87	-0.558207		5370	0	10		1048.87	-0.02007	0.002594
1050.82	-0.477067		5380	0	10		1050.82	0.029449	0.004883
1052.78	-2.06566		5390	0	10		1052.78	-0.04585	-0.03349
1054.73	-3.38116		5400	0	10		1054.73	-0.0238	0.032425
1056.68	-4.03677		5410	0	10		1056.68	-0.04448	-0.01396
1058.64	-3.78332		5420	0	10		1058.64	-0.00641	0.012817
1060.59	-4.15631		5430	0	10		1060.59	0.031586	0.015411
1062.54	-4.55792		5440	0	10		1062.54	-0.00076	-0.01686
1064.5	-4.4849		5450	10	0		1064.5	-0.01381	0.014343
1066.45	-4.74053		5460	10	0		1066.45	0.049591	0.011368
1068.4	-4.42735		5470	10	0		1068.4	-0.00343	0.013275
1070.36	-4.28441		5480	10	0		1070.36	-0.05821	0.007248
1072.31	-3.87542		5490	10	0		1072.31	0.043564	0.001144
1074.26	-3.49732		5500	10	0		1074.26	-0.01183	0.003281
1076.21	-3.48617		5510	10	0		1076.21	0.038071	0.000153
1078.17	-2.79726		5520	10	0		1078.17	-0.09605	0.001831
1080.12	-1.82854		5530	0	10		1080.12	0.001526	0.003128
1082.07	-1.0889		5540	0	10		1082.07	0.093231	-0.00275
1084.03	-0.838942		5550	10	0		1084.03	0.022202	0.001831
1085.98	-0.665496		5560	10	0		1085.98	-0.00458	0.002213
1087.93	-0.209158		5570	10	0		1087.93	0.052719	0.006104
1089.89	-0.0883794		5580	10	0		1089.89	-0.06935	0.000839
1091.84	0.0619424		5590	10	0		1091.84	-0.05424	-0.00031
1093.79	0.0343957		5600	10	0		1093.79	-0.09804	-0.00061
1095.75	-0.102318		5610	10	0		1095.75	0.022736	0.008621
1097.7	-0.0788153		5620	10	0		1097.7	-0.11093	-0.00191
1099.65	-0.0563965		5630	10	0		1099.65	0.030518	0.005112
1101.61	0.455651		5640	10	0		1101.61	-0.0309	0.006561
1103.56	0.459449		5650	10	0		1103.56	0.028229	0.00412
1105.51	0.103924		5660	10	0		1105.51	0.062943	-0.00053
1107.47	-0.038532		5670	10	0		1107.47	-0.22392	0.001984
1109.42	-0.0916654		5680	10	0		1109.42	-0.04349	0.007172
1111.37	0.0709317		5690	10	0		1111.37	0.289383	0.006485
1113.33	0.349629		5700	0	0		1113.33	0.117569	0.002213
1115.28	-0.346814		5710	10	0		1115.28	-0.09499	0.002975
1117.23	-0.558458		5720	10	0		1117.23	0.093689	0.005264
1119.19	-1.00007		5730	10	0		1119.19	0.095215	0.001831
1121.14	-0.487053		5740	10	0		1121.14	0.13855	0.006561
1123.09	-0.285239		5750	10	0		1123.09	-0.04189	0.003128
1125.04	-0.363268		5760	10	0		1125.04	-0.1754	-0.00206
1127	-0.374273		5770	10	0		1127	-0.10742	0.008087
1128.95	-0.780895		5780	10	0		1128.95	0.005417	0.004272
1130.9	-0.320803		5790	10	0		1130.9	0.126648	0.004349
1132.86	-0.254516		5800	0	10		1132.86	-0.03922	-0.00488
1134.81	-0.356172		5810	0	10		1134.81	0.110703	0.003738
1136.76	0.113441		5820	0	10		1136.76	0.134583	-0.00343
1138.72	-0.105272		5830	10	0		1138.72	-0.01823	0.004883
1140.67	-0.236512		5840	10	0		1140.67	-0.04089	0.007858
1142.62	-0.200046		5850	0	10		1142.62	-0.04852	0.000458
1144.58	0.639758		5860	10	0		1144.58	-0.18486	0.007706
1146.53	0.116713		5870	10	0		1146.53	-0.03555	0.007324
1148.48	-0.069682		5880	10	0		1148.48	-0.00023	-0.01144
1150.44	0.485943		5890	10	0		1150.44	0.05188	-0.00443
1152.39	0.584319		5900	10	0		1152.39	-0.10086	0.003815
1154.34	0.831903		5910	10	0		1154.34	0.019302	0.004883
1156.3	0.506216		5920	10	0		1156.3	0.120239	0.001526
1158.25	0.586497		5930	10	0		1158.25	-0.07469	0.001526
1160.2	0.175052		5940	10	0		1160.2	0.0383	-0.00145
1162.16	0.151188		5950	10	0		1162.16	0.221786	-0.00351
1164.11	-0.30834		5960	10	0		1164.11	-0.07019	0.010452
1166.06	-0.640107		5970	10	0		1166.06	0.038147	0.008621
1168.02	-0.88871		5980	10	0		1168.02	-0.15106	7.63e-05
1169.97	-0.773962		5990	10	0		1169.97	0.015335	-0.00732
1171.92	-0.568507		6000	10	0		1171.92	-0.01701	0.003128
1173.87	-0.228812		6010	10	0		1173.87	-0.15144	-0.00969
1175.83	-0.417894		6020	10	0		1175.83	-0.01587	-0.00343
1177.78	0.188154		6030	10	0		1177.78	0.046997	0.002213
1179.73	-0.189478		6040	10	0		1179.73	-0.10094	-0.00076
1181.69	0.0865796		6050	10	0		1181.69	-0.04997	-0.00229
1183.64	-0.117797		6060	10	0		1183.64	0.128098	-0.00534
1185.59	-0.331482		6070	10	0		1185.59	0.014114	0.005569
1187.55	-0.264835		6080	10	0		1187.55	0.160599	-0.00259
1189.5	0.0183655		6090	10	0		1189.5	0.171509	0.001984
1191.45	-0.478073		6100	10	0		1191.45	0.023956	0.00946
1193.41	-0.585511		6110	10	0		1193.41	-0.09453	0.001526
1195.36	-0.916676		6120	10	0		1195.36	0.144882	0.001221
1197.31	-0.575033		6130	10	0		1197.31	-0.20554	-0.00145
1199.27	-0.170405		6140	0	10		1199.27	0.067139	0.001297
1201.22	0.0617912		6150	0	10		1201.22	0.068054	-0.00351
1203.17	-0.148951		6160	10	0		1203.17	-0.12581	-0.00412
1205.13	0.0101031		6170	0	0		1205.13	0.008774	0.003586
1207.08	0.0950153		6180	10	0		1207.08	0.184708	0.000916
1209.03	-0.0858569		6190	10	0		1209.03	0.052338	-0.00359
1210.99	-0.236277		6200	10	0		1210.99	0.021896	-0.0045
1212.94	-0.708384		6210	10	0		1212.94	0.17334	0.002899
1214.89	-0.59975		6220	10	0		1214.89	0.10437	-0.00305
1216.85	-0.481223		6230	10	0		1216.85	-0.17914	-0.00298
1218.8	-0.286048		6240	10	0		1218.8	0.192642	0.001984
1220.75	0.0181264		6250	10	0		1220.75	-0.02563	-0.00046
1222.7	0.365427		6260	0	10		1222.7	0.084305	-0.00061
1224.66	-0.219698		6270	0	10		1224.66	0.147858	-0.01183
1226.61	-0.313583		6280	0	10		1226.61	-0.06897	-0.0032
1228.56	0.18383		6290	0	10		1228.56	-0.10208	7.63e-05
1230.52	0.306048		6300	10	0		1230.52	-0.22141	0.00824
1232.47	0.0651289		6310	10	0		1232.47	0.179214	0.001221
1234.42	0.0373156		6320	10	0		1234.42	-0.12077	-0.00183
1236.38	-0.727082		6330	0	0		1236.38	0.132446	0.000763
1238.33	-0.51779		6340	10	0		1238.33	0.051346	0.002747
1240.28	-0.622712		6350	10	0		1240.28	0.038071	-0.00206
1242.24	-0.121802		6360	10	0		1242.24	-0.06302	0.002823
1244.19	0.139809		6370	10	0		1244.19	0.030289	-0.00244
1246.14	0.210845		6380	10	0		1246.14	0.118332	0.000992
1248.1	-0.0265187		6390	10	0		1248.1	-0.06111	-7.6e-05
1250.05	0.0270002		6400	10	0		1250.05	0.126343	0.001068
1252	-0.192255		6410	10	0		1252	0.146866	-0.00153
1253.96	0.675429		6420	10	0		1253.96	0.102997	0.000229
1255.91	0.19127		6430	10	0		1255.91	-0.07553	0.000534
1257.86	0.256086		6440	10	0		1257.86	0.241318	-0.01305
1259.82	0.256463		6450	10	0		1259.82	0.104065	0.00412
1261.77	0.552678		6460	10	0		1261.77	-0.11818	0.001984
1263.72	-0.326026		6470	10	0		1263.72	0.040817	-0.00168
1265.68	-0.926399		6480	10	0		1265.68	-0.03433	0.002213
1267.63	-1.09974		6490	10	0		1267.63	0.113754	0.004807
1269.58	-0.751735		6500	10	0		1269.58	-0.17189	0.005798
1271.53	-0.609221		6510	10	0		1271.53	0.097656	-0.00427
1273.49	-0.455121		6520	0	0		1273.49	-0.20363	0.002518
1275.44	-0.400293		6530	0	10		1275.44	0.19516	-0.00397
1277.39	-0.0990258		6540	0	10		1277.39	0.051956	0.000458
1279.35	0.132881		6550	0	10		1279.35	0.024948	0.001068
1281.3	0.33337		6560	0	10		1281.3	0.030823	0.001907
1283.25	0.218026		6570	0	10		1283.25	0.058441	-0.00305
1285.21	-0.128297		6580	0	10		1285.21	-0.13481	0.001602
1287.16	-0.291426		6590	0	10		1287.16	0.073776	0.000992
1289.11	0.023939		6600	0	10		1289.11	-0.17746	-0.00694
1291.07	0.129214		6610	0	10		1291.07	-0.13786	-0.00237
1293.02	-0.357686		6620	0	10		1293.02	-0.16441	0.002213
1294.97	-0.950549		6630	0	10		1294.97	-0.02045	-0.01434
1296.93	-0.923963		6640	0	10		1296.93	-0.12329	0.002899
1298.88	-1.32365		6650	0	10		1298.88	-0.11513	0.002213
1300.83	-1.06174		6660	0	10		1300.83	0.208588	0.001144
1302.79	-0.713335		6670	0	10		1302.79	0.0457	0.001602
1304.74	-0.532853		6680	0	10		1304.74	-0.03525	0.003738
1306.69	-0.461133		6690	0	10		1306.69	-0.06218	-0.00122
1308.65	-0.675925		6700	0	10		1308.65	0.29953	-0.00229
1310.6	-0.835562		6710	0	10		1310.6	0.111923	0.001297
1312.55	-0.254098		6720	0	10		1312.55	-0.08736	-0.00122
1314.51	-0.157908		6730	0	10		1314.51	-0.00595	0.000992
1316.46	-0.453268		6740	0	10		1316.46	-0.31647	0.002975
1318.41	-0.780546		6750	0	10		1318.41	-0.24063	7.63e-05
1320.36	-0.359259		6760	0	10		1320.36	-0.00763	-0.00244
1322.32	-0.460186		6770	0	10		1322.32	0.160141	-0.00122
1324.27	-0.889979		6780	0	10		1324.27	0.016708	-0.00061
1326.22	-1.47741		6790	0	10		1326.22	-0.06065	-0.00122
1328.18	-0.706684		6800	0	10		1328.18	0.007248	-0.00137
1330.13	-0.636075		6810	0	10		1330.13	0.041351	0.00145
1332.08	0.0783352		6820	0	10		1332.08	0.147171	0.00267
1334.04	-0.154847		6830	0	10		1334.04	0.158081	0.001678
1335.99	-0.537627		6840	0	10		1335.99	-0.16571	0.000916
1337.94	-0.790741		6850	0	10		1337.94	0.015182	0.001678
1339.9	-1.07829		6860	0	10		1339.9	0.091705	-0.00168
1341.85	-0.995178		6870	0	10		1341.85	0.055923	-0.01488
1343.8	-0.634773		6880	0	10		1343.8	-0.0798	-0.00229
1345.76	-0.511419		6890	0	10		1345.76	-0.04616	0.001984
1347.71	-0.511291		6900	0	10		1347.71	0.080185	0
1349.66	0.0513005		6910	0	10		1349.66	-0.02335	-0.00374
1351.62	0.0115171		6920	0	10		1351.62	-0.06317	-0.0013
1353.57	0.420699		6930	0	10		1353.57	-0.0383	-0.00252
1355.52	0.355106		6940	0	10		1355.52	7.63e-05	-0.0016
1357.48	0.195655		6950	0	10		1357.48	-0.08995	0.002747
1359.43	0.338188		6960	0	10		1359.43	0.04776	0.018158
1361.38	-0.148006		6970	0	10		1361.38	0.098877	0.007095
1363.34	0.316468		6980	0	10		1363.34	0.140839	0.000458
1365.29	0.491358		6990	0	10		1365.29	-0.06729	0.002899
1367.24	0.599967		7000	0	10		1367.24	0.246429	-0.0074
1369.19	0.0826386		7010	0	10		1369.19	0.031281	-0.00015
1371.15	-0.366418		7020	0	10		1371.15	-0.07782	-0.00221
1373.1	-0.165032		7030	0	10		1373.1	0.337219	-0.00298
1375.05	0.146614		7040	0	10		1375.05	0.145111	0.001678
1377.01	0.206355		7050	0	10		1377.01	-0.0309	-0.00359
1378.96	0.00723265		7060	0	10		1378.96	-0.09415	0.001297
1380.91	0.0804719		7070	0	10		1380.91	-0.04921	-0.01434
1382.87	-0.492884		7080	0	10		1382.87	-0.00214	-0.00557
1384.82	-0.870243		7090	0	10		1384.82	-0.01465	0.003433
1386.77	-1.06245		7100	0	10		1386.77	0.049744	0.015488
1388.73	-0.752744		7110	0	10		1388.73	-0.01785	0.012283
1390.68	-0.590616		7120	0	10		1390.68	0.036011	0.013428
1392.63	-0.162006		7130	0	10		1392.63	-0.03342	0.090408
1394.59	-0.594992		7140	0	10		1394.59	0.040207	-0.01694
1396.54	-0.515912		7150	10	0		1396.54	-0.05882	-7.6e-05
1398.49	-0.965515		7160	10	0		1398.49	-0.05409	-0.02548
1400.45	-1.08662		7170	10	0		1400.45	0.020676	-0.00038
1402.4	-1.40442		7180	10	0		1402.4	-0.0222	-0.04234
1404.35	-2.86472		7190	10	0		1404.35	0.117493	0.004883
1406.31	-3.42906		7200	10	0		1406.31	-0.05836	-0.03326
1408.26	-4.0917		7210	10	0		1408.26	0.079651	0.026398
1410.21	-4.86686		7220	10	0		1410.21	0.037918	0.018463
1412.17	-4.86436		7230	10	0		1412.17	0.026169	0.012283
1414.12	-5.02079		7240	10	0		1414.12	-0.01328	0.045166
1416.07	-5.38175		7250	10	0		1416.07	-0.05135	-0.04066
1418.02	-6.49745		7260	10	0		1418.02	-0.08766	-0.0544
1419.98	-6.73726		7270	10	0		1419.98	-0.02007	-0.02174
1421.93	-7.02062		7280	10	0		1421.93	-0.01045	0.011597
1423.88	-6.45992		7290	10	0		1423.88	-0.08644	-0.05043
1425.84	-6.11291		7300	10	0		1425.84	-0.04173	-0.00084
1427.79	-4.81959		7310	10	0		1427.79	-0.07072	-0.0251
1429.74	-4.45207		7320	10	0		1429.74	-0.00641	0.018768
1431.7	-4.76641		7330	10	0		1431.7	-0.01503	-0.01167
1433.65	-5.6571		7340	10	0		1433.65	0.014954	0.010452
1435.6	-5.65178		7350	10	0		1435.6	-0.1001	-0.00519
1437.56	-5.84746		7360	10	0		1437.56	-0.02777	-0.00534
1439.51	-5.62447		7370	10	0		1439.51	-0.07179	0.002289
1441.46	-5.03675		7380	10	0		1441.46	-0.04059	0.010147
1443.42	-4.71982		7390	10	0		1443.42	-0.07568	0.041046
1445.37	-3.95309		7400	10	0		1445.37	-0.0087	-0.01472
1447.32	-3.1116		7410	10	0		1447.32	0.03006	-0.03853
1449.28	-2.73559		7420	10	0		1449.28	-0.03395	-0.07034
1451.23	-3.26178		7430	10	0		1451.23	0.16716	0.052567
1453.18	-3.51645		7440	10	0		1453.18	-0.01595	-0.02022
1455.14	-5.06216		7450	10	0		1455.14	0.040131	-0.07774
1457.09	-5.13219		7460	10	0		1457.09	0.014267	-0.01587
1459.04	-4.64255		7470	10	0		1459.04	-0.0267	0.039902
1461	-3.31121		7480	10	0		1461	0.028305	0.022202
1462.95	-2.64984		7490	10	0		1462.95	0.08461	0.0177
1464.9	-2.99846		7500	10	0		1464.9	-0.04295	0
1466.85	-2.38158		7510	10	0		1466.85	-0.05791	-0.03166
1468.81	-1.85773		7520	10	0		1468.81	0.006866	0.002289
1470.76	-1.40149		7530	10	0		1470.76	-0.04097	-0.02113
1472.71	-1.05226		7540	0	10		1472.71	0.024261	0.033569
1474.67	-0.673695		7550	0	10		1474.67	-0.03746	0.014877
1476.62	-0.591793		7560	0	10		1476.62	0.064697	0.005722
1478.57	-0.996536		7570	0	10		1478.57	0.015411	-0.00946
1480.53	-1.11319		7580	0	10		1480.53	0.004807	-0.01312
1482.48	-0.652828		7590	0	10		1482.48	-0.05356	-0.04333
1484.43	-0.39716		7600	0	10		1484.43	-0.03342	0.02327
1486.39	-0.486634		7610	0	10		1486.39	-0.00229	0.021973
1488.34	-1.70662		7620	0	0		1488.34	0.016174	0.011139
1490.29	-1.32624		7630	0	0		1490.29	0.032578	-0.01465
1492.25	-1.00397		7640	0	0		1492.25	0.006866	0.001984
1494.2	-0.406363		7650	0	10		1494.2	-0.04082	-0.00656
1496.15	0.0439084		7660	0	10		1496.15	0.003815	-0.00183
1498.11	-0.221358		7670	0	10		1498.11	-0.0853	-0.01328
1500.06	-1.90614		7680	0	10		1500.06	0.008163	0.001526
1502.01	-1.60825		7690	0	10		1502.01	-0.04349	0.005112
1503.97	-1.60796		7700	0	10		1503.97	0.09079	-0.01411
1505.92	-1.25273		7710	0	10		1505.92	-0.0042	0.005188
1507.87	-0.666297		7720	0	10		1507.87	0.025406	-0.03456
1509.83	-0.123514		7730	0	10		1509.83	0.010223	0.001907
1511.78	-0.118276		7740	0	10		1511.78	0.045929	0.007401
1513.73	-0.144924		7750	0	10		1513.73	0.125046	0.003967
1515.68	-0.696523		7760	0	10		1515.68	-0.04265	-0.05211
1517.64	-0.271119		7770	0	10		1517.64	-0.08789	0.004425
1519.59	0.292318		7780	0	10		1519.59	0.050735	-0.00351
1521.54	0.397706		7790	0	10		1521.54	-0.02052	-0.03807
1523.5	0.627318		7800	0	10		1523.5	0.01297	0.040436
1525.45	0.863685		7810	0	0		1525.45	0.308609	0.093079
1527.4	0.799449		7820	0	0		1527.4	-0.06325	0.009308
1529.36	1.12343		7830	0	0		1529.36	-0.03242	-0.00832
1531.31	0.838593		7840	0	0		1531.31	0.064774	-0.01282
1533.26	0.811439		7850	0	0		1533.26	-0.02831	-0.01175
1535.22	1.03022		7860	0	0		1535.22	-0.05363	0.036392
1537.17	1.10442		7870	0	0		1537.17	-0.00145	0.026169
1539.12	0.945817		7880	0	0		1539.12	-0.06393	-0.01083
1541.08	0.731982		7890	0	0		1541.08	0.063705	0.000381
1543.03	0.789621		7900	0	0		1543.03	0.02121	-0.00229
1544.98	0.672388		7910	0	0		1544.98	-0.00038	-0.00557
1546.94	0.569346		7920	0	0		1546.94	-0.02312	0.04425
1548.89	-0.0619491		7930	0	0		1548.89	0.058899	-0.05104
1550.84	-0.983881		7940	0	0		1550.84	-0.02449	0.000763
1552.8	-0.106385		7950	0	0		1552.8	0.030212	-0.00061
1554.75	0.109443		7960	0	0		1554.75	-0.0222	-0.00107
1556.7	0.229612		7970	0	0		1556.7	-0.00671	-0.00343
1558.66	0.137771		7980	0	0		1558.66	0.058136	0.004959
1560.61	-0.722553		7990	0	0		1560.61	-0.04524	0.003128
1562.56	-1.22689		8000	0	0		1562.56	0.007324	0.016708
1564.51	-0.443767		8010	0	0		1564.51	0.039444	-0.00679
1566.47	-0.326567		8020	0	0		1566.47	-0.01266	0.018539
1568.42	0.369605		8030	0	0		1568.42	0.026703	-0.00732
1570.37	0.325837		8040	0	0		1570.37	-0.05363	0
1572.33	0.500676		8050	0	0		1572.33	0.099945	0.008316
1574.28	0.506532		8060	0	0		1574.28	0.006027	-0.00351
1576.23	0.469365		8070	0	0		1576.23	-0.00465	0.022278
1578.19	-0.229313		8080	0	0		1578.19	0.032654	0.064392
1580.14	-1.85637		8090	0	0		1580.14	0.024109	0.005798
1582.09	-2.71402		8100	0	0		1582.09	-0.12192	-0.00298
1584.05	-3.1123		8110	0	0		1584.05	0.034027	-0.00519
1586	-4.1335		8120	0	0		1586	0.019989	-0.00908
1587.95	-4.11458		8130	0	0		1587.95	-0.09514	-0.00954
1589.91	-3.90169		8140	0	0		1589.91	-0.02441	0.019226
1591.86	-4.28578		8150	0	0		1591.86	0.008011	0.031433
1593.81	-5.04698		8160	0	0		1593.81	0.01358	0.009308
1595.77	-3.75809		8170	0	0		1595.77	0.101242	-0.03426
1597.72	-3.80758		8180	0	0		1597.72	0.040817	0.022964
1599.67	-4.91945		8190	0	0		1599.67	-0.03273	0.050964
1601.63	-5.29622		8200	0	0		1601.63	0.019836	-0.02708
1603.58	-4.76105		8210	0	0		1603.58	-0.03929	0.078659
1605.53	-4.33118		8220	0	0		1605.53	-0.03517	0.027466
1607.49	-4.57164		8230	0	0		1607.49	0.073929	-0.02869
1609.44	-3.70765		8240	0	0		1609.44	-0.05959	0.006332
1611.39	-3.12948		8250	0	0		1611.39	0.028229	0.006027
1613.34	-2.79138		8260	0	0		1613.34	0.048904	-0.01129
1615.3	-2.91206		8270	0	0		1615.3	0.054779	0.078201
1617.25	-2.88958		8280	0	0		1617.25	-0.03944	0.062714
1619.2	-2.55586		8290	0	0		1619.2	0.096588	-0.00031
1621.16	-3.35118		8300	0	0		1621.16	-2.26593	0.064697
1623.11	-2.68659		8310	0	0		1623.11	0.830612	0
1625.06	-2.01168		8320	0	0		1625.06	0.483932	-0.07416
1627.02	-1.58498		8330	0	0		1627.02	-0.17464	0.00412
1628.97	-1.10568		8340	0	0		1628.97	-0.10231	-0.01839
1630.92	-0.64334		8350	0	0		1630.92	0.044708	-0.01869
1632.88	-0.0822035		8360	0	0		1632.88	-0.02594	0.008087
1634.83	-0.383584		8370	0	0		1634.83	0.003433	-0.00839
1636.78	-0.77869		8380	0	0		1636.78	0.031815	0.005188
1638.74	-0.608228		8390	0	0		1638.74	0.115128	-0.00839
1640.69	-0.209172		8400	0	0		1640.69	0.035858	-0.04272
1642.64	0.33458		8410	0	0		1642.64	-0.06699	0.028076
1644.6	0.220153		8420	0	0		1644.6	0.035934	-0.05882
1646.55	0.162134		8430	0	0		1646.55	-0.1136	0.005341
1648.5	-0.390898		8440	0	0		1648.5	0.053635	-0.0016
1650.46	-0.612767		8450	0	0		1650.46	0.028763	0.054321
1652.41	-0.368361		8460	0	0		1652.41	0.076294	0.066986
1654.36	-1.13111		8470	0	0		1654.36	-0.11414	-0.00206
1656.32	-1.29333		8480	0	0		1656.32	0.010529	-0.0058
1658.27	-1.07583		8490	0	0		1658.27	-0.01076	-0.01862
1660.22	-0.160333		8500	0	0		1660.22	0.000839	0.029297
1662.17	-0.211239		8510	0	0		1662.17	0.023499	0.001068
1664.13	-0.0759596		8520	0	0		1664.13	-0.11848	-0.03502
1666.08	0.121465		8530	0	0		1666.08	-0.02487	-0.00648
1668.03	-0.693431		8540	0	0		1668.03	-0.09125	0.035782
1669.99	-0.760345		8550	0	0		1669.99	-0.01999	0.019226
1671.94	0.0284076		8560	0	0		1671.94	0.018005	0.059967
1673.89	-0.00539478		8570	0	0		1673.89	-0.04356	0.035934
1675.85	0.0484231		8580	0	0		1675.85	-0.01999	0.026321
1677.8	0.138295		8590	0	0		1677.8	-0.00374	-0.01747
1679.75	0.322344		8600	0	0		1679.75	-0.00305	0.018997
1681.71	0.382092		8610	0	0		1681.71	0.042343	-0.01083
1683.66	-0.393815		8620	0	0		1683.66	-0.01625	0.042496
1685.61	0.32481		8630	0	0		1685.61	-0.0589	0.064926
1687.57	0.129463		8640	0	0		1687.57	-0.00778	-0.01465
1689.52	0.287586		8650	0	0		1689.52	0.032806	0.049362
1691.47	0.30655		8660	0	0		1691.47	-0.04044	0
1693.43	0.324422		8670	0	0		1693.43	0.034561	-0.00237
1695.38	0.0372661		8680	0	0		1695.38	-0.00183	-0.01045
1697.33	-0.0892215		8690	0	0		1697.33	0.004196	0.023499
1699.29	-2.37958		8700	0	0		1699.29	-0.04768	-0.03754
1701.24	-2.28004		8710	0	0		1701.24	-0.07156	0.041428
1703.19	-1.91175		8720	0	0		1703.19	0.033951	0.158081
1705.15	-2.25809		8730	0	0		1705.15	-0.10452	-0.05272
1707.1	-2.07871		8740	0	0		1707.1	0.015488	-0.01961
1709.05	-2.60335		8750	0	0		1709.05	-0.06897	-0.02487
1711	-2.84541		8760	0	0		1711	-0.0634	-0.00618
1712.96	-2.70432		8770	0	0		1712.96	0.014801	-0.00267
1714.91	-3.6291		8780	0	0		1714.91	0.017242	0.002823
1716.86	-3.80318		8790	0	0		1716.86	-0.00038	-0.01595
1718.82	-3.66649		8800	0	0		1718.82	-0.02495	0.038834
1720.77	-3.49012		8810	0	0		1720.77	0.012131	0.001907
1722.72	-2.47135		8820	0	0		1722.72	-0.01839	0.035629
1724.68	-2.39615		8830	0	0		1724.68	-0.00488	0.063324
1726.63	-2.75788		8840	0	0		1726.63	-0.03082	0.065002
1728.58	-1.84146		8850	0	0		1728.58	-0.03204	-0.02106
1730.54	-0.290657		8860	0	0		1730.54	-0.00404	0.020142
1732.49	0.228113		8870	0	0		1732.49	0.052414	-0.00504
1734.44	-1.71453		8880	0	0		1734.44	0.007324	-0.00259
1736.4	-1.88645		8890	0	0		1736.4	0.022049	-0.00465
1738.35	-1.91378		8900	0	0		1738.35	-0.00702	-0.00557
1740.3	-0.765516		8910	0	0		1740.3	-0.0013	0.007706
1742.26	-0.972068		8920	0	0		1742.26	0.040283	0.012817
1744.21	-2.32558		8930	0	0		1744.21	0.009384	-0.00191
1746.16	-3.10744		8940	0	0		1746.16	-0.08064	0.007172
1748.12	-2.03355		8950	0	0		1748.12	-0.00168	0.008926
1750.07	-1.79276		8960	0	0		1750.07	0.005035	-0.00793
1752.02	-2.22336		8970	0	0		1752.02	-0.03258	-0.0074
1753.98	-1.6379		8980	0	0		1753.98	-0.00237	-0.04463
1755.93	-0.679081		8990	0	0		1755.93	-0.08865	-0.00122
1757.88	-0.25973		9000	0	0		1757.88	0.040359	-0.00908
1759.83	-0.232316		9010	0	0		1759.83	0.039978	-0.02373
1761.79	0.0188067		9020	0	0		1761.79	-0.79109	0.020905
1763.74	0.191948		9030	0	0		1763.74	0.480881	0.019608
1765.69	0.77847		9040	0	0		1765.69	0.129623	-0.01259
1767.65	-0.0467251		9050	0	0		1767.65	-0.03365	0.004425
1769.6	-1.78129		9060	0	0		1769.6	0.073471	0.009308
1771.55	-1.65528		9070	0	0		1771.55	0.035095	-0.00061
1773.51	-0.878451		9080	0	0		1773.51	-0.03471	-0.00252
1775.46	-0.616241		9090	0	0		1775.46	-0.04997	0.001907
1777.41	0.0711326		9100	0	0		1777.41	0.178528	-0.02144
1779.37	-0.209059		9110	0	0		1779.37	-0.06805	0.010147
1781.32	-0.917174		9120	0	0		1781.32	0.031586	-0.00328
1783.27	-0.660228		9130	0	0		1783.27	-0.04341	-0.00473
1785.23	0.256363		9140	0	0		1785.23	-0.07225	0.015182
1787.18	1.05036		9150	0	0		1787.18	0.034485	0.001144
1789.13	1.55182		9160	0	0		1789.13	-0.00038	-0.02762
1791.09	2.22261		9170	0	0		1791.09	0.009308	0.006866
1793.04	2.42994		9180	0	0		1793.04	0.022583	-0.00427
1794.99	2.27853		9190	0	0		1794.99	0.035553	-0.01305
1796.95	2.66688		9200	0	0		1796.95	0.034561	0.048752
1798.9	3.07607		9210	0	0		1798.9	0.041733	-0.00557
1800.85	2.852		9220	0	0		1800.85	-0.0016	-0.00626
1802.81	2.46048		9230	0	0		1802.81	0.012436	-0.01106
1804.76	2.88141		9240	0	0		1804.76	0.05127	-0.00458
1806.71	3.03026		9250	0	0		1806.71	-0.08469	0.001297
1808.66	2.57215		9260	0	0		1808.66	0.014877	0.007095
1810.62	3.07891		9270	0	0		1810.62	-0.03601	-0.00481
1812.57	2.76464		9280	0	0		1812.57	0.025253	0.004272
1814.52	3.2474		9290	0	0		1814.52	0.042343	-0.00778
1816.48	3.00548		9300	0	0		1816.48	-0.01015	0.026703
1818.43	3.20177		9310	0	0		1818.43	0.070801	-0.02914
1820.38	3.31481		9320	0	0		1820.38	-0.00183	0.013809
1822.34	3.17122		9330	0	0		1822.34	-0.09865	0.004883
1824.29	2.77739		9340	0	0		1824.29	0.089722	0.027924
1826.24	2.83964		9350	0	0		1826.24	0.013885	0.020752
1828.2	3.10187		9360	0	0		1828.2	-0.03967	-0.00641
1830.15	2.65185		9370	0	0		1830.15	0.078201	-0.01221
1832.1	2.73067		9380	0	0		1832.1	0.101166	0.024338
1834.06	2.28391		9390	0	0		1834.06	-0.09941	0.014343
1836.01	2.09632		9400	0	0		1836.01	0.002518	-0.00046
1837.96	2.60836		9410	0	0		1837.96	-0.00229	-0.00679
1839.92	2.68555		9420	0	0		1839.92	-0.07881	0.0103
1841.87	1.83262		9430	0	0		1841.87	-0.04921	0.00412
1843.82	2.42497		9440	0	0		1843.82	-0.0132	0.007019
1845.78	2.26062		9450	0	0		1845.78	0.016556	0.004425
1847.73	2.3892		9460	0	0		1847.73	0.076599	0.008926
1849.68	2.25118		9470	0	0		1849.68	0.048828	0.015564
1851.64	2.70314		9480	0	0		1851.64	-0.00587	-0.00832
1853.59	2.24895		9490	0	0		1853.59	-0.12161	0.030518
1855.54	2.37881		9500	0	0		1855.54	-0.00465	0.015182
1857.49	1.95172		9510	0	0		1857.49	-0.04211	0.007858
1859.45	2.27757		9520	0	0		1859.45	0.031052	-0.02037
1861.4	1.59139		9530	0	0		1861.4	-0.01358	0.016785
1863.35	1.75081		9540	0	0		1863.35	-0.01495	0.003738
1865.31	2.07265		9550	0	0		1865.31	-0.00977	0.005569
1867.26	2.25858		9560	0	0		1867.26	-0.08453	-0.00519
1869.21	1.38572		9570	0	0		1869.21	-0.02449	0.015869
1871.17	1.35302		9580	0	0		1871.17	0.022888	0.005875
1873.12	1.44823		9590	0	0		1873.12	0.016861	0.008774
1875.07	1.5019		9600	0	0		1875.07	0.073242	0.027695
1877.03	-0.00328242		9610	0	0		1877.03	-0.00244	0.024338
1878.98	-1.56133		9620	0	0		1878.98	-0.03738	-0.08675
1880.93	-2.40566		9630	0	0		1880.93	-0.03456	-0.00519
1882.89	-3.11682		9640	0	0		1882.89	0.028534	0.019913
1884.84	-3.1586		9650	0	0		1884.84	0.016937	-0.0058
1886.79	-3.35934		9660	0	0		1886.79	-0.0219	0.030823
1888.75	-2.93857		9670	0	0		1888.75	-0.03273	0.003586
1890.7	-3.75542		9680	0	0		1890.7	-0.01945	0.001526
1892.65	-3.34519		9690	0	0		1892.65	0.020065	0.020676
1894.61	-3.45884		9700	0	0		1894.61	0.06485	0.02449
1896.56	-3.71597		9710	0	0		1896.56	0.038986	0.037155
1898.51	-3.50334		9720	0	0		1898.51	0.043793	0.024948
1900.47	-3.31792		9730	0	0		1900.47	-0.04089	-0.02762
1902.42	-3.37911		9740	0	0		1902.42	0.003967	-0.03952
1904.37	-2.97583		9750	0	0		1904.37	-0.05463	0.094604
1906.32	-2.64676		9760	0	0		1906.32	-0.02205	-0.03235
1908.28	-3.78096		9770	0	0		1908.28	-0.06271	0.034485
1910.23	-3.43267		9780	0	0		1910.23	-0.0573	0.013199
1912.18	-2.47277		9790	0	0		1912.18	-0.0174	0.016937
1914.14	-3.38768		9800	0	0		1914.14	0.047913	0.005722
1916.09	-4.02564		9810	0	0		1916.09	-0.05241	0.048523
1918.04	-4.15238		9820	0	0		1918.04	-0.07553	-0.01389
1920	-3.4848		9830	0	0		1920	-0.02792	0.176086
1921.95	-4.50694		9840	0	0		1921.95	-0.09804	-0.02083
1923.9	-4.15118		9850	0	0		1923.9	-0.03113	0.008469
1925.86	-3.68383		9860	0	0		1925.86	0.077286	-0.05066
1927.81	-3.70743		9870	0	0		1927.81	0.070648	-0.01183
1929.76	-3.982		9880	0	0		1929.76	-0.03769	-0.00809
1931.72	-4.13453		9890	0	0		1931.72	-0.0901	0.014572
1933.67	-4.19595		9900	0	0		1933.67	0.003586	0.049057
1935.62	-4.01289		9910	0	0		1935.62	-0.04189	0.072479
1937.58	-3.3292		9920	0	0		1937.58	0.08728	0.029907
1939.53	-3.17403		9930	0	0		1939.53	0.012894	0.01091
1941.48	-2.52988		9940	0	0		1941.48	-0.06424	0.054779
1943.44	-3.47011		9950	0	0		1943.44	0.094528	0.001297
1945.39	-2.74283		9960	0	0		1945.39	-0.08232	-0.01488
1947.34	-3.24416		9970	0	0		1947.34	-0.03036	-0.03288
1949.3	-3.87144		9980	0	0		1949.3	-0.04547	-0.05264
1951.25	-4.42155		9990	0	0		1951.25	-0.00694	-0.05829
1953.2	-4.47514		10000	0	0		1953.2	0.021515	0.037003
1955.15	-5.11453		10010	0	0		1955.15	-0.11429	0.020905
1957.11	-4.21672		10020	0	0		1957.11	0.096207	-0.02151
1959.06	-3.36251		10030	0	0		1959.06	0.009613	0.007477
1961.01	-3.63392		10040	0	0		1961.01	-0.03555	0.035553
1962.97	-4.11187		10050	0	0		1962.97	-0.08301	-0.00778
1964.92	-3.16718		10060	0	0		1964.92	-0.03113	-0.00046
1966.87	-2.14385		10070	0	0		1966.87	-0.01045	-0.01572
1968.83	-2.18903		10080	0	0		1968.83	-0.13351	0.003586
1970.78	-2.66975		10090	0	0		1970.78	0.073395	0.027847
1972.73	-2.08772		10100	0	0		1972.73	-0.0219	0.009689
1974.69	-2.31644		10110	0	0		1974.69	-0.04707	-0.01663
1976.64	-1.71883		10120	0	0		1976.64	-0.03113	0.009842
1978.59	-1.50865		10130	0	0		1978.59	-0.03441	0.00145
1980.55	-0.809543		10140	0	0		1980.55	0.001297	-0.04608
1982.5	-0.343516		10150	0	0		1982.5	-0.04654	-0.03647
1984.45	-0.712022		10160	0	0		1984.45	-0.00954	0.018005
1986.41	-0.85245		10170	0	0		1986.41	-0.00862	0.044022
1988.36	-1.06918		10180	0	0		1988.36	-0.03242	0.12001
1990.31	-1.12684		10190	0	0		1990.31	0.069046	-0.00366
1992.27	-0.879839		10200	0	0		1992.27	0.012741	-0.03487
1994.22	-0.982117		10210	0	0		1994.22	0.02327	-0.01503
1996.17	-1.56897		10220	0	0		1996.17	0.015564	0.01503
1998.13	-2.28972		10230	0	0		1998.13	-0.05974	-0.06226
2000.08	-3.02346		10240	0	0		2000.08	0.020065	0.018463
2002.03	-3.08377		10250	0	0		2002.03	0.093079	-0.03838
2003.98	-2.94161		10260	0	0		2003.98	0.043716	0.069962
2005.94	-2.85106		10270	0	0		2005.94	-0.02617	0.10437
2007.89	-2.14853		10280	0	0		2007.89	-0.02129	0.043488
2009.84	-2.51783		10290	0	0		2009.84	-0.0161	-0.03197
2011.8	-2.12779		10300	0	0		2011.8	-0.06546	0.002365
2013.75	-1.97557		10310	0	0		2013.75	-0.06042	0.000534
2015.7	-1.881		10320	0	0		2015.7	-0.09232	0.026779
2017.66	-2.00555		10330	0	0		2017.66	-0.03723	0.065765
2019.61	-1.9793		10340	0	0		2019.61	-0.01572	-0.01205
2021.56	-1.90284		10350	0	0		2021.56	0.058899	0.040131
2023.52	-2.65644		10360	0	0		2023.52	0.05806	0.026398
2025.47	-2.56721		10370	0	0		2025.47	0.075378	-0.06149
2027.42	-2.76355		10380	0	0		2027.42	-0.01099	0.000153
2029.38	-2.78109		10390	0	0		2029.38	-0.01839	-0.13977
2031.33	-2.63437		10400	0	0		2031.33	0.04158	0.037918
2033.28	-2.85899		10410	0	0		2033.28	0.022049	0.009308
2035.24	-1.8623		10420	0	0		2035.24	-0.02068	-0.00511
2037.19	-2.14933		10430	0	0		2037.19	-0.03738	-0.02029
2039.14	-2.48226		10440	0	0		2039.14	0.056534	-0.02686
2041.1	-2.2037		10450	0	0		2041.1	-0.0119	-0.10376
2043.05	-2.08649		10460	0	0		2043.05	-0.03273	-0.00519
2045	-2.87052		10470	0	0		2045	-0.06065	0.011368
2046.96	-3.467		10480	0	0		2046.96	-0.02106	0.000458
2048.91	-3.00399		10490	0	0		2048.91	-0.0087	-0.02754
2050.86	-1.44043		10500	0	0		2050.86	-0.01427	-0.00473
2052.81	0.137887		10510	0	0		2052.81	0.0177	-0.0193
2054.77	-0.326084		10520	0	0		2054.77	0.087433	-0.01221
2056.72	0.238051		10530	0	0		2056.72	-0.00381	0.004044
2058.67	-1.28745		10540	0	0		2058.67	0.126953	-0.00046
2060.63	-0.0339807		10550	0	0		2060.63	0.086136	0.010605
2062.58	0.909964		10560	0	0		2062.58	-0.05875	-0.02678
2064.53	0.689281		10570	0	0		2064.53	-0.0634	-0.00145
2066.49	1.44463		10580	0	0		2066.49	0.020981	0.001068
2068.44	1.69667		10590	0	0		2068.44	0.058136	-0.01091
2070.39	2.32765		10600	0	0		2070.39	0.012817	-0.02457
2072.35	2.86622		10610	0	0		2072.35	-0.04395	-0.02258
2074.3	3.49908		10620	0	0		2074.3	0.116043	0.00824
2076.25	3.51485		10630	0	0		2076.25	-0.028	-0.02022
2078.21	3.79901		10640	0	0		2078.21	-0.01762	0.01915
2080.16	3.51701		10650	0	0		2080.16	-0.00481	-0.0312
2082.11	2.88241		10660	0	0		2082.11	0.009842	-0.00359
2084.07	2.14088		10670	0	0		2084.07	-0.10849	0
2086.02	2.40001		10680	0	0		2086.02	0.058517	0.005875
2087.97	2.85865		10690	0	0		2087.97	0.037842	-0.00977
2089.93	3.10933		10700	0	0		2089.93	0.139236	-0.00656
2091.88	2.79483		10710	0	0		2091.88	0.06424	0.001755
2093.83	2.12337		10720	0	0		2093.83	0.087204	-0.0032
2095.79	2.14443		10730	0	0		2095.79	-0.03311	0.008087
2097.74	2.23314		10740	0	0		2097.74	-0.21194	-0.00755
2099.69	1.87872		10750	0	0		2099.69	-0.02472	0.007095
2101.64	2.69743		10760	0	0		2101.64	0.005951	0.002747
2103.6	3.29309		10770	0	0		2103.6	0.18074	-0.00252
2105.55	3.18671		10780	0	0		2105.55	-0.20134	0.003128
2107.5	3.46311		10790	0	0		2107.5	0.065842	0.002365
2109.46	3.32931		10800	0	0		2109.46	-0.07889	0.010681
2111.41	3.42206		10810	0	0		2111.41	-0.0251	0.005569
2113.36	3.30828		10820	0	0		2113.36	-0.05379	-0.0042
2115.32	3.13854		10830	0	0		2115.32	0.22728	0.007172
2117.27	3.39453		10840	0	0		2117.27	-0.09613	0.00824
2119.22	3.47922		10850	0	0		2119.22	0.022354	0.005341
2121.18	3.40076		10860	0	0		2121.18	-0.02769	-0.00557
2123.13	3.41335		10870	0	0		2123.13	0.018082	-0.01465
2125.08	3.25948		10880	0	0		2125.08	-0.24948	-0.00244
2127.04	3.21132		10890	0	0		2127.04	0.049896	0.00061
2128.99	3.39363		10900	0	0		2128.99	-0.00198	0.004883
2130.94	3.33047		10910	0	0		2130.94	-0.00549	0.004959
2132.9	3.38674		10920	0	0		2132.9	0.064774	0.001068
2134.85	3.32681		10930	0	0		2134.85	-0.03242	-0.00473
2136.8	2.90864		10940	0	0		2136.8	0.055542	-0.00038
2138.76	2.25704		10950	0	0		2138.76	0.059204	0.00206
2140.71	2.09491		10960	0	0		2140.71	0.259247	0.005341
2142.66	2.3937		10970	0	0		2142.66	-0.16068	-0.00046
2144.62	2.61068		10980	0	0		2144.62	0.157242	0.000458
2146.57	2.92074		10990	0	0		2146.57	-0.25124	0.001221
2148.52	2.87398		11000	0	0		2148.52	-0.05455	0.005875
2150.47	2.58714		11010	0	0		2150.47	-0.0386	-0.00137
2152.43	2.20666		11020	0	0		2152.43	-0.10536	0.002289
2154.38	1.86182		11030	0	0		2154.38	0.027313	-0.00641
2156.33	1.8321		11040	0	0		2156.33	-0.02296	0.003586
2158.29	2.46063		11050	0	0		2158.29	0.140533	-0.00183
2160.24	1.82743		11060	0	0		2160.24	0.006561	0.006409
2162.19	1.94271		11070	0	0		2162.19	0.386047	-0.00122
2164.15	2.31692		11080	0	0		2164.15	-0.02205	0.000992
2166.1	2.12665		11090	0	0		2166.1	-0.0808	0.004272
2168.05	2.00004		11100	0	0		2168.05	0.166321	-0.00114
2170.01	2.11326		11110	0	0		2170.01	0.001297	0.009995
2171.96	1.62356		11120	0	0		2171.96	-0.07759	-0.00725
2173.91	1.60287		11130	0	0		2173.91	-0.01823	0.00061
2175.87	1.54071		11140	0	0		2175.87	-0.03395	7.63e-05
2177.82	1.30266		11150	0	0		2177.82	0.020294	0.000229
2179.77	1.11019		11160	0	0		2179.77	-0.08644	-0.00443
2181.73	1.58419		11170	0	0		2181.73	0.335312	-0.00298
2183.68	1.65072		11180	0	0		2183.68	-0.04341	0.002365
2185.63	1.2925		11190	0	0		2185.63	0.024338	0.006866
2187.59	1.50597		11200	0	0		2187.59	-0.05913	-0.00366
2189.54	1.5939		11210	0	0		2189.54	-0.04379	0.002136
2191.49	1.66214		11220	0	0		2191.49	-0.13275	0.008469
2193.44	1.66811		11230	0	0		2193.44	-0.13245	0.001602
2195.4	1.58355		11240	0	0		2195.4	0.334167	-0.00046
2197.35	1.19797		11250	0	0		2197.35	-0.1461	-0.00237
2199.3	0.334332		11260	0	0		2199.3	0.085068	0.00267
2201.26	0.79914		11270	0	0		2201.26	0.276413	0.000381
2203.21	1.06481		11280	0	0		2203.21	-0.03387	-0.00137
2205.16	1.218		11290	0	0		2205.16	-0.17235	0.003967
2207.12	1.09935		11300	0	0		2207.12	-0.06012	-0.00153
2209.07	1.11984		11310	0	0		2209.07	-0.11703	-0.00534
2211.02	1.02852		11320	0	0		2211.02	-0.01427	-0.00237
2212.98	0.988221		11330	0	0		2212.98	0.020599	-0.00122
2214.93	1.13413		11340	0	0		2214.93	0.010681	0.001144
2216.88	0.805716		11350	0	0		2216.88	0.040665	-0.00519
2218.84	0.573623		11360	0	0		2218.84	-0.01831	0.002213
2220.79	0.793549		11370	0	0		2220.79	0.048141	0.006866
2222.74	0.925246		11380	0	0		2222.74	-0.18021	0.000687
2224.7	1.00141		11390	0	0		2224.7	0.295715	0.00267
2226.65	0.811304		11400	0	0		2226.65	0.18013	0.002213
2228.6	0.316839		11410	0	0		2228.6	-0.28877	0.004654
2230.56	0.402963		11420	0	0		2230.56	-0.24551	0.004196
2232.51	1.1006		11430	0	0		2232.51	-0.20805	-0.00114
2234.46	0.719886		11440	0	0		2234.46	-0.06287	-0.00023
2236.42	0.582593		11450	0	0		2236.42	-0.66086	-0.00099
2238.37	0.681737		11460	0	0		2238.37	0.109482	-0.00038
2240.32	1.34693		11470	0	0		2240.32	-0.02541	7.63e-05
2242.27	0.815598		11480	0	0		2242.27	-0.08652	-0.00076
2244.23	0.56469		11490	0	0		2244.23	0.226288	-0.0193
2246.18	0.488541		11500	0	0		2246.18	0.038528	0.001221
2248.13	0.334671		11510	0	0		2248.13	-0.05745	0.001678
2250.09	0.330175		11520	0	0		2250.09	0.224075	-0.01038
2252.04	0.242986		11530	0	0		2252.04	0.283661	-0.00122
2253.99	0.261908		11540	0	0		2253.99	-0.11841	0.003586
2255.95	0.305452		11550	0	0		2255.95	-0.20302	0.008163
2257.9	0.716873		11560	0	0		2257.9	-0.08522	-0.0042
2259.85	0.508113		11570	0	0		2259.85	0.296097	-0.00305
2261.81	0.399203		11580	0	0		2261.81	0.077896	0.007706
2263.76	0.390886		11590	0	0		2263.76	-0.12489	0.008163
2265.71	0.986916		11600	0	0		2265.71	0.066071	-0.00336
2267.67	0.867313		11610	0	0		2267.67	-0.0161	0.01709
2269.62	0.835059		11620	0	0		2269.62	-0.03853	-0.00206
2271.57	0.659004		11630	0	0		2271.57	0.02243	0.001602
2273.53	0.00637095		11640	0	0		2273.53	0.039291	0.001297
2275.48	0.565748		11650	0	0		2275.48	0.07782	-0.00046
2277.43	0.471407		11660	0	0		2277.43	-0.01305	0.0103
2279.39	0.195704		11670	0	0		2279.39	-0.03189	0.011063
2281.34	0.782414		11680	0	0		2281.34	0.098572	0.090332
2283.29	0.888402		11690	0	0		2283.29	-0.04402	0.049362
2285.25	1.05437		11700	0	0		2285.25	-0.07767	-7.6e-05
2287.2	0.161164		11710	0	0		2287.2	0.015869	-0.00587
2289.15	0.47495		11720	0	0		2289.15	0.003281	0.002365
2291.1	1.01833		11730	0	0		2291.1	-0.0444	-0.09888
2293.06	1.13273		11740	0	0		2293.06	0.013199	0.046387
2295.01	1.0658		11750	0	0		2295.01	0.010147	-0.0766
2296.96	1.01344		11760	0	0		2296.96	-0.05867	-0.00198
2298.92	0.738414		11770	0	0		2298.92	-0.0238	0.001144
2300.87	-1.47416		11780	0	0		2300.87	-0.03799	-0.00679
2302.82	-3.21556		11790	0	0		2302.82	0.054855	0.0457
2304.78	-3.45124		11800	0	0		2304.78	-0.00412	0.092239
2306.73	-4.03965		11810	0	0		2306.73	-0.06584	0.009232
2308.68	-3.04486		11820	0	0		2308.68	-0.10956	-0.00267
2310.64	-3.12744		11830	0	0		2310.64	0.035706	0.013199
2312.59	-2.92807		11840	0	0		2312.59	0.051804	0.004654
2314.54	-2.70369		11850	0	0		2314.54	-0.08179	-0.01785
2316.5	-3.84912		11860	0	0		2316.5	-0.07378	0.000153
2318.45	-4.2047		11870	0	0		2318.45	-0.01991	-0.02182
2320.4	-4.64157		11880	0	0		2320.4	0.011292	-0.00092
2322.36	-5.62267		11890	0	0		2322.36	-0.01358	-0.01343
2324.31	-4.64715		11900	0	0		2324.31	0.082169	-0.01709
2326.26	-4.57393		11910	0	0		2326.26	0.025024	0.003433
2328.22	-4.86858		11920	0	0		2328.22	-0.09392	-0.01816
2330.17	-3.93276		11930	0	0		2330.17	0.058517	-0.02884
2332.12	-3.70799		11940	0	0		2332.12	-0.02357	-0.01846
2334.08	-4.52259		11950	0	0		2334.08	-0.01793	0.029831
2336.03	-5.59061		11960	0	0		2336.03	0.024109	0.002213
2337.98	-6.45465		11970	0	0		2337.98	-0.07584	-0.00832
2339.93	-5.25313		11980	0	0		2339.93	-0.09697	-0.00366
2341.89	-4.27241		11990	0	0		2341.89	0.005341	0.002823
2343.84	-5.06152		12000	0	0		2343.84	-0.10994	-0.00381
2345.79	-5.269		12010	0	0		2345.79	0.018692	-0.00191
2347.75	-4.54558		12020	0	0		2347.75	-0.03319	0.01358
2349.7	-3.778		12030	0	0		2349.7	0.035172	-0.00114
2351.65	-3.12997		12040	0	0		2351.65	0.098419	-0.00572
2353.61	-2.37253		12050	0	0		2353.61	0.008163	-0.00229
2355.56	-0.733436		12060	0	0		2355.56	0.02533	-0.00854
2357.51	0.293332		12070	0	0		2357.51	0.035248	-0.04669
2359.47	1.31889		12080	0	0		2359.47	0.064087	0.002975
2361.42	1.13619		12090	0	0		2361.42	0.048752	0.028687
2363.37	1.01405		12100	0	0		2363.37	0.076218	-0.02663
2365.33	1.83253		12110	0	0		2365.33	-0.10773	0.003357
2367.28	0.944052		12120	0	0		2367.28	0.024261	0.034561
2369.23	0.0438147		12130	0	0		2369.23	0.031128	0.00267
2371.19	0.2675		12140	0	0		2371.19	-0.03334	0.00679
2373.14	0.684196		12150	0	0		2373.14	0.03952	0.001755
2375.09	0.738873		12160	0	0		2375.09	-0.0251	0.049515
2377.05	-0.186984		12170	0	0		2377.05	-0.08377	0.004272
2379	-0.700019		12180	0	0		2379	0.081711	-0.00313
2380.95	-1.39692		12190	0	0		2380.95	-0.0885	-0.00519
2382.91	-2.00739		12200	0	0		2382.91	-0.01923	-0.07088
2384.86	-2.5093		12210	0	0		2384.86	-0.04982	0.013046
2386.81	-2.58656		12220	0	0		2386.81	-0.02205	-0.00023
2388.76	-1.06593		12230	0	0		2388.76	0.07782	-0.0116
2390.72	-0.000733693		12240	0	0		2390.72	0.133972	-0.02533
2392.67	0.899712		12250	0	0		2392.67	0.005112	0.026627
2394.62	1.24426		12260	0	0		2394.62	-0.08041	-0.00778
2396.58	1.63447		12270	0	0		2396.58	-0.04738	0.013504
2398.53	1.72178		12280	0	0		2398.53	-0.01076	-0.01701
2400.48	2.21489		12290	0	0		2400.48	-0.00595	-0.00435
2402.44	1.85097		12300	0	0		2402.44	0.01297	-0.0074
2404.39	1.99817		12310	0	0		2404.39	-0.01686	0.006943
2406.34	2.5994		12320	0	0		2406.34	0.005875	-0.01183
2408.3	2.69462		12330	0	0		2408.3	-0.02258	0.01091
2410.25	2.74589		12340	0	0		2410.25	-0.03326	-0.00771
2412.2	2.69784		12350	0	0		2412.2	-0.01053	-0.02739
2414.16	2.31161		12360	0	0		2414.16	-0.04616	-0.01938
2416.11	2.59378		12370	0	0		2416.11	-0.1403	0.003967
2418.06	2.95192		12380	0	0		2418.06	0.01976	0.01564
2420.02	2.7929		12390	0	0		2420.02	-0.02533	-0.07324
2421.97	3.03926		12400	0	0		2421.97	0.005875	-0.01259
2423.92	2.68041		12410	0	0		2423.92	-0.01183	-0.01129
2425.88	2.5959		12420	0	0		2425.88	-0.04898	0.011902
2427.83	2.60592		12430	0	0		2427.83	-0.02663	0.012817
2429.78	2.5703		12440	0	0		2429.78	-0.12016	0.014343
2431.74	0.881031		12450	0	0		2431.74	-0.05508	0.006027
2433.69	1.17778		12460	0	0		2433.69	0.029373	-0.02098
2435.64	1.61883		12470	0	0		2435.64	0.01236	-0.01732
2437.59	1.66004		12480	0	0		2437.59	-0.01976	0.02327
2439.55	-0.144235		12490	0	0		2439.55	-0.00793	0.09079
2441.5	-1.01625		12500	0	0		2441.5	-0.04601	-0.02693
2443.45	-2.17308		12510	0	0		2443.45	0.015945	0.034714
2445.41	-0.957721		12520	0	0		2445.41	-0.04257	0.027618
2447.36	-0.557621		12530	0	0		2447.36	-0.06943	-0.00137
2449.31	0.238944		12540	0	0		2449.31	-0.01808	0.004044
2451.27	0.302004		12550	0	0		2451.27	0.026093	0.022812
2453.22	0.372487		12560	0	0		2453.22	0.047073	-0.01091
2455.17	0.784591		12570	0	0		2455.17	0.044861	-0.02686
2457.13	-0.0352236		12580	0	0		2457.13	-0.02213	0.01709
2459.08	-0.510136		12590	0	0		2459.08	0.006104	-0.00099
2461.03	-0.306762		12600	0	0		2461.03	-0.00885	-0.00694
2462.99	-0.771487		12610	0	0		2462.99	0.066757	0.009384
2464.94	-1.25912		12620	0	0		2464.94	-0.0206	0.119019
2466.89	-1.28339		12630	0	0		2466.89	-0.02007	0.015945
2468.85	-1.55153		12640	0	0		2468.85	-0.00191	0.041733
2470.8	-1.20158		12650	0	0		2470.8	-0.01175	-0.00572
2472.75	-1.30258		12660	0	0		2472.75	0.064774	-0.00343
2474.71	-0.72816		12670	0	0		2474.71	-0.05226	-0.01472
2476.66	-0.649892		12680	0	0		2476.66	-0.01175	0.002747
2478.61	-1.07223		12690	0	0		2478.61	0.002975	0.048828
2480.57	-0.199639		12700	0	0		2480.57	0.024261	-0.01884
2482.52	0.69255		12710	0	0		2482.52	-0.04356	0.001907
2484.47	0.386048		12720	0	0		2484.47	-0.03456	0.054321
2486.42	1.05777		12730	0	0		2486.42	-0.1429	0.063705
2488.38	0.589889		12740	0	0		2488.38	0.096588	-0.01251
2490.33	1.07043		12750	0	0		2490.33	-0.04478	0.081558
2492.28	1.65803		12760	0	0		2492.28	0.052414	-0.04372
2494.24	1.78153		12770	0	0		2494.24	0.096588	-0.03822
2496.19	1.84281		12780	0	0		2496.19	0.076828	-0.03304
2498.14	2.14921		12790	0	0		2498.14	-0.04234	0.006104
2500.1	1.88247		12800	0	0		2500.1	0.081482	-0.01968
2502.05	1.12312		12810	0	0		2502.05	-0.36308	-0.05676
2504	1.36147		12820	0	0		2504	0.100174	0.003891
2505.96	0.757139		12830	0	0		2505.96	0.020142	-0.03036
2507.91	0.730042		12840	0	0		2507.91	0.092545	0.009155
2509.86	1.45633		12850	0	0		2509.86	0.013504	-0.06325
2511.82	1.6096		12860	0	0		2511.82	0.107574	0.051346
2513.77	-0.169874		12870	0	0		2513.77	0.056381	0.018158
2515.72	-1.15217		12880	0	0		2515.72	-0.02907	0.029831
2517.68	-0.513646		12890	0	0		2517.68	0.002365	0.094376
2519.63	0.270454		12900	0	0		2519.63	0.030212	0.027924
2521.58	0.987741		12910	0	0		2521.58	-0.07813	0.041885
2523.54	0.602496		12920	0	0		2523.54	-0.01862	-0.00206
2525.49	0.667166		12930	0	0		2525.49	-0.04387	0.020218
2527.44	0.932824		12940	0	0		2527.44	-0.02914	-0.02708
2529.4	0.968933		12950	0	0		2529.4	-0.04745	-0.01183
2531.35	-0.321216		12960	0	0		2531.35	-0.02419	0.00473
2533.3	-0.835882		12970	0	0		2533.3	0.025024	0.016556
2535.25	-0.760104		12980	0	0		2535.25	-0.04272	0.000763
2537.21	-1.21062		12990	0	0		2537.21	-0.06706	0.004425
2539.16	-1.20866		13000	0	0		2539.16	-0.01579	0.038376
2541.11	-1.12529		13010	0	0		2541.11	-0.10231	-0.10185
2543.07	0.1085		13020	0	0		2543.07	0.05127	-0.04013
2545.02	-0.643334		13030	0	0		2545.02	-0.17372	-0.0412
2546.97	-1.57465		13040	0	0		2546.97	0.005035	0.00412
2548.93	-1.60891		13050	0	0		2548.93	-0.01236	0.015793
2550.88	-1.68696		13060	0	0		2550.88	-0.02953	0.003738
2552.83	-3.03547		13070	0	0		2552.83	-0.01709	0.019226
2554.79	-3.21863		13080	0	0		2554.79	0.031662	-0.03036
2556.74	-2.034		13090	0	0		2556.74	0.028534	-0.03326
2558.69	-0.658293		13100	0	0		2558.69	-0.08667	-0.02983
2560.65	-0.736452		13110	0	0		2560.65	0.007935	0.009003
2562.6	0.491028		13120	0	0		2562.6	0.008011	0.002289
2564.55	1.86178		13130	0	0		2564.55	0.018768	-0.05547
2566.51	2.17652		13140	0	0		2566.51	-0.05318	-0.03151
2568.46	1.7468		13150	0	0		2568.46	0.070267	0.004501
2570.41	1.68268		13160	0	0		2570.41	0.05043	0.014343
2572.37	1.35949		13170	0	0		2572.37	-0.02388	0.003128
2574.32	1.22165		13180	0	0		2574.32	0.000763	0.018921
2576.27	1.51788		13190	0	0		2576.27	0.004349	0.001526
2578.23	1.84861		13200	0	0		2578.23	0.088196	-0.04509
2580.18	1.45209		13210	0	0		2580.18	-0.1107	-0.0222
2582.13	0.781916		13220	0	0		2582.13	0.058899	0.028839
2584.08	1.11827		13230	0	0		2584.08	0.043716	0.019608
2586.04	1.44687		13240	0	0		2586.04	-0.0341	0.005798
2587.99	2.3942		13250	0	0		2587.99	-0.02686	-0.02563
2589.94	2.63006		13260	0	0		2589.94	0.004807	0.018921
2591.9	3.05092		13270	0	0		2591.9	-0.0087	0.008469
2593.85	2.18716		13280	0	0		2593.85	-0.04204	-0.00328
2595.8	2.22205		13290	0	0		2595.8	-0.01686	0.069351
2597.76	2.89604		13300	0	0		2597.76	0.024185	-0.0032
2599.71	2.927		13310	0	0		2599.71	0.102844	0.022964
2601.66	3.15252		13320	0	0		2601.66	-0.03014	0.010757
2603.62	3.42342		13330	0	0		2603.62	0.018845	-0.08675
2605.57	3.36182		13340	0	0		2605.57	0.07782	0.015564
2607.52	2.68816		13350	0	0		2607.52	0.074463	0.036316
2609.48	2.59757		13360	0	0		2609.48	-0.00656	0.074539
2611.43	2.90602		13370	0	0		2611.43	0.059433	0.141602
2613.38	3.1964		13380	0	0		2613.38	0.016098	-0.03769
2615.34	1.90132		13390	0	0		2615.34	0.101776	0.020828
2617.29	-1.20985		13400	0	0		2617.29	-0.03761	-0.00526
2619.24	-0.474551		13410	0	0		2619.24	0.060272	0.01503
2621.2	0.0155945		13420	0	0		2621.2	0.048752	-0.01404
2623.15	0.818695		13430	0	0		2623.15	-0.07004	0.053864
2625.1	1.96951		13440	0	0		2625.1	-0.05219	0.013428
2627.06	1.58213		13450	0	0		2627.06	-0.00435	0.01976
2629.01	-0.100472		13460	0	0		2629.01	-0.0061	0.09491
2630.96	-1.64002		13470	0	0		2630.96	0.044479	0.015106
2632.91	-2.45007		13480	0	0		2632.91	-0.03036	0.140839
2634.87	-3.24727		13490	0	0		2634.87	-0.08835	0.009079
2636.82	-4.23376		13500	0	0		2636.82	0.012589	-0.00343
2638.77	-4.15286		13510	0	0		2638.77	0.044937	-0.01549
2640.73	-4.40569		13520	0	0		2640.73	-0.00328	-0.02686
2642.68	-4.72062		13530	0	0		2642.68	-0.00122	-0.01343
2644.63	-4.70558		13540	0	0		2644.63	-0.0676	0.004883
2646.59	-2.86277		13550	0	0		2646.59	0.032578	-0.00549
2648.54	-1.13476		13560	0	0		2648.54	0.03006	-0.03304
2650.49	-0.506379		13570	0	0		2650.49	-0.0341	0.000763
2652.45	0.241115		13580	0	0		2652.45	0.152054	0.028534
2654.4	-0.66441		13590	0	0		2654.4	-0.04204	-0.00832
2656.35	-1.63762		13600	0	0		2656.35	0.035629	0.005264
2658.31	-2.1269		13610	0	0		2658.31	0.00473	0.024643
2660.26	-2.90645		13620	0	0		2660.26	-0.02251	0.036316
2662.21	-3.34131		13630	0	0		2662.21	0.067596	0.001221
2664.17	-3.58562		13640	0	0		2664.17	-0.08644	-0.02151
2666.12	-2.51246		13650	0	0		2666.12	0.075684	-0.09247
2668.07	-1.66975		13660	0	0		2668.07	-0.02495	-0.0367
2670.03	-0.399754		13670	0	0		2670.03	0.069351	0.030823
2671.98	-0.149954		13680	0	0		2671.98	0.143967	0.053024
2673.93	-1.75067		13690	0	0		2673.93	-0.08446	0.008698
2675.89	-2.25783		13700	0	0		2675.89	0.038834	0.005875
2677.84	-1.83009		13710	0	0		2677.84	0.057678	0.031433
2679.79	-1.51194		13720	0	0		2679.79	-0.01976	-0.01472
2681.74	-1.75248		13730	0	0		2681.74	-0.09865	-0.01175
2683.7	-1.7893		13740	0	0		2683.7	-0.11375	0.047073
2685.65	-1.91412		13750	0	0		2685.65	0.010681	-0.08095
2687.6	-1.59645		13760	0	0		2687.6	-0.01793	-0.03548
2689.56	-1.46808		13770	0	0		2689.56	-0.01038	-0.03143
2691.51	-1.00765		13780	0	0		2691.51	-0.01709	0.067825
2693.46	0.0701498		13790	0	0		2693.46	-0.0428	-0.01274
2695.42	0.106186		13800	0	0		2695.42	0.060501	0.011444
2697.37	-0.754388		13810	0	0		2697.37	0.078659	0.020065
2699.32	-1.03566		13820	0	0		2699.32	-0.05112	-0.01099
2701.28	0.0544639		13830	0	0		2701.28	-0.04631	0.032349
2703.23	-0.659708		13840	0	0		2703.23	-0.00679	0.005493
2705.18	-1.42261		13850	0	0		2705.18	0.004654	-0.01831
2707.14	-1.80656		13860	0	0		2707.14	-0.01129	0.042953
2709.09	-2.12539		13870	0	0		2709.09	-0.09041	0.028152
2711.04	-2.34184		13880	0	0		2711.04	-0.00595	-0.04227
2713	-2.55005		13890	0	0		2713	0.018768	0.076828
2714.95	-2.47896		13900	0	0		2714.95	0.056839	0.009384
2716.9	-1.76858		13910	0	0		2716.9	-0.02396	-0.10254
2718.86	-1.0083		13920	0	0		2718.86	0.094833	0.1577
2720.81	-0.994573		13930	0	0		2720.81	-0.05615	0.122147
2722.76	-2.55883		13940	0	0		2722.76	-0.04852	0.021362
2724.72	-3.0539		13950	0	0		2724.72	-0.06203	0.027771
2726.67	-2.77242		13960	0	0		2726.67	0.053406	-0.00237
2728.62	-3.4347		13970	0	0		2728.62	0.018463	0.05928
2730.57	-3.00532		13980	0	0		2730.57	0.080566	0.002213
2732.53	-3.76763		13990	0	0		2732.53	0.035553	0.003128
2734.48	-3.72951		14000	0	0		2734.48	0.026093	-0.00023
2736.43	-2.48588		14010	0	0		2736.43	0.00061	0.013351
2738.39	-1.2741		14020	0	0		2738.39	0.049057	-0.0032
2740.34	-1.71128		14030	0	0		2740.34	0.027771	0.008926
2742.29	-1.7888		14040	0	0		2742.29	0.050201	-0.00114
2744.25	-1.86726		14050	0	0		2744.25	0.085754	0.010452
2746.2	-2.40037		14060	0	0		2746.2	0.001297	0.011444
2748.15	-2.80789		14070	0	0		2748.15	0.100479	-0.01274
2750.11	-2.27165		14080	0	0		2750.11	0.006332	-0.06432
2752.06	-2.37066		14090	0	0		2752.06	0.063477	0.482407
2754.01	-1.147		14100	0	0		2754.01	-0.04181	-0.00412
2755.97	-0.539639		14110	0	0		2755.97	0.023804	0.013046
2757.92	0.0897707		14120	0	0		2757.92	0.050659	-0.02121
2759.87	-0.659384		14130	0	0		2759.87	0.033035	-0.07118
2761.83	-1.1134		14140	0	0		2761.83	0.051346	0.011597
2763.78	-0.500778		14150	0	0		2763.78	-0.08118	-0.00717
2765.73	-0.865215		14160	0	0		2765.73	0.070953	-0.01404
2767.69	-1.8854		14170	0	0		2767.69	0.070267	0.032883
2769.64	-2.89576		14180	0	0		2769.64	0.117645	-0.02045
2771.59	-2.34447		14190	0	0		2771.59	-0.09888	-0.03403
2773.55	-1.82009		14200	0	0		2773.55	0.065384	-0.00481
2775.5	-1.12459		14210	0	0		2775.5	-0.01717	0.008011
2777.45	-0.574297		14220	0	0		2777.45	0.016861	0.029602
2779.4	0.153057		14230	0	0		2779.4	0.066147	-0.01068
2781.36	0.330015		14240	0	0		2781.36	-0.10826	-0.05653
2783.31	0.179682		14250	0	0		2783.31	-0.05554	-0.00298
2785.26	0.0630524		14260	0	0		2785.26	0.059128	0
2787.22	-0.163872		14270	0	0		2787.22	-0.02617	0.003052
2789.17	0.211683		14280	0	0		2789.17	-0.12047	-0.01045
2791.12	0.646254		14290	0	0		2791.12	0.023422	-0.00458
2793.08	0.0186586		14300	0	0		2793.08	-0.02037	-0.1062
2795.03	-1.97659		14310	0	0		2795.03	-0.00206	0.009308
2796.98	-2.56127		14320	0	0		2796.98	0.068665	0.010834
2798.94	-2.07092		14330	0	0		2798.94	-0.11612	0.316315
2800.89	-2.48734		14340	0	0		2800.89	0.028076	-0.00961
2802.84	-1.67038		14350	0	0		2802.84	0.084534	0.01442
2804.8	-3.04713		14360	0	0		2804.8	-0.00854	0.000229
2806.75	-3.2964		14370	0	0		2806.75	0.080185	0.094452
2808.7	-1.98539		14380	0	0		2808.7	0.061493	0.019302
2810.66	-1.82178		14390	0	0		2810.66	0.123825	-0.00488
2812.61	-0.790701		14400	0	0		2812.61	0.095444	-0.00648
2814.56	-2.06007		14410	0	0		2814.56	-0.03746	0.025253
2816.52	-2.67359		14420	0	0		2816.52	-0.00679	-0.01869
2818.47	-1.40317		14430	0	0		2818.47	-0.02235	0.014648
2820.42	-1.29189		14440	0	0		2820.42	0.085983	0.012894
2822.38	-2.23143		14450	0	0		2822.38	-0.05966	0.047455
2824.33	-1.62822		14460	0	0		2824.33	-0.00038	0.019989
2826.28	-0.442489		14470	0	0		2826.28	-0.08644	-0.01297
2828.23	-0.478135		14480	0	0		2828.23	-0.02068	-0.00206
2830.19	-1.01526		14490	0	0		2830.19	0.044174	0.005951
2832.14	-1.59649		14500	0	0		2832.14	-0.05325	0.009766
2834.09	-0.968246		14510	0	0		2834.09	-0.02014	-0.02579
2836.05	-0.524534		14520	0	0		2836.05	-0.01732	-0.01419
2838	-0.136161		14530	0	0		2838	-0.04745	-0.00244
2839.95	-0.239155		14540	0	0		2839.95	0.045929	0.002213
2841.91	0.116568		14550	0	0		2841.91	-0.00237	-0.01282
2843.86	-1.11012		14560	0	0		2843.86	-0.08629	0.005493
2845.81	-3.0005		14570	0	0		2845.81	-0.01884	0.017319
2847.77	-3.53978		14580	0	0		2847.77	-0.05333	-0.03433
2849.72	-2.29115		14590	0	0		2849.72	0.073013	0.015869
2851.67	-0.787168		14600	0	0		2851.67	-0.01228	-0.00015
2853.63	-0.667799		14610	0	0		2853.63	-0.01297	-0.00145
2855.58	-1.8895		14620	0	0		2855.58	0.01442	0.011597
2857.53	-1.9822		14630	0	0		2857.53	0.06279	0.000763
2859.49	-1.93007		14640	0	0		2859.49	0.036621	0.003357
2861.44	-2.23682		14650	0	0		2861.44	-0.00168	0.018997
2863.39	-3.47113		14660	0	0		2863.39	0.026779	0.004807
2865.35	-2.57713		14670	0	0		2865.35	-0.09842	-0.02357
2867.3	-2.87465		14680	0	0		2867.3	-0.0576	-0.00259
2869.25	-2.02637		14690	0	0		2869.25	-0.03525	0.000763
2871.21	-1.2999		14700	0	0		2871.21	0.015793	-0.01289
2873.16	-1.15287		14710	0	0		2873.16	-0.05219	0.023117
2875.11	-0.35175		14720	0	0		2875.11	-0.00504	0.071335
2877.06	0.592676		14730	0	0		2877.06	0.020218	0.033875
2879.02	0.715349		14740	0	0		2879.02	0.006104	0.028915
2880.97	0.675579		14750	0	0		2880.97	-0.00748	0.010529
2882.92	0.1502		14760	0	0		2882.92	-0.0457	-0.04105
2884.88	0.320141		14770	0	0		2884.88	0.036087	0.001297
2886.83	1.4953		14780	0	0		2886.83	-0.00351	0.005264
2888.78	2.32231		14790	0	0		2888.78	-0.05836	-0.00153
2890.74	0.730436		14800	0	0		2890.74	0.082016	0.027695
2892.69	-0.233682		14810	0	0		2892.69	-0.13084	0.033035
2894.64	-0.963971		14820	0	0		2894.64	-0.01785	-0.02121
2896.6	-1.5928		14830	0	0		2896.6	-0.04066	7.63e-05
2898.55	-2.16384		14840	0	0		2898.55	0.006638	-0.0087
2900.5	-1.10452		14850	0	0		2900.5	-0.03876	-0.00771
2902.46	-1.1771		14860	0	0		2902.46	0.051651	-0.06248
2904.41	-0.660283		14870	0	0		2904.41	0.060349	0.001984
2906.36	-0.696203		14880	0	0		2906.36	0.042801	-0.01213
2908.32	-0.811042		14890	0	0		2908.32	-0.04723	-0.07088
2910.27	-0.733074		14900	0	0		2910.27	-0.00626	-0.00244
2912.22	-1.37835		14910	0	0		2912.22	-0.05699	0.010071
2914.18	-1.97693		14920	0	0		2914.18	0.077515	-0.00252
2916.13	-1.37882		14930	0	0		2916.13	0.00061	0.006104
2918.08	-1.96837		14940	0	0		2918.08	-0.09377	0.005264
2920.04	-2.24663		14950	0	0		2920.04	0.029526	-0.01717
2921.99	-0.717181		14960	0	0		2921.99	0.021667	0.003204
2923.94	0.373641		14970	0	0		2923.94	-0.00717	-0.06073
2925.89	-1.51963		14980	0	0		2925.89	0.056381	0.014114
2927.85	-2.26433		14990	0	0		2927.85	-0.03708	-0.01022
2929.8	-2.71641		15000	0	0		2929.8	0.01236	0.026016
2931.75	-2.988		15010	0	0		2931.75	-0.00053	-0.00092
2933.71	-1.30541		15020	0	0		2933.71	-0.05798	0.006638
2935.66	-0.210158		15030	0	0		2935.66	0.062943	-0.01335
2937.61	0.31325		15040	0	0		2937.61	0.00824	0.030594
2939.57	0.511214		15050	0	0		2939.57	0.055389	0.000381
2941.52	1.86421		15060	0	0		2941.52	0.010605	0.013428
2943.47	2.66756		15070	0	0		2943.47	-0.05669	0.011063
2945.43	2.89374		15080	0	0		2945.43	-0.05821	0.00145
2947.38	3.03483		15090	0	0		2947.38	0.106049	0.008698
2949.33	3.6536		15100	0	0		2949.33	-0.06844	0.00145
2951.29	3.50919		15110	0	0		2951.29	-0.00267	-0.00656
2953.24	3.91169		15120	0	0		2953.24	0.08934	-0.01892
2955.19	3.73798		15130	0	0		2955.19	-0.0206	-0.01312
2957.15	3.06652		15140	0	0		2957.15	0.00061	0.036697
2959.1	4.06224		15150	0	0		2959.1	-0.0473	0.004044
2961.05	3.76118		15160	0	0		2961.05	0.012283	0.04425
2963.01	4.15335		15170	0	0		2963.01	0.035172	0.025558
2964.96	4.03562		15180	0	0		2964.96	0.075912	-0.01274
2966.91	2.73599		15190	0	0		2966.91	-0.03365	-0.00046
2968.87	2.34774		15200	0	0		2968.87	-0.02396	0.003662
2970.82	1.97728		15210	0	0		2970.82	-0.05219	-0.00519
2972.77	2.34001		15220	0	0		2972.77	-0.06279	0.044785
2974.72	3.38091		15230	0	0		2974.72	0.042496	0.065079
2976.68	3.45806		15240	0	0		2976.68	-0.06088	-0.00092
2978.63	3.3084		15250	0	0		2978.63	0.02243	-0.00267
2980.58	3.3302		15260	0	0		2980.58	-0.01595	-0.00351
2982.54	3.58575		15270	0	0		2982.54	0.03212	0.033798
2984.49	3.80776		15280	0	0		2984.49	0.011978	0.026093
2986.44	3.32871		15290	0	0		2986.44	-0.02342	0.011292
2988.4	2.50806		15300	0	0		2988.4	-0.06157	-0.00443
2990.35	1.42149		15310	0	0		2990.35	0.032043	0.012207
2992.3	0.758354		15320	0	0		2992.3	-0.10864	0.011444
2994.26	0.64417		15330	0	0		2994.26	0.040283	0.05867
2996.21	0.212685		15340	0	0		2996.21	-0.04242	-0.02335
2998.16	1.03831		15350	0	0		2998.16	0.035706	0.000458
3000.12	0.168672		15360	0	0		3000.12	-0.00359	0.026627
3002.07	-0.211781		15370	0	0		3002.07	0.009079	-0.00694
3004.02	-0.359958		15380	0	0		3004.02	-0.00916	0.033569
3005.98	-1.93515		15390	0	0		3005.98	0.079956	-0.00153
3007.93	-2.29573		15400	0	0		3007.93	-0.04028	-0.01129
3009.88	-3.2248		15410	0	0		3009.88	0.040512	-0.01991
3011.84	-2.76087		15420	0	0		3011.84	-0.04425	-0.00076
3013.79	-2.70277		15430	0	0		3013.79	-0.0605	0.000381
3015.74	-2.90175		15440	0	0		3015.74	-0.03975	0.023651
3017.7	-3.16416		15450	0	0		3017.7	-0.06973	0.024261
3019.65	-2.22264		15460	0	0		3019.65	-0.03021	-0.08568
3021.6	-1.67736		15470	0	0		3021.6	-0.02258	0.104904
3023.55	-1.19242		15480	0	0		3023.55	-0.04921	-0.00465
3025.51	-2.2479		15490	0	0		3025.51	0.013504	0.009689
3027.46	-2.64095		15500	0	0		3027.46	-0.03578	0.006561
3029.41	-3.24221		15510	0	0		3029.41	0.047607	-0.00366
3031.37	-3.48242		15520	0	0		3031.37	0.013351	-0.00618
3033.32	-2.57409		15530	0	0		3033.32	-0.03914	-0.00252
3035.27	-3.19328		15540	0	0		3035.27	-0.15198	0.001068
3037.23	-2.12927		15550	0	0		3037.23	-0.01213	0.004044
3039.18	-1.06319		15560	0	0		3039.18	0.019531	0.012589
3041.13	-0.692973		15570	0	0		3041.13	0.070648	-0.00122
3043.09	-1.24929		15580	0	0		3043.09	-0.00237	0.01564
3045.04	-2.93675		15590	0	0		3045.04	-0.20859	-0.00259
3046.99	-2.31774		15600	0	0		3046.99	0.134125	-0.01617
3048.95	-0.478984		15610	0	0		3048.95	-0.07683	0.003662
3050.9	0.691293		15620	0	0		3050.9	-0.00549	0.004807
3052.85	1.9758		15630	0	0		3052.85	0.031052	-0.00099
3054.81	2.92248		15640	0	0		3054.81	-0.04135	-0.00328
3056.76	3.23203		15650	0	0		3056.76	-0.12642	0.00145
3058.71	3.813		15660	0	0		3058.71	-0.07851	0.006561
3060.67	3.18163		15670	0	0		3060.67	0.006104	0.004349
3062.62	3.96281		15680	0	0		3062.62	-0.00145	-0.0061
3064.57	3.91891		15690	0	0		3064.57	0.018158	0.003815
3066.53	3.72853		15700	0	0		3066.53	0.037918	0.001068
3068.48	3.4787		15710	0	0		3068.48	0.122299	0.009232
3070.43	4.14219		15720	0	0		3070.43	0.070419	0.004425
3072.38	4.35866		15730	0	0		3072.38	0.141983	-0.0013
3074.34	4.34842		15740	0	0		3074.34	-0.03067	0.000916
3076.29	4.09345		15750	0	0		3076.29	-0.11047	-0.00046
3078.24	3.78741		15760	0	0		3078.24	0.166168	-0.00092
3080.2	4.0888		15770	0	0		3080.2	-0.0309	0.000992
3082.15	4.40575		15780	0	0		3082.15	-0.00229	0.000992
3084.1	3.88417		15790	0	0		3084.1	0.101624	-0.00137
3086.06	4.0775		15800	0	0		3086.06	0.07431	0.005112
3088.01	4.10666		15810	0	0		3088.01	0.172272	-0.0174
3089.96	4.20547		15820	0	0		3089.96	0.070801	0.000763
3091.92	4.5294		15830	0	0		3091.92	0.090332	0.006638
3093.87	4.24863		15840	0	0		3093.87	0.038834	0.001144
3095.82	3.91077		15850	0	0		3095.82	0.093842	-0.0016
3097.78	3.31826		15860	0	0		3097.78	0.178146	0.001831
3099.73	3.27506		15870	0	0		3099.73	0.124893	-0.00076
3101.68	3.69208		15880	0	0		3101.68	-0.06096	-0.00122
3103.64	3.5502		15890	0	0		3103.64	-0.12886	-0.00061
3105.59	3.44922		15900	0	0		3105.59	0.080261	-0.00755
3107.54	3.59304		15910	0	0		3107.54	0.074997	-0.00267
3109.5	3.33336		15920	0	0		3109.5	0.028305	0.002975
3111.45	3.59999		15930	0	0		3111.45	0.029755	-0.00633
3113.4	3.49328		15940	0	0		3113.4	0.227432	0.004425
3115.36	3.47714		15950	0	0		3115.36	-0.19165	-0.00633
3117.31	3.77502		15960	0	0		3117.31	-0.04196	-0.00206
3119.26	3.11569		15970	0	0		3119.26	-0.22537	0.008621
3121.21	3.14875		15980	0	0		3121.21	0.056534	0.001831
3123.17	2.94215		15990	0	0		3123.17	-0.19379	0.006866
3125.12	3.17149		16000	0	0		3125.12	0.043335	0.001602
3127.07	2.72898		16010	0	0		3127.07	-0.1017	-0.0132
3129.03	2.6163		16020	0	0		3129.03	-0.16106	0.005569
3130.98	2.56142		16030	0	0		3130.98	0.16716	0.000687
3132.93	2.68436		16040	0	0		3132.93	0.020142	0.004425
3134.89	2.3627		16050	0	0		3134.89	-0.01572	0.005264
3136.84	2.9909		16060	0	0		3136.84	0.028915	0.00473
3138.79	2.50941		16070	0	0		3138.79	0.277252	0.000839
3140.75	1.99603		16080	0	0		3140.75	0.211182	-0.00732
3142.7	2.14128		16090	0	0		3142.7	0.07103	0.007095
3144.65	1.86398		16100	0	0		3144.65	-0.02014	0.003433
3146.61	2.00665		16110	0	0		3146.61	0.164413	-0.00214
3148.56	2.14675		16120	0	0		3148.56	-0.01701	-0.00526
3150.51	2.31001		16130	0	0		3150.51	-0.02159	-0.00038
3152.47	2.4836		16140	0	0		3152.47	0.033493	-0.00412
3154.42	2.34821		16150	0	0		3154.42	0.043716	0.000916
3156.37	2.33698		16160	0	0		3156.37	-0.01251	0.011444
3158.33	2.10887		16170	0	0		3158.33	-0.00092	-0.01213
3160.28	2.10934		16180	0	0		3160.28	-0.04555	0.002136
3162.23	1.9851		16190	0	0		3162.23	0.130463	-0.00336
3164.19	1.7171		16200	0	0		3164.19	-0.19135	0.004807
3166.14	1.84549		16210	0	0		3166.14	0.226746	-0.00465
3168.09	2.31366		16220	0	0		3168.09	0.033646	-0.00122
3170.04	1.60695		16230	0	0		3170.04	0.057449	-0.00229
3172	1.79754		16240	0	0		3172	0.231628	0.003433
3173.95	2.0703		16250	0	0		3173.95	-0.09094	0.002975
3175.9	2.48076		16260	0	0		3175.9	-0.01831	0.001221
3177.86	2.62699		16270	0	0		3177.86	0.100784	0.001907
3179.81	2.38232		16280	0	0		3179.81	-0.01915	0.002975
3181.76	2.50854		16290	0	0		3181.76	-0.12894	0.000534
3183.72	2.18563		16300	0	0		3183.72	-0.15251	0.005569
3185.67	1.7742		16310	0	0		3185.67	0.029297	0.001984
3187.62	1.60067		16320	0	0		3187.62	-0.23476	-0.00526
3189.58	1.99871		16330	0	0		3189.58	0.10704	0
3191.53	2.10775		16340	0	0		3191.53	0.125961	0.00946
3193.48	2.08242		16350	0	0		3193.48	0.065536	0.004883
3195.44	1.56883		16360	0	0		3195.44	-0.08568	0.006332
3197.39	1.31525		16370	0	0		3197.39	0.062561	0.008926
3199.34	1.58008		16380	0	0		3199.34	0.104141	0.004883
3201.3	1.89523		16390	0	0		3201.3	0.212784	-0.00076
3203.25	1.76815		16400	0	0		3203.25	0.147324	-0.0032
3205.2	1.27848		16410	0	0		3205.2	0.32692	-0.00427
3207.16	1.25697		16420	0	0		3207.16	-0.02899	-0.0029
3209.11	1.46723		16430	0	0		3209.11	0.062485	0.002136
3211.06	1.09154		16440	0	0		3211.06	0.117798	0.002213
3213.02	0.758731		16450	0	0		3213.02	0.257568	0.002136
3214.97	1.00073		16460	0	0		3214.97	-0.04776	-0.00862
3216.92	1.31615		16470	0	0		3216.92	-0.08972	0.003204
3218.87	1.54893		16480	0	0		3218.87	-0.14839	0.004959
3220.83	1.25433		16490	0	0		3220.83	0.115891	-0.00099
3222.78	0.961799		16500	0	0		3222.78	0.076523	0.009995
3224.73	1.23668		16510	0	0		3224.73	-0.13176	0.013657
3226.69	0.904939		16520	0	0		3226.69	0.026703	0.015564
3228.64	1.25456		16530	0	0		3228.64	0.171051	-0.01595
3230.59	1.29465		16540	0	0		3230.59	-0.01068	-0.00557
3232.55	1.26257		16550	0	0		3232.55	-0.07927	0.004196
3234.5	1.2165		16560	0	0		3234.5	0.106277	0.006104
3236.45	1.44913		16570	0	0		3236.45	-0.09445	-0.00114
3238.41	1.5801		16580	0	0		3238.41	0.192566	0.000153
3240.36	1.8101		16590	0	0		3240.36	-0.03304	0.002594
3242.31	1.50362		16600	0	0		3242.31	-0.06149	-0.00343
3244.27	1.03518		16610	0	0		3244.27	0.02182	0.000916
3246.22	1.0335		16620	0	0		3246.22	0.102158	0.004044
3248.17	1.47937		16630	0	0		3248.17	0.192337	0.002823
3250.13	1.4309		16640	0	0		3250.13	-0.20973	0
3252.08	1.63389		16650	0	0		3252.08	0.074387	0.009842
3254.03	1.99766		16660	0	0		3254.03	0.043182	0.001678
3255.99	1.4595		16670	0	0		3255.99	0.241928	-0.00275
3257.94	1.19538		16680	0	0		3257.94	0.057907	-0.00145
3259.89	0.943715		16690	0	0		3259.89	0.011978	-0.00336
3261.85	0.960482		16700	0	0		3261.85	0.133667	0.001984
3263.8	1.01273		16710	0	0		3263.8	0.087357	-0.00847
3265.75	1.69619		16720	0	0		3265.75	-0.14023	0.00061
3267.7	1.7079		16730	0	0		3267.7	-0.16151	0.002365
3269.66	1.62937		16740	0	0		3269.66	-0.00359	0.001907
3271.61	1.3458		16750	0	0		3271.61	-0.02213	-0.00305
3273.56	1.62993		16760	0	0		3273.56	-0.08011	-0.00015
3275.52	1.37034		16770	0	0		3275.52	-0.11673	-0.00565
3277.47	1.56715		16780	0	0		3277.47	-0.07774	0.003662
3279.42	1.5625		16790	0	0		3279.42	0.317612	0.005035
3281.38	1.45753		16800	0	0		3281.38	-0.22499	0.004959
3283.33	1.11985		16810	0	0		3283.33	0.06752	-0.00145
3285.28	0.844053		16820	0	0		3285.28	-0.06699	0.003281
3287.24	1.11676		16830	0	0		3287.24	0.129623	-0.00305
3289.19	1.28511		16840	0	0		3289.19	-0.02388	0.007401
3291.14	1.35718		16850	0	0		3291.14	-0.01106	-0.00633
3293.1	1.32921		16860	0	0		3293.1	-0.02861	-0.01694
3295.05	1.33254		16870	0	0		3295.05	0.045624	-0.00305
3297	1.73367		16880	0	0		3297	0.015182	-0.00015
3298.96	2.15777		16890	0	0		3298.96	-0.07317	0.000458
3300.91	1.60134		16900	0	0		3300.91	0.023041	0.000763
3302.86	1.12083		16910	0	0		3302.86	-0.03151	0.001602
3304.82	1.44958		16920	0	0		3304.82	0.066528	-0.00191
3306.77	1.85608		16930	0	0		3306.77	0.068588	0.001144
3308.72	1.63104		16940	0	0		3308.72	0.012894	-0.00504
3310.68	1.61223		16950	0	0		3310.68	-0.21782	-0.0042
3312.63	1.25696		16960	0	0		3312.63	-0.6472	0.009232
3314.58	1.47925		16970	0	0		3314.58	-0.12665	-0.0061
3316.53	0.189224		16980	0	0		3316.53	0.018311	0.001984
3318.49	0.232918		16990	0	0		3318.49	-0.03166	-0.00191
3320.44	1.33853		17000	0	0		3320.44	-0.0769	0.000916
3322.39	1.40694		17010	0	0		3322.39	0.159454	0.00206
3324.35	1.82736		17020	0	0		3324.35	0.160828	0.004654
3326.3	2.01073		17030	0	0		3326.3	-0.10315	0.00473
3328.25	1.88054		17040	0	0		3328.25	0.179672	0.00145
3330.21	1.89101		17050	0	0		3330.21	-0.03723	-0.00275
3332.16	1.1051		17060	0	0		3332.16	0.045624	0.002594
3334.11	0.827565		17070	0	0		3334.11	-0.14603	-0.00183
3336.07	0.377445		17080	0	0		3336.07	-0.11703	0.00473
3338.02	0.305469		17090	0	0		3338.02	-0.16327	0.001678
3339.97	0.307527		17100	0	0		3339.97	-0.28763	0.003357
3341.93	0.479299		17110	0	0		3341.93	0.056534	0.003357
3343.88	0.404503		17120	0	0		3343.88	-0.04929	-0.00237
3345.83	0.733395		17130	0	0		3345.83	0.041504	-0.00206
3347.79	0.638493		17140	0	0		3347.79	-0.04128	-0.00519
3349.74	0.960013		17150	0	0		3349.74	-0.14992	0.002289
3351.69	1.08246		17160	0	0		3351.69	-0.03113	-0.00259
3353.65	0.756657		17170	0	0		3353.65	-0.08858	0.007019
3355.6	0.981993		17180	0	0		3355.6	0.051041	0.001984
3357.55	1.17465		17190	0	0		3357.55	0.122147	0.011902
3359.51	1.05591		17200	0	0		3359.51	-0.14702	0.006943
3361.46	1.59693		17210	0	0		3361.46	-0.15137	-0.00031
3363.41	1.65797		17220	0	0		3363.41	-0.05836	0.002213
3365.36	1.46364		17230	0	0		3365.36	-0.16525	0.000687
3367.32	1.73936		17240	0	0		3367.32	-0.13397	0.003128
3369.27	1.60744		17250	0	0		3369.27	-0.00458	-0.00572
3371.22	1.34199		17260	0	0		3371.22	-0.1075	0.001221
3373.18	0.614746		17270	0	0		3373.18	0.009613	0.002365
3375.13	0.932841		17280	0	0		3375.13	-0.12787	0.000153
3377.08	1.54572		17290	0	0		3377.08	0.266113	0.002365
3379.04	1.56666		17300	0	0		3379.04	0.056992	0.00206
3380.99	1.48623		17310	0	0		3380.99	0.019684	-0.00031
3382.94	1.45198		17320	0	0		3382.94	0.172501	0.001831
3384.9	1.8256		17330	0	0		3384.9	0.008926	0.000381
3386.85	1.86379		17340	0	0		3386.85	0.055466	-0.00099
3388.8	1.66109		17350	0	0		3388.8	0.276642	-0.00526
3390.76	1.80101		17360	0	0		3390.76	0.016098	0.00267
3392.71	2.38401		17370	0	0		3392.71	0.050507	0.001831
3394.66	1.85814		17380	0	0		3394.66	0.11322	0
3396.62	1.67907		17390	0	0		3396.62	0.068665	-0.00313
3398.57	1.83679		17400	0	0		3398.57	0.068207	0.005264
3400.52	1.73501		17410	0	0		3400.52	0.013885	0.001984
3402.48	1.22903		17420	0	0		3402.48	0.008163	0.006104
3404.43	1.36113		17430	0	0		3404.43	0.000839	-0.00595
3406.38	1.1514		17440	0	0		3406.38	0.079117	-0.00893
3408.34	1.12416		17450	0	0		3408.34	0.044403	0.002975
3410.29	1.4988		17460	0	0		3410.29	0.08812	0.003128
3412.24	1.10747		17470	0	0		3412.24	-0.12047	0.00618
3414.19	1.318		17480	0	0		3414.19	0.08316	-0.00275
3416.15	0.621976		17490	0	0		3416.15	0.057068	-0.0029
3418.1	0.848689		17500	0	0		3418.1	-0.00862	-0.00275
3420.05	1.06365		17510	0	0		3420.05	-0.20271	-0.00114
3422.01	1.38662		17520	0	0		3422.01	0.00473	0.002289
3423.96	1.15292		17530	0	0		3423.96	-0.16129	0.005798
3425.91	1.29241		17540	0	0		3425.91	0.232315	0.007858
3427.87	1.70881		17550	0	0		3427.87	-0.0779	-0.00145
3429.82	1.69082		17560	0	0		3429.82	0.047226	-0.00107
3431.77	1.87102		17570	0	0		3431.77	-0.03471	0.002213
3433.73	1.97182		17580	0	0		3433.73	-0.09018	0.004807
3435.68	1.6714		17590	0	0		3435.68	-0.02701	0.002289
3437.63	1.715		17600	0	0		3437.63	0.10025	-0.00397
3439.59	1.5465		17610	0	0		3439.59	0.209732	-0.00214
3441.54	1.92933		17620	0	0		3441.54	0.168839	0.00145
3443.49	1.98374		17630	0	0		3443.49	0.023041	0.00145
3445.45	1.74039		17640	0	0		3445.45	-0.11208	-0.00397
3447.4	1.55965		17650	0	0		3447.4	0.097275	0.00061
3449.35	1.54996		17660	0	0		3449.35	0.027695	-0.0016
3451.31	1.39794		17670	0	0		3451.31	0.071335	0.001831
3453.26	1.10405		17680	0	0		3453.26	-0.06828	0.003433
3455.21	0.721436		17690	0	0		3455.21	-0.04028	0.003815
3457.17	0.122166		17700	0	0		3457.17	-0.20424	-0.00023
3459.12	0.483136		17710	0	0		3459.12	-0.10223	-0.00458
3461.07	0.341907		17720	0	0		3461.07	-0.03128	0.000229
3463.02	0.731467		17730	0	0		3463.02	0.306549	-0.0013
3464.98	1.30983		17740	0	0		3464.98	-0.2639	0.002289
3466.93	1.62101		17750	0	0		3466.93	0.019226	0.001221
3468.88	0.837206		17760	0	0		3468.88	0.380173	0.00061
3470.84	1.01975		17770	0	0		3470.84	0.134277	0.000458
3472.79	0.648444		17780	0	0		3472.79	-0.13824	0.005417
3474.74	0.635457		17790	0	0		3474.74	-0.04158	0.000534
3476.7	0.608403		17800	0	0		3476.7	-0.07225	-0.01091
3478.65	0.554145		17810	0	0		3478.65	0.076523	-0.00511
3480.6	0.357052		17820	0	0		3480.6	0.081635	-0.00572
3482.56	0.237308		17830	0	0		3482.56	-0.04654	0.000153
3484.51	0.710561		17840	0	0		3484.51	-0.18021	0.009689
3486.46	1.29862		17850	0	0		3486.46	-0.06271	-0.00145
3488.42	1.73127		17860	0	0		3488.42	0.013275	0.001526
3490.37	1.12361		17870	0	0		3490.37	-0.0325	-0.00656
3492.32	0.824466		17880	0	0		3492.32	0.045166	-0.00122
3494.28	0.955461		17890	0	0		3494.28	0.008316	0.004044
3496.23	0.93487		17900	0	0		3496.23	-0.15717	0.011826
3498.18	0.728281		17910	0	0		3498.18	-0.04456	0.002594
3500.14	1.25957		17920	0	0		3500.14	0.001526	-0.0045
3502.09	1.79257		17930	0	0		3502.09	0.077133	-0.00275
3504.04	2.10802		17940	0	0		3504.04	0.024643	0.000534
3506	1.82166		17950	0	0		3506	0.049667	0.001984
3507.95	1.8812		17960	0	0		3507.95	0.380173	-0.00565
3509.9	1.91822		17970	0	0		3509.9	-0.04181	0.000153
3511.85	2.26931		17980	0	0		3511.85	-0.21225	-0.00458
3513.81	1.97317		17990	0	0		3513.81	-0.02533	0.00267
3515.76	1.75801		18000	0	0		3515.76	0.07225	0.001831
3517.71	1.97653		18010	0	0		3517.71	0.005798	0.00412
3519.67	2.23281		18020	0	0		3519.67	-0.10521	-0.00099
3521.62	1.93196		18030	0	0		3521.62	0.032806	-0.00206
3523.57	1.08657		18040	0	0		3523.57	-0.23819	0.00412
3525.53	0.933063		18050	0	0		3525.53	-0.1664	0.007706
3527.48	0.813039		18060	0	0		3527.48	-0.24414	0.001068
3529.43	1.04938		18070	0	0		3529.43	0.090332	0.004196
3531.39	1.09781		18080	0	0		3531.39	-0.0222	-0.00397
3533.34	1.43313		18090	0	0		3533.34	0.193405	0.001907
3535.29	1.55675		18100	0	0		3535.29	0.122528	-0.00038
3537.25	1.09987		18110	0	0		3537.25	0.12886	0.000153
3539.2	0.629534		18120	0	0		3539.2	0.030289	0.001984
3541.15	1.08909		18130	0	0		3541.15	0.002975	-7.6e-05
3543.11	1.18655		18140	0	0		3543.11	-0.16373	-0.00092
3545.06	1.38231		18150	0	0		3545.06	0.105438	-0.00229
3547.01	0.896263		18160	0	0		3547.01	-0.0602	-0.00237
3548.97	0.872882		18170	0	0		3548.97	-0.01717	0.000229
3550.92	1.00194		18180	0	0		3550.92	-0.0946	0.00679
3552.87	0.654609		18190	0	0		3552.87	0.030975	0.002823
3554.83	0.492211		18200	0	0		3554.83	0.133972	0.006027
3556.78	0.781624		18210	0	0		3556.78	0.083389	-0.00252
3558.73	0.925619		18220	0	0		3558.73	-0.06943	-0.00046
3560.68	1.22233		18230	0	0		3560.68	-0.11292	-0.00076
3562.64	0.874474		18240	0	0		3562.64	-0.06371	0.001221
3564.59	1.48458		18250	0	0		3564.59	0.036697	0.005951
3566.54	1.47158		18260	0	0		3566.54	0.107956	0.004883
3568.5	0.672123		18270	0	0		3568.5	-0.20699	0.007324
3570.45	0.647561		18280	0	0		3570.45	-0.03723	0.001526
3572.4	1.56915		18290	0	0		3572.4	0.06134	-0.00221
3574.36	1.63696		18300	0	0		3574.36	0.054855	0.003433
3576.31	1.59601		18310	0	0		3576.31	-0.03502	0.002136
3578.26	1.79788		18320	0	0		3578.26	-0.14244	-0.00153
3580.22	1.97301		18330	0	0		3580.22	-0.19478	-0.00099
3582.17	1.6198		18340	0	0		3582.17	0.040359	0.003128
3584.12	1.58689		18350	0	0		3584.12	-0.06172	0.002289
3586.08	1.79023		18360	0	0		3586.08	0.041733	-0.00191
3588.03	1.15213		18370	0	0		3588.03	-0.0885	0.002899
3589.98	1.02615		18380	0	0		3589.98	-0.00404	-0.00252
3591.94	1.27518		18390	0	0		3591.94	-0.02472	0.000153
3593.89	1.30264		18400	0	0		3593.89	0.001526	0.007477
3595.84	1.26903		18410	0	0		3595.84	0.03891	0.000992
3597.8	0.865049		18420	0	0		3597.8	-0.05608	-0.00275
3599.75	1.13449		18430	0	0		3599.75	-0.17601	0.00206
3601.7	1.00659		18440	0	0		3601.7	-0.01625	0.003967
3603.66	1.07264		18450	0	0		3603.66	-0.07965	-0.00076
3605.61	0.627382		18460	0	0		3605.61	-0.12741	0.001526
3607.56	0.443006		18470	0	0		3607.56	-0.11353	-0.00305
3609.51	0.928236		18480	0	0		3609.51	-0.00473	-0.00397
3611.47	1.2384		18490	0	0		3611.47	0.035782	-0.01213
3613.42	0.893686		18500	0	0		3613.42	0.000229	-0.01099
3615.37	0.485015		18510	0	0		3615.37	-0.05898	0.032883
3617.33	0.801554		18520	0	0		3617.33	-0.0827	0.007553
3619.28	1.49108		18530	0	0		3619.28	0.015182	-0.00145
3621.23	1.32675		18540	0	0		3621.23	-0.04448	-0.00587
3623.19	1.18894		18550	0	0		3623.19	0.041733	0.000916
3625.14	0.470636		18560	0	0		3625.14	-0.12611	0.033188
3627.09	0.913384		18570	0	0		3627.09	-0.02045	7.63e-05
3629.05	1.18022		18580	0	0		3629.05	-0.02754	0.018692
3631	1.06961		18590	0	0		3631	0.028229	-0.00343
3632.95	1.30068		18600	0	0		3632.95	0.062408	0.001221
3634.91	1.44806		18610	0	0		3634.91	-0.01488	-0.00168
3636.86	1.50177		18620	0	0		3636.86	-0.04494	-0.00404
3638.81	1.72125		18630	0	0		3638.81	0.010376	-0.0119
3640.77	1.15194		18640	0	0		3640.77	0.03685	0.034866
3642.72	-0.0640164		18650	0	0		3642.72	-0.07149	0.000916
3644.67	-1.33998		18660	0	0		3644.67	-0.07339	0.000534
3646.63	-1.98998		18670	0	0		3646.63	-0.06691	-0.02144
3648.58	-1.59517		18680	0	0		3648.58	0.053787	-0.00839
3650.53	-1.25935		18690	0	0		3650.53	-0.01999	-0.00435
3652.49	-1.22443		18700	0	0		3652.49	-0.13947	0.019073
3654.44	-1.88909		18710	0	0		3654.44	-0.06142	0.025024
3656.39	-1.91751		18720	0	0		3656.39	0.017242	-0.01923
3658.34	-1.64626		18730	0	0		3658.34	-0.11688	-0.00305
3660.3	-1.97592		18740	0	0		3660.3	-0.06088	0.015488
3662.25	-1.91528		18750	0	0		3662.25	0.062943	0.001907
3664.2	-1.13271		18760	0	0		3664.2	0.017166	0.000458
3666.16	-0.714714		18770	0	0		3666.16	-0.05348	0.022278
3668.11	-0.470816		18780	0	0		3668.11	-0.07217	0.000916
3670.06	-0.507054		18790	0	0		3670.06	0.039978	0.017319
3672.02	0.291501		18800	0	0		3672.02	-0.08331	0.014725
3673.97	0.174199		18810	0	0		3673.97	-0.06012	-0.00565
3675.92	0.386504		18820	0	0		3675.92	-0.01976	0.005951
3677.88	0.467633		18830	0	0		3677.88	0.04776	0.003204
3679.83	0.158299		18840	0	0		3679.83	-0.01488	-0.03212
3681.78	0.333897		18850	0	0		3681.78	0.129852	-0.01862
3683.74	0.384225		18860	0	0		3683.74	0.023499	0.012665
3685.69	0.508722		18870	0	0		3685.69	-0.04234	-0.00244
3687.64	0.505453		18880	0	0		3687.64	-0.0132	0.018539
3689.6	0.972302		18890	0	0		3689.6	0.013428	-0.01389
3691.55	0.735145		18900	0	0		3691.55	-0.01869	0.004196
3693.5	0.842936		18910	0	0		3693.5	-0.01511	0.018768
3695.46	0.857402		18920	0	0		3695.46	0.078964	0.023575
3697.41	1.29501		18930	0	0		3697.41	-0.0489	0.012665
3699.36	1.27626		18940	0	0		3699.36	0.01503	-0.00778
3701.32	1.20825		18950	0	0		3701.32	0.010757	0
3703.27	1.35445		18960	0	0		3703.27	-0.00641	0.000839
3705.22	1.32586		18970	0	0		3705.22	-0.02815	0.042953
3707.17	1.46957		18980	0	0		3707.17	0.003128	0.018082
3709.13	1.64052		18990	0	0		3709.13	0.100937	-0.00481
3711.08	0.955104		19000	0	0		3711.08	-0.01915	-0.00221
3713.03	0.380172		19010	0	0		3713.03	0.061417	0.015106
3714.99	0.00809266		19020	0	0		3714.99	-0.07774	7.63e-05
3716.94	0.48033		19030	0	0		3716.94	0.024033	-0.03174
3718.89	0.761275		19040	0	0		3718.89	0.001221	0.022888
3720.85	1.05855		19050	0	0		3720.85	-0.04601	0.018311
3722.8	1.22966		19060	0	0		3722.8	-0.02029	0.018005
3724.75	1.58107		19070	0	0		3724.75	-0.00961	0.07576
3726.71	1.22125		19080	0	0		3726.71	0.023041	0.004807
3728.66	1.54927		19090	0	0		3728.66	0.023956	0.010681
3730.61	1.80387		19100	0	0		3730.61	0.018005	0.006866
3732.57	1.37515		19110	0	0		3732.57	-0.01038	-0.01038
3734.52	1.5849		19120	0	0		3734.52	0.026703	0.031586
3736.47	1.35746		19130	0	0		3736.47	0.012283	0.008316
3738.43	1.57637		19140	0	0		3738.43	0.114517	-0.01068
3740.38	1.72596		19150	0	0		3740.38	-0.0766	0.022049
3742.33	1.39253		19160	0	0		3742.33	0.02243	0.015793
3744.29	1.33749		19170	0	0		3744.29	0.053787	-0.00565
3746.24	1.44338		19180	0	0		3746.24	-0.08385	0.006256
3748.19	0.916251		19190	0	0		3748.19	-0.0148	-0.03693
3750.15	-0.0229468		19200	0	0		3750.15	0.010757	0.015182
3752.1	-1.40688		19210	0	0		3752.1	0.051346	0.001907
3754.05	-2.49447		19220	0	0		3754.05	0.035095	0.008545
3756	-2.28228		19230	0	0		3756	-0.04944	-0.07599
3757.96	-2.72619		19240	0	0		3757.96	0.091171	0.005569
3759.91	-2.87933		19250	0	0		3759.91	-0.0219	-0.00916
3761.86	-2.82847		19260	0	0		3761.86	-0.02342	-0.0042
3763.82	-3.08085		19270	0	0		3763.82	-0.00908	0.005875
3765.77	-3.80878		19280	0	0		3765.77	-0.06859	-0.00542
3767.72	-3.86612		19290	0	0		3767.72	0.081253	-0.03319
3769.68	-3.55866		19300	0	0		3769.68	-0.0119	-0.00992
3771.63	-4.01637		19310	0	0		3771.63	0.03624	-0.01572
3773.58	-4.39094		19320	0	0		3773.58	-0.10895	-0.00221
3775.54	-5.01837		19330	0	0		3775.54	0.001678	0.027847
3777.49	-4.49093		19340	0	0		3777.49	0.046158	0.029678
3779.44	-3.1028		19350	0	0		3779.44	0.025711	0.033722
3781.4	-2.081		19360	0	0		3781.4	0.002289	0.011063
3783.35	-2.64356		19370	0	0		3783.35	0.081558	0.059204
3785.3	-2.74726		19380	0	0		3785.3	-0.02769	0.016174
3787.26	-2.69647		19390	0	0		3787.26	-0.0206	-0.02258
3789.21	-2.95527		19400	0	0		3789.21	-0.009	0.012665
3791.16	-2.3778		19410	0	0		3791.16	0.013046	-0.00572
3793.12	-1.7045		19420	0	0		3793.12	0.00618	0.044174
3795.07	-1.77883		19430	0	0		3795.07	0.00206	-0.01289
3797.02	-1.83409		19440	0	0		3797.02	-0.03273	-0.00237
3798.97	-2.17559		19450	0	0		3798.97	-0.17319	0.024033
3800.93	-2.89631		19460	0	0		3800.93	-0.05836	-0.03716
3802.88	-4.96436		19470	0	0		3802.88	0.07843	0.042038
3804.83	-5.74345		19480	0	0		3804.83	-0.03769	0.026169
3806.79	-5.61242		19490	0	0		3806.79	0.010605	-0.01724
3808.74	-5.44497		19500	0	0		3808.74	-0.01419	0.01236
3810.69	-5.63261		19510	0	0		3810.69	0.033112	0.014877
3812.65	-5.34423		19520	0	0		3812.65	0.049515	0.01236
3814.6	-5.36766		19530	0	0		3814.6	-0.12581	0.085907
3816.55	-5.72485		19540	0	0		3816.55	-0.05714	-0.02373
3818.51	-5.05005		19550	0	0		3818.51	0.006561	-0.01366
3820.46	-5.13409		19560	0	0		3820.46	0.082169	-0.07614
3822.41	-4.64285		19570	0	0		3822.41	-0.00443	0.023422
3824.37	-5.13593		19580	0	0		3824.37	0.00267	0.003738
3826.32	-4.51092		19590	0	0		3826.32	0.027313	0.013199
3828.27	-4.60722		19600	0	0		3828.27	-0.07393	0.010376
3830.23	-4.73773		19610	0	0		3830.23	0.01236	-0.0219
3832.18	-4.30562		19620	0	0		3832.18	-0.06248	0.003052
3834.13	-4.18041		19630	0	0		3834.13	0.103302	0.009003
3836.09	-3.9592		19640	0	0		3836.09	0.052567	-0.04845
3838.04	-3.45595		19650	0	0		3838.04	-0.07278	0.23056
3839.99	-4.07921		19660	0	0		3839.99	0.056152	0.037003
3841.95	-3.63864		19670	0	0		3841.95	-0.01793	0.043869
3843.9	-4.01907		19680	0	0		3843.9	-0.01587	0.066605
3845.85	-3.87911		19690	0	0		3845.85	-0.06584	0.006485
3847.8	-3.84479		19700	0	0		3847.8	-0.01053	0.000916
3849.76	-4.12827		19710	0	0		3849.76	-0.11574	0.002823
3851.71	-3.38439		19720	0	0		3851.71	0.040283	0.008163
3853.66	-2.63179		19730	0	0		3853.66	-0.01839	0.002975
3855.62	-3.59955		19740	0	0		3855.62	0.040588	-0.00084
3857.57	-4.1804		19750	0	0		3857.57	-0.05379	-0.00206
3859.52	-3.97491		19760	0	0		3859.52	-0.02739	0.000458
3861.48	-3.21296		19770	0	0		3861.48	0.129852	0.002365
3863.43	-2.40795		19780	0	0		3863.43	0.048141	0.004425
3865.38	-2.2979		19790	0	0		3865.38	0.033951	0.005722
3867.34	-2.23298		19800	0	0		3867.34	0.094452	0.00061
3869.29	-2.51631		19810	0	0		3869.29	0.079803	0.002594
3871.24	-2.67905		19820	0	0		3871.24	0.054092	0.000763
3873.2	-1.79811		19830	0	0		3873.2	0.009003	0.001678
3875.15	-0.877688		19840	0	0		3875.15	0.068512	0.00618
3877.1	-0.251073		19850	0	0		3877.1	0.022278	0.004654
3879.06	0.551607		19860	0	0		3879.06	0.068054	0.002975
3881.01	1.95852		19870	0	0		3881.01	0.030289	0.001602
3882.96	2.54678		19880	0	0		3882.96	0.102234	-0.00587
3884.92	2.73776		19890	0	0		3884.92	-0.16785	0.001526
3886.87	2.9325		19900	0	0		3886.87	0.014496	0.00061
3888.82	2.71471		19910	0	0		3888.82	-0.01869	-0.00046
3890.78	3.35703		19920	0	0		3890.78	-0.0161	0.000763
3892.73	3.50487		19930	0	0		3892.73	0.169373	-0.00038
3894.68	3.74671		19940	0	0		3894.68	0.035629	0.00473
3896.63	3.57549		19950	0	0		3896.63	-0.00122	-0.00214
3898.59	3.25346		19960	0	0		3898.59	0.09552	-0.00114
[truncated: 9,265 more rows]

## Sheet: Figure 1c
Example trace
sleep to wake		sleep score					wake to sleep		sleep score
Time (sec)	chloride (deltaF/F)	Time (sec)	sleep	wake			Time (sec)	chloride (deltaF/F)	Time (sec)	sleep	wake
2250.09	0.330175	2250	10	0			3000.12	0.168672	3000	0	10
2252.04	0.242986	2260	0	0			3002.07	-0.211781	3010	0	10
2253.99	0.261908	2270	0	0			3004.02	-0.359958	3020	0	10
2255.95	0.305452	2280	0	10			3005.98	-1.93515	3030	0	10
2257.9	0.716873	2290	0	10			3007.93	-2.29573	3040	10	0
2259.85	0.508113	2300	0	10			3009.88	-3.2248	3050	10	0
2261.81	0.399203	2310	0	10			3011.84	-2.76087	3060	10	0
2263.76	0.390886	2320	0	10			3013.79	-2.70277	3070	10	0
2265.71	0.986916	2330	0	10			3015.74	-2.90175	3080	10	0
2267.67	0.867313	2340	0	10			3017.7	-3.16416	3090	10	0
2269.62	0.835059	2350	0	10			3019.65	-2.22264	3100	10	0
2271.57	0.659004	2360	0	10			3021.6	-1.67736	3110	10	0
2273.53	0.00637095	2370	0	10			3023.55	-1.19242	3120	10	0
2275.48	0.565748	2380	0	10			3025.51	-2.2479	3130	10	0
2277.43	0.471407	2390	0	10			3027.46	-2.64095	3140	10	0
2279.39	0.195704	2400	0	10			3029.41	-3.24221	3150	10	0
2281.34	0.782414	2410	0	10			3031.37	-3.48242	3160	10	0
2283.29	0.888402	2420	0	10			3033.32	-2.57409	3170	10	0
2285.25	1.05437	2430	0	10			3035.27	-3.19328	3180	10	0
2287.2	0.161164	2440	0	10			3037.23	-2.12927	3190	10	0
2289.15	0.47495	2450	0	10			3039.18	-1.06319	3200	10	0
2291.1	1.01833	2460	0	10			3041.13	-0.692973	3210	10	0
2293.06	1.13273	2470	0	10			3043.09	-1.24929	3220	10	0
2295.01	1.0658	2480	0	0			3045.04	-2.93675	3230	10	0
2296.96	1.01344	2490	0	0			3046.99	-2.31774	3240	10	0
2298.92	0.738414	2500	0	0			3048.95	-0.478984	3250	10	0
2300.87	-1.47416	2510	0	10			3050.9	0.691293	3260	10	0
2302.82	-3.21556	2520	0	10			3052.85	1.9758	3270	10	0
2304.78	-3.45124	2530	0	10			3054.81	2.92248	3280	10	0
2306.73	-4.03965	2540	0	10			3056.76	3.23203	3290	0	10
2308.68	-3.04486	2550	0	10			3058.71	3.813	3300	10	0
2310.64	-3.12744	2560	0	10			3060.67	3.18163	3310	10	0
2312.59	-2.92807	2570	0	10			3062.62	3.96281	3320	10	0
2314.54	-2.70369	2580	0	10			3064.57	3.91891	3330	10	0
2316.5	-3.84912	2590	0	10			3066.53	3.72853	3340	10	0
2318.45	-4.2047	2600	0	10			3068.48	3.4787	3350	0	0
2320.4	-4.64157	2610	0	10			3070.43	4.14219	3360	10	0
2322.36	-5.62267	2620	0	10			3072.38	4.35866	3370	10	0
2324.31	-4.64715	2630	0	10			3074.34	4.34842	3380	10	0
2326.26	-4.57393	2640	0	10			3076.29	4.09345	3390	10	0
2328.22	-4.86858	2650	0	10			3078.24	3.78741	3400	10	0
2330.17	-3.93276	2660	0	10			3080.2	4.0888	3410	10	0
2332.12	-3.70799	2670	0	10			3082.15	4.40575	3420	10	0
2334.08	-4.52259	2680	0	10			3084.1	3.88417	3430	10	0
2336.03	-5.59061	2690	0	10			3086.06	4.0775	3440	10	0
2337.98	-6.45465	2700	0	10			3088.01	4.10666	3450	10	0
2339.93	-5.25313	2710	0	10			3089.96	4.20547	3460	10	0
2341.89	-4.27241	2720	0	10			3091.92	4.5294	3470	10	0
2343.84	-5.06152	2730	0	10			3093.87	4.24863	3480	0	10
2345.79	-5.269	2740	0	10			3095.82	3.91077	3490	0	10
2347.75	-4.54558	2750	0	10			3097.78	3.31826	3500	0	10
2349.7	-3.778	2760	0	10			3099.73	3.27506	3510	10	0
2351.65	-3.12997	2770	0	10			3101.68	3.69208	3520	10	0
2353.61	-2.37253	2780	0	10			3103.64	3.5502	3530	10	0
2355.56	-0.733436	2790	0	10			3105.59	3.44922	3540	0	0
2357.51	0.293332	2800	0	10			3107.54	3.59304	3550	10	0
2359.47	1.31889	2810	0	10			3109.5	3.33336	3560	10	0
2361.42	1.13619	2820	0	10			3111.45	3.59999	3570	10	0
2363.37	1.01405	2830	0	10			3113.4	3.49328	3580	10	0
2365.33	1.83253	2840	0	10			3115.36	3.47714	3590	10	0
2367.28	0.944052	2850	0	10			3117.31	3.77502	3600	10	0
2369.23	0.0438147	2860	0	10			3119.26	3.11569
2371.19	0.2675	2870	0	10			3121.21	3.14875
2373.14	0.684196	2880	0	10			3123.17	2.94215
2375.09	0.738873	2890	0	10			3125.12	3.17149
2377.05	-0.186984	2900	0	10			3127.07	2.72898
2379	-0.700019	2910	0	10			3129.03	2.6163
2380.95	-1.39692	2920	0	10			3130.98	2.56142
2382.91	-2.00739	2930	0	10			3132.93	2.68436
2384.86	-2.5093	2940	0	10			3134.89	2.3627
2386.81	-2.58656	2950	0	10			3136.84	2.9909
2388.76	-1.06593	2960	0	10			3138.79	2.50941
2390.72	-0.000733693	2970	0	10			3140.75	1.99603
2392.67	0.899712	2980	0	10			3142.7	2.14128
2394.62	1.24426	2990	0	10			3144.65	1.86398
2396.58	1.63447	3000	0	10			3146.61	2.00665
2398.53	1.72178						3148.56	2.14675
2400.48	2.21489						3150.51	2.31001
2402.44	1.85097						3152.47	2.4836
2404.39	1.99817						3154.42	2.34821
2406.34	2.5994						3156.37	2.33698
2408.3	2.69462						3158.33	2.10887
2410.25	2.74589						3160.28	2.10934
2412.2	2.69784						3162.23	1.9851
2414.16	2.31161						3164.19	1.7171
2416.11	2.59378						3166.14	1.84549
2418.06	2.95192						3168.09	2.31366
2420.02	2.7929						3170.04	1.60695
2421.97	3.03926						3172	1.79754
2423.92	2.68041						3173.95	2.0703
2425.88	2.5959						3175.9	2.48076
2427.83	2.60592						3177.86	2.62699
2429.78	2.5703						3179.81	2.38232
2431.74	0.881031						3181.76	2.50854
2433.69	1.17778						3183.72	2.18563
2435.64	1.61883						3185.67	1.7742
2437.59	1.66004						3187.62	1.60067
2439.55	-0.144235						3189.58	1.99871
2441.5	-1.01625						3191.53	2.10775
2443.45	-2.17308						3193.48	2.08242
2445.41	-0.957721						3195.44	1.56883
2447.36	-0.557621						3197.39	1.31525
2449.31	0.238944						3199.34	1.58008
2451.27	0.302004						3201.3	1.89523
2453.22	0.372487						3203.25	1.76815
2455.17	0.784591						3205.2	1.27848
2457.13	-0.0352236						3207.16	1.25697
2459.08	-0.510136						3209.11	1.46723
2461.03	-0.306762						3211.06	1.09154
2462.99	-0.771487						3213.02	0.758731
2464.94	-1.25912						3214.97	1.00073
2466.89	-1.28339						3216.92	1.31615
2468.85	-1.55153						3218.87	1.54893
2470.8	-1.20158						3220.83	1.25433
2472.75	-1.30258						3222.78	0.961799
2474.71	-0.72816						3224.73	1.23668
2476.66	-0.649892						3226.69	0.904939
2478.61	-1.07223						3228.64	1.25456
2480.57	-0.199639						3230.59	1.29465
2482.52	0.69255						3232.55	1.26257
2484.47	0.386048						3234.5	1.2165
2486.42	1.05777						3236.45	1.44913
2488.38	0.589889						3238.41	1.5801
2490.33	1.07043						3240.36	1.8101
2492.28	1.65803						3242.31	1.50362
2494.24	1.78153						3244.27	1.03518
2496.19	1.84281						3246.22	1.0335
2498.14	2.14921						3248.17	1.47937
2500.1	1.88247						3250.13	1.4309
2502.05	1.12312						3252.08	1.63389
2504	1.36147						3254.03	1.99766
2505.96	0.757139						3255.99	1.4595
2507.91	0.730042						3257.94	1.19538
2509.86	1.45633						3259.89	0.943715
2511.82	1.6096						3261.85	0.960482
2513.77	-0.169874						3263.8	1.01273
2515.72	-1.15217						3265.75	1.69619
2517.68	-0.513646						3267.7	1.7079
2519.63	0.270454						3269.66	1.62937
2521.58	0.987741						3271.61	1.3458
2523.54	0.602496						3273.56	1.62993
2525.49	0.667166						3275.52	1.37034
2527.44	0.932824						3277.47	1.56715
2529.4	0.968933						3279.42	1.5625
2531.35	-0.321216						3281.38	1.45753
2533.3	-0.835882						3283.33	1.11985
2535.25	-0.760104						3285.28	0.844053
2537.21	-1.21062						3287.24	1.11676
2539.16	-1.20866						3289.19	1.28511
2541.11	-1.12529						3291.14	1.35718
2543.07	0.1085						3293.1	1.32921
2545.02	-0.643334						3295.05	1.33254
2546.97	-1.57465						3297	1.73367
2548.93	-1.60891						3298.96	2.15777
2550.88	-1.68696						3300.91	1.60134
2552.83	-3.03547						3302.86	1.12083
2554.79	-3.21863						3304.82	1.44958
2556.74	-2.034						3306.77	1.85608
2558.69	-0.658293						3308.72	1.63104
2560.65	-0.736452						3310.68	1.61223
2562.6	0.491028						3312.63	1.25696
2564.55	1.86178						3314.58	1.47925
2566.51	2.17652						3316.53	0.189224
2568.46	1.7468						3318.49	0.232918
2570.41	1.68268						3320.44	1.33853
2572.37	1.35949						3322.39	1.40694
2574.32	1.22165						3324.35	1.82736
2576.27	1.51788						3326.3	2.01073
2578.23	1.84861						3328.25	1.88054
2580.18	1.45209						3330.21	1.89101
2582.13	0.781916						3332.16	1.1051
2584.08	1.11827						3334.11	0.827565
2586.04	1.44687						3336.07	0.377445
2587.99	2.3942						3338.02	0.305469
2589.94	2.63006						3339.97	0.307527
2591.9	3.05092						3341.93	0.479299
2593.85	2.18716						3343.88	0.404503
2595.8	2.22205						3345.83	0.733395
2597.76	2.89604						3347.79	0.638493
2599.71	2.927						3349.74	0.960013
2601.66	3.15252						3351.69	1.08246
2603.62	3.42342						3353.65	0.756657
2605.57	3.36182						3355.6	0.981993
2607.52	2.68816						3357.55	1.17465
2609.48	2.59757						3359.51	1.05591
2611.43	2.90602						3361.46	1.59693
2613.38	3.1964						3363.41	1.65797
2615.34	1.90132						3365.36	1.46364
2617.29	-1.20985						3367.32	1.73936
2619.24	-0.474551						3369.27	1.60744
2621.2	0.0155945						3371.22	1.34199
2623.15	0.818695						3373.18	0.614746
2625.1	1.96951						3375.13	0.932841
2627.06	1.58213						3377.08	1.54572
2629.01	-0.100472						3379.04	1.56666
2630.96	-1.64002						3380.99	1.48623
2632.91	-2.45007						3382.94	1.45198
2634.87	-3.24727						3384.9	1.8256
2636.82	-4.23376						3386.85	1.86379
2638.77	-4.15286						3388.8	1.66109
2640.73	-4.40569						3390.76	1.80101
2642.68	-4.72062						3392.71	2.38401
2644.63	-4.70558						3394.66	1.85814
2646.59	-2.86277						3396.62	1.67907
2648.54	-1.13476						3398.57	1.83679
2650.49	-0.506379						3400.52	1.73501
2652.45	0.241115						3402.48	1.22903
2654.4	-0.66441						3404.43	1.36113
2656.35	-1.63762						3406.38	1.1514
2658.31	-2.1269						3408.34	1.12416
2660.26	-2.90645						3410.29	1.4988
2662.21	-3.34131						3412.24	1.10747
2664.17	-3.58562						3414.19	1.318
2666.12	-2.51246						3416.15	0.621976
2668.07	-1.66975						3418.1	0.848689
2670.03	-0.399754						3420.05	1.06365
2671.98	-0.149954						3422.01	1.38662
2673.93	-1.75067						3423.96	1.15292
2675.89	-2.25783						3425.91	1.29241
2677.84	-1.83009						3427.87	1.70881
2679.79	-1.51194						3429.82	1.69082
2681.74	-1.75248						3431.77	1.87102
2683.7	-1.7893						3433.73	1.97182
2685.65	-1.91412						3435.68	1.6714
2687.6	-1.59645						3437.63	1.715
2689.56	-1.46808						3439.59	1.5465
2691.51	-1.00765						3441.54	1.92933
2693.46	0.0701498						3443.49	1.98374
2695.42	0.106186						3445.45	1.74039
2697.37	-0.754388						3447.4	1.55965
2699.32	-1.03566						3449.35	1.54996
2701.28	0.0544639						3451.31	1.39794
2703.23	-0.659708						3453.26	1.10405
2705.18	-1.42261						3455.21	0.721436
2707.14	-1.80656						3457.17	0.122166
2709.09	-2.12539						3459.12	0.483136
2711.04	-2.34184						3461.07	0.341907
2713	-2.55005						3463.02	0.731467
2714.95	-2.47896						3464.98	1.30983
2716.9	-1.76858						3466.93	1.62101
2718.86	-1.0083						3468.88	0.837206
2720.81	-0.994573						3470.84	1.01975
2722.76	-2.55883						3472.79	0.648444
2724.72	-3.0539						3474.74	0.635457
2726.67	-2.77242						3476.7	0.608403
2728.62	-3.4347						3478.65	0.554145
2730.57	-3.00532						3480.6	0.357052
2732.53	-3.76763						3482.56	0.237308
2734.48	-3.72951						3484.51	0.710561
2736.43	-2.48588						3486.46	1.29862
2738.39	-1.2741						3488.42	1.73127
2740.34	-1.71128						3490.37	1.12361
2742.29	-1.7888						3492.32	0.824466
2744.25	-1.86726						3494.28	0.955461
2746.2	-2.40037						3496.23	0.93487
2748.15	-2.80789						3498.18	0.728281
2750.11	-2.27165						3500.14	1.25957
2752.06	-2.37066						3502.09	1.79257
2754.01	-1.147						3504.04	2.10802
2755.97	-0.539639						3506	1.82166
2757.92	0.0897707						3507.95	1.8812
2759.87	-0.659384						3509.9	1.91822
2761.83	-1.1134						3511.85	2.26931
2763.78	-0.500778						3513.81	1.97317
2765.73	-0.865215						3515.76	1.75801
2767.69	-1.8854						3517.71	1.97653
2769.64	-2.89576						3519.67	2.23281
2771.59	-2.34447						3521.62	1.93196
2773.55	-1.82009						3523.57	1.08657
2775.5	-1.12459						3525.53	0.933063
2777.45	-0.574297						3527.48	0.813039
2779.4	0.153057						3529.43	1.04938
2781.36	0.330015						3531.39	1.09781
2783.31	0.179682						3533.34	1.43313
2785.26	0.0630524						3535.29	1.55675
2787.22	-0.163872						3537.25	1.09987
2789.17	0.211683						3539.2	0.629534
2791.12	0.646254						3541.15	1.08909
2793.08	0.0186586						3543.11	1.18655
2795.03	-1.97659						3545.06	1.38231
2796.98	-2.56127						3547.01	0.896263
2798.94	-2.07092						3548.97	0.872882
2800.89	-2.48734						3550.92	1.00194
2802.84	-1.67038						3552.87	0.654609
2804.8	-3.04713						3554.83	0.492211
2806.75	-3.2964						3556.78	0.781624
2808.7	-1.98539						3558.73	0.925619
2810.66	-1.82178						3560.68	1.22233
2812.61	-0.790701						3562.64	0.874474
2814.56	-2.06007						3564.59	1.48458
2816.52	-2.67359						3566.54	1.47158
2818.47	-1.40317						3568.5	0.672123
2820.42	-1.29189						3570.45	0.647561
2822.38	-2.23143						3572.4	1.56915
2824.33	-1.62822						3574.36	1.63696
2826.28	-0.442489						3576.31	1.59601
2828.23	-0.478135						3578.26	1.79788
2830.19	-1.01526						3580.22	1.97301
2832.14	-1.59649						3582.17	1.6198
2834.09	-0.968246						3584.12	1.58689
2836.05	-0.524534						3586.08	1.79023
2838	-0.136161						3588.03	1.15213
2839.95	-0.239155						3589.98	1.02615
2841.91	0.116568						3591.94	1.27518
2843.86	-1.11012						3593.89	1.30264
2845.81	-3.0005						3595.84	1.26903
2847.77	-3.53978						3597.8	0.865049
2849.72	-2.29115						3599.75	1.13449
2851.67	-0.787168						3601.7	1.00659
2853.63	-0.667799
2855.58	-1.8895
2857.53	-1.9822
2859.49	-1.93007
2861.44	-2.23682
2863.39	-3.47113
2865.35	-2.57713
2867.3	-2.87465
2869.25	-2.02637
2871.21	-1.2999
2873.16	-1.15287
2875.11	-0.35175
2877.06	0.592676
2879.02	0.715349
2880.97	0.675579
2882.92	0.1502
2884.88	0.320141
2886.83	1.4953
2888.78	2.32231
2890.74	0.730436
2892.69	-0.233682
2894.64	-0.963971
2896.6	-1.5928
2898.55	-2.16384
2900.5	-1.10452
2902.46	-1.1771
2904.41	-0.660283
2906.36	-0.696203
2908.32	-0.811042
2910.27	-0.733074
2912.22	-1.37835
2914.18	-1.97693
2916.13	-1.37882
2918.08	-1.96837
2920.04	-2.24663
2921.99	-0.717181
2923.94	0.373641
2925.89	-1.51963
2927.85	-2.26433
2929.8	-2.71641
2931.75	-2.988
2933.71	-1.30541
2935.66	-0.210158
2937.61	0.31325
2939.57	0.511214
2941.52	1.86421
2943.47	2.66756
2945.43	2.89374
2947.38	3.03483
2949.33	3.6536
2951.29	3.50919
2953.24	3.91169
2955.19	3.73798
2957.15	3.06652
2959.1	4.06224
2961.05	3.76118
2963.01	4.15335
2964.96	4.03562
2966.91	2.73599
2968.87	2.34774
2970.82	1.97728
2972.77	2.34001
2974.72	3.38091
2976.68	3.45806
2978.63	3.3084
2980.58	3.3302
2982.54	3.58575
2984.49	3.80776
2986.44	3.32871
2988.4	2.50806
2990.35	1.42149
2992.3	0.758354
2994.26	0.64417
2996.21	0.212685
2998.16	1.03831
3000.12	0.168672

## Sheet: Figure 1d
Distribution example animal
scatter plot			Histogram
sleep chloride (deltaF/F)	wake chloride (deltaF/F)		Bin Center	sleep relative frequency	wake relative frequency
1.91653	-1.36943		-8	0	0.00141523
1.45233	-1.99374		-7.5	0	0.00367959
1.25526	-2.15604		-7	0	0.00566091
0.864401	-2.85961		-6.5	0	0.0107557
1.34145	-2.45662		-6	0	0.0161336
1.6751	-2.72948		-5.5	0	0.0285876
2.61292	-2.68699		-5	0	0.0365129
2.17904	-2.41583		-4.5	0	0.0413247
2.32098	-1.99154		-4	0	0.0450042
2.10514	-1.25167		-3.5	0	0.049816
2.51673	-1.28568		-3	0	0.0614209
3.32102	-1.23631		-2.5	0	0.0634022
2.99818	-1.12451		-2	0	0.068497
3.29315	-0.754142		-1.5	0	0.0764223
3.32318	-0.437291		-1	0.000988142	0.0718936
3.17037	0.160179		-0.5	0.00444664	0.0563261
2.97666	-0.324761		0	0.0296443	0.0500991
3.50847	-0.745337		0.5	0.0805336	0.0469856
3.45207	-0.970768		1	0.13587	0.0441551
3.22362	-0.244003		1.5	0.201087	0.0342485
3.86877	-0.106751		2	0.196146	0.0342485
3.87164	0.161132		2.5	0.166008	0.0396264
3.93118	-0.0888952		3	0.10919	0.0305689
4.50136	-0.117746		3.5	0.0350791	0.0232097
3.96288	-0.194396		4	0.0158103	0.0209454
4.07376	0.304737		4.5	0.00988142	0.0130201
4.20328	0.903332		5	0.00988142	0.012171
4.26607	0.817544		5.5	0.00494071	0.00707614
3.95749	1.20804		6	0.000494071	0.00283046
4.0603	1.33682		6.5	0	0.00141523
4.24125	0.961145		7	0	0.00226436
4.49937	1.6283		7.5	0	0.000283046
4.74374	1.74217
4.65619	1.46821
4.60032	0.820884
4.55812	-0.117848
4.39667	-0.637682
4.08833	0.1199
4.25039	0.656743
4.35046	0.942264
4.61742	1.43184
4.4645	1.42721
4.21911	1.22313
4.65336	1.61676
4.20683	1.67062
4.00286	2.17153
3.97851	1.83427
4.51848	1.51954
4.6922	1.32167
4.63527	1.79291
3.97086	2.03011
4.21473	1.7144
4.16018	1.84172
3.94239	1.89948
4.21994	2.19325
4.47341	2.30659
4.19393	1.71695
3.99954	0.754176
4.49344	-0.385012
4.42704	-0.758114
4.53454	-1.01746
4.22116	-1.34299
3.80524	-1.71285
4.63156	-1.31277
4.26357	-1.05253
3.79306	-0.630777
3.85255	-0.143977
3.99815	0.163657
3.76514	0.484696
3.76645	0.348876
3.80701	0.71887
4.3983	0.615722
3.95905	0.372106
3.93999	-0.0964292
3.789	-0.284615
3.86552	-0.0859851
3.98604	0.39516
4.10781	0.439705
3.79134	0.67869
3.78414	0.532368
4.09389	0.708528
3.72163	1.28811
3.8938	0.721614
3.54372	0.175695
3.53344	-0.596961
4.0959	-1.52567
3.21922	-1.65385
-0.321761	-0.968874
0.168832	-1.3979
0.337369	-1.64859
0.688312	-1.67956
1.08801	-1.66198
1.8081	-1.06353
2.49863	-0.391402
2.52372	-0.473455
2.63157	-0.773501
2.25044	-1.07052
2.21373	-0.759439
2.92871	-1.16111
2.78513	-0.846195
2.70917	-1.75558
3.0796	-1.28844
3.04369	-0.836953
3.37977	-0.561358
3.74642	-0.73993
3.14543	-0.714553
2.87215	-0.907875
3.11833	-0.914008
3.72032	-0.650299
4.09697	-0.339484
4.03351	0.185219
3.90292	-0.333443
4.10597	-0.0741263
4.42996	0.548794
4.31215	0.115906
3.97266	-0.35477
3.67531	0.577893
4.34321	0.207587
4.06137	-0.338004
4.21136	-0.952724
3.15186	-0.833288
2.17642	0.0986217
1.94071	0.746956
1.97395	0.811663
1.59203	1.53688
0.962372	2.13131
1.5794	1.89655
1.64459	1.0559
1.94637	0.337596
2.25647	0.363934
2.28968	0.29024
2.82914	1.05
2.76238	1.40656
2.98121	1.62481
3.1144	1.46943
2.82514	1.87539
3.01001	2.29323
3.43599	1.9954
3.02101	2.43983
2.97048	3.07483
3.80824	2.97995
3.57269	2.63066
3.13637	2.62446
3.49328	1.7931
3.9262	1.17627
3.18115	0.554878
3.55861	-0.41477
3.58217	-0.597683
3.79686	-0.879346
3.6248	-1.37428
3.80858	-1.0049
3.88214	-1.06061
4.00046	-1.12203
3.74343	-1.67872
3.86878	-1.45979
3.5125	-1.17247
3.71118	-0.470328
3.89947	-0.440314
4.09428	-0.94676
4.22665	-2.12663
4.09713	-2.46635
4.46631	-2.46555
4.17208	-2.4303
3.89791	-2.4144
3.57282	-1.55017
3.55236	-0.635264
3.40937	-1.27377
3.6713	-1.93302
4.24845	-1.96843
4.01702	-1.68288
4.2129	-2.24382
3.69708	-1.83789
3.63936	-1.40426
3.61995	-1.44053
3.83045	-1.65473
3.96114	-1.01232
4.198	-0.652677
4.53654	-1.18964
3.89595	-1.26983
4.0197	-1.58113
4.42201	-1.83445
3.77812	-2.09138
4.18656	-1.56535
4.36348	-2.09113
4.34157	-1.51781
4.25109	-1.54774
4.46067	-1.0031
3.90473	-0.638417
4.11626	-0.778406
4.31059	-1.13857
3.63012	-1.22894
3.02918	-1.79657
2.86117	-1.99381
3.37567	-1.892
1.26328	-2.13141
1.18944	-2.55208
0.902963	-2.7814
1.00552	-1.86263
1.24292	-1.03403
1.35705	-1.00303
2.07548	-1.29561
2.06854	-1.04793
2.51026	-1.36114
2.64678	-0.936323
2.7138	-0.559523
2.90208	0.0775005
2.80349	0.564079
2.86355	0.839942
2.4727	0.0241998
2.49166	0.598172
2.33787	1.06609
2.35236	0.599083
2.88708	0.278201
3.20156	-0.756918
3.03443	-1.19599
2.93071	-1.46443
3.08441	-1.93088
3.30205	-1.44768
3.26462	-1.98649
3.16401	-1.82671
3.06721	-1.42106
3.20836	-1.64336
2.97995	-2.11363
2.66116	-2.0277
2.33806	-2.52261
2.18097	-1.79641
2.71529	-0.726356
2.53404	-0.686861
2.77251	-0.288358
3.80421	-0.94447
3.78232	-1.68547
3.23885	-2.13204
3.10791	-2.90497
3.09787	-3.1629
3.03449	-2.85298
2.21839	-2.95445
2.28284	-3.02653
2.22245	-3.07997
2.68111	-3.1138
2.24424	-2.71154
2.25357	-2.75194
2.36207	-2.85351
2.89604	-2.83919
3.09963	-1.94572
3.01014	-2.00273
3.17037	-2.25625
3.12731	-2.22554
3.06079	-2.34881
2.29291	-2.10567
2.25629	-1.75661
3.26829	-1.4273
3.01336	-1.43015
3.26482	-1.59802
2.9714	-1.69167
2.92438	-1.62886
3.21086	-1.31725
2.69382	-1.13817
2.7309	-0.86635
3.12652	-1.24986
3.43485	-1.39788
3.05449	-1.99944
3.34318	-2.11309
3.37143	-1.79195
2.96664	-1.74726
3.12236	-2.34638
2.35247	-2.32119
1.63261	-2.55768
1.87395	-3.06626
1.88372	-3.01863
1.62666	-3.18884
2.0993	-3.08919
2.17379	-2.59778
2.49321	-1.90947
2.31205	-1.11413
2.90496	-1.80646
2.82582	-2.11374
2.8013	-2.34775
2.55183	-2.41579
3.1689	-2.48113
3.09506	-2.09467
3.11538	-2.16003
2.6424	-1.92925
2.18322	-2.3956
2.55956	-2.96453
2.39002	-2.80875
2.77938	-2.50386
2.97856	-2.95327
2.68059	-2.85129
2.57623	-2.209
1.93023	-1.0856
1.66179	-0.979942
2.34454	-1.01089
2.66433	-0.915468
2.77507	-0.870214
2.7025	-0.971905
2.57346	-1.09111
2.84068	-1.40277
2.67001	-2.14292
3.11459	-1.87992
2.64234	-2.1901
2.66707	-1.70678
2.69459	-1.54346
2.86142	-1.65765
2.60807	-1.64172
2.68115	-1.03602
3.45014	-0.318017
3.38766	-0.189904
3.6404	-0.951449
3.50993	-0.327705
3.40503	0.477277
3.60666	0.405431
3.51816	-0.142665
2.90478	-0.825025
3.46871	-0.798595
4.05032	-0.873456
3.36475	-0.768864
2.99075	-1.03825
3.20395	-0.915685
2.44482	-1.06326
2.11828	-0.67631
2.60518	-0.796951
2.15925	-1.34141
2.36353	-0.736655
3.45349	-0.804244
2.94081	-1.02237
2.32158	-0.663441
1.8044	-1.18145
1.98924	-1.97349
1.86473	-1.95057
1.26132	-1.00106
1.76511	-0.760021
2.03122	-1.08143
2.20657	-1.32934
2.77974	-1.46401
2.82555	-1.40469
2.7121	-2.0145
2.61887	-2.06411
2.36336	-2.35703
2.78858	-2.92125
2.20004	-3.43892
1.75384	-2.41781
2.0775	-2.69481
2.48219	-2.66782
1.80215	-3.08448
1.50659	-3.05808
1.43015	-2.77437
1.90008	-1.96416
2.04159	-2.26239
2.74038	-2.88307
2.62276	-3.19051
2.49348	-3.31362
2.27338	-3.39434
1.91295	-2.32248
2.56271	-1.66965
3.18309	-1.21044
2.7374	-1.45725
2.64602	-1.72879
2.13313	-2.07741
2.72392	-1.87825
3.02091	-1.78288
2.35959	-1.45779
2.12889	-0.576132
2.42796	0.144682
2.71749	-0.0820727
2.99626	-0.642202
3.54918	-0.802517
3.45452	-0.509673
2.67915	0.203554
2.00519	0.151189
1.87697	0.74667
2.08098	0.412843
1.48358	0.377101
2.0214	0.729007
2.12914	1.17602
2.17809	1.70367
2.33925	1.93472
2.17809	1.32434
2.53429	1.30636
2.20395	1.42335
2.6456	1.19054
2.59131	1.54664
2.83474	1.66356
3.02161	1.73479
2.54731	1.89356
2.24958	2.30608
2.10478	2.32168
3.03428	2.87085
2.4169	2.84805
2.1744	2.58547
2.015	2.6757
2.00772	1.92281
1.3683	1.26657
2.25565	-0.0653696
2.29217	-0.555166
2.34547	-0.854102
2.10192	-0.370326
2.48313	0.412564
2.24557	-0.130125
2.23607	-0.276381
2.97825	-0.66142
2.45354	-0.811153
2.73078	-0.807902
2.55116	-0.419883
2.88061	0.31589
3.37511	0.865509
3.24073	1.04921
3.09206	1.15567
3.16854	1.42063
3.068	1.70124
3.4519	1.85952
3.44483	1.37782
3.01844	0.261319
2.57843	-1.04409
2.2779	-1.12078
2.08209	-1.27159
2.15735	-0.935693
1.88255	-1.12006
1.66323	-1.40068
2.29618	-1.10134
2.78184	0.134253
3.34657	0.407694
3.01571	0.758244
3.24111	0.861666
3.35112	1.33045
3.61615	1.71215
3.15352	0.832248
3.1288	-0.117857
3.14239	-0.66348
2.64821	-0.818677
2.54289	-0.650305
2.51458	-0.250929
2.83521	-0.136795
3.07415	0.199291
2.82521	0.368268
2.641	0.953702
2.61185	1.30764
2.61023	1.56738
2.62164	1.46138
2.36907	1.78004
2.01807	1.20594
2.53577	0.948071
2.07836	0.844037
1.71863	0.423057
1.6681	-0.0858505
1.38491	-0.573039
1.70939	-0.444762
2.03682	-0.0654381
2.88762	0.0881381
2.74075	0.229324
3.16987	0.239882
2.94086	0.708033
3.27985	1.1611
2.52535	1.31591
2.14009	1.24207
1.77917	1.39911
1.97378	0.817538
1.54901	-0.265305
1.91866	-0.0718425
2.27198	0.590483
2.12746	0.413933
2.67448	0.263848
2.31332	0.539464
2.37605	0.296233
2.43993	0.0231749
2.45979	0.223784
2.06419	0.979546
1.81144	0.897959
1.9727	0.830706
2.15857	0.476961
1.87612	0.877549
2.67879	0.94522
2.91425	1.18903
2.86548	1.18024
2.89489	1.6139
3.26401	1.28006
3.17383	0.857492
3.97367	0.380973
3.84929	-0.826394
3.56931	-1.23761
	-0.886615
	-0.324475
	0.234507
	0.408693
	0.479694
	0.2524
	0.703567
	1.10678
	1.6103
	1.00941
	0.461849
	-0.718803
	-1.28385
	-1.93124
	-1.77672
	-1.19054
	-0.697324
	-0.355518
	-0.132509
	0.366958
	0.891458
	0.787237
	0.465832
	0.184366
	0.187736
	0.528368
	0.729254
	0.891031
	1.44936
	1.45945
	1.46257
	1.70792
	2.33813
	2.56031
	1.37723
	0.682414
	-0.286497
	-0.113984
	0.00623793
	0.964494
	1.2491
	1.36258
	1.64758
	1.31356
	0.504481
	1.20018
	1.49576
	1.61305
	1.73031
	1.89501
	2.01845
	2.16616
	2.13053
	1.8948
	2.0792
	2.05291
	2.38024
	2.46419
	2.18318
	2.68159
	2.64994
	1.9972
	1.66726
	1.74234
	1.95041
	1.9157
	2.37006
	2.16832
	2.31273
	2.15344
	2.40778
	2.63801
	2.07223
	2.25839
	2.53579
	2.84638
	2.22971
	2.60702
	2.69578
	3.06459
	2.61385
	1.35304
	1.03958
	1.29244
	1.77369
	2.16543
	2.54244
	2.42162
	2.05284
	2.2886
	2.27821
	2.65378
	1.9327
	1.70804
	0.9142
	0.862688
	1.41362
	1.52799
	1.31919
	1.82226
	1.52002
	1.31396
	1.45746
	1.77009
	1.92683
	2.6171
	2.18434
	2.34902
	2.58074
	2.36241
	2.20341
	1.77298
	1.95901
	2.30535
	2.5076
	2.02108
	1.95011
	1.70886
	1.80281
	1.52127
	0.321337
	-0.258051
	-0.706577
	-1.54423
	-2.35897
	-2.35224
	-2.51656
	-1.99662
	-1.81067
	-1.46825
	-2.25593
	-2.56409
	-2.5618
	-2.48753
	-3.0281
	-3.69425
	-3.86936
	-4.24529
	-3.92041
	-3.45263
	-3.75781
	-4.18577
	-4.23767
	-4.28676
	-3.56478
	-3.7583
	-3.76479
	-3.84853
	-4.12226
	-4.97787
	-4.21373
	-4.3013
	-4.46302
	-4.12442
	-3.9762
	-3.78977
	-3.56883
	-3.70457
	-4.40654
	-4.02903
	-3.41538
	-3.70099
	-3.64595
	-3.40308
	-3.02821
	-3.38239
	-3.0533
	-2.82751
	-2.40759
	-2.09457
	-1.94851
	-2.18226
	-2.20353
	-2.64726
	-2.74716
	-3.23738
	-3.2885
	-3.17203
	-3.33834
	-4.01996
	-3.7681
	-3.2027
	-2.73995
	-2.32977
	-2.59853
	-2.82556
	-3.33988
	-3.49407
	-3.39821
	-3.99414
	-3.62008
	-3.86433
	-4.22858
	-3.717
	-3.35616
	-3.02946
	-2.88452
	-3.35513
	-3.54976
	-2.70027
	-2.27729
	-2.06005
	-2.23681
	-1.92575
	-1.8887
	-1.70889
	-0.989603
	-0.651229
	-0.746301
	-0.330176
	-0.101721
	0.170404
	0.265058
	0.457073
	0.659182
	0.644146
	0.840132
	0.354349
	0.851261
	1.23107
	1.26634
	0.709554
	0.727714
	0.343995
	0.375395
	0.329861
	0.423791
	0.681036
	1.27584
	1.2093
	0.97239
	-0.37598
	-1.18865
	-1.7273
	-1.97348
	-2.15252
	-1.88649
	-1.87257
	-1.87471
	-1.00131
	-0.675167
	-0.824647
	-0.228099
	0.115765
	0.276373
	0.924391
	1.09873
	0.599345
	0.589341
	1.34314
	1.40185
	1.11636
	1.48344
	1.62061
	1.06165
	1.3009
	1.44451
	1.35869
	1.82026
	1.24416
	1.22281
	0.704514
	0.932902
	0.234875
	-0.615075
	-1.16296
	-1.57275
	-1.6954
	-1.70524
	-1.89131
	-2.23685
	-2.18853
	-1.7019
	-2.17764
	-2.89679
	-2.29733
	-2.77257
	-2.65351
	-2.78924
	-2.64827
	-2.21896
	-2.37387
	-2.5182
	-2.56559
	-2.51132
	-2.45045
	-2.49258
	-2.79697
	-2.92943
	-2.86123
	-2.70308
	-2.67409
	-2.43551
	-2.67214
	-2.96566
	-2.79385
	-2.93242
	-2.90256
	-3.55107
	-3.80946
	-3.83778
	-3.68439
	-3.9216
	-3.73046
	-3.57554
	-3.8326
	-3.65286
	-3.86524
	-3.68527
	-3.93592
	-3.80181
	-4.00562
	-4.31464
	-4.88734
	-4.50681
	-4.68978
	-4.37815
	-3.81124
	-4.01086
	-3.85175
	-3.86988
	-3.23271
	-3.25743
	-2.81371
	-2.70177
	-2.29896
	-2.19403
	-2.93539
	-3.51926
	-4.08009
	-4.03405
	-3.73647
	-3.69318
	-3.2426
	-3.29542
	-3.13371
	-3.08678
	-3.1291
	-2.9091
	-3.53017
	-3.97783
	-4.57871
	-4.225
	-4.50148
	-4.38988
	-4.51848
	-4.14798
	-3.90771
	-3.82311
	-3.92656
	-3.10598
	-2.48031
	-2.41277
	-2.77172
	-2.95267
	-2.49631
	-1.94009
	-1.56961
	-1.81536
	-2.43704
	-3.03769
	-2.89095
	-3.1025
	-3.10943
	-3.16549
	-3.09191
	-2.91551
	-2.75733
	-2.39477
	-2.38772
	-2.34668
	-2.52399
	-2.90034
	-3.46797
	-3.40473
	-3.2733
	-3.07728
	-2.67723
	-2.43807
	-2.63252
	-2.64732
	-2.67357
	-2.27308
	-3.15444
	-3.19713
	-3.41901
	-3.21181
	-3.68237
	-4.21023
	-4.46082
	-4.15177
	-3.66627
	-4.27994
	-4.31906
	-3.65512
	-3.54249
	-4.55419
	-5.17255
	-4.40722
	-4.53187
	-3.84923
	-3.67849
	-3.53726
	-3.48462
	-3.60066
	-3.22589
	-3.33604
	-2.72716
	-3.08119
	-2.49199
	-2.47465
	-1.87418
	-2.3205
	-2.60976
	-2.67321
	-3.28554
	-2.86606
	-2.82341
	-3.00575
	-2.56565
	-2.43229
	-2.26791
	-2.25022
	-2.13659
	-2.49486
	-2.48112
	-2.63003
	-2.13447
	-1.4864
	-0.940338
	-0.862273
	-0.390754
	-0.329622
	-0.223786
	0.485256
	0.516059
	-0.262352
	-1.11136
	-1.56488
	-1.68744
	-2.13237
	-2.59682
	-2.61306
	-2.39268
	-2.76493
	-3.11845
	-3.18561
	-2.83983
	-2.54713
	-2.34611
	-1.97004
	-1.59932
	-1.29968
	-1.00399
	-1.4783
	-1.67258
	-1.82967
	-2.11019
	-2.32307
	-1.78632
	-1.30424
	-1.52341
	-1.0274
	-1.13034
	-0.922086
	-1.44109
	-1.44599
	-1.45615
	-1.31327
	-1.05735
	-0.90849
	-1.86724
	-2.22382
	-1.94016
	-2.30632
	-2.12098
	-1.72514
	-1.2704
	-1.05447
	-0.582902
	-0.230015
	0.293619
	0.713357
	0.470003
	-0.30387
	-1.03654
	-0.7038
	-0.103756
	-0.237957
	-1.64154
	-1.91445
	-1.5081
	-2.05342
	-2.51816
	-2.24689
	-2.22127
	-2.48694
	-2.76975
	-2.63411
	-2.17598
	-1.95935
	-1.74259
	-1.82033
	-1.72462
	-1.86722
	-1.18906
	-1.63895
	-1.89687
	-2.08689
	-2.27039
	-2.14599
	-2.16149
	-2.45117
	-2.80017
	-3.47522
	-2.72707
	-2.49017
	-2.75052
	-2.5644
	-2.05196
	-2.21754
	-2.20264
	-1.83402
	-1.17324
	-0.315218
	0.124819
	0.531385
	0.775813
	0.512097
	-0.140018
	-1.05105
	-2.18784
	-2.76646
	-2.76417
	-2.88673
	-3.01903
	-2.80229
	-2.87297
	-2.63728
	-2.61612
	-2.50499
	-2.41267
	-2.67807
	-2.82286
	-2.04436
	-2.08439
	-1.74674
	-1.4892
	-2.31421
	-1.92032
	-2.49796
	-2.82187
	-2.81998
	-2.53768
	-2.12648
	-1.78925
	-1.25024
	-1.17234
	-0.827872
	-0.00555591
	0.219583
	-0.614275
	-1.12589
	-1.1754
	-0.414079
	-0.711636
	-1.02848
	-1.32321
	-1.16667
	-0.734812
	-0.587632
	-0.0885259
	0.484196
	0.348411
	0.156004
	-0.141422
	-1.55322
	-1.62563
	-2.40131
	-2.26002
	-2.51899
	-3.02342
	-2.88308
	-2.82686
	-2.4957
	-1.99149
	-1.72781
	-1.48023
	-0.906016
	-1.13476
	-1.33779
	-2.04499
	-2.09719
	-2.33242
	-2.60798
	-2.46666
	-1.51972
	-1.63759
	-1.0525
	-1.07358
	-1.13533
	-0.660869
	-0.689689
	-0.599625
	-0.43786
	-1.00417
	-1.77984
	-2.32009
	-2.49424
	-2.54045
	-2.42183
	-1.76963
	-1.41293
	-1.36332
	-1.48029
	-2.05309
	-1.5739
	-1.98237
	-2.08391
	-1.36062
	-0.711139
	-1.23298
	-1.43892
	-1.40743
	-0.729502
	-0.421402
	-0.33012
	0.000204837
	0.223176
	0.953138
	1.35044
	1.7089
	1.7096
	1.59461
	0.889299
	1.12679
	1.62287
	1.34746
	0.638022
	0.0934693
	-0.76781
	-0.292024
	-0.0466599
	-0.335613
	-0.104167
	0.494701
	0.701255
	0.532185
	0.913884
	1.17659
	1.28837
	1.17895
	1.2435
	1.01163
	1.40575
	1.59613
	1.4008
	1.94451
	2.2063
	2.20299
	1.77616
	2.15073
	1.74465
	1.13218
	1.63358
	1.81051
	1.66585
	1.46218
	1.90188
	2.43072
	2.48756
	2.41203
	2.67156
	2.85404
	2.98238
	2.5387
	2.65425
	2.15114
	2.05233
	2.2079
	2.83811
	2.38231
	2.39458
	2.39169
	2.61381
	2.27179
	2.49253
	2.62599
	2.85591
	2.46674
	1.45041
	0.115235
	-0.103367
	-0.54647
	-0.726588
	-0.748343
	-1.06529
	-1.4162
	-1.70033
	-1.75762
	-1.48859
	-1.06594
	-1.4878
	-1.58346
	-1.48603
	-1.5359
	-1.95998
	-2.00608
	-2.68164
	-3.32498
	-3.11807
	-2.95642
	-3.38446
	-3.40626
	-2.88233
	-2.20282
	-1.67195
	-0.759437
	-0.562365
	-0.665504
	-0.0342592
	0.821164
	1.15811
	1.0885
	1.14458
	1.49421
	1.28069
	1.42017
	1.20893
	1.4041
	1.87565
	1.50571
	1.64919
	1.39293
	2.01998
	2.04822
	1.85633
	1.47761
	1.5027
	2.0764
	2.19986
	2.57941
	2.46447
	2.67459
	2.8379
	2.27966
	2.45376
	2.255
	2.37195
	2.04745
	1.35937
	0.945464
	-0.246425
	-0.422608
	-0.210592
	-0.314396
	-0.132437
	0.246109
	0.487822
	-0.271556
	-1.36627
	-1.58412
	-1.73365
	-2.79402
	-2.71223
	-2.19614
	-1.52137
	-0.946414
	-0.766043
	-0.297686
	-0.182416
	-0.252737
	-0.243896
	-0.158866
	0.093871
	0.861203
	0.67472
	0.734282
	0.478704
	-0.217416
	-0.982826
	-1.73549
	-2.26343
	-3.05669
	-2.3914
	-1.35654
	-0.759189
	-0.0719357
	-0.771634
	-2.09501
	-2.61067
	-2.76108
	-2.06692
	-1.28039
	-1.29092
	-1.26894
	-0.935959
	-0.944955
	-1.09593
	-1.54169
	-1.93092
	-2.4346
	-2.53262
	-2.2883
	-2.70268
	-3.11035
	-2.91685
	-2.84092
	-2.47618
	-2.62045
	-1.88594
	-1.25938
	-1.4973
	-1.53888
	-0.991715
	-0.563523
	-0.387573
	-0.502997
	-0.731555
	-1.39486
	-1.75883
	-1.65119
	-1.12368
	-1.25743
	-1.53651
	-1.60468
	-1.69749
	-1.33733
	-0.730735
	-0.0411823
	0.318098
	0.638963
	0.738818
	0.798661
	0.949585
	0.749529
	1.04488
	0.953652
	0.770417
	0.689604
	0.996205
	1.58911
	1.17374
	1.56426
	1.26741
	1.47127
	1.44406
	1.74495
	1.85087
	2.60582
	2.08459
	1.6301
	1.33939
	1.79378
	1.64636
	1.74088
	1.50877
	1.37018
	1.09782
	-0.162935
	-0.160813
	0.376216
	0.245288
	-0.189197
	-0.787396
	-1.79165
	-1.49171
	-1.00076
	-1.00301
	-0.975666
	-1.10438
	-1.10726
	-0.568709
	0.139942
	0.0873405
	0.0748295
	0.265875
	0.565916
	0.935828
	1.18097
	1.73463
	1.52773
	2.05977
	2.24718
	2.13277
	1.97208
	2.28964
	2.54154
	1.93689
	1.93185
	2.13248
	3.11383
	2.49622
	1.58519
	1.56335
	1.60941
	1.34979
	1.60565
	1.58038
	1.76209
	1.52668
	2.01164
	1.92587
	2.06471
	1.69167
	1.68294
	1.92888
	2.01997
	2.06716
	2.02274
	2.29
	2.1495
	2.31699
	1.93011
	1.38105
	0.76326
	-0.311484
	-1.348
	-1.25255
	-0.693881
	-1.01633
	-1.27973
	-1.94998
	-2.41289
	-2.6036
	-2.52263
	-2.75086
	-2.19397
	-1.40585
	-1.17425
	-1.67017
	-1.68475
	-2.38499
	-3.13401
	-3.06527
	-2.50262
	-2.33858
	-2.23573
	-2.68339
	-3.34327
	-3.37854
	-3.26894
	-3.25073
	-3.30021
	-3.29157
	-3.83351
	-3.43452
	-3.11116
	-3.83449
	-3.5131
	-3.43897
	-3.25979
	-2.50433
	-2.28921
	-2.30978
	-2.2998
	-2.39961
	-2.50937
	-2.29164
	-2.21387
	-1.78605
	-1.67415
	-2.01358
	-2.42333
	-2.61763
	-2.09063
	-2.08528
	-2.17372
	-1.99419
	-2.08553
	-2.35916
	-2.44446
	-2.39929
	-2.51869
	-3.07175
	-3.58322
	-3.75391
	-3.62176
	-3.04449
	-3.51865
	-2.79965
	-3.25899
	-3.54244
	-3.53776
	-2.82555
	-2.418
	-2.17429
	-2.08112
	-1.45089
	-2.11614
	-2.17688
	-1.84345
	-2.04497
	-1.77935
	-1.54914
	-2.06144
	-2.53722
	-2.73929
	-2.30333
	-1.431
	-1.30143
	-0.922151
	-0.770532
	-0.679433
	0.0161514
	-0.0853648
	0.419802
	1.10346
	1.21185
	1.36129
	1.77766
	2.03264
	2.16262
	2.12187
	2.39816
	1.31527
	0.494844
	-1.09959
	-0.898227
	-0.309843
	0.478586
	0.878931
	1.37321
	0.686194
	-0.159302
	-0.459755
	-0.522142
	-1.18735
	-1.3223
	-1.11829
	-1.66784
	-2.04268
	-2.10003
	-2.34275
	-2.30349
	-2.05981
	-2.06818
	-1.83418
	-2.41144
	-2.44968
	-2.33644
	-2.188
	-1.921
	-2.46867
	-2.89483
	-2.75858
	-2.79582
	-3.02096
	-2.82144
	-2.78453
	-1.92859
	-1.64051
	-1.72
	-2.36615
	-2.3595
	-2.56308
	-2.75191
	-2.05493
	-1.98361
	-1.53388
	-1.64417
	-1.63952
	-1.48303
	-1.2719
	-1.64789
	-1.76326
	-2.00857
	-1.79371
	-1.63316
	-1.66444
	-1.26133
	-0.772925
	0.171703
	0.33972
	0.825944
	0.730542
	0.593428
	-0.720861
	-0.911165
	-1.55229
	-1.35296
	-1.4541
	-1.44438
	-1.61005
	-1.78534
	-2.02878
	-2.46866
	-2.29978
	-2.23933
	-2.56139
	-3.02809
	-2.8565
	-2.97852
	-3.14857
	-3.67167
	-3.08556
	-2.84206
	-3.13303
	-2.52551
	-2.84322
	-2.40148
	-1.84208
	-2.65119
	-2.60422
	-2.51031
	-2.87688
	-2.52079
	-2.54169
	-3.03318
	-3.04431
	-2.56981
	-2.22998
	-2.6625
	-2.49927
	-2.45972
	-2.63419
	-2.34033
	-2.19299
	-1.73938
	-1.90099
	-2.051
	-1.99653
	-2.09834
	-2.3368
	-1.95748
	-2.2209
	-2.57219
	-2.74571
	-3.02978
	-3.76285
	-3.43547
	-3.12211
	-3.34523
	-3.25966
	-2.85265
	-2.14375
	-2.54786
	-2.019
	-2.21745
	-2.16722
	-1.81759
	-2.34773
	-2.18834
	-2.01558
	-2.25482
	-2.61628
	-2.53532
	-1.50467
	-1.29544
	-1.32986
	-1.33879
	-1.39948
	-1.77443
	-1.65812
	-2.42724
	-2.09991
	-2.37249
	-2.15343
	-2.05227
	-1.83953
	-1.80195
	-1.85389
	-2.04362
	-1.99221
	-2.05212
	-2.11325
	-1.76659
	-1.30072
	-1.06073
	-1.23542
	-1.15225
	-1.24863
	-1.15222
	-0.769536
	-1.11688
	-1.92177
	-1.72506
	-1.66879
	-1.82088
	-1.06417
	-0.681772
	-0.934032
	-1.01432
	-1.18129
	-1.46443
	-1.45806
	-1.26109
	-1.19963
	-0.685485
	-0.511864
	-1.14323
	-0.904075
	-1.00781
	-0.204202
	-0.463082
	-0.475898
	-0.876943
	-1.2369
	-1.64973
	-1.60843
	-0.42484
	0.129481
	-0.0299432
	-0.161994
	-0.473578
	-0.231895
	-0.336141
	-0.304448
	0.423269
	1.14053
	1.459
	1.8851
	2.11502
	2.06749
	1.59759
	1.02243
	0.713921
	0.00833529
	0.391904
	0.175724
	0.133356
	1.43999
	1.81927
	1.47434
	1.89338
	2.12885
	2.34348
	3.08699
	3.1805
	3.27496
	3.38638
	3.40123
	3.60454
	3.67014
	3.25093
	3.3934
	3.80741
	3.96816
	4.33549
	4.14425
	4.09951
	3.74491
	3.14607
	2.66699
	2.7438
	3.10941
	3.8006
	3.11322
	2.70874
	3.49165
	3.92568
	3.38782
	4.10682
	3.59631
	3.50037
	3.99594
	4.32739
	4.07299
	4.37304
	4.07307
	4.45222
	4.40489
	4.42061
	4.58725
	4.68838
	4.42383
	4.2259
	4.45666
	4.36299
	4.82256
	4.84736
	4.2169
	3.14805
	2.19989
	0.962604
	0.428028
	-0.00330634
	-0.337515
	-0.946712
	-0.962751
	-1.44142
	-1.30918
	-1.38463
	-1.83742
	-1.67977
	-1.31469
	-1.20214
	-0.212343
	0.490744
	-0.0684187
	-0.165285
	0.237331
	0.244046
	0.376556
	0.881165
	1.55721
	1.62733
	1.90009
	2.29854
	1.59971
	2.04373
	1.11599
	0.196843
	-0.302601
	-0.92482
	-1.09848
	-0.873201
	-0.890521
	-0.658018
	-1.30068
	-1.48728
	-1.41206
	-1.55797
	-1.59728
	-1.20271
	-0.929108
	-1.18919
	-1.51936
	-1.35523
	-1.50259
	-1.64833
	-1.27763
	-1.44456
	-1.8047
	-1.47703
	-0.803989
	-0.650073
	0.0435758
	0.673155
	0.855756
	0.922289
	0.0725024
	-0.126775
	-0.633346
	-0.676769
	-0.942033
	-0.738215
	-0.69255
	-0.269811
	-0.793443
	-0.910242
	-0.550258
	-0.935184
	-0.373013
	-0.102976
	-0.277552
	-0.0775461
	-0.248145
	-0.257873
	0.291756
	0.0339713
	-0.325851
	-0.993319
	-0.807703
	-0.573073
	-0.172035
	-0.108535
	-0.112394
	0.849951
	1.1703
	1.38346
	1.18453
	0.237685
	-0.384482
	-0.446537
	-0.576455
	0.349587
	0.67859
	1.08518
	1.85736
	1.93684
	2.32668
	2.31066
	2.35351
	3.06792
	2.88245
	2.68471
	2.83536
	2.72129
	2.79058
	3.1696
	3.00835
	2.42271
	3.55423
	4.17574
	4.2773
	4.41065
	4.14063
	4.02487
	3.66529
	3.21794
	3.53853
	2.43312
	1.73942
	1.15892
	0.764519
	-0.206741
	-1.12861
	-0.985133
	-1.55478
	-2.12057
	-2.00842
	-1.8853
	-2.96441
	-2.98471
	-2.97509
	-3.04803
	-2.58706
	-1.51679
	-1.21147
	-1.65704
	-0.908456
	-0.581395
	0.15438
	0.176293
	0.586645
	0.664415
	0.623777
	0.906073
	1.29856
	0.860114
	0.952631
	0.488855
	-0.343013
	-0.891871
	-1.35691
	-1.12335
	-1.63506
	-1.2502
	-0.769257
	0.0137037
	0.480166
	0.569396
	0.651506
	1.09631
	0.867102
	1.23734
	1.58301
	1.75084
	1.90589
	1.90305
	1.72567
	2.05046
	1.94276
	1.92477
	2.10111
	1.57115
	1.22277
	1.61516
	0.968408
	1.43691
	2.09473
	2.55951
	2.91916
	2.46956
	2.34022
	2.29414
	2.76364
	2.82002
	2.34565
	2.17343
	1.80766
	1.42271
	0.860777
	1.03083
	1.37328
	0.811253
	1.13088
	1.30701
	1.67496
	0.990202
	1.05726
	0.943834
	1.55229
	1.57166
	1.57216
	1.08216
	0.395104
	0.358449
	0.878523
	0.428329
	0.364825
	-0.128695
	-0.818481
	-0.709934
	-1.25826
	-1.27993
	-1.33299
	-1.20258
	-1.16887
	-1.26324
	-0.678869
	-0.368959
	-0.150857
	0.430332
	1.10876
	0.354122
	0.188097
	0.334173
	0.402308
	0.0836467
	-0.385914
	-0.777679
	-1.27532
	-0.706764
	0.272042
	-0.0207097
	-0.152932
	-0.550033
	-0.0747042
	-0.417684
	-0.0461328
	1.017
	0.575303
	-0.270026
	-1.11225
	-0.765148
	-0.942054
[truncated: 1,628 more rows]

## Sheet: Figure 1e
Average transition
sleep to wake				wake to sleep transition
Time (sec)	mean (deltaF/F)	SEM		Time (sec)	mean (deltaF/F)	SEM
-49.999	-0.00431167	0.00160389		-49.999	-0.006715	0.00270251
-49.9597	-0.00808667	0.00299519		-49.9597	-0.013485	0.00598309
-49.9204	-0.0110067	0.00409311		-49.9204	-0.0196625	0.00934374
-49.8811	-0.013162	0.00487732		-49.8811	-0.02522	0.012347
-49.8417	-0.0148247	0.00548629		-49.8417	-0.03057	0.0147452
-49.8024	-0.0163003	0.00617793		-49.8024	-0.035865	0.0166539
-49.7631	-0.0178418	0.00714711		-49.7631	-0.04095	0.0184871
-49.7238	-0.019588	0.00837372		-49.7238	-0.0455325	0.0205252
-49.6844	-0.0214232	0.00965559		-49.6844	-0.0494025	0.022924
-49.6451	-0.0229207	0.0109449		-49.6451	-0.0525925	0.0255342
-49.6058	-0.023731	0.0124275		-49.6058	-0.055145	0.0280041
-49.5665	-0.0240793	0.0142078		-49.5665	-0.0569205	0.0303012
-49.5272	-0.0244042	0.0161185		-49.5272	-0.0578955	0.0325216
-49.4878	-0.0247607	0.0179025		-49.4878	-0.058446	0.0344083
-49.4485	-0.0247812	0.0194642		-49.4485	-0.0591168	0.035548
-49.4092	-0.0241247	0.0208766		-49.4092	-0.0599657	0.036063
-49.3699	-0.0229792	0.022216		-49.3699	-0.060542	0.0366407
-49.3305	-0.021916	0.0234603		-49.3305	-0.0605337	0.0377347
-49.2912	-0.0212157	0.0245548		-49.2912	-0.0601573	0.038867
-49.2519	-0.020648	0.0254986		-49.2519	-0.0594027	0.0393393
-49.2126	-0.0198527	0.0263254		-49.2126	-0.0578232	0.0393257
-49.1733	-0.0187628	0.0270543		-49.1733	-0.055861	0.0392791
-49.1339	-0.017421	0.0276953		-49.1339	-0.0544935	0.0392744
-49.0946	-0.0157103	0.0283362		-49.0946	-0.0537255	0.0392334
-49.0553	-0.0136565	0.0290622		-49.0553	-0.0527492	0.038922
-49.016	-0.0115577	0.0299027		-49.016	-0.0513783	0.0380509
-48.9767	-0.00973067	0.0308323		-48.9767	-0.0502377	0.0365664
-48.9373	-0.00839967	0.0317721		-48.9373	-0.0496825	0.0347511
-48.898	-0.007728	0.0325738		-48.898	-0.0494788	0.03321
-48.8587	-0.00757567	0.0331872		-48.8587	-0.0495517	0.0327098
-48.8194	-0.00739183	0.0337409		-48.8194	-0.0501212	0.0335671
-48.78	-0.00675717	0.0343247		-48.78	-0.0512865	0.0352975
-48.7407	-0.00564683	0.0349034		-48.7407	-0.0528358	0.0371398
-48.7014	-0.00444233	0.0353961		-48.7014	-0.0545163	0.0385844
-48.6621	-0.003813	0.0357495		-48.6621	-0.0561243	0.0397024
-48.6228	-0.00412233	0.0360198		-48.6228	-0.0576105	0.0410242
-48.5834	-0.00492133	0.0363298		-48.5834	-0.0589445	0.0430219
-48.5441	-0.00570233	0.0367814		-48.5441	-0.060037	0.0456929
-48.5048	-0.00655567	0.0374314		-48.5048	-0.0609208	0.0487405
-48.4655	-0.007867	0.0382965		-48.4655	-0.0615972	0.0520308
-48.4262	-0.00975383	0.0393578		-48.4262	-0.0618623	0.0554762
-48.3868	-0.0120505	0.0405938		-48.3868	-0.0615695	0.0588048
-48.3475	-0.0144915	0.0420113		-48.3475	-0.0610555	0.0617676
-48.3082	-0.016717	0.0436367		-48.3082	-0.060909	0.0644598
-48.2689	-0.0186137	0.0455317		-48.2689	-0.0615755	0.0670397
-48.2295	-0.0204117	0.0477465		-48.2295	-0.063193	0.0692544
-48.1902	-0.0222975	0.0501978		-48.1902	-0.0653187	0.0708544
-48.1509	-0.0242747	0.0527341		-48.1509	-0.0673627	0.0719331
-48.1116	-0.0263675	0.0552906		-48.1116	-0.0693562	0.0727254
-48.0723	-0.0285	0.0578653		-48.0723	-0.0714805	0.0735229
-48.0329	-0.0304603	0.0604131		-48.0329	-0.073371	0.0746182
-47.9936	-0.032321	0.0629079		-47.9936	-0.0745057	0.0761797
-47.9543	-0.0341862	0.0653457		-47.9543	-0.074959	0.078157
-47.915	-0.0358103	0.0676844		-47.915	-0.075249	0.080153
-47.8757	-0.0369065	0.0699076		-47.8757	-0.0756732	0.0815811
-47.8363	-0.0377703	0.0720343		-47.8363	-0.0761668	0.0819587
-47.797	-0.0389907	0.0740568		-47.797	-0.0765668	0.0812637
-47.7577	-0.0407752	0.075976		-47.7577	-0.0769357	0.0800226
-47.7184	-0.0426805	0.0778314		-47.7184	-0.077378	0.0788686
-47.679	-0.0440027	0.0796192		-47.679	-0.0779882	0.0779994
-47.6397	-0.0446085	0.0813277		-47.6397	-0.0788787	0.0771141
-47.6004	-0.0450102	0.0829717		-47.6004	-0.0803418	0.0758806
-47.5611	-0.0454345	0.0844968		-47.5611	-0.082696	0.0745392
-47.5218	-0.0455403	0.0858392		-47.5218	-0.0857437	0.0734658
-47.4824	-0.0450642	0.0870003		-47.4824	-0.088976	0.0726009
-47.4431	-0.0441743	0.0879847		-47.4431	-0.0923122	0.0718169
-47.4038	-0.0428902	0.0887201		-47.4038	-0.0961375	0.071136
-47.3645	-0.041141	0.0892241		-47.3645	-0.100458	0.0706757
-47.3251	-0.0394237	0.0896505		-47.3251	-0.104713	0.0705179
-47.2858	-0.038314	0.0899571		-47.2858	-0.108563	0.070422
-47.2465	-0.0377407	0.0899238		-47.2465	-0.112221	0.0701019
-47.2072	-0.0371985	0.0895268		-47.2072	-0.11587	0.0696461
-47.1679	-0.0362842	0.0889392		-47.1679	-0.119486	0.0694104
-47.1285	-0.034914	0.0882204		-47.1285	-0.123122	0.0696908
-47.0892	-0.0333952	0.0872721		-47.0892	-0.127085	0.0704613
-47.0499	-0.032008	0.0860639		-47.0499	-0.131605	0.0717475
-47.0106	-0.030566	0.0847163		-47.0106	-0.136545	0.0737559
-46.9713	-0.0288552	0.0833648		-46.9713	-0.141629	0.0764522
-46.9319	-0.0271413	0.0820306		-46.9319	-0.146629	0.0795536
-46.8926	-0.0260715	0.0806519		-46.8926	-0.151164	0.0827519
-46.8533	-0.0259032	0.0792112		-46.8533	-0.154965	0.0858425
-46.814	-0.0260843	0.0778273		-46.814	-0.158132	0.0887124
-46.7746	-0.0258365	0.0766053		-46.7746	-0.160828	0.0912559
-46.7353	-0.025133	0.0755104		-46.7353	-0.163212	0.0933724
-46.696	-0.0246315	0.0745277		-46.696	-0.165298	0.0951695
-46.6567	-0.0245125	0.073736		-46.6567	-0.166862	0.0968614
-46.6174	-0.0242812	0.0732266		-46.6174	-0.167579	0.0984007
-46.578	-0.0236895	0.0730179		-46.578	-0.167502	0.0995988
-46.5387	-0.0231118	0.0729762		-46.5387	-0.167327	0.1006
-46.4994	-0.0229458	0.0729066		-46.4994	-0.167628	0.101766
-46.4601	-0.023175	0.0727434		-46.4601	-0.168333	0.103331
-46.4208	-0.0237053	0.0725227		-46.4208	-0.168914	0.105239
-46.3814	-0.0244325	0.0722504		-46.3814	-0.168902	0.1073
-46.3421	-0.0249017	0.0719997		-46.3421	-0.168348	0.10955
-46.3028	-0.024751	0.0719244		-46.3028	-0.167354	0.112069
-46.2635	-0.0241003	0.0720705		-46.2635	-0.165829	0.114684
-46.2241	-0.0234243	0.072357		-46.2241	-0.164049	0.117174
-46.1848	-0.0232462	0.0725976		-46.1848	-0.162527	0.119413
-46.1455	-0.023679	0.0726734		-46.1455	-0.161347	0.121411
-46.1062	-0.0242815	0.0726459		-46.1062	-0.160186	0.123288
-46.0669	-0.0246858	0.0725061		-46.0669	-0.158911	0.1251
-46.0275	-0.0250497	0.0721336		-46.0275	-0.157776	0.126815
-45.9882	-0.025565	0.0715958		-45.9882	-0.157023	0.128279
-45.9489	-0.0260377	0.0711849		-45.9489	-0.156752	0.129326
-45.9096	-0.0258778	0.0711542		-45.9096	-0.157004	0.130015
-45.8702	-0.0246133	0.0716022		-45.8702	-0.157605	0.130672
-45.8309	-0.0224487	0.0723826		-45.8309	-0.158296	0.131591
-45.7916	-0.020149	0.0731577		-45.7916	-0.159099	0.132938
-45.7523	-0.0182083	0.0737357		-45.7523	-0.160222	0.134905
-45.713	-0.0164778	0.0741428		-45.713	-0.16177	0.137428
-45.6736	-0.0147682	0.0743766		-45.6736	-0.163856	0.1401
-45.6343	-0.0131465	0.0744281		-45.6343	-0.16671	0.142755
-45.595	-0.0116865	0.0744404		-45.595	-0.170001	0.145446
-45.5557	-0.0102463	0.0745829		-45.5557	-0.172773	0.14805
-45.5164	-0.008561	0.074935		-45.5164	-0.174679	0.150525
-45.477	-0.00662117	0.0754761		-45.477	-0.176179	0.152946
-45.4377	-0.00461783	0.0761202		-45.4377	-0.177693	0.155319
-45.3984	-0.002717	0.0767938		-45.3984	-0.179358	0.157665
-45.3591	-0.00108717	0.0774526		-45.3591	-0.181029	0.159884
-45.3197	0.000219333	0.0781489		-45.3197	-0.182803	0.161892
-45.2804	0.00124433	0.0789269		-45.2804	-0.184915	0.163843
-45.2411	0.002198	0.0797218		-45.2411	-0.187058	0.165868
-45.2018	0.00351917	0.0805625		-45.2018	-0.188685	0.167927
-45.1625	0.005443	0.0815396		-45.1625	-0.189587	0.169845
-45.1231	0.007776	0.0826113		-45.1231	-0.189742	0.171452
-45.0838	0.0102457	0.0836935		-45.0838	-0.189107	0.172676
-45.0445	0.0126925	0.0847513		-45.0445	-0.187772	0.173566
-45.0052	0.0150617	0.0857117		-45.0052	-0.18577	0.174363
-44.9659	0.0172482	0.0864628		-44.9659	-0.18291	0.175304
-44.9265	0.0189278	0.0869425		-44.9265	-0.179282	0.17634
-44.8872	0.0196718	0.0870413		-44.8872	-0.17549	0.177194
-44.8479	0.0194112	0.0867247		-44.8479	-0.17206	0.177659
-44.8086	0.0186362	0.0862364		-44.8086	-0.168955	0.177696
-44.7692	0.0179358	0.0858731		-44.7692	-0.165933	0.177289
-44.7299	0.0175763	0.0856601		-44.7299	-0.162992	0.176558
-44.6906	0.017515	0.0855021		-44.6906	-0.160213	0.175797
-44.6513	0.0174148	0.0853358		-44.6513	-0.157377	0.175019
-44.612	0.0167852	0.085032		-44.612	-0.154332	0.174036
-44.5726	0.0154725	0.0845213		-44.5726	-0.151282	0.172882
-44.5333	0.0138177	0.0839358		-44.5333	-0.148164	0.171574
-44.494	0.012321	0.0834302		-44.494	-0.144739	0.170028
-44.4547	0.0110737	0.0830248		-44.4547	-0.141229	0.168326
-44.4153	0.00975	0.0826542		-44.4153	-0.137982	0.166712
-44.376	0.0082125	0.0822691		-44.376	-0.135025	0.165385
-44.3367	0.00664067	0.0818282		-44.3367	-0.131879	0.164285
-44.2974	0.005149	0.0812635		-44.2974	-0.12829	0.163184
-44.2581	0.003459	0.0805243		-44.2581	-0.124677	0.162082
-44.2187	0.00113917	0.0795726		-44.2187	-0.121102	0.161016
-44.1794	-0.00191467	0.0784324		-44.1794	-0.117282	0.159938
-44.1401	-0.00556083	0.0772208		-44.1401	-0.113682	0.158957
-44.1008	-0.00965783	0.0760644		-44.1008	-0.111128	0.15837
-44.0615	-0.013917	0.0750167		-44.0615	-0.109684	0.158296
-44.0221	-0.0180645	0.0740537		-44.0221	-0.109025	0.15864
-43.9828	-0.0219275	0.0731082		-43.9828	-0.10921	0.159365
-43.9435	-0.0253183	0.0721537		-43.9435	-0.110366	0.160503
-43.9042	-0.0280095	0.0712455		-43.9042	-0.112245	0.162001
-43.8648	-0.0300158	0.0704266		-43.8648	-0.114408	0.163719
-43.8255	-0.0315838	0.0695878		-43.8255	-0.116642	0.165639
-43.7862	-0.0329848	0.0685629		-43.7862	-0.118769	0.167863
-43.7469	-0.0343742	0.0673883		-43.7469	-0.120576	0.170371
-43.7076	-0.035824	0.0662317		-43.7076	-0.121904	0.172959
-43.6682	-0.0370713	0.0651433		-43.6682	-0.122808	0.1756
-43.6289	-0.0375642	0.0640906		-43.6289	-0.123586	0.178495
-43.5896	-0.0370275	0.0630687		-43.5896	-0.124564	0.181735
-43.5503	-0.035836	0.0620621		-43.5503	-0.126092	0.185336
-43.511	-0.0344882	0.061038		-43.511	-0.128286	0.189323
-43.4716	-0.0329187	0.0600101		-43.4716	-0.130739	0.193543
-43.4323	-0.0306287	0.0590267		-43.4323	-0.133019	0.197544
-43.393	-0.0274395	0.0581028		-43.393	-0.13546	0.201096
-43.3537	-0.0237193	0.0571853		-43.3537	-0.138939	0.204497
-43.3143	-0.0198793	0.0562345		-43.3143	-0.143313	0.207929
-43.275	-0.015818	0.0553707		-43.275	-0.147423	0.211006
-43.2357	-0.0111578	0.054693		-43.2357	-0.151235	0.213496
-43.1964	-0.005888	0.0541226		-43.1964	-0.155874	0.215595
-43.1571	-0.0002215	0.0535684		-43.1571	-0.161682	0.217502
-43.1177	0.005721	0.0531121		-43.1177	-0.167915	0.219176
-43.0784	0.0118195	0.0528433		-43.0784	-0.173946	0.220646
-43.0391	0.0179028	0.0527228		-43.0391	-0.179648	0.221933
-42.9998	0.0238337	0.0527017		-42.9998	-0.18505	0.222879
-42.9605	0.0296513	0.0527972		-42.9605	-0.189943	0.223418
-42.9211	0.0354035	0.0530295		-42.9211	-0.194118	0.223889
-42.8818	0.0410025	0.0533761		-42.8818	-0.197584	0.2247
-42.8425	0.0462233	0.053782		-42.8425	-0.200421	0.225749
-42.8032	0.0510222	0.0541817		-42.8032	-0.202822	0.226455
-42.7638	0.0555628	0.054494		-42.7638	-0.205007	0.226469
-42.7245	0.059979	0.0546911		-42.7245	-0.207102	0.226056
-42.6852	0.064281	0.0548404		-42.6852	-0.20912	0.225667
-42.6459	0.0684033	0.0549731		-42.6459	-0.211002	0.225461
-42.6066	0.072174	0.0550324		-42.6066	-0.212776	0.225358
-42.5672	0.0754008	0.0549901		-42.5672	-0.214248	0.225196
-42.5279	0.0780393	0.0548952		-42.5279	-0.215296	0.224832
-42.4886	0.0800752	0.0548151		-42.4886	-0.216461	0.224295
-42.4493	0.0813737	0.0547745		-42.4493	-0.218276	0.223782
-42.4099	0.081861	0.0548263		-42.4099	-0.22004	0.223253
-42.3706	0.0817742	0.055099		-42.3706	-0.220681	0.222492
-42.3313	0.0817052	0.0556676		-42.3313	-0.220489	0.221688
-42.292	0.0820918	0.0564586		-42.292	-0.220678	0.221366
-42.2527	0.0828532	0.0574124		-42.2527	-0.221403	0.221503
-42.2133	0.0837402	0.0585036		-42.2133	-0.221528	0.221572
-42.174	0.084538	0.0596056		-42.174	-0.220048	0.2213
-42.1347	0.0851437	0.0605586		-42.1347	-0.216879	0.220828
-42.0954	0.0855817	0.0613789		-42.0954	-0.212587	0.220208
-42.0561	0.0858058	0.062176		-42.0561	-0.207625	0.219314
-42.0167	0.085718	0.0629513		-42.0167	-0.202009	0.218207
-41.9774	0.0851813	0.0636252		-41.9774	-0.195795	0.217039
-41.9381	0.0842168	0.0641472		-41.9381	-0.189107	0.215539
-41.8988	0.0831725	0.064526		-41.8988	-0.1821	0.213262
-41.8594	0.0823385	0.0648252		-41.8594	-0.175019	0.21026
-41.8201	0.0815602	0.0651446		-41.8201	-0.168075	0.207184
-41.7808	0.0805922	0.0655649		-41.7808	-0.161445	0.204579
-41.7415	0.0795492	0.0660131		-41.7415	-0.155302	0.202266
-41.7022	0.0785137	0.066284		-41.7022	-0.149759	0.199682
-41.6628	0.0772638	0.0662456		-41.6628	-0.144583	0.19658
-41.6235	0.0757495	0.065919		-41.6235	-0.139377	0.193128
-41.5842	0.0743317	0.0654562		-41.5842	-0.134109	0.189443
-41.5449	0.0733627	0.0649993		-41.5449	-0.128663	0.185431
-41.5056	0.0727878	0.0645239		-41.5056	-0.122434	0.181054
-41.4662	0.0723803	0.0638938		-41.4662	-0.1153	0.176487
-41.4269	0.0720648	0.0630433		-41.4269	-0.108379	0.172117
-41.3876	0.0717692	0.0620031		-41.3876	-0.102509	0.168052
-41.3483	0.0712442	0.0608163		-41.3483	-0.0971647	0.163731
-41.3089	0.0701368	0.0594994		-41.3089	-0.0915747	0.158685
-41.2696	0.0683308	0.0580519		-41.2696	-0.0858085	0.153367
-41.2303	0.066101	0.0565392		-41.2303	-0.0803747	0.148488
-41.191	0.063831	0.0551001		-41.191	-0.0757132	0.144178
-41.1517	0.0616608	0.0537864		-41.1517	-0.0721248	0.140189
-41.1123	0.0594878	0.0524436		-41.1123	-0.069719	0.136564
-41.073	0.0573055	0.0508695		-41.073	-0.0684753	0.133532
-41.0337	0.0553045	0.0490348		-41.0337	-0.0685232	0.131142
-40.9944	0.0536023	0.0470982		-40.9944	-0.0701128	0.129317
-40.955	0.0520675	0.0452337		-40.955	-0.073447	0.128205
-40.9157	0.0503738	0.0434894		-40.9157	-0.0782505	0.127973
-40.8764	0.048405	0.0418098		-40.8764	-0.0839875	0.128572
-40.8371	0.0465025	0.0401708		-40.8371	-0.090287	0.129749
-40.7978	0.0449492	0.0386267		-40.7978	-0.0967482	0.131111
-40.7584	0.0435337	0.0372493		-40.7584	-0.102878	0.132459
-40.7191	0.0419575	0.0360676		-40.7191	-0.108534	0.134027
-40.6798	0.0401838	0.0351222		-40.6798	-0.114218	0.136157
-40.6405	0.0382788	0.034462		-40.6405	-0.120495	0.138856
-40.6012	0.0360938	0.0339967		-40.6012	-0.127494	0.141959
-40.5618	0.0333338	0.0335576		-40.5618	-0.135046	0.145383
-40.5225	0.029921	0.0330802		-40.5225	-0.142802	0.149072
-40.4832	0.0260157	0.0326171		-40.4832	-0.150429	0.153007
-40.4439	0.0218515	0.0322749		-40.4439	-0.157639	0.157134
-40.4045	0.0176953	0.0321231		-40.4045	-0.164382	0.161326
-40.3652	0.0135938	0.0321923		-40.3652	-0.171206	0.16557
-40.3259	0.00937517	0.0325086		-40.3259	-0.178722	0.16994
-40.2866	0.0049005	0.032974		-40.2866	-0.18694	0.174486
-40.2473	0.0001345	0.0333776		-40.2473	-0.195502	0.179124
-40.2079	-0.00480617	0.0336544		-40.2079	-0.204302	0.183734
-40.1686	-0.00962867	0.0339631		-40.1686	-0.21324	0.188262
-40.1293	-0.0140482	0.0344502		-40.1293	-0.22176	0.192543
-40.09	-0.0180412	0.0350768		-40.09	-0.229276	0.196425
-40.0507	-0.0219193	0.0357292		-40.0507	-0.235469	0.199831
-40.0113	-0.0259607	0.0364063		-40.0113	-0.240026	0.202709
-39.972	-0.030181	0.0371758		-39.972	-0.242712	0.205104
-39.9327	-0.0343897	0.0380765		-39.9327	-0.243978	0.207176
-39.8934	-0.0382457	0.0390523		-39.8934	-0.244522	0.208883
-39.854	-0.0418045	0.0399674		-39.854	-0.244603	0.210045
-39.8147	-0.0455278	0.040744		-39.8147	-0.244397	0.210753
-39.7754	-0.0496748	0.0414613		-39.7754	-0.24419	0.211255
-39.7361	-0.0539267	0.0422308		-39.7361	-0.244016	0.211566
-39.6968	-0.0577155	0.0430215		-39.6968	-0.243497	0.211508
-39.6574	-0.0608322	0.0437314		-39.6574	-0.242223	0.211045
-39.6181	-0.0632465	0.0443781		-39.6181	-0.239948	0.210213
-39.5788	-0.0648385	0.0450921		-39.5788	-0.236904	0.209022
-39.5395	-0.0655192	0.0459735		-39.5395	-0.233813	0.207548
-39.5001	-0.0653288	0.0469875		-39.5001	-0.230877	0.205772
-39.4608	-0.0645182	0.0480218		-39.4608	-0.227545	0.20357
-39.4215	-0.0634047	0.0490025		-39.4215	-0.22347	0.201074
-39.3822	-0.062009	0.0499011		-39.3822	-0.218371	0.198542
-39.3429	-0.060088	0.050715		-39.3429	-0.211874	0.195987
-39.3035	-0.0575167	0.0515087		-39.3035	-0.204198	0.193229
-39.2642	-0.0543017	0.0523353		-39.2642	-0.19611	0.190336
-39.2249	-0.0505933	0.0531631		-39.2249	-0.187735	0.187539
-39.1856	-0.0468587	0.053969		-39.1856	-0.178414	0.184896
-39.1463	-0.0435035	0.0547566		-39.1463	-0.168079	0.182529
-39.1069	-0.040405	0.0555375		-39.1069	-0.157464	0.180629
-39.0676	-0.0370748	0.0562862		-39.0676	-0.147258	0.179205
-39.0283	-0.0331792	0.0568894		-39.0283	-0.137826	0.17813
-38.989	-0.0286693	0.0572564		-38.989	-0.129153	0.177294
-38.9496	-0.0237992	0.0574802		-38.9496	-0.120692	0.176593
-38.9103	-0.0191173	0.0577621		-38.9103	-0.111871	0.175958
-38.871	-0.0147938	0.0581459		-38.871	-0.102757	0.175442
-38.8317	-0.010284	0.058462		-38.8317	-0.0936738	0.175059
-38.7924	-0.00490983	0.0585238		-38.7924	-0.0845647	0.174675
-38.753	0.00111667	0.0583736		-38.753	-0.07542	0.174214
-38.7137	0.006798	0.0581923		-38.7137	-0.0666073	0.17371
-38.6744	0.0115835	0.0581126		-38.6744	-0.058534	0.173342
-38.6351	0.0156802	0.0581611		-38.6351	-0.0513865	0.17343
-38.5958	0.0194178	0.0582199		-38.5958	-0.0450275	0.173992
-38.5564	0.0229888	0.0581421		-38.5564	-0.0391808	0.174741
-38.5171	0.0264703	0.0579054		-38.5171	-0.0336412	0.175485
-38.4778	0.0298075	0.0575675		-38.4778	-0.028198	0.176216
-38.4385	0.0328392	0.0572116		-38.4385	-0.022809	0.177059
-38.3991	0.0354552	0.0569172		-38.3991	-0.0179783	0.178142
-38.3598	0.0376847	0.0566917		-38.3598	-0.014266	0.179572
-38.3205	0.0396083	0.056447		-38.3205	-0.0113498	0.181509
-38.2812	0.041041	0.0560878		-38.2812	-0.00838675	0.183995
-38.2419	0.0419047	0.0555733		-38.2419	-0.00527225	0.186964
-38.2025	0.0425723	0.0549144		-38.2025	-0.00299975	0.190435
-38.1632	0.0433808	0.054156		-38.1632	-0.00224975	0.194298
-38.1239	0.0441077	0.0533764		-38.1239	-0.002581	0.198314
-38.0846	0.0443665	0.0526971		-38.0846	-0.00298825	0.202396
-38.0453	0.0440638	0.0522191		-38.0453	-0.0027695	0.206588
-38.0059	0.0432932	0.0518927		-38.0059	-0.00200675	0.210801
-37.9666	0.0421957	0.0515727		-37.9666	-0.00148525	0.214864
-37.9273	0.0411075	0.051216		-37.9273	-0.0018965	0.218685
-37.888	0.0403733	0.05093		-37.888	-0.00304425	0.222264
-37.8486	0.0397472	0.0508541		-37.8486	-0.00443825	0.225759
-37.8093	0.038405	0.0510386		-37.8093	-0.0061765	0.229371
-37.77	0.036207	0.0514262		-37.77	-0.008291	0.233075
-37.7307	0.0341873	0.0519543		-37.7307	-0.0099595	0.236675
-37.6914	0.0331007	0.0525277		-37.6914	-0.0103532	0.240045
-37.652	0.0324978	0.0529629		-37.652	-0.0095405	0.243206
-37.6127	0.0315767	0.0531518		-37.6127	-0.0081895	0.246328
-37.5734	0.0299863	0.0532222		-37.5734	-0.00662525	0.24941
-37.5341	0.0278162	0.0533419		-37.5341	-0.0048945	0.252226
-37.4947	0.0254533	0.0535191		-37.4947	-0.00344275	0.254691
-37.4554	0.0234078	0.0536871		-37.4554	-0.0024925	0.256879
-37.4161	0.0219155	0.0538118		-37.4161	-0.00154775	0.258899
-37.3768	0.0207398	0.0539225		-37.3768	-3.1e-05	0.260752
-37.3375	0.0196662	0.0540798		-37.3375	0.00215325	0.262299
-37.2981	0.0188838	0.0543094		-37.2981	0.00469625	0.263503
-37.2588	0.0184238	0.0545979		-37.2588	0.00720475	0.264413
-37.2195	0.017926	0.0549704		-37.2195	0.00967425	0.264911
-37.1802	0.0172278	0.0554722		-37.1802	0.012432	0.264908
-37.1409	0.0166082	0.0560917		-37.1409	0.0155405	0.264543
-37.1015	0.0163595	0.056721		-37.1015	0.0186772	0.264058
-37.0622	0.016317	0.0572855		-37.0622	0.021242	0.263715
-37.0229	0.0161722	0.0578439		-37.0229	0.022835	0.263746
-36.9836	0.0159382	0.0584887		-36.9836	0.023839	0.264241
-36.9442	0.0156135	0.0591905		-36.9442	0.024851	0.265172
-36.9049	0.0148998	0.0598316		-36.9049	0.026083	0.26645
-36.8656	0.0137902	0.0603487		-36.8656	0.0277925	0.267789
-36.8263	0.0128587	0.0607897		-36.8263	0.03046	0.268775
-36.787	0.0124553	0.0612596		-36.787	0.03381	0.269324
-36.7476	0.0120245	0.0618543		-36.7476	0.036602	0.269714
-36.7083	0.0109955	0.0626		-36.7083	0.0380573	0.270034
-36.669	0.0096795	0.0634123		-36.669	0.0386548	0.270037
-36.6297	0.00860083	0.0641678		-36.6297	0.039459	0.269594
-36.5904	0.00784483	0.0648609		-36.5904	0.0410335	0.26897
-36.551	0.00728517	0.0655973		-36.551	0.042961	0.268587
-36.5117	0.00681483	0.0664071		-36.5117	0.044632	0.268637
-36.4724	0.00621317	0.0671465		-36.4724	0.0457962	0.269105
-36.4331	0.005162	0.0677032		-36.4331	0.046637	0.26981
-36.3937	0.0036465	0.0681561		-36.3937	0.047414	0.270508
-36.3544	0.00188633	0.068707		-36.3544	0.0479145	0.271217
-36.3151	-3.61667e-05	0.0694574		-36.3151	0.0479987	0.272077
-36.2758	-0.0020115	0.0703287		-36.2758	0.0484173	0.273066
-36.2365	-0.00376967	0.0712018		-36.2365	0.0500415	0.274151
-36.1971	-0.00522017	0.0720315		-36.1971	0.0528895	0.275388
-36.1578	-0.00654267	0.0728177		-36.1578	0.056371	0.276839
-36.1185	-0.00783767	0.0735484		-36.1185	0.0599167	0.278431
-36.0792	-0.0087865	0.0741589		-36.0792	0.0636277	0.27995
-36.0398	-0.00908767	0.0746636		-36.0398	0.068138	0.281226
-36.0005	-0.00891817	0.0751344		-36.0005	0.0739468	0.282185
-35.9612	-0.008551	0.0754852		-35.9612	0.0811435	0.282839
-35.9219	-0.00803433	0.0755861		-35.9219	0.0894797	0.283258
-35.8826	-0.00741867	0.0754926		-35.8826	0.0981965	0.283572
-35.8432	-0.0068715	0.0753857		-35.8432	0.106494	0.283958
-35.8039	-0.00652883	0.0754019		-35.8039	0.114612	0.284494
-35.7646	-0.00617983	0.0755399		-35.7646	0.123522	0.285072
-35.7253	-0.00555417	0.0757252		-35.7253	0.133472	0.285693
-35.686	-0.00477117	0.0760016		-35.686	0.143854	0.286575
-35.6466	-0.00391217	0.076477		-35.6466	0.153909	0.287815
-35.6073	-0.00280767	0.0770989		-35.6073	0.163122	0.289321
-35.568	-0.00135	0.0776242		-35.568	0.171777	0.290833
-35.5287	0.000272167	0.0779509		-35.5287	0.180829	0.291872
-35.4893	0.0017915	0.0782587		-35.4893	0.190886	0.292079
-35.45	0.00326633	0.0786556		-35.45	0.201535	0.291665
-35.4107	0.00491317	0.0789798		-35.4107	0.212026	0.291102
-35.3714	0.0067115	0.0790158		-35.3714	0.222501	0.290546
-35.3321	0.00838383	0.0788058		-35.3321	0.233525	0.290073
-35.2927	0.00976133	0.0785289		-35.2927	0.244689	0.289948
-35.2534	0.010999	0.0782087		-35.2534	0.255032	0.290138
-35.2141	0.0122485	0.0777627		-35.2141	0.264203	0.290219
-35.1748	0.0133258	0.0772358		-35.1748	0.272559	0.289903
-35.1355	0.0138882	0.0768208		-35.1355	0.280591	0.289273
-35.0961	0.0136022	0.0766406		-35.0961	0.288508	0.288428
-35.0568	0.0124727	0.0765353		-35.0568	0.296185	0.287295
-35.0175	0.010894	0.0762698		-35.0175	0.303196	0.285905
-34.9782	0.00926233	0.0758711		-34.9782	0.309093	0.284422
-34.9388	0.00779917	0.0755217		-34.9388	0.313645	0.28298
-34.8995	0.0066175	0.0752472		-34.8995	0.317022	0.281717
-34.8602	0.00569883	0.0749121		-34.8602	0.319826	0.280686
-34.8209	0.0048565	0.0744352		-34.8209	0.322483	0.279694
-34.7816	0.00373983	0.0738472		-34.7816	0.32499	0.278515
-34.7422	0.002197	0.0732285		-34.7422	0.327331	0.276994
-34.7029	0.000392	0.0726219		-34.7029	0.329547	0.274988
-34.6636	-0.00152917	0.0719967		-34.6636	0.331698	0.272551
-34.6243	-0.00362133	0.0713266		-34.6243	0.33387	0.269924
-34.585	-0.0060835	0.0706946		-34.585	0.335928	0.267446
-34.5456	-0.00906017	0.070189		-34.5456	0.337537	0.265465
-34.5063	-0.0124507	0.0697356		-34.5063	0.338431	0.264016
-34.467	-0.0159695	0.0692322		-34.467	0.338832	0.262817
-34.4277	-0.0193157	0.0686984		-34.4277	0.339365	0.26174
-34.3883	-0.0222	0.0681395		-34.3883	0.340012	0.260883
-34.349	-0.0244162	0.0674344		-34.349	0.339973	0.259931
-34.3097	-0.0261835	0.066532		-34.3097	0.338771	0.25828
-34.2704	-0.0281155	0.0655733		-34.2704	0.336888	0.255996
-34.2311	-0.0305153	0.0647087		-34.2311	0.33507	0.25385
-34.1917	-0.0329858	0.0639726		-34.1917	0.333458	0.252279
-34.1524	-0.0350345	0.0632863		-34.1524	0.331775	0.25103
-34.1131	-0.036525	0.062578		-34.1131	0.329964	0.249933
-34.0738	-0.0375843	0.0618975		-34.0738	0.328201	0.249254
-34.0344	-0.0384202	0.0613548		-34.0344	0.326465	0.249105
-33.9951	-0.0392768	0.0609753		-33.9951	0.324596	0.249233
-33.9558	-0.0403865	0.0606868		-33.9558	0.322796	0.249353
-33.9165	-0.0418428	0.0604602		-33.9165	0.321421	0.249268
-33.8772	-0.0434647	0.0603704		-33.8772	0.320273	0.249016
-33.8378	-0.0448992	0.0604916		-33.8378	0.318807	0.248939
-33.7985	-0.0457852	0.0607695		-33.7985	0.316771	0.249297
-33.7592	-0.0461698	0.0610789		-33.7592	0.314176	0.250217
-33.7199	-0.0463378	0.0613398		-33.7199	0.310993	0.251813
-33.6806	-0.046364	0.0615931		-33.6806	0.3071	0.254078
-33.6412	-0.0462552	0.0619632		-33.6412	0.302911	0.256657
-33.6019	-0.0459628	0.0624343		-33.6019	0.299213	0.259066
-33.5626	-0.0452515	0.0628293		-33.5626	0.296107	0.261237
-33.5233	-0.043916	0.062966		-33.5233	0.29304	0.263517
-33.4839	-0.0421347	0.0628595		-33.4839	0.289471	0.265996
-33.4446	-0.040406	0.0627141		-33.4446	0.285091	0.268276
-33.4053	-0.0391262	0.0627244		-33.4053	0.280064	0.270048
-33.366	-0.0382652	0.0629741		-33.366	0.275045	0.271604
-33.3267	-0.0374183	0.0634351		-33.3267	0.270719	0.273459
-33.2873	-0.0361982	0.06397		-33.2873	0.267023	0.2757
-33.248	-0.0345183	0.0644291		-33.248	0.263077	0.277961
-33.2087	-0.0325873	0.0647734		-33.2087	0.258456	0.28005
-33.1694	-0.0305852	0.0650547		-33.1694	0.253516	0.282102
-33.1301	-0.0285513	0.065324		-33.1301	0.248286	0.284121
-33.0907	-0.0265377	0.0656341		-33.0907	0.242185	0.285813
-33.0514	-0.0245445	0.0660638		-33.0514	0.235163	0.287093
-33.0121	-0.0225388	0.0667018		-33.0121	0.227734	0.288193
-32.9728	-0.0204162	0.0674588		-32.9728	0.22005	0.289242
-32.9334	-0.018065	0.0681443		-32.9334	0.212098	0.290227
-32.8941	-0.0155408	0.0687077		-32.8941	0.204034	0.290893
-32.8548	-0.0130877	0.0692321		-32.8548	0.195789	0.290783
-32.8155	-0.0109055	0.0697239		-32.8155	0.187146	0.289737
-32.7762	-0.00871567	0.07008		-32.7762	0.178363	0.288
-32.7368	-0.00615167	0.0703746		-32.7368	0.170191	0.285867
-32.6975	-0.00329167	0.0707524		-32.6975	0.163083	0.283418
-32.6582	-0.0003115	0.0711153		-32.6582	0.156522	0.280649
-32.6189	0.002884	0.0713032		-32.6189	0.149498	0.277685
-32.5795	0.006369	0.07136		-32.5795	0.141616	0.274633
-32.5402	0.0099405	0.0714327		-32.5402	0.133418	0.271496
-32.5009	0.0134135	0.071564		-32.5009	0.125717	0.268445
-32.4616	0.0168028	0.0717316		-32.4616	0.118672	0.265798
-32.4223	0.0201723	0.0719784		-32.4223	0.111755	0.263622
-32.3829	0.0235243	0.0723002		-32.3829	0.104572	0.261638
-32.3436	0.0268635	0.0725524		-32.3436	0.0972352	0.259447
-32.3043	0.0301798	0.0726638		-32.3043	0.0902905	0.256866
-32.265	0.0334652	0.072719		-32.265	0.084482	0.254062
-32.2257	0.0368312	0.0727656		-32.2257	0.079839	0.25135
-32.1863	0.0404345	0.0727433		-32.1863	0.0756867	0.248873
-32.147	0.0443842	0.072668		-32.147	0.071991	0.246531
-32.1077	0.0486997	0.0727034		-32.1077	0.0693905	0.244258
-32.0684	0.0532478	0.0729121		-32.0684	0.0679243	0.242104
-32.029	0.0579555	0.0730749		-32.029	0.067245	0.240133
-31.9897	0.0628593	0.0730634		-31.9897	0.0673615	0.238355
-31.9504	0.0678702	0.0731055		-31.9504	0.0682245	0.236682
-31.9111	0.072809	0.0734127		-31.9111	0.069581	0.235185
-31.8718	0.0776823	0.0738487		-31.8718	0.0713585	0.234077
-31.8324	0.0826098	0.0742463		-31.8324	0.073527	0.233357
-31.7931	0.0875323	0.0747357		-31.7931	0.075786	0.232722
-31.7538	0.0922777	0.075448		-31.7538	0.077775	0.231882
-31.7145	0.09673	0.07623		-31.7145	0.0794923	0.230905
-31.6752	0.100847	0.0768995		-31.6752	0.0812105	0.230111
-31.6358	0.104642	0.0774812		-31.6358	0.083085	0.229509
-31.5965	0.10819	0.0781778		-31.5965	0.085327	0.228714
-31.5572	0.111656	0.0792138		-31.5572	0.088216	0.227343
-31.5179	0.115301	0.0806317		-31.5179	0.0916478	0.225272
-31.4785	0.119331	0.0822966		-31.4785	0.0954703	0.222693
-31.4392	0.123751	0.0839806		-31.4392	0.099844	0.219933
-31.3999	0.128302	0.0855012		-31.3999	0.104848	0.217218
-31.3606	0.132673	0.0867973		-31.3606	0.110061	0.214756
-31.3213	0.136807	0.087821		-31.3213	0.114649	0.212712
-31.2819	0.140804	0.0885249		-31.2819	0.118098	0.210877
-31.2426	0.14457	0.0890322		-31.2426	0.120793	0.208675
-31.2033	0.147806	0.0896058		-31.2033	0.123434	0.205854
-31.164	0.150352	0.0902456		-31.164	0.1259	0.202736
-31.1246	0.152423	0.0906484		-31.1246	0.127796	0.199665
-31.0853	0.154431	0.0906988		-31.0853	0.129441	0.196554
-31.046	0.156563	0.0906574		-31.046	0.131174	0.193125
-31.0067	0.158664	0.0906996		-31.0067	0.132613	0.189635
-30.9674	0.160523	0.0906574		-30.9674	0.133369	0.186662
-30.928	0.162057	0.0903843		-30.928	0.133636	0.184349
-30.8887	0.163231	0.0900804		-30.8887	0.133915	0.182561
-30.8494	0.164018	0.0899387		-30.8494	0.134482	0.181342
-30.8101	0.164292	0.0898246		-30.8101	0.135188	0.18084
-30.7708	0.163975	0.0895402		-30.7708	0.135922	0.180872
-30.7314	0.163358	0.0891224		-30.7314	0.136575	0.181031
-30.6921	0.162852	0.0887258		-30.6921	0.136969	0.18112
-30.6528	0.162468	0.0883719		-30.6528	0.137339	0.181248
-30.6135	0.161976	0.0879483		-30.6135	0.137928	0.181755
-30.5741	0.161262	0.0873495		-30.5741	0.138299	0.183152
-30.5348	0.160168	0.0865641		-30.5348	0.137962	0.185602
-30.4955	0.158373	0.0856565		-30.4955	0.137043	0.18856
-30.4562	0.155761	0.0847232		-30.4562	0.135867	0.191417
-30.4169	0.152589	0.083876		-30.4169	0.134588	0.194153
-30.3775	0.149245	0.0831633		-30.3775	0.133481	0.197061
-30.3382	0.145963	0.0825348		-30.3382	0.13307	0.200085
-30.2989	0.142726	0.0819897		-30.2989	0.133605	0.203032
-30.2596	0.139455	0.0815868		-30.2596	0.135009	0.206124
-30.2203	0.136159	0.0812844		-30.2203	0.137376	0.209635
-30.1809	0.132985	0.0809688		-30.1809	0.140995	0.213505
-30.1416	0.129927	0.0806776		-30.1416	0.145505	0.217535
-30.1023	0.126636	0.0805236		-30.1023	0.150073	0.221847
-30.063	0.122687	0.0804644		-30.063	0.154373	0.226649
-30.0236	0.118074	0.0803725		-30.0236	0.158697	0.231484
-29.9843	0.113175	0.0803227		-29.9843	0.163156	0.235556
-29.945	0.108402	0.0804793		-29.945	0.167525	0.238606
-29.9057	0.103999	0.0807551		-29.9057	0.171875	0.240907
-29.8664	0.0999537	0.0809553		-29.8664	0.176684	0.242701
-29.827	0.0962028	0.0810497		-29.827	0.182114	0.244058
-29.7877	0.0927387	0.0811525		-29.7877	0.187639	0.245122
-29.7484	0.0894432	0.0813378		-29.7484	0.193001	0.246079
-29.7091	0.0860712	0.0815932		-29.7091	0.198655	0.247081
-29.6698	0.0824558	0.0818785		-29.6698	0.204771	0.248274
-29.6304	0.0786008	0.0821477		-29.6304	0.211114	0.24951
-29.5911	0.074556	0.0823686		-29.5911	0.21774	0.250249
-29.5518	0.0705312	0.0825024		-29.5518	0.224879	0.250193
-29.5125	0.0669088	0.0825104		-29.5125	0.232473	0.2497
-29.4731	0.063931	0.0824116		-29.4731	0.240276	0.249208
-29.4338	0.0615432	0.0822142		-29.4338	0.247974	0.248657
-29.3945	0.0594037	0.0819259		-29.3945	0.255139	0.247716
-29.3552	0.0570078	0.081633		-29.3552	0.261574	0.246454
-29.3159	0.0541032	0.0814006		-29.3159	0.267345	0.245095
-29.2765	0.0509173	0.0811937		-29.2765	0.272149	0.243485
-29.2372	0.047894	0.0809552		-29.2372	0.275474	0.241345
-29.1979	0.045131	0.0806862		-29.1979	0.277241	0.238666
-29.1586	0.0423427	0.0804391		-29.1586	0.278024	0.235639
-29.1192	0.0394195	0.0802629		-29.1192	0.278622	0.232253
-29.0799	0.0368103	0.0801265		-29.0799	0.279573	0.228302
-29.0406	0.0349665	0.0799819		-29.0406	0.280958	0.22396
-29.0013	0.0338228	0.0797689		-29.0013	0.282862	0.219974
-28.962	0.0329613	0.0794077		-28.962	0.28545	0.216971
-28.9226	0.0320592	0.0789441		-28.9226	0.288137	0.214686
-28.8833	0.0312125	0.0785707		-28.8833	0.290085	0.212415
-28.844	0.0307102	0.0784048		-28.844	0.291502	0.209974
-28.8047	0.0306115	0.0783811		-28.8047	0.29327	0.207657
-28.7654	0.030701	0.0784237		-28.7654	0.295554	0.205573
-28.726	0.0308688	0.0785121		-28.726	0.297731	0.203421
-28.6867	0.0313147	0.0785917		-28.6867	0.29953	0.200892
-28.6474	0.0322702	0.078597		-28.6474	0.301278	0.198004
-28.6081	0.0337002	0.0785521		-28.6081	0.303152	0.195083
-28.5687	0.0354073	0.0785986		-28.5687	0.304955	0.192452
-28.5294	0.0371757	0.0789433		-28.5294	0.306447	0.190196
-28.4901	0.0387682	0.0796182		-28.4901	0.307654	0.188352
-28.4508	0.0400285	0.0804553		-28.4508	0.308892	0.187018
-28.4115	0.0411962	0.0813139		-28.4115	0.310288	0.18608
-28.3721	0.0429035	0.0821462		-28.3721	0.311607	0.185116
-28.3328	0.0454185	0.0829286		-28.3328	0.313039	0.184058
-28.2935	0.048333	0.0836707		-28.2935	0.315217	0.183337
-28.2542	0.0511327	0.0844531		-28.2542	0.31816	0.183215
-28.2149	0.0536618	0.0853872		-28.2149	0.321251	0.18348
-28.1755	0.056076	0.0863922		-28.1755	0.324167	0.183887
-28.1362	0.0585998	0.087237		-28.1362	0.326768	0.184507
-28.0969	0.0611965	0.0878745		-28.0969	0.32878	0.1857
-28.0576	0.0635425	0.0884553		-28.0576	0.330298	0.187746
-28.0182	0.0654358	0.089072		-28.0182	0.331581	0.190347
-27.9789	0.0671568	0.0897768		-27.9789	0.332755	0.192848
-27.9396	0.0690723	0.0906276		-27.9396	0.334271	0.195014
-27.9003	0.0709838	0.091552		-27.9003	0.336456	0.19723
-27.861	0.0724355	0.092424		-27.861	0.338887	0.200013
-27.8216	0.0733467	0.0932738		-27.8216	0.34096	0.203516
-27.7823	0.074078	0.0942078		-27.7823	0.342548	0.207511
-27.743	0.0748635	0.0953261		-27.743	0.343786	0.211761
-27.7037	0.0755517	0.0967217		-27.7037	0.344689	0.216238
-27.6643	0.0759017	0.0983783		-27.6643	0.345077	0.221206
-27.625	0.0759645	0.100167		-27.625	0.344958	0.226723
-27.5857	0.0760087	0.101948		-27.5857	0.34468	0.232447
-27.5464	0.0762382	0.103564		-27.5464	0.344548	0.238157
-27.5071	0.0767913	0.104969		-27.5071	0.344489	0.243885
-27.4677	0.0776565	0.106343		-27.4677	0.344295	0.249551
-27.4284	0.0785818	0.107873		-27.4284	0.344185	0.255074
-27.3891	0.0793103	0.109611		-27.3891	0.344402	0.260695
-27.3498	0.079975	0.111524		-27.3498	0.344439	0.266531
-27.3105	0.0808665	0.113506		-27.3105	0.343923	0.27233
-27.2711	0.0819133	0.115398		-27.2711	0.343453	0.277856
-27.2318	0.0828412	0.117115		-27.2318	0.343863	0.283149
-27.1925	0.0837518	0.118776		-27.1925	0.345271	0.28836
-27.1532	0.0849693	0.120513		-27.1532	0.347322	0.293561
-27.1138	0.0865488	0.122232		-27.1138	0.349676	0.298826
-27.0745	0.0883798	0.123807		-27.0745	0.351872	0.30401
-27.0352	0.0903203	0.125325		-27.0352	0.353432	0.308672
-26.9959	0.0920912	0.126923		-26.9959	0.353961	0.312489
-26.9566	0.0934893	0.12858		-26.9566	0.35313	0.315861
-26.9172	0.0947747	0.130221		-26.9172	0.351085	0.319292
-26.8779	0.0963238	0.131919		-26.8779	0.348171	0.322464
-26.8386	0.0982325	0.133792		-26.8386	0.344519	0.324737
-26.7993	0.100352	0.1358		-26.7993	0.340475	0.326248
-26.76	0.10245	0.137756		-26.76	0.336816	0.32769
-26.7206	0.104392	0.139471		-26.7206	0.333882	0.329443
-26.6813	0.106322	0.140897		-26.6813	0.331382	0.331248
-26.642	0.10829	0.142178		-26.642	0.328914	0.332796
-26.6027	0.109993	0.14347		-26.6027	0.32601	0.334163
-26.5633	0.111181	0.144832		-26.5633	0.322338	0.335474
-26.524	0.111963	0.146167		-26.524	0.318092	0.336629
-26.4847	0.11253	0.147253		-26.4847	0.31366	0.337663
-26.4454	0.112767	0.147957		-26.4454	0.309067	0.338676
-26.4061	0.112369	0.148332		-26.4061	0.304321	0.339479
-26.3667	0.111282	0.148509		-26.3667	0.299774	0.340052
-26.3274	0.109808	0.148583		-26.3274	0.29556	0.340762
-26.2881	0.108389	0.148595		-26.2881	0.291273	0.341981
-26.2488	0.107357	0.148548		-26.2488	0.286432	0.343715
-26.2094	0.106597	0.148376		-26.2094	0.280924	0.345702
-26.1701	0.105525	0.14807		-26.1701	0.274988	0.347725
-26.1308	0.103641	0.147792		-26.1308	0.268865	0.349467
-26.0915	0.100994	0.147642		-26.0915	0.262866	0.350745
-26.0522	0.098146	0.147474		-26.0522	0.257385	0.351951
-26.0128	0.0955947	0.147107		-26.0128	0.252801	0.35369
-25.9735	0.0933245	0.146571		-25.9735	0.249346	0.356033
-25.9342	0.090996	0.145989		-25.9342	0.246969	0.358725
-25.8949	0.0884162	0.145274		-25.8949	0.24575	0.361702
-25.8556	0.085561	0.144246		-25.8556	0.245953	0.365047
-25.8162	0.0825133	0.142903		-25.8162	0.247245	0.368641
-25.7769	0.0795532	0.141427		-25.7769	0.248653	0.372174
-25.7376	0.0768058	0.140028		-25.7376	0.249829	0.375391
-25.6983	0.0739993	0.138814		-25.6983	0.251223	0.378235
-25.6589	0.0708892	0.137686		-25.6589	0.253341	0.380859
-25.6196	0.0675698	0.136442		-25.6196	0.256694	0.383436
-25.5803	0.0642122	0.135015		-25.5803	0.261626	0.385936
-25.541	0.060926	0.133598		-25.541	0.267778	0.388286
-25.5017	0.058007	0.132425		-25.5017	0.274473	0.390452
-25.4623	0.05591	0.131532		-25.4623	0.281497	0.392626
-25.423	0.0547435	0.130759		-25.423	0.288967	0.395089
-25.3837	0.0540643	0.129997		-25.3837	0.296884	0.397672
-25.3444	0.0534433	0.129317		-25.3444	0.304936	0.399951
-25.3051	0.0527432	0.128857		-25.3051	0.312658	0.401647
-25.2657	0.0518403	0.128655		-25.2657	0.32013	0.402802
-25.2264	0.0506108	0.128639		-25.2264	0.32796	0.403646
-25.1871	0.0492793	0.128693		-25.1871	0.336673	0.404383
-25.1478	0.0483902	0.128681		-25.1478	0.346476	0.405247
-25.1084	0.0481477	0.128525		-25.1084	0.357201	0.40637
-25.0691	0.048176	0.128329		-25.0691	0.368524	0.407583
-25.0298	0.0480872	0.128259		-25.0298	0.380064	0.408545
-24.9905	0.0478658	0.128322		-24.9905	0.39146	0.409045
-24.9512	0.047549	0.128434		-24.9512	0.402564	0.409025
-24.9118	0.0470457	0.12862		-24.9118	0.413322	0.408513
-24.8725	0.0462888	0.12894		-24.8725	0.423514	0.407531
-24.8332	0.0452492	0.129437		-24.8332	0.432953	0.406083
-24.7939	0.0438637	0.130149		-24.7939	0.441823	0.404199
-24.7546	0.0423298	0.131017		-24.7546	0.450437	0.40213
-24.7152	0.0409798	0.131889		-24.7152	0.458833	0.400246
-24.6759	0.040032	0.132655		-24.6759	0.466733	0.39861
-24.6366	0.0395333	0.133348		-24.6366	0.473626	0.39689
-24.5973	0.039306	0.134093		-24.5973	0.479099	0.394889
-24.5579	0.0388782	0.134928		-24.5579	0.483452	0.392857
-24.5186	0.0376912	0.135828		-24.5186	0.48756	0.391107
-24.4793	0.035645	0.136755		-24.4793	0.491981	0.389413
-24.44	0.0331757	0.13768		-24.44	0.496694	0.387353
-24.4007	0.0306012	0.138583		-24.4007	0.501393	0.385004
-24.3613	0.0279393	0.139367		-24.3613	0.506074	0.382656
-24.322	0.0253072	0.139949		-24.322	0.511165	0.380477
-24.2827	0.0229867	0.140304		-24.2827	0.516536	0.378556
-24.2434	0.0211015	0.140468		-24.2434	0.52132	0.376821
-24.204	0.0194192	0.140529		-24.204	0.524671	0.375024
-24.1647	0.0175247	0.140608		-24.1647	0.526275	0.373014
-24.1254	0.0153103	0.140772		-24.1254	0.526446	0.370903
-24.0861	0.0129935	0.14092		-24.0861	0.525858	0.368814
-24.0468	0.0106683	0.140846		-24.0468	0.525299	0.366673
-24.0074	0.00824617	0.140497		-24.0074	0.525246	0.364346
-23.9681	0.00595833	0.139896		-23.9681	0.525439	0.361828
-23.9288	0.004223	0.139026		-23.9288	0.525148	0.359252
-23.8895	0.00320733	0.137905		-23.8895	0.524261	0.356761
-23.8502	0.00274467	0.136564		-23.8502	0.523601	0.354421
-23.8108	0.00253417	0.135011		-23.8108	0.523734	0.35236
-23.7715	0.00227033	0.133284		-23.7715	0.524025	0.350584
-23.7322	0.00193733	0.1315		-23.7322	0.523594	0.348777
-23.6929	0.00159183	0.129875		-23.6929	0.52249	0.346679
-23.6535	0.00118517	0.128529		-23.6535	0.521337	0.344458
-23.6142	0.000749	0.127305		-23.6142	0.520676	0.342333
-23.5749	0.000570667	0.125937		-23.5749	0.520736	0.340043
-23.5356	0.00100917	0.124261		-23.5356	0.521268	0.337287
-23.4963	0.00199317	0.122323		-23.4963	0.521537	0.334392
-23.4569	0.00312233	0.1203		-23.4569	0.520763	0.33176
-23.4176	0.004305	0.118319		-23.4176	0.518765	0.329319
-23.3783	0.005552	0.116517		-23.3783	0.516107	0.326923
-23.339	0.0065205	0.114949		-23.339	0.513401	0.324656
-23.2997	0.006849	0.113523		-23.2997	0.511148	0.322525
-23.2603	0.00672617	0.112143		-23.2603	0.509714	0.32039
-23.221	0.00668133	0.110799		-23.221	0.509387	0.318171
-23.1817	0.007088	0.109444		-23.1817	0.510469	0.315734
-23.1424	0.00791533	0.107966		-23.1424	0.512882	0.312957
-23.103	0.00886233	0.106321		-23.103	0.516053	0.310035
-23.0637	0.00984617	0.104646		-23.0637	0.519235	0.307482
-23.0244	0.0110475	0.103081		-23.0244	0.521942	0.305655
-22.9851	0.012379	0.101667		-22.9851	0.524413	0.304519
-22.9458	0.0134275	0.100392		-22.9458	0.527524	0.303821
-22.9064	0.0139287	0.0991607		-22.9064	0.531667	0.303413
-22.8671	0.013986	0.0979032		-22.8671	0.536202	0.303299
-22.8278	0.0138442	0.0966747		-22.8278	0.540543	0.303384
-22.7885	0.0136007	0.095566		-22.7885	0.545217	0.303382
-22.7491	0.0131748	0.0945645		-22.7491	0.551018	0.30318
-22.7098	0.0124988	0.093522		-22.7098	0.55788	0.303036
-22.6705	0.0116352	0.0923125		-22.6705	0.565505	0.303229
-22.6312	0.0107015	0.0910146		-22.6312	0.573995	0.303758
-22.5919	0.00969067	0.0898748		-22.5919	0.583132	0.304471
-22.5525	0.00840533	0.0890732		-22.5525	0.592114	0.305183
-22.5132	0.0067	0.0885783		-22.5132	0.600627	0.305735
-22.4739	0.00458283	0.0882752		-22.4739	0.609365	0.30618
-22.4346	0.00218133	0.0881268		-22.4346	0.619057	0.306743
-22.3953	-0.0001	0.0881623		-22.3953	0.629487	0.307499
-22.3559	-0.00168333	0.0883604		-22.3559	0.639896	0.30827
-22.3166	-0.0024665	0.0887024		-22.3166	0.64984	0.309007
-22.2773	-0.003018	0.0892691		-22.2773	0.659398	0.309961
-22.238	-0.00397017	0.0902001		-22.238	0.668517	0.311412
-22.1986	-0.00554967	0.0915986		-22.1986	0.676733	0.313566
-22.1593	-0.007658	0.0934376		-22.1593	0.683789	0.316386
-22.12	-0.00997017	0.0956095		-22.12	0.689832	0.319499
-22.0807	-0.012443	0.0981216		-22.0807	0.695268	0.322439
-22.0414	-0.0152967	0.10104		-22.0414	0.700474	0.324995
-22.002	-0.0184495	0.104233		-22.002	0.70549	0.327175
-21.9627	-0.0214528	0.107414		-21.9627	0.710039	0.329027
-21.9234	-0.024027	0.110395		-21.9234	0.713811	0.330582
-21.8841	-0.0262982	0.113185		-21.8841	0.716687	0.331931
-21.8448	-0.0284158	0.115833		-21.8448	0.718683	0.333103
-21.8054	-0.0303658	0.118271		-21.8054	0.719766	0.334233
-21.7661	-0.0322635	0.120572		-21.7661	0.719941	0.3356
-21.7268	-0.034169	0.122955		-21.7268	0.719384	0.337204
-21.6875	-0.0359017	0.125421		-21.6875	0.717993	0.33868
-21.6481	-0.0374073	0.127748		-21.6481	0.715136	0.339852
-21.6088	-0.0387078	0.129656		-21.6088	0.710523	0.341058
-21.5695	-0.039727	0.131021		-21.5695	0.704944	0.34267
-21.5302	-0.0402617	0.131926		-21.5302	0.69954	0.34452
-21.4909	-0.0401378	0.132557		-21.4909	0.694613	0.346135
-21.4515	-0.0395512	0.13313		-21.4515	0.689566	0.347326
-21.4122	-0.039165	0.133846		-21.4122	0.68377	0.348326
-21.3729	-0.0395665	0.13485		-21.3729	0.677209	0.349339
-21.3336	-0.0406685	0.136095		-21.3336	0.67017	0.350105
-21.2942	-0.0418247	0.137324		-21.2942	0.662811	0.350163
-21.2549	-0.0424783	0.138295		-21.2549	0.655354	0.349445
-21.2156	-0.0425093	0.138932		-21.2156	0.647973	0.34808
-21.1763	-0.0421817	0.139346		-21.1763	0.640412	0.34614
-21.137	-0.0418638	0.139711		-21.137	0.632406	0.343774
-21.0976	-0.0413608	0.139986		-21.0976	0.623982	0.341242
-21.0583	-0.0401972	0.139979		-21.0583	0.615424	0.338675
-21.019	-0.0385562	0.13976		-21.019	0.607086	0.335999
-20.9797	-0.0371403	0.139592		-20.9797	0.599295	0.333128
-20.9404	-0.036294	0.139528		-20.9404	0.592276	0.330121
-20.901	-0.0356847	0.139336		-20.901	0.586065	0.327052
-20.8617	-0.0348882	0.138936		-20.8617	0.580616	0.324013
-20.8224	-0.0336725	0.138484		-20.8224	0.575917	0.320957
-20.7831	-0.0318695	0.138012		-20.7831	0.571736	0.317617
-20.7437	-0.0296283	0.137391		-20.7437	0.567691	0.313834
-20.7044	-0.0273263	0.1366		-20.7044	0.563702	0.309707
-20.6651	-0.0250818	0.135749		-20.6651	0.560261	0.30522
-20.6258	-0.0230033	0.135016		-20.6258	0.558045	0.30021
-20.5865	-0.0214005	0.134523		-20.5865	0.557225	0.294812
-20.5471	-0.0205395	0.134204		-20.5471	0.557125	0.289586
-20.5078	-0.0202862	0.133791		-20.5078	0.556926	0.284965
-20.4685	-0.020146	0.133051		-20.4685	0.556509	0.280805
-20.4292	-0.019721	0.132014		-20.4292	0.556468	0.276538
-20.3899	-0.0190988	0.130894		-20.3899	0.557185	0.27195
-20.3505	-0.0186275	0.129785		-20.3505	0.558545	0.267453
-20.3112	-0.0185475	0.128633		-20.3112	0.56022	0.263525
-20.2719	-0.018831	0.127449		-20.2719	0.561836	0.259974
-20.2326	-0.019316	0.126367		-20.2326	0.563519	0.256456
-20.1932	-0.0198193	0.125449		-20.1932	0.565979	0.252994
-20.1539	-0.0203033	0.124584		-20.1539	0.569607	0.24952
-20.1146	-0.0210465	0.123646		-20.1146	0.57402	0.245778
-20.0753	-0.0223532	0.122608		-20.0753	0.578581	0.241872
-20.036	-0.0240345	0.121426		-20.036	0.582944	0.23844
-19.9966	-0.0255128	0.120007		-19.9966	0.586741	0.236039
-19.9573	-0.0265117	0.118451		-19.9573	0.589718	0.234364
-19.918	-0.0273763	0.117111		-19.918	0.592373	0.232477
-19.8787	-0.0286883	0.116152		-19.8787	0.595183	0.229977
-19.8394	-0.0307547	0.115394		-19.8394	0.597767	0.22735
-19.8	-0.0335628	0.114671		-19.8	0.599833	0.225017
-19.7607	-0.0368635	0.114011		-19.7607	0.601915	0.222849
-19.7214	-0.0404392	0.113483		-19.7214	0.604697	0.220726
-19.6821	-0.0443297	0.113052		-19.6821	0.608155	0.218877
-19.6427	-0.0484585	0.112526		-19.6427	0.611297	0.217556
-19.6034	-0.0523802	0.111727		-19.6034	0.613015	0.216712
-19.5641	-0.0558262	0.110756		-19.5641	0.613456	0.216027
-19.5248	-0.0592097	0.11		-19.5248	0.613919	0.215205
-19.4855	-0.0630327	0.109718		-19.4855	0.615386	0.214211
-19.4461	-0.067171	0.109793		-19.4461	0.617702	0.213276
-19.4068	-0.0710093	0.109881		-19.4068	0.620331	0.212579
-19.3675	-0.0741208	0.109801		-19.3675	0.623022	0.212089
-19.3282	-0.076692	0.109746		-19.3282	0.62592	0.211673
-19.2888	-0.0793213	0.109932		-19.2888	0.629626	0.211316
-19.2495	-0.0824031	0.11021		-19.2495	0.634339	0.21117
-19.2102	-0.085745	0.110318		-19.2102	0.639613	0.211384
-19.1709	-0.0890102	0.110263		-19.1709	0.645079	0.212075
-19.1316	-0.0921853	0.110293		-19.1316	0.650769	0.21319
-19.0922	-0.0954042	0.110624		-19.0922	0.656734	0.21449
-19.0529	-0.0987143	0.111322		-19.0529	0.662807	0.215661
-19.0136	-0.102138	0.112375		-19.0136	0.669145	0.216467
-18.9743	-0.105639	0.113612		-18.9743	0.676026	0.217128
-18.935	-0.10905	0.114752		-18.935	0.683042	0.218287
-18.8956	-0.111931	0.11562		-18.8956	0.689847	0.220168
-18.8563	-0.113927	0.116263		-18.8563	0.696878	0.222427
-18.817	-0.115175	0.116842		-18.817	0.704494	0.224817
-18.7777	-0.116022	0.117469		-18.7777	0.712227	0.227427
-18.7383	-0.116588	0.118135		-18.7383	0.71924	0.230391
-18.699	-0.116672	0.118744		-18.699	0.725437	0.233662
-18.6597	-0.11602	0.119284		-18.6597	0.731773	0.236964
-18.6204	-0.114742	0.119825		-18.6204	0.739266	0.240032
-18.5811	-0.113124	0.120307		-18.5811	0.747666	0.243007
-18.5417	-0.111071	0.120564		-18.5417	0.755746	0.246318
-18.5024	-0.108394	0.12053		-18.5024	0.762794	0.25008
-18.4631	-0.105259	0.120301		-18.4631	0.769019	0.254011
-18.4238	-0.101942	0.120042		-18.4238	0.774783	0.257883
-18.3845	-0.0985015	0.119837		-18.3845	0.780308	0.261687
-18.3451	-0.094734	0.119596		-18.3451	0.785588	0.265525
-18.3058	-0.0903352	0.119215		-18.3058	0.790193	0.269489
-18.2665	-0.0852538	0.118797		-18.2665	0.793799	0.273532
-18.2272	-0.0798992	0.118554		-18.2272	0.796363	0.277588
-18.1878	-0.0745128	0.118578		-18.1878	0.798004	0.281678
-18.1485	-0.068905	0.118724		-18.1485	0.79911	0.285814
-18.1092	-0.0629468	0.118824		-18.1092	0.800144	0.289944
-18.0699	-0.0566442	0.118794		-18.0699	0.801302	0.294075
-18.0306	-0.0500295	0.118584		-18.0306	0.802169	0.298338
-17.9912	-0.0432267	0.118229		-17.9912	0.802257	0.302676
-17.9519	-0.0364207	0.117898		-17.9519	0.801788	0.306827
-17.9126	-0.0300735	0.11777		-17.9126	0.801228	0.310712
-17.8733	-0.0246408	0.117852		-17.8733	0.800644	0.314342
-17.8339	-0.0200437	0.118042		-17.8339	0.799938	0.317636
-17.7946	-0.01578	0.118286		-17.7946	0.799229	0.320608
-17.7553	-0.0115313	0.118587		-17.7553	0.798848	0.32342
-17.716	-0.0074285	0.118924		-17.716	0.798814	0.326215
-17.6767	-0.0038015	0.119222		-17.6767	0.798738	0.329137
-17.6373	-0.000699	0.119458		-17.6373	0.798299	0.332304
-17.598	0.00220583	0.119657		-17.598	0.797688	0.335533
-17.5587	0.00506483	0.119803		-17.5587	0.797194	0.338359
-17.5194	0.00773667	0.119881		-17.5194	0.796696	0.340621
-17.4801	0.0100215	0.119925		-17.4801	0.796065	0.342641
-17.4407	0.0116515	0.119944		-17.4407	0.795453	0.344669
-17.4014	0.0124207	0.119989		-17.4014	0.794988	0.346694
-17.3621	0.0124808	0.120139		-17.3621	0.794512	0.348695
-17.3228	0.0122492	0.120352		-17.3228	0.793852	0.350621
-17.2834	0.0120692	0.120483		-17.2834	0.79313	0.3524
-17.2441	0.0121427	0.120465		-17.2441	0.792848	0.353955
-17.2048	0.0123307	0.120352		-17.2048	0.793275	0.355229
-17.1655	0.0124728	0.120202		-17.1655	0.793945	0.356396
-17.1262	0.0126668	0.119976		-17.1262	0.794414	0.357698
-17.0868	0.012708	0.119653		-17.0868	0.794652	0.35914
-17.0475	0.0121737	0.119389		-17.0475	0.794798	0.360576
-17.0082	0.0111417	0.119337		-17.0082	0.795041	0.362002
-16.9689	0.010118	0.119373		-16.9689	0.795353	0.363527
-16.9296	0.00953267	0.119259		-16.9296	0.795361	0.365192
-16.8902	0.00971583	0.118899		-16.8902	0.794774	0.367053
-16.8509	0.0108472	0.118284		-16.8509	0.793706	0.369085
-16.8116	0.0126002	0.117442		-16.8116	0.79252	0.37111
-16.7723	0.0142707	0.116499		-16.7723	0.791338	0.373041
-16.7329	0.0154955	0.115548		-16.7329	0.78989	0.374999
-16.6936	0.0164873	0.114564		-16.6936	0.787767	0.377032
-16.6543	0.0174202	0.113512		-16.6543	0.784759	0.378996
-16.615	0.0181263	0.112468		-16.615	0.781026	0.380838
-16.5757	0.0185493	0.11156		-16.5757	0.777206	0.382775
-16.5363	0.0189523	0.110797		-16.5363	0.773862	0.385063
-16.497	0.0197047	0.110025		-16.497	0.770596	0.387747
-16.4577	0.0211908	0.109078		-16.4577	0.766413	0.390833
-16.4184	0.0235495	0.107926		-16.4184	0.760905	0.394306
-16.379	0.0264632	0.106671		-16.379	0.754793	0.397909
-16.3397	0.0293212	0.105518		-16.3397	0.749031	0.401322
-16.3004	0.0316547	0.104615		-16.3004	0.743609	0.404463
-16.2611	0.0335255	0.103876		-16.2611	0.737834	0.407503
-16.2218	0.035387	0.103123		-16.2218	0.731647	0.410565
-16.1824	0.037381	0.102368		-16.1824	0.725587	0.413521
-16.1431	0.0392435	0.101782		-16.1431	0.71961	0.416277
-16.1038	0.041112	0.101421		-16.1038	0.713629	0.418822
-16.0645	0.0434723	0.101084		-16.0645	0.708275	0.421087
-16.0252	0.0462713	0.100546		-16.0252	0.703914	0.423052
-15.9858	0.0490463	0.0998337		-15.9858	0.700098	0.424825
-15.9465	0.0514978	0.0991288		-15.9465	0.696359	0.426458
-15.9072	0.0533775	0.0985554		-15.9072	0.692701	0.427803
-15.8679	0.054367	0.0981868		-15.8679	0.689097	0.428817
-15.8285	0.0545372	0.0980096		-15.8285	0.68515	0.429704
-15.7892	0.0545755	0.0978888		-15.7892	0.680662	0.43063
-15.7499	0.0550352	0.0977533		-15.7499	0.67591	0.43154
-15.7106	0.0557355	0.097677		-15.7106	0.671532	0.432279
-15.6713	0.0563377	0.0976765		-15.6713	0.668304	0.432692
-15.6319	0.05693	0.0976358		-15.6319	0.666411	0.432742
-15.5926	0.0576527	0.0974265		-15.5926	0.664749	0.43262
-15.5533	0.0582168	0.0970538		-15.5533	0.66205	0.432501
-15.514	0.058205	0.0967214		-15.514	0.658837	0.43216
-15.4747	0.0574133	0.0966568		-15.4747	0.656949	0.431057
-15.4353	0.0558153	0.0968787		-15.4353	0.657161	0.428953
-15.396	0.0534915	0.0972119		-15.396	0.658324	0.426255
-15.3567	0.0507018	0.0974618		-15.3567	0.658965	0.423487
-15.3174	0.0477965	0.0975683		-15.3174	0.659132	0.42067
-15.278	0.0447997	0.0975738		-15.278	0.659756	0.417556
-15.2387	0.0414572	0.0975698		-15.2387	0.660659	0.414193
-15.1994	0.0377515	0.0976041		-15.1994	0.661136	0.41078
-15.1601	0.0339522	0.0976306		-15.1601	0.661399	0.407355
-15.1208	0.0301963	0.0975635		-15.1208	0.66156	0.404064
-15.0814	0.0262453	0.0974862		-15.0814	0.661004	0.401188
-15.0421	0.0218887	0.0975854		-15.0421	0.659442	0.398766
-15.0028	0.0173308	0.0978317		-15.0028	0.657242	0.396585
-14.9635	0.0129268	0.0980936		-14.9635	0.654883	0.394484
-14.9242	0.00879267	0.0983373		-14.9242	0.652637	0.392487
-14.8848	0.0049285	0.098605		-14.8848	0.650724	0.390623
-14.8455	0.00151383	0.0989257		-14.8455	0.649347	0.388792
-14.8062	-0.00137967	0.0993329		-14.8062	0.64861	0.386813
-14.7669	-0.00397983	0.0998554		-14.7669	0.648676	0.38455
-14.7275	-0.0064435	0.10042		-14.7275	0.649186	0.382117
-14.6882	-0.00874717	0.101016		-14.6882	0.648883	0.379925
-14.6489	-0.010893	0.101731		-14.6489	0.647003	0.378228
-14.6096	-0.0129577	0.102591		-14.6096	0.644669	0.376718
-14.5703	-0.0147683	0.103511		-14.5703	0.643447	0.375026
-14.5309	-0.0160387	0.104356		-14.5309	0.643111	0.373385
-14.4916	-0.0166678	0.105073		-14.4916	0.642225	0.372361
-14.4523	-0.0165838	0.105711		-14.4523	0.640227	0.372092
-14.413	-0.0157282	0.106335		-14.413	0.6378	0.372176
-14.3736	-0.0142608	0.106963		-14.3736	0.635813	0.372289
-14.3343	-0.0123308	0.107521		-14.3343	0.634247	0.372626
-14.295	-0.00984333	0.107971		-14.295	0.632416	0.373517
-14.2557	-0.00681867	0.108398		-14.2557	0.630229	0.374845
-14.2164	-0.00348583	0.108893		-14.2164	0.627996	0.376339
-14.177	-7.63333e-05	0.109464		-14.177	0.625782	0.377931
-14.1377	0.0032405	0.110107		-14.1377	0.62374	0.379536
-14.0984	0.0065785	0.110789		-14.0984	0.621961	0.381086
-14.0591	0.0101863	0.111462		-14.0591	0.620327	0.382629
-14.0198	0.0139007	0.112194		-14.0198	0.619069	0.384067
-13.9804	0.0175978	0.113026		-13.9804	0.618607	0.385258
-13.9411	0.0216673	0.113916		-13.9411	0.618833	0.386185
-13.9018	0.026394	0.114791		-13.9018	0.619246	0.386744
-13.8625	0.0313443	0.115583		-13.8625	0.619523	0.386776
-13.8231	0.0359173	0.116215		-13.8231	0.619381	0.386465
-13.7838	0.0399972	0.116695		-13.7838	0.61848	0.386232
-13.7445	0.0438183	0.117112		-13.7445	0.617083	0.386097
-13.7052	0.0474227	0.117485		-13.7052	0.616113	0.38564
-13.6659	0.050614	0.117725		-13.6659	0.615999	0.384536
-13.6265	0.0534183	0.117784		-13.6265	0.615987	0.382961
-13.5872	0.0559527	0.117746		-13.5872	0.615299	0.381255
-13.5479	0.0582255	0.117672		-13.5479	0.614136	0.379448
-13.5086	0.0602445	0.117456		-13.5086	0.613053	0.377295
-13.4693	0.0618925	0.116927		-13.4693	0.611994	0.374827
-13.4299	0.0630715	0.116056		-13.4299	0.61069	0.372396
-13.3906	0.0638668	0.11505		-13.3906	0.609107	0.370176
-13.3513	0.0642492	0.114137		-13.3513	0.607414	0.367878
-13.312	0.0640102	0.113333		-13.312	0.605674	0.365245
-13.2726	0.0633045	0.112522		-13.2726	0.603635	0.362425
-13.2333	0.0625295	0.111641		-13.2333	0.601186	0.359612
-13.194	0.0617817	0.110669		-13.194	0.598499	0.356798
-13.1547	0.0609792	0.10956		-13.1547	0.595938	0.353809
-13.1154	0.0600495	0.108323		-13.1154	0.594015	0.350443
-13.076	0.0590583	0.107051		-13.076	0.592858	0.346698
-13.0367	0.0581252	0.10584		-13.0367	0.591688	0.342859
-12.9974	0.056944	0.104752		-12.9974	0.589469	0.339221
-12.9581	0.0549558	0.103865		-12.9581	0.585909	0.335963
-12.9187	0.0520737	0.103251		-12.9187	0.58155	0.333244
-12.8794	0.0486965	0.102938		-12.8794	0.577043	0.331143
-12.8401	0.0451273	0.102894		-12.8401	0.572725	0.329463
-12.8008	0.0413803	0.103041		-12.8008	0.568544	0.327909
-12.7615	0.0375747	0.103247		-12.7615	0.564209	0.326424
-12.7221	0.034101	0.103289		-12.7221	0.559736	0.32503
-12.6828	0.0311232	0.103052		-12.6828	0.55551	0.323666
-12.6435	0.0283473	0.1027		-12.6435	0.551919	0.322188
-12.6042	0.0255213	0.102521		-12.6042	0.548957	0.320587
-12.5649	0.0225538	0.102705		-12.5649	0.546246	0.318941
-12.5255	0.0193465	0.103256		-12.5255	0.543511	0.317228
-12.4862	0.0160167	0.104048		-12.4862	0.541053	0.315266
-12.4469	0.0128517	0.104927		-12.4469	0.539198	0.312912
-12.4076	0.0100555	0.105746		-12.4076	0.537722	0.310309
-12.3682	0.00770483	0.106508		-12.3682	0.536037	0.307841
-12.3289	0.0058305	0.107301		-12.3289	0.53405	0.305586
-12.2896	0.00419633	0.108125		-12.2896	0.532659	0.303084
-12.2503	0.0023775	0.108928		-12.2503	0.532477	0.300089
-12.211	0.000245333	0.109728		-12.211	0.533035	0.296971
-12.1716	-0.00196	0.110549		-12.1716	0.533377	0.294275
-12.1323	-0.0039775	0.111339		-12.1323	0.533022	0.292183
-12.093	-0.00581017	0.112012		-12.093	0.532386	0.290425
-12.0537	-0.00750683	0.112525		-12.0537	0.532314	0.288619
-12.0144	-0.008827	0.112864		-12.0144	0.533447	0.286571
-11.975	-0.0096275	0.113003		-11.975	0.535889	0.284342
-11.9357	-0.0101697	0.11296		-11.9357	0.53913	0.282118
-11.8964	-0.0106277	0.112767		-11.8964	0.542693	0.279898
-11.8571	-0.0108262	0.112434		-11.8571	0.546613	0.277511
-11.8177	-0.010551	0.111955		-11.8177	0.551112	0.274874
-11.7784	-0.00988683	0.111415		-11.7784	0.556251	0.272092
-11.7391	-0.0090985	0.111033		-11.7391	0.561606	0.269521
-11.6998	-0.00807683	0.110924		-11.6998	0.56652	0.267589
-11.6605	-0.00653333	0.110958		-11.6605	0.570773	0.266475
-11.6211	-0.00454417	0.110841		-11.6211	0.574656	0.265995
-11.5818	-0.00226033	0.110394		-11.5818	0.578587	0.265989
-11.5425	0.000257333	0.109807		-11.5425	0.582447	0.266661
-11.5032	0.00282783	0.109329		-11.5032	0.585599	0.268256
-11.4638	0.005308	0.108955		-11.4638	0.587879	0.270544
-11.4245	0.00781	0.108596		-11.4245	0.589819	0.273063
-11.3852	0.0104595	0.108217		-11.3852	0.59215	0.275539
-11.3459	0.0131663	0.107782		-11.3459	0.595075	0.277964
-11.3066	0.015883	0.107265		-11.3066	0.598085	0.280544
-11.2672	0.0189002	0.106675		-11.2672	0.601035	0.283254
-11.2279	0.0224842	0.106066		-11.2279	0.604434	0.28573
-11.1886	0.0264383	0.10546		-11.1886	0.608554	0.287644
-11.1493	0.0302925	0.104863		-11.1493	0.612879	0.288984
-11.11	0.0338258	0.104316		-11.11	0.61649	0.290034
-11.0706	0.0371812	0.103747		-11.0706	0.619185	0.290936
-11.0313	0.0404668	0.10301		-11.0313	0.621546	0.291619
-10.992	0.0436987	0.102122		-10.992	0.623962	0.29197
-10.9527	0.046939	0.101303		-10.9527	0.626323	0.291889
-10.9133	0.0501383	0.10073		-10.9133	0.628474	0.29146
-10.874	0.0531385	0.100299		-10.874	0.63037	0.290993
-10.8347	0.0558727	0.0997577		-10.8347	0.631919	0.290692
-10.7954	0.0583207	0.0990032		-10.7954	0.633066	0.290469
-10.7561	0.060458	0.0981446		-10.7561	0.634127	0.290109
-10.7167	0.0621583	0.0972966		-10.7167	0.635572	0.289374
-10.6774	0.0633558	0.096464		-10.6774	0.637448	0.288168
-10.6381	0.0642985	0.0956769		-10.6381	0.639523	0.286585
-10.5988	0.065328	0.0950119		-10.5988	0.641671	0.284615
-10.5595	0.0666545	0.0943747		-10.5595	0.644352	0.281898
-10.5201	0.068336	0.0936315		-10.5201	0.648418	0.278089
-10.4808	0.070201	0.0928745		-10.4808	0.654003	0.273517
-10.4415	0.0719452	0.0921957		-10.4415	0.660376	0.268815
-10.4022	0.0734518	0.0915629		-10.4022	0.666802	0.264235
-10.3628	0.0747828	0.0910416		-10.3628	0.673037	0.259831
-10.3235	0.0759888	0.090789		-10.3235	0.678768	0.255921
-10.2842	0.0769128	0.0908312		-10.2842	0.683298	0.252888
-10.2449	0.0773685	0.0910395		-10.2449	0.68619	0.25079
-10.2056	0.0775005	0.0913413		-10.2056	0.687866	0.249379
-10.1662	0.07768	0.0917635		-10.1662	0.689428	0.248302
-10.1269	0.0781522	0.092268		-10.1269	0.691914	0.247238
-10.0876	0.0787373	0.0928469		-10.0876	0.695341	0.246121
-10.0483	0.079139	0.0936119		-10.0483	0.698904	0.245136
-10.009	0.0794377	0.0945875		-10.009	0.702324	0.244323
-9.96963	0.0799357	0.0955844		-9.96963	0.706001	0.243615
-9.93031	0.0807558	0.0963984		-9.93031	0.709843	0.243167
-9.89099	0.0817783	0.0970518		-9.89099	0.713307	0.243235
-9.85166	0.082941	0.0976784		-9.85166	0.716481	0.243837
-9.81234	0.084397	0.0983329		-9.81234	0.719947	0.244759
-9.77302	0.0861865	0.0989662		-9.77302	0.723867	0.245773
-9.7337	0.088126	0.0995191		-9.7337	0.728007	0.246845
-9.69438	0.0900467	0.100055		-9.69438	0.732221	0.248079
-9.65506	0.0918663	0.100629		-9.65506	0.736341	0.249547
-9.61573	0.0934367	0.101187		-9.61573	0.740207	0.251234
-9.57641	0.0946	0.101765		-9.57641	0.743483	0.253297
-9.53709	0.0953943	0.102416		-9.53709	0.745454	0.256142
-9.49777	0.0960543	0.102997		-9.49777	0.745861	0.259897
-9.45845	0.096631	0.103446		-9.45845	0.745357	0.264221
-9.41913	0.096896	0.103972		-9.41913	0.7447	0.268743
-9.3798	0.0967515	0.104729		-9.3798	0.744251	0.273236
-9.34048	0.096267	0.105594		-9.34048	0.744449	0.277402
-9.30116	0.0956442	0.106341		-9.30116	0.745857	0.281118
-9.26184	0.0952117	0.106854		-9.26184	0.748814	0.284587
-9.22252	0.0951197	0.107185		-9.22252	0.75305	0.288047
-9.1832	0.0952083	0.107432		-9.1832	0.757659	0.291606
-9.14388	0.0951412	0.107665		-9.14388	0.761677	0.2954
-9.10455	0.0948403	0.107906		-9.10455	0.764895	0.299492
-9.06523	0.0944833	0.108071		-9.06523	0.767613	0.303775
-9.02591	0.094063	0.108043		-9.02591	0.769854	0.308189
-8.98659	0.0933613	0.107855		-8.98659	0.771683	0.312694
-8.94727	0.0924077	0.10764		-8.94727	0.773779	0.317079
-8.90795	0.0914892	0.107467		-8.90795	0.776865	0.321061
-8.86862	0.0906392	0.107278		-8.86862	0.780936	0.324565
-8.8293	0.0895413	0.106969		-8.8293	0.785463	0.327824
-8.78998	0.0880558	0.10651		-8.78998	0.790025	0.331169
-8.75066	0.0864535	0.105895		-8.75066	0.794402	0.334804
-8.71134	0.0849527	0.105043		-8.71134	0.798531	0.338679
-8.67202	0.0833708	0.103997		-8.67202	0.802573	0.342539
-8.63269	0.0814903	0.102982		-8.63269	0.806625	0.346305
-8.59337	0.0794085	0.102063		-8.59337	0.81093	0.349999
-8.55405	0.0773228	0.101131		-8.55405	0.816083	0.3534
-8.51473	0.0751317	0.100207		-8.51473	0.82239	0.356314
-8.47541	0.0727393	0.0993445		-8.47541	0.829561	0.358881
-8.43609	0.0705063	0.0983357		-8.43609	0.837113	0.361325
-8.39676	0.068816	0.0969066		-8.39676	0.844753	0.36372
-8.35744	0.067639	0.0950817		-8.35744	0.852444	0.366095
-8.31812	0.0666185	0.093139		-8.31812	0.860138	0.368433
-8.2788	0.0653745	0.0913009		-8.2788	0.867502	0.370665
-8.23948	0.0638838	0.089544		-8.23948	0.874231	0.372777
-8.20016	0.062337	0.0877827		-8.20016	0.880676	0.374757
-8.16084	0.0609263	0.0860164		-8.16084	0.887718	0.376468
-8.12151	0.0597323	0.0842409		-8.12151	0.895823	0.377819
-8.08219	0.0587828	0.082501		-8.08219	0.904788	0.378938
-8.04287	0.0581063	0.0809503		-8.04287	0.91425	0.379975
-8.00355	0.057605	0.0797454		-8.00355	0.923918	0.380933
-7.96423	0.0570527	0.0788644		-7.96423	0.933373	0.38179
-7.92491	0.056328	0.0781115		-7.92491	0.942064	0.382652
-7.88558	0.0556003	0.0774133		-7.88558	0.949688	0.383628
-7.84626	0.0551567	0.0768906		-7.84626	0.956415	0.384655
-7.80694	0.0550122	0.0766382		-7.80694	0.962606	0.385588
-7.76762	0.0548207	0.0766896		-7.76762	0.968616	0.38623
-7.7283	0.0544118	0.0770529		-7.7283	0.9748	0.386487
-7.68898	0.0542242	0.0776114		-7.68898	0.981319	0.38654
-7.64965	0.0547635	0.0781771		-7.64965	0.988284	0.386526
-7.61033	0.0559417	0.0787441		-7.61033	0.995609	0.386418
-7.57101	0.0572703	0.0794661		-7.57101	1.00283	0.386268
-7.53169	0.058688	0.0803938		-7.53169	1.00945	0.386211
-7.49237	0.0604778	0.0814135		-7.49237	1.01536	0.386236
-7.45305	0.0624332	0.0824186		-7.45305	1.0208	0.386215
-7.41373	0.064135	0.0834724		-7.41373	1.02593	0.386195
-7.3744	0.0656898	0.0847291		-7.3744	1.03056	0.386399
-7.33508	0.0675838	0.086191		-7.33508	1.03456	0.386912
-7.29576	0.0699922	0.0877407		-7.29576	1.03811	0.387546
-7.25644	0.072474	0.0893064		-7.25644	1.04148	0.388065
-7.21712	0.0746707	0.0908358		-7.21712	1.04467	0.38849
-7.1778	0.0767017	0.0922781		-7.1778	1.04717	0.389076
-7.13847	0.0787208	0.0937089		-7.13847	1.04852	0.389985
-7.09915	0.0806257	0.0952346		-7.09915	1.04882	0.391035
-7.05983	0.0823583	0.096812		-7.05983	1.0484	0.391971
-7.02051	0.0841145	0.0982155		-7.02051	1.04725	0.392936
-6.98119	0.0860105	0.0993249		-6.98119	1.04538	0.394187
-6.94187	0.0878703	0.100261		-6.94187	1.04358	0.395506
-6.90254	0.0894663	0.101126		-6.90254	1.04237	0.396593
-6.86322	0.0907097	0.101874		-6.86322	1.04134	0.397517
-6.8239	0.0917088	0.102474		-6.8239	1.04016	0.398421
-6.78458	0.09281	0.103037		-6.78458	1.03904	0.399375
-6.74526	0.0942807	0.103685		-6.74526	1.03805	0.400437
-6.70594	0.0958135	0.104427		-6.70594	1.03696	0.401528
-6.66661	0.0968408	0.105243		-6.66661	1.03544	0.402584
-6.62729	0.097361	0.106065		-6.62729	1.03322	0.403688
-6.58797	0.0978685	0.106798		-6.58797	1.03051	0.404832
-6.54865	0.0985058	0.107406		-6.54865	1.02818	0.405773
-6.50933	0.0990593	0.107889		-6.50933	1.02661	0.406443
-6.47001	0.0995758	0.108311		-6.47001	1.0254	0.407072
-6.43069	0.100202	0.10878		-6.43069	1.02412	0.407762
-6.39136	0.100771	0.109294		-6.39136	1.02278	0.408351
-6.35204	0.100942	0.109778		-6.35204	1.02153	0.408797
-6.31272	0.100553	0.110195		-6.31272	1.02059	0.409296
-6.2734	0.0998435	0.110585		-6.2734	1.02028	0.40991
-6.23408	0.0991507	0.111025		-6.23408	1.02062	0.410486
-6.19476	0.0985373	0.111482		-6.19476	1.02147	0.410952
-6.15543	0.0979605	0.111755		-6.15543	1.02273	0.411418
-6.11611	0.0974462	0.111717		-6.11611	1.0244	0.41199
-6.07679	0.0970048	0.111509		-6.07679	1.0267	0.412544
-6.03747	0.0966215	0.111404		-6.03747	1.0302	0.412766
-5.99815	0.0964237	0.111515		-5.99815	1.035	0.41261
-5.95883	0.0966317	0.111763		-5.95883	1.04025	0.412518
-5.9195	0.097207	0.112062		-5.9195	1.04538	0.412801
-5.88018	0.097919	0.112415		-5.88018	1.05078	0.413302
-5.84086	0.098729	0.112787		-5.84086	1.05661	0.413802
-5.80154	0.0997027	0.113032		-5.80154	1.06227	0.414277
-5.76222	0.100712	0.113041		-5.76222	1.06736	0.414811
-5.7229	0.101605	0.112837		-5.7229	1.07204	0.415458
-5.68357	0.102528	0.112431		-5.68357	1.07688	0.416032
-5.64425	0.103626	0.111797		-5.64425	1.08253	0.416276
-5.60493	0.104879	0.110903		-5.60493	1.08882	0.416406
-5.56561	0.106221	0.109772		-5.56561	1.09451	0.417003
-5.52629	0.10753	0.108574		-5.52629	1.09884	0.41819
-5.48697	0.10876	0.107484		-5.48697	1.10246	0.4195
-5.44765	0.110125	0.106391		-5.44765	1.10651	0.420531
-5.40832	0.111806	0.105067		-5.40832	1.11147	0.421324
-5.369	0.113775	0.103517		-5.369	1.11699	0.422082
-5.32968	0.116149	0.101904		-5.32968	1.12237	0.422944
-5.29036	0.11916	0.100243		-5.29036	1.12711	0.424037
-5.25104	0.122745	0.0984192		-5.25104	1.13156	0.425359
-5.21172	0.126574	0.0964877		-5.21172	1.13636	0.426794
-5.17239	0.130372	0.0947407		-5.17239	1.14146	0.42828
-5.13307	0.134066	0.0933534		-5.13307	1.14642	0.429861
-5.09375	0.137693	0.0921151		-5.09375	1.15089	0.431705
-5.05443	0.141262	0.0907427		-5.05443	1.15453	0.43403
-5.01511	0.144693	0.0892165		-5.01511	1.1574	0.436734
-4.97579	0.147806	0.0876734		-4.97579	1.16009	0.439309
-4.93646	0.150646	0.0862372		-4.93646	1.16315	0.44136
-4.89714	0.153396	0.0849712		-4.89714	1.16661	0.443017
-4.85782	0.155982	0.0838665		-4.85782	1.17026	0.444642
-4.8185	0.158117	0.0829454		-4.8185	1.17446	0.446251
-4.77918	0.159786	0.0822838		-4.77918	1.17964	0.447533
-4.73986	0.161397	0.0818722		-4.73986	1.18558	0.448372
-4.70053	0.16328	0.0816153		-4.70053	1.19143	0.449097
-4.66121	0.165276	0.0814588		-4.66121	1.19658	0.450001
-4.62189	0.166938	0.0813912		-4.62189	1.20163	0.450748
-4.58257	0.168179	0.0814094		-4.58257	1.20795	0.450784
-4.54325	0.169309	0.0815308		-4.54325	1.21601	0.450156
-4.50393	0.170363	0.0817194		-4.50393	1.22499	0.449417
-4.46461	0.170989	0.0818939		-4.46461	1.23352	0.449124
-4.42528	0.171085	0.0820074		-4.42528	1.24086	0.449507
-4.38596	0.17095	0.0820447		-4.38596	1.24741	0.450432
-4.34664	0.170636	0.0820148		-4.34664	1.25408	0.45155
-4.30732	0.169792	0.0820301		-4.30732	1.26119	0.452578
-4.268	0.168076	0.0822073		-4.268	1.26808	0.453537
-4.22868	0.165554	0.0824469		-4.22868	1.27412	0.454517
-4.18935	0.162684	0.0825546		-4.18935	1.27968	0.455427
-4.15003	0.159783	0.0825029		-4.15003	1.28551	0.456053
-4.11071	0.156728	0.0824687		-4.11071	1.29175	0.456187
-4.07139	0.153199	0.0825926		-4.07139	1.29805	0.455695
-4.03207	0.149092	0.0828273		-4.03207	1.30419	0.454697
-3.99275	0.144485	0.0830955		-3.99275	1.31012	0.453575
-3.95342	0.139318	0.0833634		-3.95342	1.31566	0.452639
-3.9141	0.133608	0.0835529		-3.9141	1.32065	0.451783
-3.87478	0.127699	0.0835894		-3.87478	1.32521	0.450623
-3.83546	0.121938	0.0834715		-3.83546	1.32937	0.449111
-3.79614	0.116365	0.0831757		-3.79614	1.33301	0.447713
-3.75682	0.110776	0.0826958		-3.75682	1.33622	0.446758
-3.71749	0.104813	0.0821525		-3.71749	1.33931	0.446034
-3.67817	0.0984685	0.0817071		-3.67817	1.34233	0.445263
-3.63885	0.092071	0.0814323		-3.63885	1.34481	0.44466
-3.59953	0.0856327	0.0812528		-3.59953	1.34621	0.444582
-3.56021	0.0788952	0.0810351		-3.56021	1.34648	0.444937
-3.52089	0.0718718	0.0807764		-3.52089	1.34604	0.445312
-3.48157	0.0647998	0.0805995		-3.48157	1.34556	0.445352
-3.44224	0.0577188	0.0805335		-3.44224	1.34543	0.444889
-3.40292	0.0504228	0.0805031		-3.40292	1.34547	0.443898
-3.3636	0.0428168	0.0804395		-3.3636	1.34515	0.4425
-3.32428	0.0350475	0.0802426		-3.32428	1.34428	0.440843
-3.28496	0.0274135	0.0799195		-3.28496	1.34339	0.438979
-3.24564	0.0201212	0.0796427		-3.24564	1.34293	0.436913
-3.20631	0.0130552	0.0794925		-3.20631	1.34273	0.434674
-3.16699	0.0060455	0.0793738		-3.16699	1.34223	0.432357
-3.12767	-0.000827	0.0791579		-3.12767	1.34129	0.430127
-3.08835	-0.00724217	0.0787827		-3.08835	1.34037	0.42819
-3.04903	-0.0129912	0.0782749		-3.04903	1.33975	0.426724
-3.00971	-0.0179398	0.0776995		-3.00971	1.33898	0.425771
-2.97038	-0.0218647	0.0770693		-2.97038	1.33765	0.425119
-2.93106	-0.024858	0.0764351		-2.93106	1.33612	0.424442
-2.89174	-0.0273867	0.0759163		-2.89174	1.33491	0.423756
-2.85242	-0.0297538	0.0755459		-2.85242	1.33382	0.423418
-2.8131	-0.0320703	0.0753128		-2.8131	1.33232	0.423514
-2.77378	-0.0344452	0.0751883		-2.77378	1.33037	0.423758
-2.73445	-0.0367753	0.0750016		-2.73445	1.32857	0.423974
-2.69513	-0.0388828	0.0745246		-2.69513	1.32726	0.424243
-2.65581	-0.040661	0.0737127		-2.65581	1.32595	0.42465
-2.61649	-0.0420065	0.072716		-2.61649	1.32413	0.425
-2.57717	-0.0428323	0.0717161		-2.57717	1.32201	0.425143
-2.53785	-0.0431462	0.0708417		-2.53785	1.32007	0.425265
-2.49853	-0.0429463	0.0701118		-2.49853	1.31845	0.4255
-2.4592	-0.042133	0.0694887		-2.4592	1.31682	0.425872
-2.41988	-0.0407068	0.0689766		-2.41988	1.31498	0.42652
-2.38056	-0.0387728	0.0686118		-2.38056	1.31309	0.427611
-2.34124	-0.0363702	0.0684589		-2.34124	1.31126	0.429247
-2.30192	-0.033509	0.0684718		-2.30192	1.30899	0.431459
-2.2626	-0.03039	0.0685366		-2.2626	1.30588	0.434156
-2.22327	-0.0273603	0.0686339		-2.22327	1.30224	0.437124
-2.18395	-0.0245762	0.0688022		-2.18395	1.29886	0.440184
-2.14463	-0.021888	0.0691261		-2.14463	1.29616	0.443313
-2.10531	-0.0192363	0.0696859		-2.10531	1.29371	0.446448
-2.06599	-0.0168405	0.070365		-2.06599	1.29092	0.449276
-2.02667	-0.0149732	0.0708983		-2.02667	1.28798	0.451464
-1.98734	-0.0136663	0.0712797		-1.98734	1.28532	0.453176
-1.94802	-0.0126332	0.071757		-1.94802	1.28249	0.455072
-1.9087	-0.011697	0.0724777		-1.9087	1.27885	0.457488
-1.86938	-0.0109845	0.0733833		-1.86938	1.27477	0.460017
-1.83006	-0.0105192	0.0743613		-1.83006	1.27104	0.462182
-1.79074	-0.0101288	0.0754251		-1.79074	1.26792	0.463995
-1.75141	-0.00968667	0.0766719		-1.75141	1.26491	0.465676
-1.71209	-0.0091265	0.0781234		-1.71209	1.262	0.467204
-1.67277	-0.00849983	0.0796848		-1.67277	1.25995	0.468425
-1.63345	-0.00801133	0.0811048		-1.63345	1.25902	0.469481
-1.59413	-0.00798083	0.0821191		-1.59413	1.25866	0.470564
-1.55481	-0.008509	0.0827511		-1.55481	1.2584	0.4716
-1.51549	-0.009489	0.0831759		-1.51549	1.25839	0.472484
-1.47616	-0.0107953	0.0834461		-1.47616	1.25921	0.473091
-1.43684	-0.0121993	0.0835836		-1.43684	1.26117	0.47328
-1.39752	-0.0135588	0.0835812		-1.39752	1.26406	0.472968
-1.3582	-0.0149702	0.0834214		-1.3582	1.2679	0.472032
-1.31888	-0.0164517	0.0832831		-1.31888	1.27349	0.470325
-1.27956	-0.0177505	0.083402		-1.27956	1.28105	0.468057
-1.24023	-0.0185263	0.0838387		-1.24023	1.28965	0.46579
-1.20091	-0.018692	0.0844835		-1.20091	1.29829	0.46382
-1.16159	-0.0185842	0.0851784		-1.16159	1.3068	0.461953
-1.12227	-0.0185092	0.0858014		-1.12227	1.31572	0.460017
-1.08295	-0.0183528	0.0863502		-1.08295	1.32563	0.458095
-1.04363	-0.0179165	0.0869713		-1.04363	1.33678	0.456337
-1.0043	-0.0174635	0.0877636		-1.0043	1.34936	0.454683
-0.964983	-0.0173507	0.0886679		-0.964983	1.36349	0.452772
-0.925661	-0.0172122	0.08952		-0.925661	1.37876	0.450403
-0.88634	-0.0164158	0.0902046		-0.88634	1.39426	0.447812
-0.847018	-0.0148895	0.0907389		-0.847018	1.40933	0.445208
-0.807696	-0.0129327	0.0911776		-0.807696	1.42421	0.442532
-0.768375	-0.0107835	0.0915075		-0.768375	1.43944	0.439832
-0.729053	-0.008771	0.0917431		-0.729053	1.45468	0.437352
-0.689732	-0.00709133	0.0919218		-0.689732	1.4692	0.435
-0.65041	-0.00542167	0.0920208		-0.65041	1.48327	0.432342
-0.611088	-0.00312317	0.0919899		-0.611088	1.49766	0.42938
-0.571767	4.2e-05	0.0918688		-0.571767	1.51243	0.426579
-0.532445	0.00371467	0.0917235		-0.532445	1.52699	0.424239
-0.493124	0.00727833	0.0915573		-0.493124	1.54095	0.422277
-0.453802	0.0102043	0.0913729		-0.453802	1.55438	0.42032
-0.41448	0.0125477	0.0912103		-0.41448	1.56759	0.418149
-0.375159	0.014698	0.0911434		-0.375159	1.58002	0.416134
-0.335837	0.016621	0.0911509		-0.335837	1.59035	0.414795
-0.296516	0.0179093	0.0911407		-0.296516	1.59846	0.414007
-0.257194	0.0183487	0.0910929		-0.257194	1.60565	0.413206
-0.217872	0.0180218	0.0910739		-0.217872	1.61269	0.412297
-0.178551	0.017277	0.0911469		-0.178551	1.61926	0.411648
-0.139229	0.0164938	0.091284		-0.139229	1.62498	0.41139
-0.0999076	0.0157253	0.09139		-0.0999076	1.6299	0.411323
-0.060586	0.0148983	0.0913488		-0.060586	1.63372	0.411295
-0.0212644	0.0142022	0.09109		-0.0212644	1.63562	0.411303
0.0180572	0.0137853	0.0906795		0.0180572	1.6355	0.411411
0.0573788	0.0131717	0.0902957		0.0573788	1.63447	0.411599
0.0967004	0.011732	0.0900706		0.0967004	1.63364	0.411844
0.136022	0.00944983	0.0900098		0.136022	1.63325	0.412374
0.175344	0.006691	0.0900937		0.175344	1.63252	0.413286
0.214665	0.0036335	0.0903338		0.214665	1.6308	0.414219
0.253987	0.000446167	0.0906472		0.253987	1.6285	0.414911
0.293308	-0.00275383	0.0908955		0.293308	1.62632	0.415666
0.33263	-0.0062075	0.0910893		0.33263	1.62414	0.416963
0.371952	-0.0102872	0.0913115		0.371952	1.6212	0.418737
0.411273	-0.0151145	0.0915178		0.411273	1.61729	0.420518
0.450595	-0.0205187	0.091626		0.450595	1.61284	0.422113
0.489916	-0.0261078	0.0915759		0.489916	1.60793	0.423788
0.529238	-0.0315753	0.0913619		0.529238	1.60207	0.425964
0.56856	-0.0370468	0.0910492		0.56856	1.59478	0.428674
0.607881	-0.0427487	0.0907171		0.607881	1.58687	0.431423
0.647203	-0.0484283	0.0904737		0.647203	1.57999	0.433757
0.686524	-0.0535842	0.0903562		0.686524	1.57435	0.435732
0.725846	-0.0580293	0.0902766		0.725846	1.5687	0.437572
0.765168	-0.061976	0.0900912		0.765168	1.56236	0.439167
0.804489	-0.065891	0.0896607		0.804489	1.55571	0.440204
0.843811	-0.0700843	0.0889943		0.843811	1.54911	0.440574
0.883132	-0.0744527	0.0882915		0.883132	1.54232	0.440618
0.922454	-0.0787722	0.0877005		0.922454	1.53555	0.440736
0.961776	-0.0829995	0.0871524		0.961776	1.52963	0.440962
1.0011	-0.0872535	0.0865352		1.0011	1.52469	0.441118
1.04042	-0.0915707	0.0858945		1.04042	1.52003	0.441209
1.07974	-0.095708	0.085332		1.07974	1.51513	0.441359
1.11906	-0.099451	0.084879		1.11906	1.51023	0.441404
1.15838	-0.102894	0.0845398		1.15838	1.50587	0.441171
1.19771	-0.106087	0.0843579		1.19771	1.50203	0.440871
1.23703	-0.109036	0.0843682		1.23703	1.49817	0.440699
1.27635	-0.111838	0.084471		1.27635	1.49396	0.44049
1.31567	-0.114464	0.0845701		1.31567	1.48963	0.440006
1.35499	-0.116854	0.0847311		1.35499	1.48565	0.439231
1.39431	-0.118961	0.0851376		1.39431	1.48208	0.438224
1.43363	-0.120597	0.0858698		1.43363	1.47868	0.436953
1.47296	-0.121644	0.0869003		1.47296	1.47558	0.435331
1.51228	-0.122059	0.0881991		1.51228	1.47346	0.433362
1.5516	-0.121798	0.0896743		1.5516	1.473	0.431196
1.59092	-0.12098	0.0911369		1.59092	1.47383	0.428928
1.63024	-0.119946	0.092356		1.63024	1.47475	0.426537
1.66956	-0.118976	0.0932336		1.66956	1.4755	0.423977
1.70889	-0.118238	0.0938859		1.70889	1.47684	0.421339
1.74821	-0.117603	0.0945324		1.74821	1.47931	0.418797
1.78753	-0.116583	0.095396		1.78753	1.48267	0.416515
1.82685	-0.114981	0.0966572		1.82685	1.48633	0.414654
1.86617	-0.113096	0.0983177		1.86617	1.49007	0.413138
1.90549	-0.111267	0.100249		1.90549	1.49373	0.411716
1.94482	-0.109555	0.102259		1.94482	1.49697	0.41034
1.98414	-0.107757	0.104087		1.98414	1.49972	0.409176
2.02346	-0.105702	0.105521		2.02346	1.50204	0.408261
2.06278	-0.103545	0.106485		2.06278	1.50421	0.407347
2.1021	-0.101526	0.107006		2.1021	1.50645	0.406318
2.14142	-0.099587	0.107207		2.14142	1.50876	0.405313
2.18075	-0.097543	0.107149		2.18075	1.5112	0.404346
2.22007	-0.0953842	0.106856		2.22007	1.51398	0.403266
2.25939	-0.0931317	0.106496		2.25939	1.51705	0.402123
2.29871	-0.0909155	0.106156		2.29871	1.5201	0.401155
2.33803	-0.0888117	0.105745		2.33803	1.52308	0.400542
2.37735	-0.0867687	0.105186		2.37735	1.52636	0.400369
2.41667	-0.0848322	0.104438		2.41667	1.53021	0.400534
2.456	-0.0831368	0.103464		2.456	1.53429	0.400885
2.49532	-0.0818218	0.102265		2.49532	1.53776	0.40139
2.53464	-0.0809395	0.100918		2.53464	1.53992	0.402049
2.57396	-0.0803817	0.0995576		2.57396	1.54098	0.402879
2.61328	-0.080062	0.0983727		2.61328	1.54181	0.40395
2.6526	-0.0800313	0.0975445		2.6526	1.54258	0.40529
2.69193	-0.080271	0.0970376		2.69193	1.54275	0.406688
2.73125	-0.0807282	0.0966622		2.73125	1.54195	0.407857
2.77057	-0.0815358	0.0963248		2.77057	1.54053	0.408617
2.80989	-0.0826813	0.0960551		2.80989	1.5392	0.408881
2.84921	-0.0839178	0.0958968		2.84921	1.53818	0.408662
2.88853	-0.085173	0.0958095		2.88853	1.53744	0.40795
2.92786	-0.0866052	0.0957785		2.92786	1.53716	0.406614
2.96718	-0.0883233	0.0959423		2.96718	1.53754	0.404717
3.0065	-0.090066	0.0964921		3.0065	1.53846	0.402623
3.04582	-0.0914385	0.0975052		3.04582	1.53933	0.400651
3.08514	-0.0924508	0.0988702		3.08514	1.53957	0.39882
3.12446	-0.0934403	0.10038		3.12446	1.53912	0.397071
3.16379	-0.0946008	0.101965		3.16379	1.53826	0.395496
3.20311	-0.0959592	0.103659		3.20311	1.53729	0.394151
3.24243	-0.0975187	0.105479		3.24243	1.53638	0.392866
3.28175	-0.0990987	0.107466		3.28175	1.53569	0.391426
3.32107	-0.100591	0.109607		3.32107	1.5353	0.389747
3.36039	-0.102184	0.111825		3.36039	1.53493	0.387794
3.39971	-0.10405	0.114193		3.39971	1.53421	0.385646
3.43904	-0.106088	0.116869		3.43904	1.53329	0.383424
3.47836	-0.107996	0.119795		3.47836	1.53282	0.381056
3.51768	-0.109469	0.122756		3.51768	1.53323	0.378484
3.557	-0.110431	0.125631		3.557	1.53405	0.375939
3.59632	-0.111015	0.128396		3.59632	1.53447	0.373567
3.63564	-0.111226	0.131016		3.63564	1.5346	0.371166
3.67497	-0.110754	0.133477		3.67497	1.53536	0.368724
3.71429	-0.109445	0.135815		3.71429	1.53716	0.366592
3.75361	-0.107521	0.138023		3.75361	1.53949	0.365166
3.79293	-0.10541	0.140058		3.79293	1.5416	0.36458
3.83225	-0.103393	0.141889		3.83225	1.5432	0.364682
3.87157	-0.101197	0.14352		3.87157	1.54443	0.365354
3.9109	-0.0982702	0.145008		3.9109	1.5454	0.366674
3.95022	-0.0945387	0.146426		3.95022	1.54613	0.368563
3.98954	-0.090694	0.147793		3.98954	1.54673	0.370737
4.02886	-0.0874658	0.149118		4.02886	1.54761	0.373021
4.06818	-0.0847283	0.150399		4.06818	1.54911	0.375333
4.1075	-0.081902	0.151659		4.1075	1.55132	0.377451
4.14683	-0.0787758	0.152897		4.14683	1.5541	0.379234
4.18615	-0.0754067	0.154082		4.18615	1.55701	0.38096
4.22547	-0.071812	0.155187		4.22547	1.55973	0.383025
4.26479	-0.0678882	0.156109		4.26479	1.56207	0.385468
4.30411	-0.0634457	0.156769		4.30411	1.56393	0.38802
4.34343	-0.058431	0.157271		4.34343	1.56538	0.39053
4.38275	-0.0530352	0.157715		4.38275	1.56663	0.393045
4.42208	-0.0475072	0.15808		4.42208	1.56787	0.395617
4.4614	-0.0420495	0.158401		4.4614	1.56903	0.39833
4.50072	-0.0369238	0.158745		4.50072	1.56996	0.401264
4.54004	-0.0323278	0.159099		4.54004	1.57078	0.404345
4.57936	-0.0281037	0.159432		4.57936	1.57186	0.407458
4.61868	-0.0242045	0.159753		4.61868	1.57313	0.410702
4.65801	-0.0209717	0.160026		4.65801	1.57396	0.414159
4.69733	-0.0183842	0.16022		4.69733	1.57397	0.417685
4.73665	-0.0159485	0.160346		4.73665	1.57334	0.421011
4.77597	-0.0132642	0.160407		4.77597	1.57262	0.423993
4.81529	-0.0102603	0.160376		4.81529	1.57225	0.426725
4.85461	-0.00738117	0.16022		4.85461	1.57205	0.429305
4.89394	-0.00521133	0.159932		4.89394	1.5715	0.431718
4.93326	-0.00376467	0.159579		4.93326	1.57046	0.433997
4.97258	-0.0023645	0.159216		4.97258	1.56917	0.436113
5.0119	-0.000325167	0.158828		5.0119	1.56757	0.438017
5.05122	0.00225533	0.158449		5.05122	1.56516	0.439936
5.09054	0.00471933	0.158095		5.09054	1.56166	0.442238
5.12987	0.00664817	0.157732		5.12987	1.5572	0.444968
5.16919	0.00819633	0.157311		5.16919	1.55225	0.447732
5.20851	0.00965267	0.156823		5.20851	1.54732	0.450117
5.24783	0.0108995	0.156368		5.24783	1.54265	0.452041
5.28715	0.0115285	0.156059		5.28715	1.53817	0.453701
5.32647	0.0114867	0.155836		5.32647	1.53382	0.455314
5.36579	0.01118	0.155591		5.36579	1.52956	0.456964
5.40512	0.0108702	0.155251		5.40512	1.52522	0.458534
5.44444	0.0103693	0.154715		5.44444	1.52069	0.459835
5.48376	0.00958467	0.153961		5.48376	1.51635	0.460776
5.52308	0.00868333	0.153108		5.52308	1.51255	0.461438
5.5624	0.00769233	0.152264		5.5624	1.50897	0.462053
5.60172	0.00657533	0.15143		5.60172	1.50515	0.462688
5.64105	0.0052835	0.150589		5.64105	1.50122	0.463149
5.68037	0.0034355	0.149722		5.68037	1.49757	0.463326
5.71969	0.0007365	0.148838		5.71969	1.49409	0.463446
5.75901	-0.00272017	0.148011		5.75901	1.49046	0.463736
5.79833	-0.00683667	0.147341		5.79833	1.48683	0.464098
5.83765	-0.0114818	0.146816		5.83765	1.48382	0.464418
5.87698	-0.0165397	0.146313		5.87698	1.48177	0.464766
5.9163	-0.0220187	0.145744		5.9163	1.48042	0.465187
5.95562	-0.0280257	0.145169		5.95562	1.47953	0.465707
5.99494	-0.034779	0.144703		5.99494	1.47936	0.466265
6.03426	-0.0421898	0.144315		6.03426	1.48045	0.466624
6.07358	-0.049796	0.143872		6.07358	1.48305	0.466565
6.11291	-0.0572418	0.143351		6.11291	1.48689	0.466072
6.15223	-0.0646717	0.142847		6.15223	1.49179	0.465344
6.19155	-0.0724025	0.142388		6.19155	1.49746	0.464731
6.23087	-0.0804143	0.141901		6.23087	1.50338	0.46449
6.27019	-0.0883025	0.141356		6.27019	1.50931	0.4646
6.30951	-0.0959597	0.14077		6.30951	1.51522	0.464952
6.34883	-0.10382	0.140109		6.34883	1.52113	0.465535
6.38816	-0.112151	0.139373		6.38816	1.52736	0.466364
6.42748	-0.120598	0.138659		6.42748	1.53403	0.467389
6.4668	-0.128775	0.13803		6.4668	1.54056	0.468491
6.50612	-0.136772	0.13743		6.50612	1.54668	0.469391
6.54544	-0.144768	0.136771		6.54544	1.55299	0.469723
6.58476	-0.152656	0.136031		6.58476	1.55993	0.469535
6.62409	-0.160139	0.13525		6.62409	1.56709	0.469336
6.66341	-0.167003	0.134441		6.66341	1.57415	0.469345
6.70273	-0.173422	0.133672		6.70273	1.58149	0.469234
6.74205	-0.179638	0.132991		6.74205	1.58936	0.468805
6.78137	-0.185492	0.132306		6.78137	1.59716	0.468324
6.82069	-0.190584	0.131468		6.82069	1.60422	0.467974
6.86002	-0.194677	0.130395		6.86002	1.61042	0.467521
6.89934	-0.19787	0.129095		6.89934	1.6159	0.466787
6.93866	-0.200448	0.127619		6.93866	1.62056	0.465993
6.97798	-0.202625	0.126031		6.97798	1.62433	0.465487
7.0173	-0.204666	0.12457		7.0173	1.62737	0.4654
7.05662	-0.206846	0.123484		7.05662	1.62994	0.46569
7.09595	-0.209169	0.12274		7.09595	1.63217	0.46636
7.13527	-0.211391	0.122156		7.13527	1.63392	0.467372
7.17459	-0.213394	0.12165		7.17459	1.63515	0.468372
7.21391	-0.215313	0.121221		7.21391	1.63642	0.468952
7.25323	-0.217407	0.120957		7.25323	1.63816	0.469123
7.29255	-0.21965	0.120965		7.29255	1.64022	0.469116
7.33187	-0.221726	0.121249		7.33187	1.64224	0.468988
7.3712	-0.223529	0.12172		7.3712	1.64389	0.468705
7.41052	-0.225267	0.122295		7.41052	1.64506	0.468372
7.44984	-0.227191	0.122961		7.44984	1.64614	0.468281
7.48916	-0.229212	0.123663		7.48916	1.64715	0.468879
7.52848	-0.23109	0.124311		7.52848	1.64759	0.470415
7.5678	-0.232821	0.12484		7.5678	1.64745	0.472475
7.60713	-0.234636	0.125274		7.60713	1.64751	0.474449
7.64645	-0.236584	0.125723		7.64645	1.64816	0.476461
7.68577	-0.238393	0.126198		7.68577	1.64907	0.47909
7.72509	-0.239984	0.1267		7.72509	1.65	0.482341
7.76441	-0.241772	0.127383		7.76441	1.65113	0.485448
7.80373	-0.244393	0.128537		7.80373	1.65259	0.487879
7.84306	-0.248164	0.13038		7.84306	1.65463	0.489907
7.88238	-0.252984	0.132909		7.88238	1.65783	0.491826
7.9217	-0.258554	0.135898		7.9217	1.66274	0.493372
7.96102	-0.264462	0.138997		7.96102	1.6689	0.494228
8.00034	-0.270238	0.141861		8.00034	1.67541	0.494541
8.03966	-0.275624	0.144398		8.03966	1.68174	0.494674
8.07899	-0.280898	0.146844		8.07899	1.68774	0.494758
8.11831	-0.28657	0.14947		8.11831	1.69353	0.494705
8.15763	-0.292651	0.152402		8.15763	1.69923	0.494547
8.19695	-0.298665	0.155689		8.19695	1.70476	0.494492
8.23627	-0.304431	0.159314		8.23627	1.70994	0.494651
8.27559	-0.310193	0.163024		8.27559	1.7148	0.494817
8.31491	-0.315982	0.166453		8.31491	1.71947	0.49481
8.35424	-0.321613	0.169523		8.35424	1.7241	0.494785
8.39356	-0.327101	0.172544		8.39356	1.72886	0.494893
8.43288	-0.332568	0.17585		8.43288	1.73381	0.494914
8.4722	-0.338122	0.179551		8.4722	1.73932	0.49429
8.51152	-0.343763	0.183616		8.51152	1.74584	0.492705
8.55084	-0.349431	0.188089		8.55084	1.75322	0.490583
8.59017	-0.355093	0.192988		8.59017	1.76074	0.488454
8.62949	-0.3609	0.198166		8.62949	1.76783	0.486121
8.66881	-0.367031	0.203435		8.66881	1.77434	0.483118
8.70813	-0.373352	0.208723		8.70813	1.78025	0.479597
8.74745	-0.379364	0.214063		8.74745	1.78549	0.476348
8.78677	-0.384545	0.219305		8.78677	1.79	0.473787
8.8261	-0.388668	0.224065		8.8261	1.79378	0.471571
8.86542	-0.39179	0.228212		8.86542	1.79651	0.46942
8.90474	-0.394092	0.232053		8.90474	1.79775	0.467611
8.94406	-0.39579	0.235981		8.94406	1.79768	0.466527
8.98338	-0.397192	0.240284		8.98338	1.79678	0.466084
9.0227	-0.398735	0.245086		9.0227	1.79528	0.465746
9.06203	-0.400467	0.25027		9.06203	1.79316	0.465158
9.10135	-0.401781	0.255515		9.10135	1.79015	0.464569
9.14067	-0.402299	0.260478		9.14067	1.78626	0.464353
9.17999	-0.402568	0.265029		9.17999	1.78179	0.464383
9.21931	-0.403062	0.269257		9.21931	1.77705	0.464249
9.25863	-0.403565	0.273355		9.25863	1.77236	0.463944
9.29795	-0.403852	0.277487		9.29795	1.7679	0.463766
9.33728	-0.403985	0.281627		9.33728	1.76351	0.463778
9.3766	-0.403916	0.2856		9.3766	1.75893	0.463944
9.41592	-0.40346	0.289193		9.41592	1.75388	0.464543
9.45524	-0.402537	0.292324		9.45524	1.74789	0.466057
9.49456	-0.401334	0.295107		9.49456	1.74045	0.46861
9.53388	-0.400103	0.297606		9.53388	1.73139	0.47192
9.57321	-0.398925	0.299783		9.57321	1.72097	0.475682
9.61253	-0.39772	0.301655		9.61253	1.70972	0.479832
9.65185	-0.396365	0.303334		9.65185	1.69813	0.484327
9.69117	-0.394939	0.304947		9.69117	1.68669	0.488936
9.73049	-0.393719	0.306493		9.73049	1.67608	0.4934
9.76981	-0.392939	0.307957		9.76981	1.66667	0.497801
9.80914	-0.392697	0.309496		9.80914	1.65809	0.502371
9.84846	-0.392942	0.311181		9.84846	1.64986	0.507074
9.88778	-0.393582	0.312899		9.88778	1.64216	0.511586
9.9271	-0.394656	0.314572		9.9271	1.63527	0.515699
9.96642	-0.396095	0.315996		9.96642	1.62907	0.519626
10.0057	-0.397453	0.316836		10.0057	1.62328	0.523795
10.0451	-0.39833	0.317036		10.0451	1.61827	0.528244
10.0844	-0.399071	0.316955		10.0844	1.61482	0.532484
10.1237	-0.400343	0.31705		10.1237	1.61284	0.536096
10.163	-0.402095	0.317402		10.163	1.61145	0.539189
10.2024	-0.403808	0.317796		10.2024	1.61013	0.542177
10.2417	-0.405446	0.318206		10.2417	1.60908	0.545259
10.281	-0.407396	0.318869		10.281	1.60858	0.548303
10.3203	-0.409799	0.319876		10.3203	1.60858	0.551096
10.3596	-0.412535	0.321009		10.3596	1.60901	0.553482
10.399	-0.415565	0.322081		10.399	1.61002	0.555182
10.4383	-0.418963	0.323139		10.4383	1.61187	0.555975
10.4776	-0.422712	0.324338		10.4776	1.61476	0.556037
10.5169	-0.42663	0.325777		10.5169	1.61887	0.555639
10.5562	-0.430376	0.327332		10.5562	1.62431	0.554952
10.5956	-0.43376	0.328836		10.5956	1.63101	0.554152
10.6349	-0.43703	0.330301		10.6349	1.63878	0.55341
10.6742	-0.440386	0.33172		10.6742	1.64713	0.552821
10.7135	-0.443641	0.333017		10.7135	1.65537	0.552318
10.7529	-0.446486	0.334177		10.7529	1.66319	0.551694
10.7922	-0.448824	0.335218		10.7922	1.67088	0.550871
10.8315	-0.450875	0.336185		10.8315	1.67865	0.549953
10.8708	-0.452915	0.337117		10.8708	1.68629	0.549025
10.9101	-0.454962	0.337941		10.9101	1.69376	0.547987
10.9495	-0.457019	0.338671		10.9495	1.70146	0.546509
10.9888	-0.459315	0.339557		10.9888	1.70957	0.544472
11.0281	-0.462106	0.340771		11.0281	1.71726	0.542332
11.0674	-0.465247	0.342151		11.0674	1.72367	0.54056
11.1067	-0.468303	0.343329		11.1067	1.72912	0.539131
11.1461	-0.471122	0.344198		11.1461	1.73458	0.537758
11.1854	-0.473845	0.344932		11.1854	1.7404	0.536307
11.2247	-0.476392	0.345576		11.2247	1.74585	0.534929
11.264	-0.478529	0.345994		11.264	1.75029	0.533732
11.3034	-0.480328	0.346221		11.3034	1.75386	0.532664
11.3427	-0.482139	0.346525		11.3427	1.75677	0.531716
11.382	-0.484125	0.347133		11.382	1.75881	0.531089
11.4213	-0.486141	0.348004		11.4213	1.75987	0.530931
11.4606	-0.48803	0.34885		11.4606	1.76021	0.531094
11.5	-0.489935	0.34945		11.5	1.76006	0.531307
11.5393	-0.49211	0.349934		11.5393	1.75928	0.531481
11.5786	-0.494447	0.350577		11.5786	1.75756	0.531632
11.6179	-0.496496	0.351432		11.6179	1.75497	0.531739
11.6573	-0.498206	0.352386		11.6573	1.75196	0.5317
11.6966	-0.500031	0.353383		11.6966	1.74885	0.531425
11.7359	-0.502364	0.354504		11.7359	1.74541	0.531044
11.7752	-0.50527	0.355876		11.7752	1.74131	0.530808
11.8145	-0.508437	0.357495		11.8145	1.73684	0.530849
11.8539	-0.511503	0.359267		11.8539	1.73222	0.531208
11.8932	-0.514352	0.361236		11.8932	1.72702	0.531973
11.9325	-0.516923	0.363505		11.9325	1.72101	0.533345
11.9718	-0.518933	0.365844		11.9718	1.71482	0.53527
12.0111	-0.520121	0.367829		12.0111	1.70951	0.537237
12.0505	-0.520658	0.369453		12.0505	1.70532	0.538912
12.0898	-0.520973	0.371189		12.0898	1.70165	0.540423
12.1291	-0.521182	0.37333		12.1291	1.698	0.541891
12.1684	-0.521202	0.375692		12.1684	1.69429	0.543224
12.2078	-0.521142	0.378033		12.2078	1.69104	0.544278
12.2471	-0.52118	0.380314		12.2471	1.68867	0.545076
12.2864	-0.521281	0.3825		12.2864	1.68696	0.5457
12.3257	-0.521183	0.384425		12.3257	1.68577	0.546029
12.365	-0.520671	0.385902		12.365	1.68543	0.545899
12.4044	-0.51982	0.386951		12.4044	1.6861	0.545333
12.4437	-0.51868	0.387752		12.4437	1.68739	0.544466
12.483	-0.517075	0.38853		12.483	1.68886	0.54338
12.5223	-0.515071	0.389427		12.5223	1.69071	0.542128
12.5616	-0.513176	0.390369		12.5616	1.69327	0.540865
12.601	-0.511827	0.39121		12.601	1.69607	0.539775
12.6403	-0.510916	0.392006		12.6403	1.69833	0.539035
12.6796	-0.510075	0.392916		12.6796	1.69987	0.538766
12.7189	-0.509125	0.393887		12.7189	1.70138	0.538857
12.7583	-0.508041	0.394805		12.7583	1.70344	0.538959
12.7976	-0.506901	0.395766		12.7976	1.70603	0.538673
12.8369	-0.505843	0.396848		12.8369	1.70911	0.537747
12.8762	-0.504944	0.397782		12.8762	1.71282	0.536186
12.9155	-0.504349	0.39835		12.9155	1.71683	0.534129
12.9549	-0.504488	0.398963		12.9549	1.72038	0.531832
12.9942	-0.505754	0.400203		12.9942	1.72308	0.529623
13.0335	-0.508009	0.401971		13.0335	1.72531	0.527641
13.0728	-0.510664	0.403571		13.0728	1.72749	0.525858
13.1121	-0.513393	0.4046		13.1121	1.72976	0.524293
13.1515	-0.516344	0.4053		13.1515	1.73199	0.522953
13.1908	-0.519679	0.405975		13.1908	1.73395	0.521719
13.2301	-0.523244	0.406623		13.2301	1.73551	0.52042
13.2694	-0.526787	0.407201		13.2694	1.73708	0.519134
13.3088	-0.530371	0.40785		13.3088	1.73897	0.518366
13.3481	-0.534368	0.408818		13.3481	1.74076	0.518526
13.3874	-0.539058	0.410266		13.3874	1.74205	0.519435
13.4267	-0.544458	0.412151		13.4267	1.74333	0.52063
13.466	-0.550436	0.414258		13.466	1.74512	0.521951
13.5054	-0.556644	0.416244		13.5054	1.74713	0.523431
13.5447	-0.562712	0.417944		13.5447	1.74908	0.524972
13.584	-0.568527	0.419491		13.584	1.75152	0.526423
13.6233	-0.57417	0.421		13.6233	1.75506	0.52772
13.6627	-0.579663	0.422407		13.6627	1.75963	0.528868
13.702	-0.585022	0.423641		13.702	1.76463	0.529879
13.7413	-0.590323	0.424577		13.7413	1.76973	0.530865
13.7806	-0.595553	0.424958		13.7806	1.77491	0.532055
13.8199	-0.600638	0.424804		13.8199	1.78024	0.533685
13.8593	-0.605529	0.424585		13.8593	1.78578	0.535779
13.8986	-0.610081	0.424573		13.8986	1.79196	0.538115
13.9379	-0.614017	0.424386		13.9379	1.79903	0.540313
13.9772	-0.61705	0.423522		13.9772	1.80658	0.542069
14.0165	-0.619116	0.422044		14.0165	1.81396	0.543336
14.0559	-0.620563	0.420519		14.0559	1.82082	0.544261
14.0952	-0.621858	0.419332		14.0952	1.82684	0.545208
14.1345	-0.623126	0.418414		14.1345	1.83197	0.546541
14.1738	-0.624278	0.417637		14.1738	1.83667	0.548253
14.2132	-0.625366	0.417018		14.2132	1.84141	0.550007
14.2525	-0.626544	0.416594		14.2525	1.8462	0.55144
14.2918	-0.627772	0.416312		14.2918	1.85084	0.552202
14.3311	-0.628699	0.415969		14.3311	1.8557	0.552134
14.3704	-0.629	0.415309		14.3704	1.86117	0.551498
14.4098	-0.628726	0.414195		14.4098	1.86667	0.550701
14.4491	-0.628141	0.41266		14.4491	1.87155	0.549845
14.4884	-0.627494	0.410966		14.4884	1.87589	0.54887
14.5277	-0.626895	0.409435		14.5277	1.87988	0.547664
14.567	-0.626232	0.408054		14.567	1.88329	0.54608
14.6064	-0.625361	0.406516		14.6064	1.88589	0.544199
14.6457	-0.624391	0.404746		14.6457	1.88786	0.542263
14.685	-0.623499	0.403005		14.685	1.88954	0.540285
14.7243	-0.622598	0.401508		14.7243	1.89087	0.538136
14.7637	-0.62149	0.400267		14.7637	1.89143	0.535829
14.803	-0.620208	0.399201		14.803	1.89101	0.53326
14.8423	-0.618976	0.398164		14.8423	1.88963	0.53022
14.8816	-0.617932	0.397088		14.8816	1.88708	0.526844
14.9209	-0.617062	0.396068		14.9209	1.8833	0.523544
14.9603	-0.61633	0.395183		14.9603	1.87897	0.520511
14.9996	-0.615795	0.394441		14.9996	1.87494	0.517695
15.0389	-0.615417	0.393736		15.0389	1.87161	0.514977
15.0782	-0.614931	0.392943		15.0782	1.86888	0.512101
15.1176	-0.614245	0.392113		15.1176	1.86636	0.508836
15.1569	-0.613553	0.39133		15.1569	1.86376	0.505229
15.1962	-0.612889	0.390524		15.1962	1.86101	0.501582
15.2355	-0.611948	0.389477		15.2355	1.85784	0.498231
15.2748	-0.610573	0.388136		15.2748	1.85378	0.4953
15.3142	-0.609035	0.386756		15.3142	1.84847	0.49267
15.3535	-0.607522	0.385586		15.3535	1.84199	0.490258
15.3928	-0.6059	0.38471		15.3928	1.83495	0.48816
15.4321	-0.604086	0.384219		15.4321	1.82766	0.486502
15.4714	-0.602157	0.384083		15.4714	1.8201	0.48517
15.5108	-0.600074	0.384014		15.5108	1.81251	0.48393
15.5501	-0.597849	0.383865		15.5501	1.80536	0.482696
15.5894	-0.595705	0.38392		15.5894	1.79889	0.481356
15.6287	-0.593692	0.384318		15.6287	1.7928	0.479844
15.6681	-0.59146	0.384701		15.6681	1.78647	0.478426
15.7074	-0.589104	0.384956		15.7074	1.77958	0.477373
15.7467	-0.587232	0.38539		15.7467	1.77236	0.476603
15.786	-0.586114	0.386096		15.786	1.76555	0.476077
15.8253	-0.585493	0.386872		15.8253	1.75994	0.475897
15.8647	-0.58502	0.387553		15.8647	1.75575	0.475961
15.904	-0.58459	0.388213		15.904	1.7523	0.476129
15.9433	-0.584488	0.389092		15.9433	1.74873	0.476414
15.9826	-0.585118	0.390324		15.9826	1.74481	0.4768
16.0219	-0.586558	0.391862		16.0219	1.74074	0.477209
16.0613	-0.588512	0.393523		16.0613	1.73697	0.477537
16.1006	-0.590565	0.395039		16.1006	1.7338	0.47766
16.1399	-0.592352	0.396247		16.1399	1.73093	0.477667
16.1792	-0.593982	0.397279		16.1792	1.72788	0.477814
16.2186	-0.596034	0.398536		16.2186	1.72488	0.478121
16.2579	-0.598848	0.400209		16.2579	1.72258	0.478431
16.2972	-0.602172	0.402043		16.2972	1.7212	0.478681
16.3365	-0.605745	0.403757		16.3365	1.72036	0.478788
16.3758	-0.609587	0.405262		16.3758	1.71977	0.478544
16.4152	-0.613636	0.406429		16.4152	1.71986	0.477706
16.4545	-0.617802	0.40722		16.4545	1.72117	0.47633
16.4938	-0.622157	0.407825		16.4938	1.72318	0.474948
16.5331	-0.626704	0.40841		16.5331	1.72483	0.47408
16.5725	-0.631222	0.408807		16.5725	1.72559	0.473803
16.6118	-0.635634	0.408902		16.6118	1.72595	0.473785
16.6511	-0.640169	0.408931		16.6511	1.72704	0.473513
16.6904	-0.644626	0.408915		16.6904	1.72982	0.472805
16.7297	-0.648409	0.408553		16.7297	1.73427	0.471946
16.7691	-0.651354	0.407846		16.7691	1.73904	0.47117
16.8084	-0.653822	0.407187		16.8084	1.74268	0.47044
16.8477	-0.656277	0.406863		16.8477	1.74531	0.46971
16.887	-0.658896	0.406714		16.887	1.74826	0.468975
16.9263	-0.661379	0.406357		16.9263	1.75225	0.468231
16.9657	-0.663033	0.405465		16.9657	1.75664	0.467569
17.005	-0.663511	0.404014		17.005	1.76057	0.467156
17.0443	-0.663193	0.402332		17.0443	1.764	0.467131
17.0836	-0.662623	0.400738		17.0836	1.76752	0.467594
17.123	-0.662098	0.399309		17.123	1.77174	0.468371
17.1623	-0.661552	0.397929		17.1623	1.77693	0.469098
17.2016	-0.660654	0.396383		17.2016	1.78285	0.469679
17.2409	-0.659124	0.394518		17.2409	1.7889	0.4702
17.2802	-0.657084	0.392408		17.2802	1.79479	0.470746
17.3196	-0.65476	0.390156		17.3196	1.80069	0.471593
17.3589	-0.652171	0.387848		17.3589	1.80664	0.472998
17.3982	-0.649402	0.385723		17.3982	1.81235	0.474946
17.4375	-0.646544	0.383855		17.4375	1.81749	0.477264
17.4768	-0.643588	0.382042		17.4768	1.82225	0.479687
17.5162	-0.640497	0.380166		17.5162	1.82707	0.482016
17.5555	-0.637191	0.378364		17.5555	1.83216	0.484318
17.5948	-0.633636	0.376764		17.5948	1.83734	0.486808
17.6341	-0.629932	0.37532		17.6341	1.8418	0.489669
17.6735	-0.626332	0.374029		17.6735	1.84477	0.492805
17.7128	-0.622961	0.37299		17.7128	1.84647	0.495838
17.7521	-0.619554	0.372095		17.7521	1.84805	0.498513
17.7914	-0.615711	0.370927		17.7914	1.85029	0.50087
17.8307	-0.611262	0.369177		17.8307	1.85278	0.502931
17.8701	-0.606316	0.36692		17.8701	1.8548	0.504686
17.9094	-0.601204	0.364521		17.9094	1.85608	0.506288
17.9487	-0.596518	0.362424		17.9487	1.85698	0.507894
17.988	-0.592714	0.360762		17.988	1.85809	0.509405
18.0273	-0.589735	0.359346		18.0273	1.85964	0.510595
18.0667	-0.587208	0.35804		18.0667	1.8613	0.511342
18.106	-0.584795	0.356848		18.106	1.86244	0.511822
18.1453	-0.582353	0.355798		18.1453	1.8625	0.512235
18.1846	-0.579963	0.354898		18.1846	1.86137	0.5124
18.224	-0.577834	0.354116		18.224	1.85971	0.512101
18.2633	-0.575859	0.353386		18.2633	1.85813	0.511346
18.3026	-0.573703	0.352748		18.3026	1.85691	0.510054
18.3419	-0.571425	0.352283		18.3419	1.85612	0.508213
18.3812	-0.569278	0.351885		18.3812	1.85532	0.506121
18.4206	-0.567307	0.351528		18.4206	1.85374	0.503999
18.4599	-0.565351	0.351372		18.4599	1.8513	0.501722
18.4992	-0.563401	0.351438		18.4992	1.84887	0.49907
18.5385	-0.561704	0.351548		18.5385	1.8472	0.495992
18.5779	-0.560353	0.351576		18.5779	1.84632	0.492602
18.6172	-0.559129	0.351583		18.6172	1.84611	0.489039
18.6565	-0.558007	0.351693		18.6565	1.84668	0.485376
18.6958	-0.557207	0.351918		18.6958	1.84778	0.481708
18.7351	-0.556781	0.352252		18.7351	1.8488	0.47813
18.7745	-0.556699	0.352856		18.7745	1.8496	0.474602
18.8138	-0.557117	0.354006		18.8138	1.85053	0.471072
18.8531	-0.558153	0.355887		18.8531	1.85189	0.467634
18.8924	-0.55945	0.358293		18.8924	1.85377	0.464377
18.9317	-0.56037	0.360771		18.9317	1.85604	0.461167
18.9711	-0.560602	0.363096		18.9711	1.85817	0.457808
19.0104	-0.560445	0.365273		19.0104	1.85977	0.454273
19.0497	-0.560372	0.367334		19.0497	1.86107	0.450751
19.089	-0.56052	0.369381		19.089	1.86257	0.447367
19.1284	-0.560792	0.371486		19.1284	1.86473	0.444146
19.1677	-0.561155	0.373576		19.1677	1.86777	0.44136
19.207	-0.561592	0.375634		19.207	1.87156	0.43941
19.2463	-0.562272	0.377788		19.2463	1.87582	0.438377
19.2856	-0.563692	0.380181		19.2856	1.88005	0.438006
19.325	-0.56601	0.382792		19.325	1.88388	0.437939
19.3643	-0.568717	0.385328		19.3643	1.88766	0.437896
19.4036	-0.571452	0.38745		19.4036	1.89214	0.43794
19.4429	-0.574582	0.389173		19.4429	1.89732	0.438449
19.4822	-0.578477	0.390806		19.4822	1.9023	0.439692
19.5216	-0.582827	0.392525		19.5216	1.9063	0.441473
19.5609	-0.587095	0.394205		19.5609	1.90958	0.44343
19.6002	-0.591245	0.395591		19.6002	1.91278	0.445439
19.6395	-0.595368	0.396515		19.6395	1.91578	0.447563
19.6789	-0.599553	0.397166		19.6789	1.91808	0.449778
19.7182	-0.604117	0.397898		19.7182	1.91977	0.451992
19.7575	-0.60921	0.398688		19.7575	1.92117	0.454407
19.7968	-0.614397	0.399118		19.7968	1.92207	0.457486
19.8361	-0.619217	0.3989		19.8361	1.92217	0.461309
19.8755	-0.623923	0.398239		19.8755	1.9216	0.465439
19.9148	-0.629212	0.397565		19.9148	1.92081	0.469517
19.9541	-0.635373	0.397085		19.9541	1.92042	0.473588
19.9934	-0.641852	0.39671		19.9934	1.9206	0.477913
20.0328	-0.64804	0.396301		20.0328	1.9207	0.482539
20.0721	-0.653968	0.395706		20.0721	1.91998	0.487265
20.1114	-0.659918	0.394817		20.1114	1.91833	0.491821
20.1507	-0.665973	0.39381		20.1507	1.9159	0.495869
20.19	-0.672057	0.39292		20.19	1.91265	0.499196
20.2294	-0.678078	0.392158		20.2294	1.90864	0.501767
20.2687	-0.683708	0.391303		20.2687	1.90417	0.503554
20.308	-0.688658	0.39018		20.308	1.89942	0.504628
20.3473	-0.693233	0.389078		20.3473	1.89438	0.505297
20.3866	-0.69776	0.388367		20.3866	1.8894	0.505752
20.426	-0.701832	0.387907		20.426	1.8848	0.505864
20.4653	-0.705088	0.387393		20.4653	1.88062	0.505477
20.5046	-0.70794	0.386855		20.5046	1.87671	0.504833
20.5439	-0.711098	0.38655		20.5439	1.87245	0.504356
20.5833	-0.714707	0.386593		20.5833	1.86727	0.504195
20.6226	-0.718373	0.386933		20.6226	1.86152	0.504103
20.6619	-0.721598	0.387301		20.6619	1.85588	0.503859
20.7012	-0.724122	0.387337		20.7012	1.85035	0.50353
20.7405	-0.726133	0.387065		20.7405	1.84487	0.502962
20.7799	-0.728063	0.386922		20.7799	1.84	0.501604
20.8192	-0.73022	0.387221		20.8192	1.83571	0.499289
20.8585	-0.732487	0.387859		20.8585	1.83127	0.496442
20.8978	-0.734357	0.388531		20.8978	1.82635	0.4936
20.9371	-0.735533	0.389036		20.9371	1.82082	0.491053
20.9765	-0.736492	0.38951		20.9765	1.81467	0.488767
21.0158	-0.737805	0.390202		21.0158	1.80837	0.486505
21.0551	-0.73948	0.39122		21.0551	1.8027	0.484075
21.0944	-0.741153	0.392506		21.0944	1.79806	0.481569
21.1338	-0.742643	0.393861		21.1338	1.79435	0.479265
21.1731	-0.744082	0.395135		21.1731	1.79112	0.477279
21.2124	-0.745537	0.396258		21.2124	1.78784	0.475676
21.2517	-0.74703	0.397282		21.2517	1.78446	0.474713
21.291	-0.748665	0.398327		21.291	1.78151	0.474609
21.3304	-0.750413	0.399389		21.3304	1.77916	0.475268
21.3697	-0.752152	0.400367		21.3697	1.77669	0.476304
21.409	-0.75388	0.401249		21.409	1.77358	0.477327
21.4483	-0.75557	0.402087		21.4483	1.76998	0.478306
21.4877	-0.757095	0.402899		21.4877	1.76635	0.47936
21.527	-0.758328	0.403633		21.527	1.76331	0.480326
21.5663	-0.759193	0.404289		21.5663	1.76133	0.48094
21.6056	-0.759837	0.404948		21.6056	1.76036	0.481427
21.6449	-0.76054	0.40567		21.6449	1.76018	0.482211
21.6843	-0.76143	0.406519		21.6843	1.76086	0.483285
21.7236	-0.762318	0.407536		21.7236	1.76215	0.484584
21.7629	-0.762957	0.408607		21.7629	1.76315	0.486366
21.8022	-0.763283	0.409546		21.8022	1.76381	0.488628
21.8415	-0.763373	0.410306		21.8415	1.7652	0.49096
21.8809	-0.763528	0.411004		21.8809	1.76784	0.49304
21.9202	-0.763937	0.411837		21.9202	1.77142	0.494843
21.9595	-0.764307	0.412867		21.9595	1.77551	0.496501
21.9988	-0.764263	0.413886		21.9988	1.77984	0.498188
22.0382	-0.763763	0.414686		22.0382	1.78418	0.500093
22.0775	-0.763078	0.415316		22.0775	1.78843	0.502217
22.1168	-0.762362	0.415973		22.1168	1.7927	0.504292
22.1561	-0.761538	0.416842		22.1561	1.79732	0.506069
22.1954	-0.760602	0.418023		22.1954	1.8024	0.507474
22.2348	-0.759617	0.419482		22.2348	1.8074	0.508527
22.2741	-0.758535	0.421067		22.2741	1.81175	0.509164
22.3134	-0.757227	0.422587		22.3134	1.81572	0.509228
22.3527	-0.755712	0.42391		22.3527	1.81993	0.508915
22.392	-0.754177	0.425099		22.392	1.82463	0.508717
22.4314	-0.752863	0.426344		22.4314	1.82979	0.508711
22.4707	-0.75172	0.427737		22.4707	1.83542	0.508574
22.51	-0.750507	0.429181		22.51	1.84127	0.508307
22.5493	-0.749183	0.430513		22.5493	1.84675	0.508278
22.5887	-0.74795	0.431781		22.5887	1.85171	0.508381
22.628	-0.747157	0.43327		22.628	1.85639	0.508135
22.6673	-0.746918	0.435067		22.6673	1.86083	0.507494
22.7066	-0.747136	0.436941		22.7066	1.8651	0.506705
22.7459	-0.747778	0.438738		22.7459	1.86987	0.505741
22.7853	-0.748792	0.440567		22.7853	1.87516	0.504638
22.8246	-0.75012	0.442528		22.8246	1.87959	0.503749
22.8639	-0.751557	0.444524		22.8639	1.88224	0.503297
22.9032	-0.752886	0.446311		22.9032	1.88376	0.503077
22.9425	-0.754147	0.447681		22.9425	1.88528	0.502711
22.9819	-0.755475	0.448757		22.9819	1.88718	0.501994
23.0212	-0.756998	0.449887		23.0212	1.88902	0.500934
23.0605	-0.758856	0.45127		23.0605	1.89015	0.499699
23.0998	-0.761053	0.452754		23.0998	1.89022	0.498536
23.1392	-0.76327	0.453942		23.1392	1.88945	0.497604
23.1785	-0.765208	0.454591		23.1785	1.88881	0.496908
23.2178	-0.76693	0.454816		23.2178	1.88923	0.496307
23.2571	-0.768682	0.454861		23.2571	1.89043	0.495699
23.2964	-0.77069	0.454988		23.2964	1.89134	0.49516
23.3358	-0.773112	0.455453		23.3358	1.89149	0.494686
23.3751	-0.7759	0.456268		23.3751	1.89121	0.49414
23.4144	-0.778747	0.457074		23.4144	1.89064	0.49361
23.4537	-0.781557	0.457564		23.4537	1.88946	0.493451
23.4931	-0.784568	0.457941		23.4931	1.88753	0.493777
23.5324	-0.787878	0.458562		23.5324	1.88496	0.494283
23.5717	-0.791178	0.459235		23.5717	1.88188	0.494899
23.611	-0.793907	0.459462		23.611	1.87861	0.495928
23.6503	-0.795817	0.459204		23.6503	1.87548	0.497441
23.6897	-0.797147	0.458833		23.6897	1.87232	0.499105
23.729	-0.798145	0.458509		23.729	1.86865	0.50058
23.7683	-0.798927	0.458033		23.7683	1.86464	0.501688
23.8076	-0.799423	0.457219		23.8076	1.86147	0.502392
23.8469	-0.799593	0.456091		23.8469	1.85996	0.502794
23.8863	-0.799573	0.454859		23.8863	1.85959	0.503183
23.9256	-0.799508	0.453786		23.9256	1.85936	0.503928
23.9649	-0.799525	0.45295		23.9649	1.85883	0.505168
24.0042	-0.799538	0.45208		24.0042	1.85829	0.506775
24.0436	-0.799177	0.450817		24.0436	1.85821	0.508558
24.0829	-0.798178	0.449194		24.0829	1.85866	0.510365
24.1222	-0.796827	0.447653		24.1222	1.8593	0.512125
24.1615	-0.795562	0.446554		24.1615	1.85938	0.513835
24.2008	-0.794535	0.445791		24.2008	1.85847	0.515556
24.2402	-0.793743	0.445103		24.2402	1.85714	0.517339
24.2795	-0.793087	0.444357		24.2795	1.85612	0.519217
24.3188	-0.792242	0.443481		24.3188	1.85555	0.521221
24.3581	-0.790967	0.44239		24.3581	1.85516	0.52343
24.3974	-0.789417	0.441119		24.3974	1.85486	0.525807
24.4368	-0.787738	0.439764		24.4368	1.85494	0.527968
24.4761	-0.785837	0.438236		24.4761	1.85592	0.529574
24.5154	-0.783753	0.436458		24.5154	1.85821	0.53075
24.5547	-0.781713	0.434629		24.5547	1.86152	0.531701
24.5941	-0.779875	0.432999		24.5941	1.86472	0.532359
24.6334	-0.778373	0.431583		24.6334	1.86712	0.532658
24.6727	-0.777188	0.430146		24.6727	1.86928	0.532742
24.712	-0.776172	0.42855		24.712	1.87186	0.532903
24.7513	-0.775232	0.42695		24.7513	1.8749	0.53342
24.7907	-0.774508	0.425669		24.7907	1.87786	0.534288
24.83	-0.774205	0.424845		24.83	1.88011	0.535291
24.8693	-0.774285	0.424262		24.8693	1.88143	0.536078
24.9086	-0.774563	0.42356		24.9086	1.88212	0.536344
24.948	-0.77482	0.422536		24.948	1.88274	0.536173
24.9873	-0.775053	0.42137		24.9873	1.88373	0.535764
25.0266	-0.775475	0.420394		25.0266	1.88505	0.535126
25.0659	-0.776302	0.419626		25.0659	1.88664	0.534186
25.1052	-0.777583	0.418735		25.1052	1.88865	0.533014
25.1446	-0.779185	0.417469		25.1446	1.89139	0.531783
25.1839	-0.780797	0.415941		25.1839	1.89503	0.530539
25.2232	-0.782113	0.414386		25.2232	1.89948	0.52924
25.2625	-0.78309	0.412793		25.2625	1.90452	0.527861
25.3018	-0.784082	0.411029		25.3018	1.90974	0.526421
25.3412	-0.785412	0.409191		25.3412	1.91478	0.524844
25.3805	-0.787092	0.407552		25.3805	1.91976	0.523038
25.4198	-0.789038	0.406294		25.4198	1.92461	0.521241
25.4591	-0.791198	0.405445		25.4591	1.9287	0.51982
25.4985	-0.793437	0.404863		25.4985	1.9315	0.518865
25.5378	-0.7958	0.404461		25.5378	1.93349	0.518324
25.5771	-0.798507	0.404321		25.5771	1.93586	0.518066
25.6164	-0.80146	0.404416		25.6164	1.93912	0.51784
25.6557	-0.804407	0.404631		25.6557	1.9426	0.517646
25.6951	-0.807278	0.404982		25.6951	1.94554	0.517669
25.7344	-0.810032	0.405485		25.7344	1.94793	0.517754
25.7737	-0.812428	0.405876		25.7737	1.95028	0.517613
25.813	-0.81431	0.405961		25.813	1.95322	0.5172
25.8523	-0.815802	0.405932		25.8523	1.95697	0.516814
25.8917	-0.817063	0.406081		25.8917	1.96099	0.516772
25.931	-0.818265	0.406571		25.931	1.96453	0.517025
25.9703	-0.819655	0.407399		25.9703	1.96732	0.517445
26.0096	-0.821415	0.408484		26.0096	1.96984	0.518033
26.049	-0.823505	0.409803		26.049	1.97257	0.518953
26.0883	-0.825652	0.411359		26.0883	1.97528	0.520259
26.1276	-0.827608	0.413069		26.1276	1.97735	0.52174
26.1669	-0.82939	0.414839		26.1669	1.97849	0.523298
26.2062	-0.831102	0.416659		26.2062	1.97902	0.525036
26.2456	-0.832553	0.418493		26.2456	1.97954	0.526936
26.2849	-0.833525	0.42034		26.2849	1.98053	0.528745
26.3242	-0.83427	0.422322		26.3242	1.98212	0.530369
26.3635	-0.835077	0.424453		26.3635	1.98402	0.532009
26.4029	-0.835832	0.426459		26.4029	1.98603	0.533701
26.4422	-0.83638	0.428062		26.4422	1.98819	0.535233
26.4815	-0.83681	0.429345		26.4815	1.99064	0.536424
26.5208	-0.837093	0.430475		26.5208	1.99352	0.537153
26.5601	-0.83703	0.431317		26.5601	1.99657	0.537484
26.5995	-0.83672	0.43171		26.5995	1.99941	0.537661
26.6388	-0.836368	0.431766		26.6388	2.00195	0.537635
26.6781	-0.835973	0.431656		26.6781	2.00447	0.537133
26.7174	-0.83553	0.431472		26.7174	2.0071	0.536258
26.7567	-0.835218	0.431347		26.7567	2.00945	0.535426
26.7961	-0.835142	0.431296		26.7961	2.01102	0.534868
26.8354	-0.835232	0.431197		26.8354	2.01206	0.534354
26.8747	-0.835383	0.430962		26.8747	2.0135	0.53357
26.914	-0.835315	0.430495		26.914	2.01591	0.532427
26.9534	-0.834605	0.429624		26.9534	2.01881	0.531009
26.9927	-0.833117	0.428223		26.9927	2.02118	0.529516
27.032	-0.831127	0.426421		27.032	2.02241	0.527993
27.0713	-0.828932	0.424551		27.0713	2.02269	0.526441
27.1106	-0.826598	0.422815		27.1106	2.02268	0.524979
27.15	-0.82411	0.421096		27.15	2.0226	0.523615
27.1893	-0.821552	0.419238		27.1893	2.02197	0.522143
27.2286	-0.819343	0.417411		27.2286	2.02021	0.520473
27.2679	-0.817635	0.415714		27.2679	2.01735	0.518816
27.3072	-0.815837	0.413797		27.3072	2.01384	0.517314
27.3466	-0.813438	0.411389		27.3466	2.00993	0.515771
27.3859	-0.810663	0.408716		27.3859	2.00586	0.51397
27.4252	-0.807932	0.406109		27.4252	2.00209	0.511955
27.4645	-0.805213	0.4036		27.4645	1.99871	0.510014
27.5039	-0.802287	0.40104		27.5039	1.99497	0.508532
27.5432	-0.799098	0.39849		27.5432	1.99024	0.507739
27.5825	-0.795495	0.396189		27.5825	1.98477	0.507604
27.6218	-0.791343	0.394185		27.6218	1.97914	0.508047
27.6611	-0.786843	0.392276		27.6611	1.97348	0.508931
27.7005	-0.782372	0.390261		27.7005	1.96755	0.50999
27.7398	-0.77809	0.388139		27.7398	1.9613	0.510888
27.7791	-0.773997	0.386081		27.7791	1.95505	0.511428
27.8184	-0.770052	0.384147		27.8184	1.94867	0.511763
27.8577	-0.766193	0.382274		27.8577	1.94165	0.512233
27.8971	-0.762418	0.380514		27.8971	1.93372	0.513086
27.9364	-0.758823	0.379093		27.9364	1.92532	0.514279
27.9757	-0.75544	0.378168		27.9757	1.91739	0.515465
28.015	-0.752215	0.377548		28.015	1.91057	0.516385
28.0544	-0.749202	0.376914		28.0544	1.90495	0.516925
28.0937	-0.746493	0.376279		28.0937	1.90017	0.517101
28.133	-0.744041	0.375847		28.133	1.89571	0.517085
28.1723	-0.74169	0.375542		28.1723	1.89133	0.517035
28.2116	-0.739272	0.375117		28.2116	1.887	0.517127
28.251	-0.736785	0.374699		28.251	1.88274	0.517489
28.2903	-0.734389	0.374678		28.2903	1.87854	0.518057
28.3296	-0.732066	0.375151		28.3296	1.87433	0.51877
28.3689	-0.729563	0.375892		28.3689	1.86995	0.519643
28.4083	-0.726746	0.376733		28.4083	1.86517	0.520582
28.4476	-0.723853	0.377651		28.4476	1.86001	0.521394
28.4869	-0.721205	0.378659		28.4869	1.85492	0.52184
[truncated: 1,817 more rows]

## Sheet: Figure 1f
mean			standard deviation
sleep chloride (deltaF/F)	wake chloride (deltaF/F)		sleep chloride (deltaF/F)	wake chloride (deltaF/F)
2.57212	1.17481		1.71731	2.90551
3.97959	1.91218		0.912353	2.20548
0.0973305	-0.057715		0.58562	0.959735
1.92536	-1.07017		0.998702	2.88792
0.0906779	-0.0612499		1.17919	2.26759
2.95784	-0.370342		0.878732	2.02963

## Sheet: Figure 1g
Histogram					scatter plot
Bin Center	sleep relative frequency	wake relative frequency			sleep chloride (deltaF/F)						wake chloride (deltaF/F)
-3.5	0	0.000243072			Mouse 1	Mouse 2	Mouse 3	Mouse 4	Mouse 5	Mouse 6	Mouse 1	Mouse 2	Mouse 3	Mouse 4	Mouse 5	Mouse 6
-3	0	0.00315994			3.77654	5.5214	1.09888	3.49138	-0.0530483	1.91653	3.44299	4.51005	1.20513	-1.24459	-5.82689	-1.36943
-2.5	0	0.00680603			3.2433	5.66985	0.892826	3.42057	-0.0757238	1.45233	3.0936	4.15622	1.25096	-2.19228	-4.66286	-1.99374
-2	0	0.0121536			5.09225	5.7436	0.743789	2.92226	-1.7794	1.25526	2.6598	4.62464	1.7275	-1.81415	-3.57211	-2.15604
-1.5	0.00116063	0.0342732			5.7336	5.34597	0.883846	3.22249	-1.57769	0.864401	2.16148	5.22586	1.80043	-1.77381	-3.41722	-2.85961
-1	0.0194986	0.0734079			5.03814	5.25839	0.901391	3.01803	-0.0565684	1.34145	1.48889	4.9128	2.02624	-0.781092	-3.53743	-2.45662
-0.5	0.0633705	0.160185			5.42162	5.36992	0.869955	3.25775	-0.416518	1.6751	1.00415	4.29669	1.49899	0.144616	-3.24813	-2.72948
0	0.0489786	0.198833			5.74998	5.22958	1.05595	3.05526	-0.196705	2.61292	2.38459	3.48745	1.59864	0.930982	-3.31221	-2.68699
0.5	0.0408542	0.149733			5.532	5.81318	1.07938	3.41783	-0.0228125	2.17904	2.29696	3.14835	1.88547	1.33751	-2.62259	-2.41583
1	0.116063	0.124453			5.07128	5.98754	1.235	3.66657	0.580906	2.32098	1.43286	2.94153	2.04304	1.39138	-2.34737	-1.99154
1.5	0.259981	0.0921245			6.07585	6.15921	0.871405	3.70283	0.422651	2.10514	1.09653	3.362	2.0964	2.02388	-2.01516	-1.25167
2	0.317781	0.0430238			4.88733	6.26243	0.605476	3.00644	-0.101997	2.51673	0.402181	3.72487	1.9884	2.082	-2.06345	-1.28568
2.5	0.105617	0.0262518			4.93693	6.37486	1.4615	2.77659	0.161209	3.32102	-0.200752	4.07912	0.961176	1.75386	-1.98261	-1.23631
3	0.0194986	0.0260088			5.96923	6.35274	1.44623	3.10123	0.635493	2.99818	0.0910498	4.00422	1.38516	2.103	-1.88195	-1.12451
3.5	0.00719591	0.0340301			6.31755	6.48964	1.06139	2.67519	0.868999	3.29315	-0.258403	4.12898	1.63515	2.57237	-2.32352	-0.754142
4	0	0.0114244			6.65012	6.39194	1.19539	3.39707	0.991179	3.32318	-0.921304	4.23703	1.71331	2.44563	-2.58337	-0.437291
4.5	0	0.0026738			5.71104	6.16581	0.712433	3.66262	1.02862	3.17037	1.52955	4.34054	2.16414	2.68567	-2.48756	0.160179
5	0	0.000729217			5.23267	6.48769	1.33608	2.75165	0.920539	2.97666	1.17554	4.25442	1.39334	2.68854	-2.21627	-0.324761
5.5	0	0.000486145			4.44801	6.93229	1.45059	2.5442	1.13856	3.50847	0.96454	1.78887	1.62112	0.968879	-1.80853	-0.745337
					5.21052	6.54286	1.23488	3.45223	0.522692	3.45207	1.89989	1.6944	1.45304	-0.896041	-2.22099	-0.970768
					6.13645	5.98929	1.64013	2.92225	0.911546	3.22362	2.26796	1.21672	1.48706	-2.20416	-3.42517	-0.244003
					5.91491	5.59012	1.361	2.90237	0.853508	3.86877	2.4581	1.42472	1.63115	-2.72277	-3.16593	-0.106751
					6.68439	5.28553	1.24205	3.13058	2.21708	3.87164	3.03396	1.40962	1.43312	-3.06786	-3.31957	0.161132
					6.45261	5.50134	1.12149	3.14879	1.61168	3.93118	3.58572	0.648654	1.34006	-3.65969	-2.5305	-0.0888952
					4.04375	5.91625	1.47746	3.27545	1.28586	4.50136	2.86095	0.430865	1.38801	-4.06618	-1.99114	-0.117746
					5.25019	6.16389	0.689296	3.62517	0.50573	3.96288	3.63498	-0.441172	1.14801	-4.06773	-2.12872	-0.194396
					6.24424	6.2451	0.597854	3.76671	0.305814	4.07376	3.33373	-0.49576	0.94059	-3.92592	-2.2293	0.304737
					7.25762	5.36635	0.915156	3.78895	0.504563	4.20328	3.31839	-0.714613	1.07368	-3.89273	-2.32666	0.903332
					7.57286	5.9902	0.49443	3.67589	0.211008	4.26607	3.46132	-0.685048	1.40911	-3.85702	-2.30738	0.817544
					6.68161	6.24635	0.569876	3.91407	0.141391	3.95749	3.06723	-0.365228	1.40478	-4.09629	-1.60757	1.20804
					6.78986	6.31781	0.420108	3.99018	0.561654	4.0603	3.2083	-0.596722	1.7902	-4.80424	-1.07262	1.33682
					6.65946	5.97632	0.371247	3.7615	1.16246	4.24125	3.1862	-0.992735	1.61893	-4.58774	-1.21457	0.961145
					5.3079	5.61502	0.116839	3.39663	0.968788	4.49937	3.9338	-0.978259	1.62201	-4.80781	-1.45979	1.6283
					4.99044	5.54145	0.218387	2.81738	0.0515094	4.74374	2.64426	-0.632784	1.65183	-5.20221	-1.69589	1.74217
					6.08518	5.04568	0.736664	2.75862	0.271335	4.65619	2.61765	-0.955155	1.64955	-4.67342	-1.1502	1.46821
					6.15293	5.0178	0.396973	2.62281	0.59551	4.60032	2.76813	-0.950373	1.33171	-4.89918	-1.75189	0.820884
					5.73437	5.21206	0.402405	2.34079	0.386668	4.55812	2.82035	-0.871956	1.73892	-5.41929	-1.75185	-0.117848
					5.25542	5.309	0.242465	3.18719	0.955366	4.39667	2.98249	-0.812463	1.56064	-5.44429	-1.21045	-0.637682
					4.88709	5.14935	0.210766	3.87209	0.618347	4.08833	4.01534	-0.633234	1.86714	-4.62828	-1.03653	0.1199
					5.30524	5.39055	0.0568362	4.21579	0.0274421	4.25039	3.30903	-0.362813	2.04233	-3.86172	-0.8766	0.656743
					4.2718	5.94731	0.23791	4.12965	0.427585	4.35046	2.22645	-0.895825	2.0085	-2.91817	-0.864554	0.942264
					4.027	5.91078	0.18687	3.8472	0.604724	4.61742	1.64793	-0.191912	1.87447	-2.30364	-1.24858	1.43184
					4.59192	5.27347	0.0443824	3.6192	1.28755	4.4645	1.13454	-0.286718	1.96956	-2.61515	-1.35422	1.42721
					4.74782	5.35163	0.294186	3.10886	2.38136	4.21911	1.61662	-0.434518	2.01112	-2.29947	-0.901457	1.22313
					4.769	4.94506	0.776016	3.62703	1.51343	4.65336	2.38332	-1.29792	2.18214	-1.95824	-1.57457	1.61676
					4.80158	4.39478	0.773214	3.29009	1.45884	4.20683	1.16382	-1.65919	2.51172	-1.42765	-1.86037	1.67062
					5.90928	4.41666	0.821199	3.24248	1.25224	4.00286	1.01756	-1.15873	2.36973	-1.29725	-1.65674	2.17153
					6.52698	4.30655	0.773309	3.16788	0.533311	3.97851	1.89901	-1.08424	2.1291	-1.70107	-1.69532	1.83427
					6.47482	4.77586	0.828342	2.99132	0.483089	4.51848	2.60801	-1.22055	2.08005	-1.29041	-1.66324	1.51954
					5.27049	5.37708	0.76983	3.3088	0.265963	4.6922	1.52046	-1.54644	1.37734	-0.772422	-1.68145	1.32167
					5.07827	5.5083	0.845393	2.99581	0.616728	4.63527	1.63038	-1.55306	1.55275	-1.46341	-0.510147	1.79291
					4.10319	5.62975	0.912063	4.02467	0.717085	3.97086	3.27463	-1.27012	1.42333	-2.05068	-0.832184	2.03011
					4.78454	4.94391	0.435021	3.68991	1.13732	4.21473	4.51476	-1.35504	1.72592	-0.835877	-1.27649	1.7144
					4.22253	4.68321	0.0713377	2.88875	0.592361	4.16018	4.94313	-1.00822	1.89521	-0.329661	-0.867483	1.84172
					5.07761	4.78747	0.196296	2.87831	0.365345	3.94239	3.18021	-0.75378	2.02334	0.0548206	-0.0395617	1.89948
					5.53854	4.67796	0.312977	3.11999	0.375875	4.21994	1.94986	-0.737725	1.93307	0.442375	0.491345	2.19325
					5.11629	4.85897	0.209941	2.97369	0.356807	4.47341	0.345399	-0.833421	1.82778	0.617458	-0.387734	2.30659
					4.48724	5.28518	0.574814	2.53169	-0.0130521	4.19393	0.921796	-0.634863	1.77362	0.566511	-0.159103	1.71695
					4.10627	5.65541	0.460699	3.03685	0.162464	3.99954	1.40177	-0.598417	1.40303	0.887359	-0.0341003	0.754176
					4.4878	5.43096	0.406509	2.96189	0.606653	4.49344	0.943074	-1.29092	1.62305	0.563398	-0.980529	-0.385012
					6.01166	5.24328	0.577356	3.38054	0.498137	4.42704	0.998624	-0.969922	1.02362	1.07403	-1.80215	-0.758114
					6.24581	4.72442	0.705221	3.59105	0.481229	4.53454	1.89216	-0.836609	0.444914	1.028	-1.72405	-1.01746
					6.09193	4.39788	0.385995	4.03217	0.426637	4.22116	1.48544	-1.02649	0.458589	0.678445	-1.26854	-1.34299
					5.9147	4.26992	0.132182	3.73691	0.721525	3.80524	1.21405	-0.858541	0.180786	0.310963	-0.779732	-1.71285
					5.7984	3.98022	0.0918482	3.23897	0.823176	4.63156	1.63657	-0.911485	0.195152	0.416679	-0.84032	-1.31277
					6.09251	4.36134	-0.0389044	3.34997	0.0779286	4.26357	2.36271	-1.0408	-0.135704	0.73223	-0.428847	-1.05253
					5.26702	4.38991	0.205431	3.06435	0.13021	3.79306	3.84525	-0.886953	-0.51616	0.660339	-0.132978	-0.630777
					6.52088	4.40187	0.123934	3.07182	0.140126	3.85255	4.20612	-1.1932	-0.344491	-0.215399	-0.149541	-0.143977
					6.77681	4.73764	0.217751	3.14273	-0.0549696	3.99815	4.0064	-1.66325	-0.236873	-0.874614	-1.40276	0.163657
					5.07577	4.65627	0.628091	3.85026	0.128368	3.76514	3.58731	-1.32554	-0.248856	-1.44781	-2.54634	0.484696
					4.93603	4.71217	0.446762	3.59962	-0.00858302	3.76645	3.58062	-1.05114	-0.294137	-1.31374	-1.64805	0.348876
					5.30369	4.74341	0.255062	2.90446	-0.319473	3.80701	2.3764	-1.09964	0.0317049	-1.07106	-1.7011	0.71887
					5.30307	4.89668	0.10793	2.53864	-0.456274	4.3983	2.947	-1.12917	0.0293093	-1.15419	-2.27169	0.615722
					5.55967	5.4254	0.484234	2.41718	-0.890839	3.95905	4.00451	-1.80235	-0.187723	-1.7119	-1.90386	0.372106
					5.05291	5.47619	0.735912	2.91882	-0.572762	3.93999	4.32371	-1.8087	-0.197612	-2.30365	-2.04794	-0.0964292
					5.5353	5.31472	0.576105	2.69641	-0.157085	3.789	5.71554	-1.91214	-0.503436	-2.92466	-1.94296	-0.284615
					4.76518	4.87661	0.753844	2.5781	0.121923	3.86552	5.94652	-1.34258	-0.594494	-2.81443	-1.37792	-0.0859851
					4.44372	4.67264	0.281422	2.7014	0.392357	3.98604	6.43951	-0.713435	-0.496098	-2.56121	-1.99654	0.39516
					5.12295	4.6571	0.408681	2.75449	0.828696	4.10781	6.03787	-0.822876	-0.34432	-2.47228	-1.50583	0.439705
					5.05341	4.31531	0.16808	2.7475	0.254968	3.79134	6.55122	-0.566055	-0.790952	-1.59652	-1.73577	0.67869
					4.8443	4.19549	0.407597	2.85631	0.0362369	3.78414	7.06511	0.297979	-0.809461	-1.48923	-1.76284	0.532368
					4.738	4.67695	0.627059	3.26932	1.42098	4.09389	6.41322	1.33795	-0.472433	-0.699265	-1.7863	0.708528
					5.37872	5.12535	0.592667	3.32075	0.978759	3.72163	5.77104	1.96955	-0.61691	-1.20173	-2.36754	1.28811
					5.76555	4.60819	0.310759	3.1821	-0.0403236	3.8938	4.52191	2.03041	-0.631742	-1.43366	-2.06296	0.721614
					5.50442	4.39665	0.470861	3.60272	-0.84721	3.54372	3.33788	1.7902	-0.770346	-2.05841	-2.4663	0.175695
					5.87906	4.58503	0.195934	3.40798	-0.928109	3.53344	3.64407	0.47996	-0.113324	-2.05715	-2.5769	-0.596961
					4.81252	4.61287	0.526097	3.87007	-0.554094	4.0959	3.98202	0.134257	-0.350542	-1.51526	-1.46105	-1.52567
					5.34041	4.67758	0.611012	3.19134	-0.308543	3.21922	4.19994	-0.280654	-0.874297	-1.28542	-1.94863	-1.65385
					6.01982	5.17202	0.428125	3.08353	0.00663353	-0.321761	4.22981	-0.299873	-0.767348	-1.54969	-1.62982	-0.968874
					5.64316	4.92205	0.532314	3.04933	-0.215137	0.168832	4.91837	-0.583556	-1.15787	-1.42402	-1.83199	-1.3979
					6.61996	4.95552	0.46857	2.8251	-0.594795	0.337369	5.15255	-0.670429	-0.612086	-1.17894	-1.74242	-1.64859
					6.42851	5.11108	0.0255666	2.73321	0.0429331	0.688312	3.60232	-0.466848	-0.169122	-0.789256	-1.80029	-1.67956
					6.43219	5.05501	-0.398369	2.94927	-0.12612	1.08801	1.37335	-0.334457	-0.52345	-0.559987	-1.66868	-1.66198
					4.86874	4.53553	-0.463435	2.90829	-0.214044	1.8081	0.912296	-0.472894	-1.10603	-0.467819	-1.63237	-1.06353
					3.87323	4.32654	-0.0378993	3.12275	-0.545714	2.49863	1.94595	-0.690889	-1.62424	-0.476109	-1.14968	-0.391402
					5.11985	4.17412	-0.0485796	3.36271	-0.416444	2.52372	3.1524	-0.481789	-0.98202	-0.713785	-1.55489	-0.473455
					4.59957	3.99329	-0.163554	4.00997	-0.625817	2.63157	3.03449	-0.437937	-1.35619	-0.868712	-1.02899	-0.773501
					4.6442	3.68651	0.266998	3.53785	-0.110071	2.25044	3.63228	-0.609101	-1.65503	-1.46167	-1.27945	-1.07052
					5.14286	3.81087	0.120257	3.08992	0.0046228	2.21373	5.04631	-0.416999	-1.71754	-1.70762	-0.60572	-0.759439
					5.96354	4.11597	0.0649012	2.91605	-0.403306	2.92871	4.25506	-0.613851	-1.29315	-1.81045	-0.622928	-1.16111
					6.87081	4.30603	0.528392	2.10945	-0.0795054	2.78513	3.28855	-1.45025	-0.757203	-3.1169	-1.55518	-0.846195
					6.38869	4.7039	0.51926	2.35979	-0.59452	2.70917	3.03226	-1.26522	-0.733082	-3.57544	-1.30461	-1.75558
					4.96909	4.97169	0.278411	2.17474	-0.211098	3.0796	3.65313	-1.31442	-0.778127	-2.75006	-0.50762	-1.28844
					5.54193	4.75116	0.130316	2.54572	-1.00429	3.04369	3.88238	-1.16958	-1.05701	-2.96061	-1.242	-0.836953
					5.06292	4.58543	0.0590794	2.74561	-1.1267	3.37977	4.32972	-0.475288	-1.22862	-2.52399	-2.62184	-0.561358
					5.15341	4.59249	-0.225204	2.44545	-0.955358	3.74642	4.64799	0.287995	-0.781363	-2.59243	-2.42275	-0.73993
					5.58298	4.51359	-0.33639	2.45367	-0.824137	3.14543	3.71038	1.64382	-0.603091	-2.29171	-2.19812	-0.714553
					5.3061	4.395	-0.435317	2.77446	-1.00301	2.87215	3.68373	2.1643	-1.11191	-2.27582	-2.03063	-0.907875
					5.6959	3.95643	-0.211081	2.76316	-0.455494	3.11833	4.67239	2.75682	-1.0421	-2.57701	-1.82173	-0.914008
					5.48926	4.02667	0.323515	2.71752	-0.167406	3.72032	4.9133	3.05886	-0.424517	-2.9058	-1.81917	-0.650299
					5.52236	4.09389	-0.0967542	2.66098	-1.19559	4.09697	4.86694	3.3789	0.107851	-2.45275	-1.77755	-0.339484
					5.47666	4.60605	0.44498	2.19218	-0.534419	4.03351	4.00815	3.04129	-0.268193	-2.85812	-1.93322	0.185219
					5.46061	4.5687	0.616728	2.54858	0.683322	3.90292	4.49073	3.01264	-0.604388	-2.98885	-1.96984	-0.333443
					5.39589	4.39971	0.251445	3.06458	-1.57334	4.10597	4.56902	2.43058	-0.479195	-2.82228	-1.53232	-0.0741263
					5.69752	4.60654	-0.160441	3.86799	-0.83648	4.42996	3.32938	1.53526	-0.13111	-2.74138	-1.49374	0.548794
					5.24528	4.56668	0.460943	3.01375	-1.12335	4.31215	2.18925	1.97471	-0.557055	-2.96533	-1.61844	0.115906
					4.10117	4.49893	0.246739	2.59518	-0.885624	3.97266	1.58337	2.30554	-1.07507	-2.67956	-1.42626	-0.35477
					5.41393	4.59101	0.527611	3.24848	-1.30486	3.67531	1.5297	1.52491	-1.00297	-2.72116	-1.4071	0.577893
					5.49276	4.17634	0.503794	2.88718	-0.385613	4.34321	2.5479	1.17042	-1.34179	-2.83353	-1.23731	0.207587
					5.6218	3.76425	0.145959	2.23332	-0.82971	4.06137	3.96248	0.740976	-1.48091	-2.38904	-1.43237	-0.338004
					5.58325	4.15375	-0.0641767	1.78102	-0.455409	4.21136	4.01278	0.814472	-1.07785	-2.18548	-1.52806	-0.952724
					5.43931	3.93392	0.0230161	2.59451	-0.791258	3.15186	3.10473	0.912497	-1.45226	-2.12247	-1.93673	-0.833288
					4.7768	3.8619	0.702088	2.22687	-0.448605	2.17642	4.00598	1.51485	-0.940146	-3.07492	-1.42174	0.0986217
					4.70939	3.88243	0.194365	1.87227	-0.558827	1.94071	5.21874	1.92211	-0.79233	-3.54001	-1.26533	0.746956
					4.91391	3.77692	-0.408658	2.06546	-0.431758	1.97395	4.65836	2.74235	-1.07429	-4.03337	-1.35724	0.811663
					4.62821	3.93706	-0.0780289	2.08866	-1.31027	1.59203	3.84486	3.2987	-0.797239	-4.54697	-1.53964	1.53688
					4.81336	3.8015	0.0409163	1.80195	-0.847503	0.962372	4.91183	3.06294	-0.407989	-5.04625	-1.13474	2.13131
					6.20148	3.9738	0.256308	1.91357	-0.00897044	1.5794	6.12283	2.33852	-0.544173	-4.89734	-0.902789	1.89655
					6.74065	4.19937	0.338224	2.09002	-0.425379	1.64459	6.11659	2.31414	0.127669	-5.26311	-1.67939	1.0559
					5.71851	4.18015	0.482463	3.04727	-0.706143	1.94637	5.93286	2.07021	0.167379	-5.53476	-1.81195	0.337596
					6.37179	3.81702	0.379477	2.2318	-0.816217	2.25647	6.42332	1.94044	-0.0989439	-5.27228	-2.27367	0.363934
					6.41151	3.66554	0.0742617	1.98757	-0.229465	2.28968	6.41638	1.37516	0.14101	-4.39583	-2.58421	0.29024
					5.97622	3.91055	-0.154614	2.32229	-0.195708	2.82914	6.23434	1.19979	0.199587	-4.14735	-1.71424	1.05
					6.29068	4.30851	-0.0083312	2.28408	-0.0410779	2.76238	6.27053	1.73062	0.137748	-4.95153	-2.08743	1.40656
					5.74484	3.98111	-0.297666	2.4849	-0.911617	2.98121	6.1212	1.74463	0.640836	-6.03786	-3.12792	1.62481
					6.83192	3.62071	0.143036	2.0197	-0.512244	3.1144	6.38913	1.68197	0.691423	-6.37288	-2.70911	1.46943
					6.28165	3.65978	0.591837	2.29136	-0.942926	2.82514	6.3999	0.806605	0.763143	-5.69039	-2.19824	1.87539
					6.34012	4.03394	0.248596	1.52164	-1.26496	3.01001	5.50143	0.913884	0.628089	-5.92014	-2.18004	2.29323
					6.62831	4.13217	0.492639	2.16677	-0.637356	3.43599	6.68597	0.827866	0.29665	-5.6476	-1.56737	1.9954
					6.03538	4.61331	0.305179	2.59571	-0.711588	3.02101	6.5544	0.818499	0.0374296	-6.48887	-1.94082	2.43983
					5.97301	4.45741	0.179482	2.32371	-0.473872	2.97048	5.64641	0.631314	0.134422	-6.87057	-1.75208	3.07483
					4.6425	4.26787	0.358748	2.10535	-0.260148	3.80824	6.96207	0.984787	0.160695	-6.22402	-1.66479	2.97995
					4.53315	3.77194	0.504254	2.38049	-0.581756	3.57269	7.31596	0.908907	-0.225663	-5.44157	-1.16432	2.63066
					5.17656	3.53187	0.613176	2.78623	-1.17926	3.13637	6.16656	0.596937	0.0141349	-5.2851	-1.74754	2.62446
					5.91243	3.64713	-0.0465408	2.33578	-2.02607	3.49328	6.15954	0.474133	0.583568	-4.3668	-1.48495	1.7931
					6.30947	3.79425	-0.325065	2.65306	-1.82068	3.9262	6.18007	0.571411	0.514066	-4.01922	-1.62778	1.17627
					5.8142	3.66163	0.378679	2.52399	-1.95024	3.18115	6.94218	-0.0425073	0.430622	-4.76675	-1.71918	0.554878
					6.0044	3.79132	0.0249808	2.9877	-1.28456	3.55861	7.69252	-0.0849442	0.588881	-5.44805	-1.72352	-0.41477
					6.81447	4.21819	0.209653	3.18558	-0.61985	3.58217	7.28341	-0.0109037	0.386991	-5.45607	-1.60957	-0.597683
					6.92026	4.29433	0.483709	2.83286	-1.59856	3.79686	7.12202	0.00294189	0.458257	-6.14344	-1.37528	-0.879346
					6.52283	4.37855	0.553045	2.25134	-1.16525	3.6248	6.67358	0.234441	0.445627	-6.23926	-1.88628	-1.37428
					5.38534	4.1336	0.189368	1.8886	-0.934118	3.80858	6.37384	0.311057	0.00411177	-6.53318	-2.38433	-1.0049
					3.89749	4.20775	0.472014	2.96916	-0.672008	3.88214	6.88388	-0.165767	0.311595	-7.02112	-1.3796	-1.06061
					4.98361	4.03267	0.63351	2.86475	-1.00971	4.00046	7.15472	0.148455	1.00366	-6.58497	-0.926612	-1.12203
					5.41442	3.99293	0.178072	2.28986	-0.404477	3.74343	6.12746	0.841212	0.581354	-5.88691	-0.348196	-1.67872
					5.43423	4.26918	0.517453	2.44181	-0.146079	3.86878	6.08704	1.5541	0.14781	-5.35889	-0.582641	-1.45979
					5.82974	4.42026	0.478967	2.55361	-0.163801	3.5125	5.63424	2.42079	0.54666	-5.12905	-0.66864	-1.17247
					4.70713	4.56764	0.432126	2.05336	0.0115335	3.71118	4.44379	3.30789	0.632922	-5.23981	-0.287586	-0.470328
					4.49247	4.23407	0.244081	1.42632	-0.189408	3.89947	3.92643	3.81316	0.370619	-5.01586	0.938703	-0.440314
					5.23992	4.3043	0.530935	2.24746	-0.482072	4.09428	5.69663	4.44269	-0.0979944	-5.98169	1.27006	-0.94676
					5.3124	4.21311	0.467006	2.87194	0.150143	4.22665	5.0831	4.51795	-0.29839	-6.47936	1.12921	-2.12663
					6.02881	4.39657	0.378535	2.75004	0.116137	4.09713	5.46213	4.66512	0.0102451	-7.50546	1.77093	-2.46635
					5.39062	4.24759	0.115419	2.22418	0.267585	4.46631	4.95051	5.17204	-0.171346	-7.4073	2.17765	-2.46555
					4.56282	4.36295	-0.448121	2.12773	-0.368019	4.17208	4.98856	5.44007	0.430936	-7.77877	2.45203	-2.4303
					6.59389	4.25929	-0.431627	2.439	0.276981	3.89791	6.61607	5.47542	-0.0234041	-7.78047	2.09578	-2.4144
					6.09977	4.27672	-0.325857	2.77998	-0.0982648	3.57282	6.43319	5.24393	-0.627271	-7.6105	2.41668	-1.55017
					5.53398	4.25043	-1.00082	2.38167	-0.437269	3.55236	5.57321	5.23351	-0.991585	-7.46293	2.20861	-0.635264
					4.98483	3.76971	-0.59349	2.36025	-0.0756672	3.40937	5.7399	5.47633	-1.20984	-7.20772	2.17759	-1.27377
					4.82962	3.67714	-0.42978	2.01375	-0.543437	3.6713	6.38854	5.3775	-1.32679	-6.83403	1.97019	-1.93302
					4.96347	3.2881	-0.196956	1.33856	-1.15426	4.24845	6.04628	5.62899	-0.943157	-6.53512	2.01632	-1.96843
					6.03974	3.48228	-0.498446	1.64384	-0.774931	4.01702	5.15434	5.98205	-0.894431	-6.6352	1.86172	-1.68288
					5.29917	3.93443	-0.740268	1.91407	-0.633059	4.2129	4.73027	5.91751	-1.52006	-5.74182	1.46252	-2.24382
					4.2393	3.94082	-0.116819	2.37442	-0.917757	3.69708	5.31799	5.90126	-0.624564	-6.41432	1.96758	-1.83789
					4.27928	3.81687	0.288294	2.79887	-0.561306	3.63936	6.05996	5.71058	-0.899786	-7.4382	2.35225	-1.40426
					4.25135	3.68793	0.0727006	2.79762	-0.768729	3.61995	5.82877	5.1243	-0.938611	-7.45376	2.07503	-1.44053
					3.99466	3.43771	-0.0459486	2.87077	-0.095855	3.83045	5.33477	4.2573	-0.275164	-6.9798	2.29435	-1.65473
					4.54359	3.30607	0.0526702	2.53566	0.141785	3.96114	5.33068	4.43578	-0.448545	-7.50572	2.2841	-1.01232
					4.39509	3.5559	0.471041	2.50955	-0.258362	4.198	5.29333	5.13315	0.067122	-7.82729	2.71263	-0.652677
					4.4651	3.90591	0.16027	3.14055	-0.701556	4.53654	6.05377	5.18748	-0.00605465	-7.79203	2.61609	-1.18964
					3.6628	4.13892	0.420422	2.72195	-0.0707358	3.89595	6.02316	5.13704	-0.721934	-8.22306	2.95991	-1.26983
					4.80842	4.41849	0.363208	2.82934	-0.788606	4.0197	6.47234	5.1909	-0.39211	-7.52982	3.21784	-1.58113
					5.15958	4.11355	0.0786824	2.87686	-1.02531	4.42201	5.96899	5.84524	-0.044942	-7.09685	3.49396	-1.83445
					5.5157	4.07836	-0.180698	2.79448	-0.75618	3.77812	4.57962	5.94621	-0.174099	-6.99521	3.6362	-2.09138
					5.64626	4.3739	0.116554	2.13993	-1.54127	4.18656	5.24334	6.1054	-0.222383	-6.12308	3.63809	-1.56535
					5.29243	4.38131	0.0471871	1.93303	-0.368705	4.36348	7.35581	5.88014	-0.17367	-5.17516	3.77574	-2.09113
					5.50809	4.52727	0.722341	2.09193	-0.536487	4.34157	6.81986	5.80889	-0.104234	-4.4482	3.43598	-1.51781
					6.15805	4.72427	0.582461	2.00535	-1.14684	4.25109	5.51614	6.05994	-0.0854506	-4.79888	4.02859	-1.54774
					6.16929	4.70035	1.00307	2.25714	-0.661204	4.46067	5.4292	5.98047	0.62068	-5.32305	3.64727	-1.0031
					4.39826	4.19742	0.747266	1.76533	-0.402995	3.90473	6.02413	5.29262	-0.459908	-5.3693	3.56652	-0.638417
					4.09825	4.38475	0.605253	1.71411	-0.62888	4.11626	7.09225	4.86387	0.217468	-5.21215	3.15331	-0.778406
					5.12956	4.09165	0.437758	2.12357	-0.647034	4.31059	6.7156	4.0662	0.424052	-5.25704	3.60243	-1.13857
					5.33918	3.91911	0.139828	2.70943	-1.03654	3.63012	5.04222	4.16851	0.961971	-4.08968	4.13602	-1.22894
					5.14833	3.82863	0.345404	2.43248	-0.972337	3.02918	5.03719	4.59974	0.693947	-4.21068	3.63586	-1.79657
					6.53018	4.06695	0.312348	1.40526	-1.67757	2.86117	5.62746	4.61297	0.547735	-4.26364	3.59758	-1.99381
					5.74621	4.04962	0.32166	0.881102	-1.5084	3.37567	6.43269	4.44111	0.317342	-4.2711	4.04815	-1.892
					4.73904	4.0411	-0.0756787	0.917261	-1.37241	1.26328	5.38046	3.58757	0.379323	-5.2404	3.12757	-2.13141
					5.06089	3.84355	0.234709	1.14269	-1.4844	1.18944	4.23558	2.94743	0.622212	-5.5882	2.54201	-2.55208
					5.119	4.34783	0.532575	1.52201	-0.978894	0.902963	5.87506	2.58046	0.921483	-6.05246	2.8303	-2.7814
					5.54106	4.30578	0.0884785	1.66399	-1.0004	1.00552	7.24746	2.46291	1.13118	-5.79325	3.33721	-1.86263
					5.30767	4.3677	0.147258	2.20639	-1.20433	1.24292	7.21073	2.30879	0.689565	-5.0398	2.72907	-1.03403
					5.05911	4.04125	-0.0444796	2.51944	-1.9005	1.35705	5.39925	1.794	0.031193	-5.17624	2.72222	-1.00303
					4.76187	3.82601	0.1043	2.86206	-1.76271	2.07548	3.96747	1.54944	0.113561	-5.91693	3.76098	-1.29561
					4.88647	4.12068	-0.0869157	2.59532	-1.54617	2.06854	5.89983	1.22515	0.00892288	-6.17735	3.61712	-1.04793
					4.43456	3.69607	0.173657	2.55675	-0.668745	2.51026	5.63511	1.06723	0.521197	-6.04109	3.48516	-1.36114
					4.40127	3.55461	0.471435	2.94282	-1.3196	2.64678	5.91267	2.04261	0.709413	-5.25296	3.39809	-0.936323
					4.1455	3.63942	0.164455	2.93544	-0.630517	2.7138	5.88509	1.90558	0.599009	-5.14925	3.36647	-0.559523
					4.87028	3.91399	0.20427	3.07013	-1.0441	2.90208	5.26134	1.24121	-0.0226816	-4.9001	3.23898	0.0775005
					5.7516	4.38311	0.0702704	2.64209	-1.95567	2.80349	5.37691	0.98169	0.421424	-4.75385	3.68963	0.564079
					5.4999	4.65769	0.22043	2.34088	-2.10902	2.86355	4.80584	0.966131	0.872411	-4.14666	3.42958	0.839942
					5.39155	4.25768	-0.294511	2.61778	-1.44971	2.4727	5.94153	1.32258	1.35477	-4.52736	3.73154	0.0241998
					4.98744	4.57747	-0.385189	2.70559	-0.920523	2.49166	5.44108	1.35295	1.09674	-4.8168	4.29757	0.598172
					4.49085	4.20254	-0.240089	2.86478	-0.284646	2.33787	6.16693	1.22215	0.995984	-4.24109	3.81603	1.06609
					4.08841	4.05493	-0.293214	3.05014	-0.443348	2.35236	6.26638	1.01624	1.38828	-3.9271	3.68995	0.599083
					4.66892	4.19357	0.0168877	2.81624	-0.81529	2.88708	5.49859	0.895475	1.02087	-3.83095	3.61213	0.278201
					5.22766	4.39279	-0.205212	1.64687	-0.787459	3.20156	5.41291	1.42131	0.876023	-3.86541	2.95258	-0.756918
					5.32229	4.0978	-0.15169	1.2984	-1.62993	3.03443	4.13203	1.76917	1.23857	-3.59022	3.05309	-1.19599
					4.27942	4.00751	0.219741	1.2226	-0.996653	2.93071	5.81347	2.18592	0.711196	-3.40856	3.09094	-1.46443
					3.63011	4.08027	0.547076	1.77119	-0.494965	3.08441	6.54082	2.25263	0.746476	-3.31889	3.50873	-1.93088
					4.27156	4.13419	0.177627	1.97184	-0.678505	3.30205	6.18206	2.77109	0.521619	-3.13935	3.03908	-1.44768
					5.27714	3.52799	-0.0678947	2.36776	-0.918585	3.26462	5.76154	3.09631	0.744552	-3.50233	2.30361	-1.98649
					4.86589	3.18596	0.0715147	2.31314	-0.526447	3.16401	6.29688	3.07448	0.540664	-3.39464	3.25377	-1.82671
					4.08896	3.34194	0.248645	2.65226	-0.812429	3.06721	5.33598	3.36186	0.393829	-3.53646	3.20306	-1.42106
					5.11246	3.302	0.351136	2.93194	-1.16905	3.20836	5.63267	3.60304	0.68088	-4.21904	2.13782	-1.64336
					5.06006	3.5516	0.426277	2.07106	-1.28444	2.97995	5.33282	3.72456	0.10798	-4.97322	2.36835	-2.11363
					5.19038	3.54446	0.452568	1.82056	-0.877638	2.66116	5.50649	3.50403	0.141789	-5.28527	2.08127	-2.0277
					4.67477	3.79814	0.412802	1.80395	-1.17055	2.33806	5.76004	3.08279	0.0839996	-4.74772	2.07109	-2.52261
					3.71357	4.00759	0.0637396	0.917787	-1.95113	2.18097	4.9502	3.18033	0.142059	-4.86967	2.06069	-1.79641
					4.87694	3.3355	0.316303	1.2945	-1.32971	2.71529	5.59063	3.29541	0.0457909	-5.77951	2.5915	-0.726356
					5.75563	3.33126	0.224442	1.44357	-0.541356	2.53404	5.46909	3.17065	-0.116314	-5.03303	2.39975	-0.686861
					4.77064	3.4728	0.19187	1.99633	-0.389719	2.77251	5.68835	2.1826	-0.433215	-4.2977	2.46162	-0.288358
					5.2259	4.11523	0.256286	2.66868	-0.962664	3.80421	5.69106	1.26301	-0.498898	-4.26388	2.05823	-0.94447
					4.73216	4.34126	-0.357925	2.10271	-1.20533	3.78232	5.8553	1.04232	-0.589634	-5.04961	0.989119	-1.68547
					4.67599	4.29122	-0.259299	1.7828	-0.769919	3.23885	4.60181	1.0668	-0.301101	-5.13481	0.48007	-2.13204
					4.46299	4.31614	-0.183524	1.53758	-1.38256	3.10791	5.24781	1.75413	-0.660482	-4.50931	1.19416	-2.90497
					4.4661	4.18404	-0.219515	1.68405	-1.45306	3.09787	5.93274	2.75884	-0.637813	-4.07443	1.17008	-3.1629
					4.31708	4.60387	-0.163846	1.93144	-0.342396	3.03449	5.75394	3.0035	-0.778048	-4.30538	1.17715	-2.85298
					4.00014	4.30305	-0.0430759	1.74713	-0.697822	2.21839	5.75423	2.43386	-1.05459	-4.2646	1.75191	-2.95445
					5.59911	3.67691	0.069737	1.48651	-1.29601	2.28284	5.94115	1.92673	-1.28822	-4.17473	1.16109	-3.02653
					5.33096	3.82782	0.0435249	1.71925	-0.749896	2.22245	5.61071	2.12251	-0.942495	-4.1647	1.0356	-3.07997
					5.22941	4.00047	0.0112559	1.04984	-0.243467	2.68111	5.95791	2.21711	-1.45937	-3.66928	1.6323	-3.1138
					6.08427	4.08412	0.0593693	0.443003	-0.372811	2.24424	5.49247	2.08723	-1.26329	-3.31552	1.83483	-2.71154
					4.99285	4.04921	-0.0390581	0.635614	-0.997695	2.25357	5.83019	1.80199	-0.866772	-3.24182	1.43354	-2.75194
					3.89258	4.02081	0.164153	1.24793	-0.70155	2.36207	6.90062	2.08913	-0.988856	-2.45439	1.34677	-2.85351
					4.91487	4.14437	0.219899	1.90292	-0.845874	2.89604	6.11254	2.25762	-0.962122	-2.28642	1.86791	-2.83919
					6.44513	3.95759	0.311358	2.27019	0.202039	3.09963	5.36603	2.20987	-0.636015	-1.96545	2.13053	-1.94572
					6.24583	4.22756	0.213441	1.54196	-0.635361	3.01014	6.38141	1.81569	-0.437202	-1.05856	1.74243	-2.00273
					5.66443	4.08173	-0.0407637	1.60953	-1.25786	3.17037	5.26038	0.990998	-0.407724	-0.641498	0.480753	-2.25625
					6.14379	3.85549	-0.567164	2.0147	-1.3477	3.12731	5.18785	0.684415	0.349481	-1.27981	0.15781	-2.22554
					5.59826	3.77995	-0.175623	2.17422	-0.918491	3.06079	6.14508	0.129777	0.357103	-2.25436	0.211145	-2.34881
					5.25367	3.60876	0.134179	2.16655	-0.386264	2.29291	6.4222	0.547217	0.434826	-3.04229	0.408771	-2.10567
					5.58571	3.47519	-0.237864	1.82525	-0.263944	2.25629	5.93803	1.02215	0.479311	-3.64115	0.556625	-1.75661
					6.39472	3.58156	-0.214492	1.76946	-0.652732	3.26829	4.80498	1.11822	0.38919	-4.1514	0.52405	-1.4273
					6.06168	3.71294	0.0400996	1.97772	-0.369953	3.01336	4.31764	0.906794	0.881949	-4.19162	0.615749	-1.43015
					5.36467	3.62694	-0.0601806	1.6966	-0.565617	3.26482	5.81325	1.11669	1.06216	-5.21473	1.13818	-1.59802
					5.78777	3.93327	0.245264	1.61301	-0.951473	2.9714	6.63165	1.11516	1.02502	-5.27047	0.983107	-1.69167
					5.34292	4.03078	0.792151	0.931721	-1.36287	2.92438	6.00655	1.39554	1.05053	-5.44834	1.33253	-1.62886
					4.75748	4.27496	0.508758	1.19186	-1.72948	3.21086	6.99066	0.791135	0.779852	-5.0999	1.47906	-1.31725
					4.88182	4.36114	0.374103	1.53716	-0.877952	2.69382	6.50522	0.808632	0.726444	-4.32024	1.03821	-1.13817
					4.19123	4.06823	0.650972	1.16851	-0.771527	2.7309	5.56692	0.945534	1.0371	-3.21787	0.946384	-0.86635
					4.46594	4.1259	0.643684	2.14793	-0.948592	3.12652	5.7306	0.550091	0.922145	-2.63339	1.09313	-1.24986
					5.56512	4.11607	0.410697	1.72634	-0.844435	3.43485	6.05263	0.385577	0.995032	-2.76766	1.71302	-1.39788
					6.13547	4.07727	0.372466	1.60461	-0.381736	3.05449	5.3262	0.472867	1.21495	-2.36086	1.57599	-1.99944
					5.59693	4.03591	0.376759	2.5542	-0.0258587	3.34318	4.95957	0.566619	0.639753	-2.40961	1.51243	-2.11309
					5.3331	4.44207	0.193731	2.32838	-0.416303	3.37143	5.77042	0.713031	1.02599	-2.80547	1.90202	-1.79195
					6.4686	4.62553	-0.0515795	1.7482	-0.513021	2.96664	6.61484	0.545399	1.57021	-2.9352	1.93087	-1.74726
					6.32941	4.42288	0.295573	1.2753	-0.111235	3.12236	5.10486	0.616115	1.65574	-3.97066	1.63989	-2.34638
					4.85927	4.54033	0.577446	1.77675	-0.985888	2.35247	4.24766	0.658597	1.74345	-4.38752	1.16383	-2.32119
					4.74691	4.77682	0.358859	1.85144	-0.994354	1.63261	4.51274	0.949045	1.1996	-3.15501	1.41716	-2.55768
					5.24879	4.45444	0.134621	2.20799	-0.849832	1.87395	6.74439	0.5171	0.922759	-2.90013	1.50124	-3.06626
					4.8201	4.06754	-0.309028	2.17847	-0.651221	1.88372	7.52673	-0.47966	1.14541	-2.74566	1.75795	-3.01863
					4.45567	4.49653	-0.318726	1.91872	-0.852452	1.62666	5.54037	-0.701745	1.40634	-2.5363	1.75392	-3.18884
					3.39309	4.15044	0.282849	1.96646	-1.34094	2.0993	5.86068	-1.14087	1.3536	-2.92755	1.51967	-3.08919
					4.7057	3.87894	-0.0387499	1.92174	-0.960968	2.17379	7.74158	-0.9157	1.05536	-2.85297	1.52689	-2.59778
					4.9271	4.5245	-0.0488707	1.35946	-1.09386	2.49321	6.35351	-0.348216	0.960245	-2.98288	1.29608	-1.90947
					5.28976	4.29625	-0.0260752	1.31256	-1.64257	2.31205	4.79268	0.0664645	1.1361	-3.33036	0.826247	-1.11413
					5.09648	4.06203	-0.00707858	2.16039	-1.37268	2.90496	5.56277	0.297584	1.40483	-4.49482	1.36725	-1.80646
					5.49496	4.0232	0.138691	2.01839	-1.32167	2.82582	5.85462	0.135745	0.988703	-4.79667	1.04152	-2.11374
					6.35783	3.74494	0.0161985	1.86547	-0.767081	2.8013	5.21561	-0.0670074	1.28301	-4.94476	1.10204	-2.34775
					5.16456	3.86749	-0.0102465	2.3162	-0.463371	2.55183	5.15067	0.61094	1.44113	-4.6308	0.918763	-2.41579
					4.6468	4.08923	-0.136112	1.93242	-0.262641	3.1689	5.15944	1.36892	1.41477	-4.21467	0.671863	-2.48113
					5.94566	4.2713	0.204468	2.48597	-0.411792	3.09506	4.66186	1.85609	1.3474	-3.21681	0.906877	-2.09467
					5.29733	3.76359	0.0806035	3.10663	-0.847805	3.11538	3.71209	2.05777	1.14065	-2.80669	1.01005	-2.16003
					5.36621	3.99336	-0.275319	1.87479	-0.71805	2.6424	4.22371	1.61819	0.9853	-2.54391	1.35223	-1.92925
					5.25862	4.09947	-0.608601	1.60104	-0.935919	2.18322	4.68919	1.15076	0.776981	-3.30093	1.42895	-2.3956
					4.49165	3.61107	-0.189492	2.11659	-1.50374	2.55956	4.72525	0.618503	1.0455	-3.17673	0.911854	-2.96453
					5.79651	3.52421	0.0075727	2.54053	-1.41394	2.39002	5.10315	0.975674	0.801386	-3.59241	1.00165	-2.80875
					5.68748	3.89996	0.101522	2.24454	-1.00993	2.77938	5.17446	2.0948	0.472947	-2.75229	0.973863	-2.50386
					5.36575	3.7266	0.219868	1.29189	-0.726152	2.97856	5.2755	1.92034	0.917533	-2.97546	0.837927	-2.95327
					4.55279	3.7351	0.15365	0.542125	-0.260565	2.68059	4.82752	1.42799	1.32658	-3.04609	1.14609	-2.85129
					4.39017	3.23142	0.424851	0.831056	-0.626501	2.57623	4.2225	1.32262	0.173742	-3.21303	1.27977	-2.209
					5.43233	3.01175	0.250929	0.776493	-0.435651	1.93023	4.37629	0.875737	0.348151	-4.56315	1.09006	-1.0856
					4.51765	4.04158	0.336664	1.00003	-0.543831	1.66179	4.83508	0.915886	0.508163	-4.79844	0.895722	-0.979942
					4.55269	4.2262	0.448496	0.0833798	-0.964358	2.34454	5.72194	1.23239	0.000640007	-4.52636	1.21939	-1.01089
					4.73479	4.32181	0.241277	0.43892	-0.177846	2.66433	6.4091	2.1228	0.475319	-4.71357	0.559748	-0.915468
					4.495	4.29166	0.0892156	1.07614	-0.823391	2.77507	5.46	2.49053	0.636999	-4.79383	-0.125417	-0.870214
					4.87305	4.38178	0.236024	1.59375	-0.414806	2.7025	5.25275	2.43396	0.644539	-5.17223	0.383512	-0.971905
					4.64813	4.07421	0.0863621	1.91096	-0.366405	2.57346	5.05322	2.58985	0.264748	-5.24039	0.0879947	-1.09111
					5.10119	3.84932	0.451685	1.95612	-1.08295	2.84068	4.06787	1.74627	0.207342	-4.22841	0.141604	-1.40277
					5.23511	3.59434	0.348162	1.48692	-1.42135	2.67001	4.57392	1.02669	0.517632	-4.01413	-0.623917	-2.14292
					6.23051	3.42336	0.151393	0.984546	-1.76267	3.11459	4.91193	1.26466	1.2651	-4.75594	-0.746954	-1.87992
					6.14311	2.99474	0.0995708	0.86932	-1.48202	2.64234	4.68926	1.45897	0.862895	-5.0752	-0.217596	-2.1901
					4.63432	3.14144	-0.128353	1.08326	-1.1846	2.66707	5.79429	1.13432	0.998603	-5.23179	-0.277485	-1.70678
					3.50654	3.2721	-0.342143	1.1761	-1.07374	2.69459	4.84136	0.723136	1.31197	-4.79941	-0.139151	-1.54346
					3.53901	3.37369	0.0463796	1.80492	-1.2942	2.86142	4.57786	0.386899	1.00363	-4.79308	0.336744	-1.65765
					3.27431	3.72961	0.0185973	2.14464	-0.825851	2.60807	4.919	0.495646	1.04592	-5.24783	0.156363	-1.64172
					3.14457	4.14758	-0.172482	2.05488	-0.878621	2.68115	4.91075	0.256608	0.931941	-4.82663	0.343286	-1.03602
					3.06128	3.88309	0.110962	1.79555	-0.874033	3.45014	5.71091	0.138238	1.3337	-3.63271	-0.526714	-0.318017
					3.88972	3.89358	0.131368	1.78392	-0.863308	3.38766	5.08782	0.514874	1.42795	-3.36898	-1.56623	-0.189904
					3.97235	3.72088	0.373626	1.47606	-0.534494	3.6404	4.43629	0.740917	1.43234	-3.15104	-0.663698	-0.951449
					3.24774	3.64038	-0.176597	1.86953	-1.20045	3.50993	4.75426	0.726726	1.41493	-3.88774	-0.56024	-0.327705
					3.24151	3.59392	0.0415495	1.973	-1.2097	3.40503	4.44879	0.80258	1.27525	-3.52902	-0.433342	0.477277
					3.28497	3.89208	0.433067	2.31058	-1.19242	3.60666	3.50017	0.862338	1.1119	-3.40931	-1.03445	0.405431
					3.89174	4.0178	0.219333	1.95138	-1.42007	3.51816	2.36911	0.634023	1.15425	-3.77436	-0.958116	-0.142665
					5.66702	3.62776	-0.208365	1.73469	-1.83997	2.90478	0.772626	0.890179	1.19723	-4.31885	-1.53656	-0.825025
					5.93137	3.51094	-0.245739	1.74804	-1.42515	3.46871	0.822919	1.44129	1.12882	-4.72083	-1.45605	-0.798595
					4.42404	3.38929	0.224302	1.43863	-1.24797	4.05032	0.495096	1.92452	1.70016	-5.0395	-1.52015	-0.873456
					5.12712	3.18863	0.265232	1.56259	-1.97658	3.36475	0.753382	1.75012	1.58842	-4.56417	-1.49836	-0.768864
					4.66277	3.30425	0.323733	1.60593	-2.30821	2.99075	0.00769946	1.91034	1.63697	-4.08336	-1.08888	-1.03825
					4.82283	3.97054	-0.155807	2.00016	-1.01593	3.20395	0.165959	2.17756	1.49571	-3.61862	-1.53299	-0.915685
					5.54231	3.84526	0.11618	1.84568	-1.357	2.44482	-0.710097	2.58216	1.34832	-3.27061	-1.76465	-1.06326
					5.24768	3.94436	0.0903507	1.65835	-1.27278	2.11828	-0.539795	2.95321	1.40281	-2.24208	-1.55303	-0.67631
					5.19092	4.52109	-0.0532837	1.66582	-0.561137	2.60518	1.25017	2.72418	1.34823	-2.30701	-1.84801	-0.796951
					5.41718	4.25284	-0.395505	1.26579	-0.653859	2.15925	1.66525	2.52186	1.56377	-1.92444	-1.89059	-1.34141
					4.8365	4.20919	0.11244	1.67895	-0.723531	2.36353	1.2649	2.29547	1.08735	-1.68496	-1.51356	-0.736655
					4.01044	3.74875	0.551319	2.30824	-1.47201	3.45349	0.151199	2.40685	1.28299	-1.46486	-1.88711	-0.804244
					5.1579	3.98724	-0.067068	2.87984	-1.89823	2.94081	-0.772087	2.34561	1.11777	-1.80287	-1.64017	-1.02237
					4.76032	3.87757	0.564936	3.66029	-1.79851	2.32158	0.321811	2.5722	1.60984	-2.41778	-2.26213	-0.663441
					4.37337	3.75576	0.453557	2.27559	-1.56198	1.8044	0.629197	2.85867	0.863375	-3.15514	-2.05306	-1.18145
					4.86948	3.71882	0.605078	2.45335	-1.42806	1.98924	0.396535	3.08796	0.372418	-3.68754	-1.71293	-1.97349
					5.49807	3.39394	0.149097	3.0825	-0.99559	1.86473	0.505003	3.19348	0.395127	-3.93284	-2.24777	-1.95057
					5.40363	3.43142	0.276392	2.6438	-0.92161	1.26132	0.0242751	3.40629	-0.225209	-3.7069	-2.22166	-1.00106
					4.56904	3.18365	0.472159	2.51718	-0.741896	1.76511	-0.179624	3.60516	-0.121565	-3.80192	-3.15633	-0.760021
					4.4101	3.05065	0.0231648	2.08657	-1.28106	2.03122	-0.315603	4.31404	-0.207302	-3.76194	-2.64254	-1.08143
					4.98889	3.30554	-0.351845	1.97003	-0.785499	2.20657	-0.468426	5.14269	0.0486553	-3.06883	-2.90418	-1.32934
					5.13941	3.37599	-0.364561	1.78078	-1.10165	2.77974	-0.306337	5.37265	0.415472	-3.20506	-3.32761	-1.46401
					5.14354	3.4779	-0.42504	1.98594	-2.1662	2.82555	-1.05362	5.73331	0.76708	-2.88545	-3.30259	-1.40469
					4.05143	3.38985	-0.209693	2.47196	-2.09394	2.7121	-0.0788338	5.41154	0.690618	-1.73456	-3.06829	-2.0145
					3.71364	3.30829	-0.551744	2.88495	-1.8473	2.61887	0.911785	4.79659	0.720585	-1.25796	-2.70146	-2.06411
					4.40475	3.80539	-0.797876	2.88657	-1.53499	2.36336	-0.292805	3.99287	0.351716	-1.18361	-2.47066	-2.35703
					4.16721	3.93397	-0.562628	2.96768	-1.59754	2.78858	-0.485388	2.67364	-0.284961	-0.872957	-2.80336	-2.92125
					5.58757	3.76287	-0.390447	3.13788	-1.48356	2.20004	0.462102	1.41458	0.0752476	0.354643	-2.49204	-3.43892
					5.89917	4.0248	-0.442896	2.72706	-1.69719	1.75384	0.76167	1.5196	0.581166	0.794146	-3.14236	-2.41781
					5.88418	3.84164	-0.00946337	2.08601	-1.92415	2.0775	0.770792	2.915	0.163742	1.16611	-1.87954	-2.69481
					5.90991	3.455	-0.380713	1.8357	-1.8118	2.48219	0.923905	3.79759	0.191342	1.21789	-1.64	-2.66782
					5.26383	2.97764	-0.523284	2.02323	-1.99741	1.80215	0.39087	4.31194	0.322708	1.64119	-2.24824	-3.08448
					5.30356	3.58999	-0.38983	1.68523	-1.53503	1.50659	0.506593	4.64454	0.402544	1.55842	-1.30217	-3.05808
					5.43256	3.89538	-0.166965	1.46056	-1.61202	1.43015	-0.201963	4.41013	0.200587	1.1221	-1.58396	-2.77437
					4.0587	3.9274	-0.0979632	2.0932	-1.63151	1.90008	-0.658994	4.56125	0.799431	0.235802	-2.67662	-1.96416
					2.34794	3.61595	-0.112492	2.55182	-1.29607	2.04159	0.499588	4.89727	0.752654	0.873146	-3.28692	-2.26239
					3.67499	3.92703	0.173185	2.46273	-1.91578	2.74038	1.03981	5.3337	0.576245	1.85181	-2.89757	-2.88307
					4.44887	3.56585	-0.176633	2.43622	-1.87363	2.62276	-0.240686	5.79845	0.786245	2.42308	-2.8254	-3.19051
					4.1177	3.43722	0.126189	1.73093	-1.61793	2.49348	-1.12306	6.0164	0.419748	1.99923	-2.50756	-3.31362
					5.71794	3.81101	0.0244365	2.00209	-1.3679	2.27338	-2.02093	6.15107	0.676558	2.45004	-2.9589	-3.39434
					5.51488	4.00265	0.138717	2.3128	-1.15553	1.91295	-0.517293	6.19906	0.783481	3.04954	-3.17271	-2.32248
					5.04269	4.17354	-0.114666	2.01069	-0.691773	2.56271	-2.00635	6.27321	0.187668	3.05824	-3.2457	-1.66965
					5.01408	4.27216	-0.25633	1.74037	-1.05325	3.18309	-1.75861	6.57082	-0.466178	3.60523	-3.67332	-1.21044
					5.01434	4.65915	0.023673	1.50678	-1.53499	2.7374	-0.728176	6.84888	-0.875816	3.32424	-3.12828	-1.45725
					5.61522	4.64352	0.319381	1.29332	-2.07914	2.64602	0.153885	6.89046	-0.443661	2.79928	-2.75682	-1.72879
					5.36989	4.34489	0.112721	0.668918	-1.56865	2.13313	-0.182438	6.89053	-0.857609	3.1657	-2.51066	-2.07741
					6.23794	4.54242	-0.0703273	0.706703	-1.27736	2.72392	0.380948	7.03636	-0.613512	3.14836	-3.36261	-1.87825
					6.3495	4.80612	-0.110115	0.615114	-0.861911	3.02091	1.4126	6.73517	-0.841455	3.42792	-3.34888	-1.78288
					6.74935	4.41543	-0.443354	1.28723	-0.0607666	2.35959	2.23421	6.5018	-0.765495	3.21361	-3.44555	-1.45779
					6.41734	4.23146	-0.0568228	1.77033	0.0294557	2.12889	1.44518	6.68952	-1.03216	3.11742	-4.05461	-0.576132
					6.48233	3.95501	-0.0967908	1.65326	-0.196726	2.42796	1.35153	6.32827	-0.842371	2.21601	-3.90984	0.144682
					4.89367	3.58921	0.223138	1.88704	-0.520904	2.71749	2.28412	6.16396	-0.643348	1.98496	-3.88631	-0.0820727
					4.96813	3.77814	0.120356	1.66644	-0.563422	2.99626	1.62944	6.84738	-0.555635	1.85212	-3.28403	-0.642202
					6.52476	3.84257	-0.678301	1.56331	-0.876072	3.54918	2.56533	6.72869	-0.155002	2.01039	-2.66015	-0.802517
					5.76245	3.34611	-0.403474	2.14815	-1.23088	3.45452	3.35229	5.87334	-0.173007	1.96734	-3.56834	-0.509673
					4.71391	3.38627	-0.261655	2.20069	-1.06105	2.67915	2.95943	4.75154	0.0133496	1.78636	-3.72494	0.203554
					3.6512	3.64454	-0.114963	1.39053	-1.09006	2.00519	2.34208	3.87203	0.619857	1.90997	-4.26469	0.151189
					4.24768	3.68485	0.483435	1.81275	-1.49615	1.87697	2.43528	2.54076	0.36286	1.34235	-4.96604	0.74667
					4.07278	3.24989	0.547239	2.00929	-1.47449	2.08098	1.96126	2.17491	0.493731	0.564799	-4.55193	0.412843
					3.71918	3.23113	0.409272	1.67921	-1.30615	1.48358	2.35362	1.85226	0.635933	1.17404	-4.70295	0.377101
					4.76565	3.49318	0.0643021	1.25674	-1.14146	2.0214	3.10956	1.87931	0.192535	1.06975	-4.62584	0.729007
					5.03747	3.24716	-0.0289526	0.746386	-1.22028	2.12914	4.6629	2.136	-0.0439408	0.994463	-4.17569	1.17602
					4.42032	3.56915	0.178318	0.410174	-0.97053	2.17809	5.17935	2.2704	0.320222	0.528236	-3.87799	1.70367
					5.26064	3.61673	0.183324	1.19986	-0.617066	2.33925	3.68885	2.36171	0.544279	-0.627106	-4.22948	1.93472
					5.7289	3.5472	0.611197	1.11193	-0.94805	2.17809	1.95139	1.86469	0.744982	-0.620489	-4.20215	1.32434
					5.29732	3.42984	-0.427276	1.22418	-0.411933	2.53429	0.285478	1.99869	1.34448	-0.883237	-3.37686	1.30636
					4.82226	3.25727	0.141107	1.56414	-0.851237	2.20395	-0.234664	2.21545	1.09089	-1.33053	-2.94854	1.42335
					4.84765	3.3556	-0.371786	1.2223	-1.26073	2.6456	-0.159667	2.30814	1.12723	-1.00308	-2.55558	1.19054
					4.35194	3.60559	-0.524684	1.27499	-1.06937	2.59131	0.596744	1.82353	1.0214	-1.3747	-2.17529	1.54664
					3.12624	3.45918	-0.162944	1.00343	-0.594399	2.83474	1.39715	1.63632	1.07794	-1.29296	-2.13188	1.66356
					2.71537	3.57816	-0.203232	0.86201	-0.579512	3.02161	1.69199	1.74148	0.825064	-1.18764	-2.76456	1.73479
					2.51299	3.30092	-0.0901549	1.18779	-0.489212	2.54731	0.805844	1.95698	0.709086	-1.53529	-3.05863	1.89356
					3.92201	3.51793	0.168142	0.826408	-0.425332	2.24958	1.85989	2.08706	0.972929	-2.00752	-3.08675	2.30608
					4.19875	3.37654	0.340369	0.873338	-0.58496	2.10478	1.33296	2.04555	1.41224	-2.01726	-2.29302	2.32168
					4.67703	3.02673	0.021423	0.883948	-0.977108	3.03428	1.09609	2.36065	1.2356	-2.52233	-1.91946	2.87085
					4.42531	3.04825	-0.392552	0.679463	-1.14187	2.4169	1.35706	2.37005	1.29239	-2.39041	-2.45627	2.84805
					4.75422	3.07519	-0.333596	0.954298	-1.10667	2.1744	1.23388	2.12976	1.00571	-2.04487	-1.69417	2.58547
					6.00264	3.0133	-0.172611	1.39246	-0.968308	2.015	1.82034	1.8913	1.12721	-1.65492	-1.03045	2.6757
					4.82554	3.67483	-0.394798	1.60595	-1.38228	2.00772	2.95497	1.85887	1.66175	-2.35592	-0.814484	1.92281
					5.4885	4.06959	-0.355055	1.67271	-1.48098	1.3683	2.34285	1.46643	1.55031	-2.8033	-0.686345	1.26657
					5.55906	3.85723	-0.725754	2.66609	-1.14451	2.25565	1.60939	1.15858	1.75364	-3.17631	-0.759746	-0.0653696
					4.29739	3.69367	-0.0753097	2.73799	-0.0642365	2.29217	1.36922	0.882987	1.47446	-3.2685	-0.42438	-0.555166
					4.99766	3.72086	0.189841	2.316	-0.321308	2.34547	2.40832	0.248979	1.40746	-3.7921	-0.738026	-0.854102
					4.62187	3.99618	-0.401095	2.20281	-0.93853	2.10192	2.1233	-0.0253632	1.53145	-4.28429	-0.385174	-0.370326
					4.02049	3.35764	-0.202367	2.16371	-1.95685	2.48313	0.836776	-0.166028	1.99782	-4.7503	-0.473302	0.412564
					6.21694	3.54465	-0.0122417	2.91552	-1.95648	2.24557	0.868054	-0.471845	1.56139	-4.40127	-1.22875	-0.130125
					5.64564	3.16961	-0.149088	2.99473	-1.5999	2.23607	-0.190903	-0.993616	1.29644	-4.31025	-1.7348	-0.276381
					5.22265	2.8746	-0.160561	2.4597	-1.46823	2.97825	0.258129	-1.2405	1.36307	-5.26136	-1.65494	-0.66142
					6.58491	2.65249	0.138652	2.78182	-1.00287	2.45354	0.169461	-1.13419	1.58219	-4.90168	-1.96018	-0.811153
					6.7362	2.73352	0.126725	2.21517	-1.18942	2.73078	-0.974203	-0.450873	1.65702	-4.22717	-1.92991	-0.807902
					5.85286	3.67192	0.304572	1.30116	-1.35428	2.55116	-0.81974	0.101571	1.7557	-4.06192	-1.90639	-0.419883
					5.54001	4.07858	0.424434	1.71916	-2.30583	2.88061	0.668454	0.415159	1.22734	-3.56393	-1.5284	0.31589
					5.95803	4.39179	0.395745	1.35324	-1.58312	3.37511	1.57151	0.336558	0.855414	-3.2386	-1.16043	0.865509
					5.52108	4.61925	0.0820735	1.75212	-1.05486	3.24073	1.47941	-0.58237	0.706484	-2.90184	-0.411817	1.04921
					5.50341	4.28211	0.746875	1.51499	-1.01288	3.09206	1.84348	-0.710082	1.11115	-2.44112	-0.858905	1.15567
					6.73666	4.10011	0.352171	1.38167	-1.80383	3.16854	3.61327	-0.22794	0.675331	-3.12209	-0.940078	1.42063
					6.05099	3.76882	0.168178	1.33939	-1.21981	3.068	3.24549	-0.350086	0.859136	-3.03749	-1.36135	1.70124
					6.9086	3.82472	-0.236175	1.78232	-0.859484	3.4519	2.6815	-0.278775	0.573333	-3.05028	-1.63858	1.85952
					6.65671	3.85758	-0.318233	1.54111	-0.425659	3.44483	2.65116	-0.312006	0.649804	-3.01347	-1.52761	1.37782
					5.71995	3.64947	-0.563875	1.59244	-1.12875	3.01844	0.615575	-0.659879	0.852984	-1.45185	-1.23779	0.261319
					6.16563	3.65163	-0.276836	1.76881	-0.803297	2.57843	-0.330842	-0.937077	0.488837	-0.722215	-1.31695	-1.04409
					5.9087	3.74998	-0.0935919	1.41896	-1.22141	2.2779	1.37767	-0.674883	0.698951	-0.0236263	-1.56208	-1.12078
					6.35836	3.95842	-0.416888	1.69569	-1.35869	2.08209	2.03055	-1.00708	1.42578	-0.183361	-1.90618	-1.27159
					6.09809	4.11434	-0.105574	2.03854	-1.73704	2.15735	2.29139	-0.841553	1.32581	-0.788086	-1.63604	-0.935693
					5.67083	4.25323	0.587939	1.69982	-1.64241	1.88255	1.6418	-0.60332	1.15776	-0.263614	-0.693706	-1.12006
					5.70501	4.08311	-0.227363	1.7008	-1.30976	1.66323	1.73447	-0.13009	0.946001	-0.101115	-1.08916	-1.40068
					5.40983	3.49483	0.0249122	1.54758	-2.34511	2.29618	0.702916	0.741662	1.32348	1.18581	-0.863583	-1.10134
					5.15914	3.25848	-0.0902234	0.918782	-1.64041	2.78184	1.14892	0.647298	1.37538	1.49115	-0.322356	0.134253
					5.40475	3.28902	-0.238092	0.766745	-1.3906	3.34657	0.220405	0.462368	1.37314	1.63853	-0.130564	0.407694
					3.33717	3.03506	-0.349659	0.991932	-2.19293	3.01571	0.676971	0.471032	1.11843	1.39331	-0.149838	0.758244
					2.82452	2.95527	-0.250006	0.499025	-2.01197	3.24111	-0.0890317	0.800607	1.15099	0.370555	-0.556117	0.861666
					4.84329	3.21951	0.137875	0.521317	-2.12866	3.35112	0.22006	0.901819	1.37793	-0.212474	-1.08088	1.33045
					4.77392	3.37393	-0.0447943	0.463525	-2.18075	3.61615	-0.386535	1.11341	1.67008	-0.0861274	-0.683424	1.71215
					4.61519	3.59808	0.28491	0.497025	-1.96215	3.15352	-0.246913	1.44652	0.986135	-0.285524	-0.526521	0.832248
					4.25637	3.73634	0.0840638	0.419982	-1.74253	3.1288	1.28455	0.801159	1.2557	-0.407475	-0.271076	-0.117857
					5.05096	3.4307	0.0149823	0.371138	-1.90818	3.14239	1.45951	0.380874	1.69993	-1.35307	-0.614358	-0.66348
					5.86653	3.37798	-0.146444	0.419278	-1.77961	2.64821	1.30066	0.342345	1.76675	-1.5281	-0.728363	-0.818677
					5.18252	3.2744	-1.11019	0.751006	-1.56682	2.54289	0.661854	0.347189	1.45826	-1.39527	-1.17136	-0.650305
					4.90761	3.44625	-0.149498	0.885837	-0.874138	2.51458	0.87328	0.472482	1.25297	-0.362256	-2.35188	-0.250929
					4.98028	3.13022	-0.103066	0.50283	-0.456363	2.83521	0.613001	0.793693	1.04772	-0.380368	-3.00288	-0.136795
					5.31503	3.33579	0.171062	0.69578	-1.28824	3.07415	0.549356	1.17959	0.880894	-0.76789	-3.49304	0.199291
					4.00798	3.73811	-0.162364	0.54319	-1.24852	2.82521	1.75381	0.955446	0.94521	-1.77874	-2.76965	0.368268
					3.84829	3.77776	0.0956001	0.892867	-1.15055	2.641	2.36519	0.862571	1.25008	-2.73355	-3.36402	0.953702
					3.81548	3.89447	0.122231	0.655715	-1.6026	2.61185	3.55607	1.19995	1.18898	-2.4296	-3.59206	1.30764
					3.89253	3.69052	-0.308942	0.053299	-1.83095	2.61023	3.92979	1.18029	1.40208	-2.05912	-2.52912	1.56738
					3.26909	3.63006	-0.143857	0.0703707	-0.844578	2.62164	4.10309	0.651637	1.08512	-3.16884	-2.59436	1.46138
					3.1807	3.69095	0.0217659	0.105291	-0.507945	2.36907	4.82263	0.16762	1.30966	-3.34007	-2.94472	1.78004
					3.93577	4.03548	0.0283159	0.900691	-1.52629	2.01807	5.37396	0.95145	1.15764	-3.024	-2.07519	1.20594
					5.0588	3.97189	0.430441	1.26553	-1.79137	2.53577	4.55436	1.67071	1.23875	-2.85894	-1.69009	0.948071
					6.01072	3.94915	0.609672	0.917197	-1.19321	2.07836	4.45181	2.61484	1.52275	-2.95547	-2.2426	0.844037
					4.98244	3.74528	0.0505305	1.04257	-1.13425	1.71863	4.50331	2.87016	1.09161	-3.62619	-2.28118	0.423057
					4.95344	4.01378	0.195284	0.577901	-1.81202	1.6681	4.02843	3.23262	0.668658	-4.16502	-1.49664	-0.0858505
					5.92893	3.6926	0.393946	0.278952	-2.18534	1.38491	4.38789	3.45531	0.52822	-4.03524	-0.893995	-0.573039
					5.29684	3.67712	0.366945	0.404464	-1.16338	1.70939	4.14515	3.60713	0.922721	-4.25516	-0.597555	-0.444762
					6.13906	3.77226	0.0111797	1.09448	-0.728207	2.03682	5.48045	4.00229	0.565553	-4.48354	0.180914	-0.0654381
					5.48719	4.47346	0.0248941	1.47913	-1.15857	2.88762	4.97835	3.80418	0.397498	-4.53623	1.02411	0.0881381
					5.20886	4.5652	-0.126396	2.06087	-1.1041	2.74075	5.07289	2.84545	0.349041	-5.00934	0.366734	0.229324
					5.45324	3.91505	-0.201541	1.87785	-1.28761	3.16987	4.80038	2.07911	0.336809	-4.50107	-0.0882179	0.239882
					4.64608	3.97171	-0.281587	2.20634	-0.598611	2.94086	5.33518	1.29235	0.755064	-5.10824	0.848655	0.708033
					4.33495	3.89822	0.0039792	1.9087	-0.521655	3.27985	4.81114	1.34424	0.946654	-4.45379	0.970841	1.1611
					5.33918	4.01924	0.0340168	1.40071	-0.769711	2.52535	5.27832	1.46879	0.583234	-4.50612	1.03254	1.31591
					5.86785	4.16081	-0.162365	2.12156	-1.56036	2.14009	4.74791	1.76476	0.314715	-5.27618	0.856378	1.24207
					4.7726	4.76753	-0.0169958	2.42898	-1.16445	1.77917	5.76249	1.37185	0.331304	-5.03756	-0.0904358	1.39911
					4.49111	4.38823	-0.116612	2.43119	-1.52402	1.97378	5.93763	1.76608	0.461676	-4.62415	0.564963	0.817538
					5.38782	4.69339	-0.553661	1.93338	-1.28791	1.54901	5.02999	1.83402	0.298819	-4.80062	0.896664	-0.265305
					5.70004	4.78419	-0.208761	1.08394	-0.93878	1.91866	5.23131	1.80344	0.050748	-4.46047	0.37988	-0.0718425
					5.26458	4.79905	0.186842	1.08986	-1.01158	2.27198	5.57027	1.14251	0.218781	-3.78364	1.20505	0.590483
					4.27109	4.50938	-0.222539	0.222386	-0.586984	2.12746	6.10049	1.05656	0.356262	-2.9067	1.35858	0.413933
					5.08871	4.56792	0.091697	0.332149	-0.284593	2.67448	5.81384	0.654712	0.989291	-2.11566	1.25444	0.263848
					5.82258	4.70098	-0.066662	1.3932	-0.943928	2.31332	6.116	0.89111	0.58428	-2.89651	0.211951	0.539464
					6.45915	4.41344	-0.248934	1.51787	-1.57894	2.37605	7.35689	0.750085	0.336006	-3.69261	0.252676	0.296233
					5.30846	4.16324	0.0822911	1.15296	-1.63859	2.43993	6.4289	0.861217	0.484061	-4.52597	0.446817	0.0231749
					6.24348	4.02996	-0.359297	1.23182	-2.03393	2.45979	6.09587	1.00681	0.280274	-4.20623	0.394096	0.223784
					6.59509	4.0728	-0.629423	1.27341	-1.67717	2.06419	6.85798	0.928353	0.0197656	-4.49369	0.0085536	0.979546
					6.17323	4.08096	-0.336365	1.49751	-1.44985	1.81144	6.98873	1.00684	0.345186	-4.57079	-0.250371	0.897959
					6.43988	3.75635	-0.385753	1.3249	-2.00598	1.9727	6.57248	1.0899	0.18221	-3.07449	-0.191864	0.830706
					5.42618	3.54883	0.114389	1.50896	-1.9776	2.15857	7.00812	1.28495	0.0354717	-2.41537	-0.00952544	0.476961
					4.75967	3.38039	-0.111035	2.23565	-1.36185	1.87612	7.38025	1.60857	0.0622469	-2.02372	-0.0699988	0.877549
					4.50368	3.02436	-0.00708641	2.58582	-2.21293	2.67879	7.04489	1.57214	-0.342547	-1.29542	-0.0713993	0.94522
					5.32173	3.01233	0.240448	2.80697	-1.72835	2.91425	6.37628	0.884736	-0.000200649	-1.58495	-0.228145	1.18903
					5.23647	3.06725	0.180116	3.08803	-1.05162	2.86548	7.18572	1.3593	-0.671623	-1.70669	0.152977	1.18024
					3.84847	2.98253	-0.103965	3.1116	-1.25812	2.89489	6.98867	1.77246	-0.899654	-0.843381	-0.0111893	1.6139
					4.21595	3.37975	-0.0910791	3.42753	-0.578445	3.26401	7.43998	1.85689	-0.668117	-0.531151	-0.822676	1.28006
					5.56262	3.30903	0.0136568	2.56848	-0.0140279	3.17383	8.03666	1.56382	-0.491707	-0.842984	-0.614192	0.857492
					6.68211	3.58777	-0.201477	1.83896	-0.591353	3.97367	7.21564	1.52189	-0.603536	-1.83928	-0.502983	0.380973
					5.93259	3.65774	0.0399635	1.79272	-1.94259	3.84929	5.97159	2.2437	-0.536453	-2.04355	-0.22656	-0.826394
					5.39688	3.61932	0.460991	1.58595	-1.81285	3.56931	5.6818	2.59992	0.0384461	-2.11402	-0.847174	-1.23761
					5.53442	3.42296	0.620068	1.23308	-1.70908		3.97582	2.68133	-0.1434	-0.577884	-0.283021	-0.886615
					5.04478	3.84177	0.272768	1.65202	-1.69545		5.19578	2.89282	-0.433716	0.187808	-0.127007	-0.324475
					3.97993	4.17307	0.0415718	2.08274	-1.57413		5.80845	2.81225	-0.541898	0.372116	-1.18178	0.234507
					4.6019	3.94862	0.398429	1.68846	-1.44514		5.66321	2.7343	-1.02857	-0.609641	-1.36265	0.408693
					4.34716	3.71216	0.2535	2.02715	-1.28259		5.55994	2.81532	-0.993644	-0.662376	-1.64953	0.479694
					4.17278	3.93119	-0.249779	1.88064	-1.16353		6.61237	2.82289	-0.407665	-0.779309	-2.46187	0.2524
					5.35843	4.1283	0.0373538	1.32256	-1.19197		7.80942	2.64349	0.0659644	-0.843529	-2.00148	0.703567
					5.38868	3.90584	-0.0738877	1.77467	-1.05197		7.61438	2.70931	0.292158	0.236016	-1.23299	1.10678
					5.11646	3.62913	0.18529	2.46799	-1.02287		7.55226	3.11698	0.246105	0.555138	-1.69026	1.6103
					5.65265	3.75015	-0.14083	2.55172	-1.31826		7.6332	3.25738	-0.0584946	0.903444	-1.10547	1.00941
					5.74449	3.54525	-0.0527398	2.41204	-0.956089		6.6751	3.4572	-0.657306	0.648398	-1.61189	0.461849
					4.07917	3.34726	0.422572	1.77404	-0.364696		6.46763	3.54758	-0.643715	0.767166	-1.83669	-0.718803
					2.90895	3.63712	0.139428	2.17981	-0.827063		5.51903	3.56849	-0.849941	1.05691	-0.873666	-1.28385
					3.98024	3.76273	0.00648538	1.78254	-0.71476		7.361	4.037	-1.29179	1.38967	-0.992918	-1.93124
					5.54684	4.09223	-0.196402	1.59434	-0.727459		7.14215	4.24107	-1.19026	0.440119	-1.04055	-1.77672
					4.83582	3.92812	0.139832	1.45422	-0.682033		7.44822	3.56477	-0.82808	0.581182	-0.749279	-1.19054
					3.9835	3.5442	0.0437188	1.40799	-0.114845		7.74315	3.10433	-0.482784	0.8017	-0.711534	-0.697324
					4.33639	3.34087	-0.375806	1.41426	-0.974853		7.54247	2.74904	-0.729436	0.475648	-0.39448	-0.355518
					5.47419	3.47763	0.14449	2.15741	-2.00787		7.32992	1.7544	-0.330632	0.464542	-1.08661	-0.132509
					5.2035	3.29095	-0.048244	2.63086	-2.47038		7.20595	1.16314	-0.294511	0.516817	-1.93032	0.366958
					5.34055	3.00069	-0.60977	2.43555	-1.28694		6.97697	0.819812	-0.908321	0.947654	-2.29235	0.891458
					5.24665	3.42703	-0.463242	2.10779	-1.33262		5.4107	0.397602	-0.292152	1.02907	-1.46357	0.787237
					5.01858	3.35502	-0.577749	2.86724	-0.565003		5.51161	0.0260714	-0.105326	0.557434	-1.3185	0.465832
					5.20549	3.7639	-0.656107	2.99979	-0.562781		5.70732	0.669968	-0.920235	1.0895	-1.62696	0.184366
					5.33143	3.81372	-0.599898	2.74532	-0.218507		5.20733	1.71816	-1.11823	1.71645	-2.03741	0.187736
					5.32693	3.92441	-0.778371	1.80918	-0.518906		5.62896	2.10401	-1.35324	1.96493	-2.09992	0.528368
					6.34716	4.10965	-0.362148	1.17677	-0.591558		4.6474	2.1666	-0.429314	2.13308	-3.45818	0.729254
					6.68207	3.91842	-0.111279	1.29303	-0.332635		3.10835	2.52425	-0.801841	1.92656	-3.1217	0.891031
					5.44729	3.76536	-0.25944	1.29832	-1.20062		1.76841	2.36176	-1.48529	1.41031	-1.88036	1.44936
					4.807	3.71206	-0.165289	2.10705	-0.982102		2.77563	2.35054	-1.16104	0.612402	-2.05137	1.45945
					4.38599	4.15733	-0.154529	2.00678	-1.11387		2.68316	2.02146	-0.644481	0.294265	-3.17002	1.46257
					4.23016	4.15774	-0.401465	1.90734	-1.37508		2.32621	1.87467	-0.692772	-0.510461	-3.16197	1.70792
					5.2068	3.87653	-0.241935	2.01958	-2.11322		4.11778	2.22647	-0.459967	-1.33186	-1.69755	2.33813
					6.04182	4.00182	-0.167317	1.70423	-1.84006		4.75548	2.43019	-0.526241	-1.5806	-1.3926	2.56031
					5.13694	3.65613	0.192165	1.65145	-1.50398		4.76838	2.2703	-0.513821	-0.593554	-1.45351	1.37723
					4.07421	3.84423	-0.1083	1.34212	-1.93972		4.63584	2.08543	-0.410806	-0.0979658	-1.60742	0.682414
					4.52018	3.46342	0.142212	0.829398	-1.17327		3.73395	2.2103	-0.619905	-0.183714	-1.94747	-0.286497
					4.96993	2.97041	0.0826509	0.883153	-1.71892		3.00195	2.87615	-0.722668	-0.225165	-2.42934	-0.113984
					4.53155	3.38464	0.0537667	1.40358	-1.63078		4.23232	3.11337	-0.386428	-0.476055	-2.18918	0.00623793
					4.488	3.59125	-0.0488502	1.99551	-1.21797		2.84847	2.73669	-0.23968	-0.253385	-2.12937	0.964494
					4.95421	3.35169	-0.334562	2.43659	-1.36083		2.58776	1.7672	-0.355431	0.28803	-2.1696	1.2491
					4.64083	3.29513	-0.236705	2.31179	-1.89546		3.31089	1.27255	-0.223629	0.384925	-1.66812	1.36258
					5.38402	3.44269	-0.249547	2.22864	-1.7387		3.917	1.56016	-0.420731	0.520343	-0.761684	1.64758
					6.22849	3.57926	-0.484758	2.57772	-1.79811		2.48099	1.84873	-0.64671	0.953555	-0.406865	1.31356
					5.60966	3.45915	-0.742561	2.46812	-1.67309		2.65343	1.91809	-0.920179	1.36174	-0.778834	0.504481
					6.18588	3.49901	-0.236862	2.26753	-1.08408		2.66075	2.09618	-0.789296	1.49516	-0.876669	1.20018
					4.81102	4.12908	-0.235003	2.46102	-1.34474		4.37868	2.4783	-0.47465	1.79575	-0.731878	1.49576
					2.8441	4.29343	-0.513029	2.74074	-1.50727		4.55243	2.69203	-0.820869	1.76522	-0.288007	1.61305
					3.67171	4.39923	-0.604496	2.6968	-1.9897		3.67035	2.3312	-0.802946	2.2885	-0.216095	1.73031
					5.55277	4.0283	-0.324337	2.61385	-2.61596		3.78575	2.49965	-0.967294	2.62188	-0.437934	1.89501
					5.10746	3.56666	-0.362253	2.55015	-2.01414		4.20118	3.05468	-0.598826	1.71544	-0.154379	2.01845
					4.42955	3.60947	-0.348832	1.67252	-2.20738		4.45216	3.53645	-0.966262	0.877254	0.544362	2.16616
					3.50886	3.74189	0.0422179	1.37322	-2.3464		5.36474	3.95101	-1.39733	-0.209599	0.412836	2.13053
					4.47761	3.95873	0.021476	2.03171	-1.45154		4.98395	4.15401	-0.331237	-0.111564	0.459446	1.8948
					4.95186	4.20238	0.0628556	1.93925	-1.53192		3.7124	4.97951	-0.0477439	0.371708	1.10469	2.0792
					4.55732	4.20299	0.0498212	2.3484	-0.759135		5.27941	5.32024	-0.600295	0.682541	0.794871	2.05291
					4.87223	4.159	0.232728	2.69508	-0.229113		5.53144	5.49188	-1.21614	0.598837	-0.00709258	2.38024
					5.306	4.02978	0.198179	2.72838	-0.753664		5.17335	6.03369	-1.29186	0.830597	0.371629	2.46419
					5.23488	3.77373	0.114373	2.65087	-1.78231		4.67915	6.52403	-1.42829	1.0228	-0.0176865	2.18318
					5.32231	4.17696	0.0651185	2.49376	-1.8442		4.25658	6.00074	-1.31871	1.49301	-0.321553	2.68159
					4.96347	3.58099	-0.325425	2.36048	-1.9805		3.07119	6.20435	-1.05558	1.77238	-0.699519	2.64994
					3.77315	2.92324	-0.610405	2.5907	-2.54076		2.66688	6.21616	-0.93016	1.60095	-1.57736	1.9972
					3.68377	3.33591	-0.44562	2.86626	-2.57169		3.768	6.16952	-0.443859	1.74253	-1.75336	1.66726
					4.56339	3.40552	-0.25496	2.5632	-1.53861		3.50951	5.93405	-0.761856	1.79444	-1.26	1.74234
					4.75615	3.41716	-0.338193	2.70042	-1.77018		2.28849	5.84777	-0.88509	1.9259	-0.837892	1.95041
					4.28724	3.35577	0.244149	3.07134	-1.45851		3.23557	6.10679	-0.909863	1.62307	-0.791146	1.9157
					5.30968	3.5881	-0.0369386	3.08385	-1.23961		4.1211	6.58776	-0.990779	1.82023	-0.925419	2.37006
					5.42795	3.88086	-0.0406872	3.38821	-1.5891		2.97633	6.32953	-0.988638	1.82771	-1.43008	2.16832
					5.2037	3.80311	-0.00118623	3.24592	-1.33788		2.10583	5.89608	-1.03018	2.36518	-0.88007	2.31273
					4.80136	4.17386	-0.417186	2.88939	-1.43708		2.36598	5.9399	-1.04705	2.37135	-0.609432	2.15344
					5.57119	3.9982	-0.316654	3.04424	-1.51555		3.42439	5.58378	-1.14346	2.49084	-1.25774	2.40778
					5.57582	4.0387	0.092191	3.1584	-1.48409		4.08139	5.32023	-1.41391	2.2862	-2.39562	2.63801
					4.08524	3.92702	0.117478	2.0657	-1.87886		2.0371	5.5539	-1.41737	2.27631	-1.95691	2.07223
					3.65079	3.91633	0.421066	2.23516	-1.81413		1.24213	5.32038	-1.25982	1.9312	-1.08527	2.25839
					4.28288	3.99561	0.38652	1.75568	-1.6331		1.04831	4.74382	-1.44627	1.77982	-0.11321	2.53579
					5.20336	3.91617	0.406793	1.28615	-1.75109		0.52767	4.68607	-1.35941	1.49328	-0.536409	2.84638
					5.72041	3.6821	0.198256	1.48954	-1.99341		1.40477	4.95559	-1.19877	1.39036	-1.07593	2.22971
					5.60911	3.7234	0.46448	1.80216	-2.39895		-0.173031	5.30666	-1.36177	2.28586	-0.952152	2.60702
					5.4379	4.19547	0.0488944	1.7479	-2.02941		-0.717951	5.17054	-1.53134	2.46213	-0.835672	2.69578
					3.94367	4.71431	0.239386	2.0995	-1.20428		0.972603	5.47593	-1.68383	1.707	-0.852411	3.06459
					5.42535	4.64622	0.181384	2.65369	-1.30186		0.249584	5.25563	-1.66196	0.977373	-0.309482	2.61385
					5.18902	4.11503	-0.00106048	2.36364	-1.19766		1.44898	5.28795	-1.56893	0.633897	-0.576976	1.35304
					4.00979	4.07946	0.140082	1.68585	-1.09376		1.6164	4.12286	-2.14445	1.29573	-1.69766	1.03958
					3.49767	4.28794	0.00481715	1.87534	-0.483129		1.34553	4.168	-2.09608	1.40663	-1.28871	1.29244
					4.27674	4.14581	-0.258196	1.38958	-0.146208		3.32977	4.08159	-1.99725	0.589423	-0.428375	1.77369
					4.03682	4.19018	-0.0554044	1.03698	-0.488758		3.38171	4.43832	-1.57898	-0.648298	-1.39371	2.16543
					4.41004	4.65428	-0.134141	1.55537	-0.840134		1.8874	4.70389	-1.98547	-1.46239	-1.78014	2.54244
					4.21747	4.52935	-0.00245983	1.15658	-0.585921		0.449894	4.96466	-2.1047	-2.00387	-1.3851	2.42162
					5.41565	4.15483	-0.49821	1.12324	-0.778248		1.40458	4.19016	-1.81299	-2.79887	-1.94743	2.05284
					4.9946	3.72063	-0.113681	0.753958	-0.978734		2.93832	3.39434	-2.11647	-3.53423	-3.05512	2.2886
					3.63145	3.63973	0.125058	0.533707	-1.54538		3.09047	2.40917	-1.37519	-3.52078	-2.14121	2.27821
					3.51642	2.79244	0.792123	1.1508	-0.268542		4.53118	2.68604	-1.60467	-2.61915	-2.31784	2.65378
					4.2704	2.55714	0.584125	1.25512	-0.582492		3.72237	2.75762	-1.29977	-2.19449	-3.88742	1.9327
					3.8097	2.97613	0.722004	1.51478	-1.0509		2.80856	2.46617	-1.07869	-2.25056	-4.07466	1.70804
					4.1911	3.41234	0.951279	1.72216	-1.55686		3.84105	2.45626	-1.52064	-2.31993	-3.92951	0.9142
					4.66717	3.12577	0.430519	1.10578	-1.7679		3.92603	2.6571	-1.6681	-3.08485	-3.64582	0.862688
					5.12319	3.65842	0.238323	0.863257	-0.089416		4.01954	3.44648	-1.6002	-4.13662	-3.73737	1.41362
					3.84756	3.99501	0.716486	0.662875	-0.323584		2.75926	3.89966	-2.25235	-4.38019	-2.73476	1.52799
					2.84288	3.91858	0.684121	1.62398	-0.436479		3.0306	4.39004	-2.04067	-4.38088	-2.09163	1.31919
					3.86488	3.98601	0.159372	1.81102	-0.343257		3.61272	4.27559	-1.59619	-4.85167	-1.93086	1.82226
					3.96169	3.82068	0.59235	1.99799	0.508938		2.97359	4.35303	-1.61429	-3.94784	-1.22205	1.52002
					3.69524	3.83146	0.225603	1.69261	0.796523		2.04155	4.37164	-1.4557	-3.16857	-1.37466	1.31396
					5.04493	4.35198	0.200233	1.55073	1.16589		1.17995	4.44929	-1.89285	-2.39954	-0.182363	1.45746
					4.80382	3.92787	0.148147	1.75531	2.04765		1.14178	4.11921	-1.77744	-1.85012	-1.01603	1.77009
					4.50717	3.90099	0.230374	1.69002	2.35859		1.34267	4.40192	-1.38491	-2.38872	-1.6948	1.92683
					4.82257	3.76539	0.397689	1.26418	1.9965		0.594565	4.61592	-1.42221	-3.60422	-1.08612	2.6171
					5.2092	3.67119	0.41426	0.609493	1.75668		0.634757	4.81777	-1.16773	-3.93351	-0.0868605	2.18434
					5.22249	3.40863	-0.230787	1.53977	2.41309		0.685902	3.39233	-0.913312	-3.60229	0.10428	2.34902
					5.73464	3.60159	0.342572	1.03488	1.95153		1.87869	3.07384	-0.465967	-2.81081	0.207527	2.58074
					6.13582	3.71496	0.0310272	0.626927	2.27975		2.46926	2.95087	-0.531983	-2.89453	-0.206488	2.36241
					6.3138	4.24042	0.0519142	0.676131	2.15152		2.04018	3.19874	-0.222308	-3.94548	-0.398412	2.20341
					4.40352	4.11073	0.133167	1.92204	1.89196		2.16099	3.36768	-0.40399	-4.3716	-0.174179	1.77298
					3.97249	3.84705	0.752654	1.68156	1.77049		2.67471	3.62972	-0.712705	-4.96551	-0.419225	1.95901
					5.05829	3.4248	0.608149	1.35503	1.6143		2.36437	3.57502	-1.03151	-5.18466	-1.16202	2.30535
					5.72965	3.55272	0.419571	2.06706	1.84701		2.32348	3.56389	-0.973385	-5.69775	-2.05605	2.5076
					5.03653	3.07729	0.494892	1.7904	1.97949		4.35533	3.41621	-1.39506	-5.62248	-2.60166	2.02108
					5.0251	3.10057	0.304772	1.68449	1.24821		4.9806	3.73042	-0.789406	-6.74631	-2.48714	1.95011
					5.24016	3.00725	0.24043	1.95494	1.7328		4.48996	3.37235	-0.531477	-6.62194	-2.74031	1.70886
					4.98809	3.03505	-0.12852	1.70195	2.2008		3.32216	3.03994	-0.547237	-5.81529	-2.86637	1.80281
					4.83612	2.8897	0.044216	1.49549	2.1881		2.6072	3.61734	0.189642	-6.21107	-2.62744	1.52127
					4.47778	2.94253	0.0286895	1.25884	2.36354		3.1838	3.71018	-0.00996213	-6.25166	-2.07423	0.321337
					2.5799	2.8882	-0.388327	1.63622	2.32881		3.83453	4.12883	-0.121479	-6.08832	-1.33017	-0.258051
					3.52788	3.23042	-0.218722	1.66492	1.76165		4.7221	4.45085	-0.255458	-6.4897	-1.00422	-0.706577
					3.02136	3.22431	-0.104052	1.50896	1.93966		6.2747	4.25477	-0.310912	-6.2065	-1.39869	-1.54423
					3.67772	3.34563	-0.425571	1.37695	2.61863		6.18724	4.03856	-0.553371	-5.61134	-1.59701	-2.35897
					3.88975	3.42693	-0.370547	1.66285	2.64171		6.38037	4.25403	-0.652773	-5.60874	-0.711783	-2.35224
					3.62917	3.33036	-0.349092	1.8418	1.71753		5.93256	4.05136	-0.297738	-5.81848	-0.542433	-2.51656
					2.74104	3.33019	-0.550366	1.45097	1.43605		6.50733	4.18727	-0.165344	-5.47106	-1.22841	-1.99662
					3.28737	3.14868	-0.291187	1.1513	1.77566		6.52066	4.34936	-0.106222	-4.65564	-0.987561	-1.81067
					4.13518	3.17901	-0.563577	1.58247	1.45343		6.68617	4.60045	0.408188	-5.47653	-0.66503	-1.46825
					3.77397	2.48037	-0.707478	2.0808	0.935418		6.22916	4.42072	-0.0186328	-5.95147	-0.754768	-2.25593
					3.46916	2.92625	-0.368942	2.43503	0.909503		5.31758	4.29991	0.100591	-6.23406	-1.34377	-2.56409
					4.90526	3.3965	-0.443156	2.45218	2.36429		4.83828	4.01886	0.292729	-5.79723	-1.70926	-2.5618
					4.38788	3.64853	-0.260071	2.40462	2.54126		4.90937	2.781	0.311669	-5.05485	-1.95859	-2.48753
					3.88043	3.68475	-0.23766	2.0515	2.06643		3.11784	3.35911	-0.260823	-4.28952	-2.04435	-3.0281
					3.53264	3.69241	0.131449	2.34629	0.878574		2.17332	3.37062	-0.535295	-4.11635	-1.84177	-3.69425
					4.26184	3.70216	-0.101522	2.58136	1.68313		2.95566	3.26183	-0.211791	-4.19851	-2.09696	-3.86936
					3.72662	3.39522	-0.356418	2.81488	2.05091		3.00864	3.25314	0.101965	-4.34553	-1.82984	-4.24529
					4.63091	3.06921	0.0502969	3.51424	2.95958		2.48401	3.12436	-0.61918	-4.09428	-1.87239	-3.92041
					4.79211	3.0292	-0.0686935	3.21831	2.49683		2.2338	3.06193	-1.04461	-4.46555	-2.94807	-3.45263
					4.54004	3.20499	-0.0884022	2.67493	1.97241		0.230944	3.04632	-1.11188	-4.16289	-3.72902	-3.75781
					3.45673	3.59054	-0.239472	2.37259	2.14295		-0.0857296	3.20981	-0.96193	-2.83383	-3.13035	-4.18577
					3.97774	3.80111	-0.372303	2.6193	1.60602		0.871337	3.16521	-0.202362	-2.77949	-2.79107	-4.23767
					5.09891	3.49002	-0.575802	2.88974	1.84267		1.54934	3.21506	-0.200511	-3.32351	-2.68774	-4.28676
					4.90115	3.38695	-0.738462	2.74722	2.13087		1.01529	3.62587	-0.799256	-3.07553	-3.26406	-3.56478
					3.9526	3.10088	-0.400245	2.67842	1.50415		1.13817	3.09764	-0.864468	-2.62165	-4.05104	-3.7583
					6.24422	2.30133	-0.0648584	3.26169	1.54216		2.63158	2.06122	-0.777535	-1.82006	-4.18204	-3.76479
					5.77365	2.30174	0.482327	3.65066	1.38982		3.44954	1.77918	-0.834432	-1.05886	-3.61556	-3.84853
					5.06773	2.67548	0.238899	3.10573	1.25282		3.77388	1.01258	-0.346439	-1.05224	-3.14628	-4.12226
					4.97083	3.29768	0.174211	2.80237	1.40226		4.19201	0.202813	-0.432236	-0.5296	-3.42304	-4.97787
					4.98564	3.16886	-0.039069	2.66369	1.75095		4.21505	0.139905	-0.712575	-0.210821	-4.14039	-4.21373
					4.94525	3.19195	-0.135867	2.09389	1.32861		3.78495	-0.418966	-1.08556	-0.512397	-4.60127	-4.3013
					4.12537	3.76845	0.0282758	1.97208	1.08959		4.15745	0.290331	-0.970767	0.724375	-3.9904	-4.46302
					4.71332	3.87051	0.171656	2.07147	1.39469		5.14	0.280974	-0.860915	1.03949	-3.93715	-4.12442
					5.67382	3.75931	-0.0541551	2.30454	1.39106		5.4043	0.0545376	-0.88425	0.999341	-3.18384	-3.9762
					5.25743	3.74462	0.110122	2.30004	1.80534		6.03012	-0.372893	-0.684442	1.13014	-2.86897	-3.78977
					4.75984	3.72175	-0.611507	2.06581	2.47568		6.69742	-0.73039	-0.724435	1.16886	-2.10538	-3.56883
					3.89299	3.26262	-0.436961	1.27387	1.70802		5.81141	-0.325103	-0.702161	1.82071	-2.3727	-3.70457
					4.31889	3.43137	-0.363956	1.39456	1.1005		6.2429	-0.45543	-0.258918	1.17404	-3.76533	-4.40654
					4.3206	3.00416	-0.620163	2.18198	1.58832		6.46034	-0.251883	-0.24874	1.32339	-3.46148	-4.02903
					3.66447	2.69665	-0.196308	2.06923	1.82491		5.19292	-0.650696	-0.577957	2.03501	-3.48219	-3.41538
					5.33815	2.71689	-0.110105	1.88936	2.12123		5.70585	-0.606568	-0.727492	2.21493	-3.0962	-3.70099
					5.99004	2.78021	-0.335025	1.70647	2.39232		5.2913	-0.384967	-0.362953	2.45445	-3.10934	-3.64595
					4.42234	3.11386	-0.100231	1.19971	1.54286		4.82079	-0.479703	0.057738	2.6072	-3.63027	-3.40308
					4.13902	3.36289	-0.394418	0.128164	0.983364		3.78579	-0.313032	-0.167036	2.29267	-3.74136	-3.02821
					4.95242	3.47159	-0.332086	0.463219	1.51021		5.18794	-0.0768449	0.168707	2.21476	-3.15969	-3.38239
					4.60047	3.45105	-0.0187634	1.03635	1.547		6.14356	0.252079	0.420717	1.5184	-2.17459	-3.0533
					4.82046	3.45314	-0.0823732	1.15779	1.18352		5.68877	0.479919	0.124016	1.75309	-2.11562	-2.82751
					4.54072	3.44476	0.258782	1.50989	1.21223		5.79	0.400741	0.076305	2.00728	-3.26692	-2.40759
					3.46926	3.19952	0.116631	1.06696	1.51392		5.18128	0.318989	0.0547423	2.26769	-3.25541	-2.09457
					3.3575	3.663	0.0554909	1.87323	1.43041		6.56917	0.435971	-0.21309	2.57892	-3.82406	-1.94851
					3.36262	3.99707	-0.329272	2.34066	1.64495		7.20813	0.956896	-0.0720012	3.15868	-3.29668	-2.18226
					2.75091	3.54615	-0.396094	2.45039	1.60014		6.14485	1.02415	-0.11616	3.24056	-2.98262	-2.20353
					3.7655	3.64432	-0.204294	2.62237	1.0589		5.30833	1.41584	-0.961959	3.73128	-2.95888	-2.64726
					4.16767	3.83901	0.132776	3.05017	1.37695		5.99547	1.78553	-0.693036	3.95988	-2.52317	-2.74716
					3.96325	3.77445	0.0487327	3.14552	2.0191		5.52037	2.22279	-0.304906	3.50451	-1.92685	-3.23738
					5.13714	4.00054	0.178838	2.5222	2.01399		7.04271	2.64376	-0.0634539	3.26425	-1.94857	-3.2885
					5.83364	4.34507	0.400554	2.43698	1.7456		7.02453	2.81258	-0.243265	2.54938	-1.8711	-3.17203
					4.75411	3.83487	0.192869	1.6196	2.20223		7.15447	3.00252	-0.368373	3.13931	-1.65249	-3.33834
					4.12038	3.57402	0.190583	1.90571	2.36336		7.14217	2.98374	-0.145393	3.01337	-2.03375	-4.01996
					4.37931	3.96408	0.313211	1.51422	2.1236		7.8615	3.01134	-0.529316	2.39398	-2.56947	-3.7681
					4.7128	4.0298	0.461406	0.844039	1.80961		7.54576	3.23627	-0.554871	2.50516	-2.92983	-3.2027
					4.31972	4.08049	0.428601	1.10753	1.18827		8.2121	3.58146	-0.0870716	2.87953	-2.05994	-2.73995
					5.06042	3.5602	0.553405	1.40678	1.5581		8.15532	3.51488	-0.614169	3.18653	-1.61338	-2.32977
					3.82245	3.31256	0.139134	1.80372	1.90997		7.42795	3.68776	-0.405062	2.77076	-1.83122	-2.59853
					3.10938	2.96863	0.480027	2.01604	0.79368		6.34687	3.78215	-0.454904	2.55693	-1.63863	-2.82556
					4.57738	2.95892	-0.0535705	0.82064	1.11168		7.24904	3.7799	-0.659215	2.29651	-2.07592	-3.33988
					5.38112	4.80787	-0.527425	0.424573	0.342667		8.35837	3.77711	0.0690103	2.9783	-1.6841	-3.49407
					4.35306	4.79968	-0.493061	0.70441	0.459992		9.08171	3.87088	-0.488735	3.0609	-0.805201	-3.39821
					4.12464	4.82738	0.121968	0.941396	0.36111		7.77225	4.11527	-0.298884	2.88218	-0.722053	-3.99414
					4.20401	4.60503	-0.135447	1.2893	0.147437		7.59013	3.71609	0.141753	3.21181	-0.0991861	-3.62008
					4.89697	4.89137	0.24428	1.70211	0.16627		7.78558	3.93055	-0.29159	3.09279	-0.0706541	-3.86433
					4.8565	5.22144	-0.503456	1.95715	0.685648		7.81124	3.82077	-0.691802	3.49007	-0.259918	-4.22858
					4.88904	5.75372	-0.112302	2.69953	0.892959		7.94201	3.48463	-1.23222	3.12321	-0.252644	-3.717
					5.07524	6.12479	-0.458511	3.03342	0.806448		7.22228	3.30798	-0.559936	3.66621	-0.320386	-3.35616
					4.64275	6.23186	-0.654269	2.89742	0.550228		7.12898	3.24791	-0.966557	3.48902	-1.69816	-3.02946
					4.22514	6.02187	-0.803793	2.96024	1.44357		7.66443	3.33945	-1.258	2.27293	-1.79151	-2.88452
					2.77296	5.91609	-0.183087	2.14531	1.10256		7.89743	3.30653	-1.06613	2.35267	-0.659422	-3.35513
					2.80853	6.28061	0.354758	1.8905	-0.14889		7.64054	3.3045	-0.74193	2.20681	-0.406289	-3.54976
					3.52966	6.2007	-0.231647	1.47322	0.829103		7.10977	3.89675	-0.339899	2.72667	-0.425969	-2.70027
					2.86686	6.14735	0.0526805	2.23777	1.02519		6.61441	3.63651	-0.866393	2.83447	0.137171	-2.27729
					3.15864	6.01783	0.0222412	2.30371	0.371452		6.09523	4.0988	-0.879741	3.49522	-0.156959	-2.06005
					3.33221	5.99292	0.00118632	2.10834	0.350873		7.07746	4.19843	-0.464389	3.09937	-0.745619	-2.23681
					4.50058	6.19745	0.160789	1.68187	0.20414		8.38077	4.10869	-0.688897	3.33654	-2.45192	-1.92575
					4.35048	6.1992	-0.0102043	1.95032	0.011048		8.43549	4.16349	-0.322582	3.04198	-2.47852	-1.8887
					3.60938	6.15234	0.334614	1.1844	0.108535		8.6805	4.08402	-0.163486	3.09444	-1.63525	-1.70889
					3.56969	5.84746	0.522823	1.15903	-0.288885		8.57241	3.99928	-0.590189	3.58736	-1.74891	-0.989603
					2.86408	6.08362	0.0174341	2.05332	-0.0104758		8.08453	4.13639	-0.697193	3.19684	-1.76023	-0.651229
					4.34813	6.02925	0.435757	1.60492	0.518424		9.04204	4.18832	-1.13334	2.63352	-2.72502	-0.746301
					4.11314	6.01365	-0.0218668	1.7197	-0.176077		8.44776	3.8211	-0.902505	2.27046	-2.08879	-0.330176
					3.23674	6.23089	-0.125607	2.01599	-0.131555		8.21911	3.80559	-0.703543	2.90281	-0.981259	-0.101721
					3.74364	6.18187	0.451384	1.14368	0.133852		7.88782	4.19317	-0.791854	3.02975	-1.20998	0.170404
					4.42501	6.27964	0.620794	0.830274	0.897472		8.03174	4.30851	-1.40391	2.82445	-1.34957	0.265058
					3.60386	6.15881	0.216706	0.137028	0.595524		7.02508	4.42518	-1.53569	2.4141	-2.04553	0.457073
					2.90438	6.09212	0.613745	0.203875	1.02568		7.57871	4.41451	-0.91373	3.19022	-1.44368	0.659182
					4.39136	5.83966	0.0427245	0.521896	0.869859		7.4765	4.46734	-1.15325	3.20731	-1.3361	0.644146
					4.42085	5.91986	-0.296181	1.17323	0.113647		7.44586	4.45971	-1.00631	3.05071	-0.274116	0.840132
					3.76441	5.99046	0.315517	1.63338	0.169967		6.92462	4.28105	-0.542436	2.71378	-0.531678	0.354349
					3.91013	6.09133	0.198524	1.42023	0.232043		5.22414	3.86379	-0.663872	2.66821	-1.02611	0.851261
					3.46454	6.35896	-0.163775	1.37157	0.486131		4.91487	3.06852	-0.75392	3.03825	-0.808204	1.23107
					3.44602	6.0533	0.237222	1.26583	0.322002		5.69231	2.74822	-0.583814	3.03246	-0.25458	1.26634
					3.87221	5.79729	0.170892	2.04754	-0.400682		4.8097	3.00865	-0.216526	2.95589	0.168607	0.709554
					2.24652	6.04023	0.0690137	1.68696	-0.277057		3.90635	2.99822	-0.55491	2.51078	0.323998	0.727714
					3.12083	6.39167	0.064447	1.12723	-0.487073		3.29186	3.33795	-0.668077	2.31283	-0.0438708	0.343995
					3.37035	6.35012	0.123274	0.588466	-0.323888		3.34839	3.32772	-0.988501	1.87351	0.248756	0.375395
					2.3743	6.51479	-0.0039283	0.583425	0.20115		2.98426	3.65172	-1.18511	1.39393	0.471601	0.329861
					3.21793	6.01958	-0.509594	1.38101	0.757365		2.80999	3.89937	-1.22327	0.769652	0.355682	0.423791
					4.24086	5.99424	-0.497721	1.73864	0.360388		2.61769	3.65803	-0.626939	-0.407333	1.12084	0.681036
					3.66286	5.46448	-0.225852	1.70037	-0.165065		2.47699	3.47108	-1.28215	-1.58463	0.71451	1.27584
					4.07263	5.19995	-0.371906	2.00763	-0.364269		2.22333	3.74588	-0.635309	-1.90378	-0.443897	1.2093
					3.54234	4.95989	-0.222256	2.23453	-0.101912		0.999735	3.47188	-1.08995	-2.46283	0.689186	0.97239
					2.87354	4.93821	-0.032553	2.11293	0.0869273		0.123053	3.21673	-1.26967	-2.96005	1.14963	-0.37598
					4.57357	5.06039	-0.410755	1.85569	0.161692		0.683874	2.94786	-1.10582	-3.70537	1.35384	-1.18865
					4.04083	5.15531	-0.813055	1.8905	0.808441		1.72774	2.46368	-1.33483	-4.04977	1.76951	-1.7273
					4.04247	5.1928	-0.46068	1.962	1.10949		2.21222	2.69594	-1.25095	-4.05453	1.88203	-1.97348
					3.43348	5.5452	-0.655444	0.95401	0.873224		3.29104	2.75507	-1.02752	-4.68511	1.82985	-2.15252
					3.35177	5.6149	-0.613543	0.747102	1.09836		4.44808	2.3516	-1.20541	-5.07621	1.38106	-1.88649
					4.51818	5.72298	-0.473101	0.173637	0.975344		4.67781	1.88456	-1.37957	-5.02028	2.41832	-1.87257
					4.48222	5.93829	-0.241044	0.16149	0.509592		4.756	1.20139	-1.45032	-4.93957	2.27623	-1.87471
					3.72738	6.17941	-0.337916	0.124438	0.485068		4.0728	0.623734	-1.74592	-5.1009	2.39879	-1.00131
					3.63138	5.7382	-0.422001	0.784899	1.05669		5.01064	0.510506	-2.11937	-5.11089	2.50977	-0.675167
					3.02105	5.40023	-0.155755	0.782922	0.417624		6.36632	0.438361	-1.6419	-5.55821	2.15269	-0.824647
					2.87864	5.61684	0.0340131	1.01187	0.540117		6.95383	-0.130365	-1.79632	-5.6703	1.39208	-0.228099
					3.37934	5.68998	-0.0484181	0.496384	0.0784361		7.24957	-0.48682	-2.41649	-5.26393	0.700076	0.115765
					3.19714	5.11102	-0.17794	0.833632	0.34297		7.13545	-0.849415	-2.44236	-4.99723	0.757234	0.276373
					3.63824	4.794	-0.105591	1.0234	0.0105115		3.76281	-0.871176	-1.63806	-5.29141	0.773953	0.924391
					3.1975	4.76356	0.362961	1.56105	-0.0685728		3.86573	-0.84203	-1.60657	-5.60155	1.03747	1.09873
					3.21342	4.49871	-0.359384	1.29752	-0.130548		4.89306	-0.820364	-1.29646	-5.86425	0.869756	0.599345
					4.00459	5.08666	-0.578736	1.04121	0.255721		5.63188	-1.04284	-1.13058	-5.8961	1.10526	0.589341
					2.80133	5.48131	-0.237911	0.126092	0.52603		4.83578	-1.23427	-1.32174	-6.32403	0.736209	1.34314
					2.76514	5.34659	0.483319	0.0584839	0.111352		6.06001	-1.66495	-1.75409	-5.89599	0.240814	1.40185
					4.31311	4.7555	0.371039	0.605989	0.345346		5.25386	-2.14627	-1.52585	-6.18985	-0.0344221	1.11636
					3.36868	4.72713	0.26991	1.22946	0.303753		4.81756	-2.59133	-1.45494	-6.869	0.598539	1.48344
					4.68407	4.82585	0.389869	1.12667	-1.07188		4.90891	-2.66544	-1.50497	-6.56147	0.611295	1.62061
					3.59357	4.64162	0.627095	0.581643	-1.05795		5.06471	-2.99949	-1.31835	-6.50739	0.812374	1.06165
					1.88111	5.15424	0.297407	0.515111	-0.396931		5.39649	-3.08605	-1.36178	-6.2957	0.912359	1.3009
					2.52398	5.41306	0.474556	1.31731	-0.596603		5.11035	-3.07467	-1.04887	-5.52988	1.07608	1.44451
					3.47944	5.1789	1.02906	2.30605	-0.34486		5.96468	-2.79296	-0.801828	-5.62395	1.44063	1.35869
					3.65362	5.23596	0.534261	2.12935	-0.518545		6.2553	-2.83112	-0.911513	-5.65254	1.36018	1.82026
					2.94719	5.0665	0.954669	1.94559	-0.420183		5.13023	-2.64315	-1.01108	-5.36673	1.24681	1.24416
					2.25747	5.25837	0.937639	1.97884	-0.44574		4.2065	-2.19954	-1.48801	-5.34068	0.553255	1.22281
					2.58865	5.35053	0.434326	1.78033	0.103885		5.04139	-1.55452	-1.44411	-5.44203	0.35623	0.704514
					2.80755	5.04111	0.0864851	2.09801	0.291025		5.41942	-0.456736	-0.837909	-5.09572	0.542235	0.932902
					3.95239	4.77473	-0.122522	2.18156	-0.129069		4.67191	-0.325582	-0.814631	-5.16386	0.533759	0.234875
					3.57563	4.34008	0.0535075	2.54068	0.146384		3.36259	-0.730066	-0.568101	-5.49706	1.47596	-0.615075
					2.52447	4.60618	0.330815	2.695	-0.0108165		2.37134	-0.635103	-0.317449	-5.30366	2.07399	-1.16296
					3.63947	4.56653	0.029716	2.40786	-0.184172		2.48017	-1.07624	-0.439271	-4.86364	1.85739	-1.57275
					2.74668	4.60809	0.147103	2.26588	-0.845728		4.18829	-1.4731	-0.317215	-4.83296	2.01373	-1.6954
					2.58625	4.3614	-0.127071	2.67646	-0.811111		5.32265	-2.26592	-0.276891	-4.94934	2.24144	-1.70524
					3.2653	4.34087	0.0740427	2.822	-0.595983		6.51111	-2.29104	0.121962	-5.23822	1.42183	-1.89131
					2.75257	4.11279	0.219216	2.3321	0.00396862		5.56666	-1.99971	-0.272945	-5.26178	1.70038	-2.23685
					3.25305	4.08065	0.752599	1.86179	0.240054		4.50857	-2.24291	-0.468143	-5.96171	1.54096	-2.18853
					3.1825	4.61238	0.502755	1.85292	0.423489		5.62549	-2.15427	0.0954121	-5.63493	1.29556	-1.7019
					2.14141	4.87646	0.0901794	1.56188	-0.0734727		6.1356	-2.14107	-0.00635121	-5.42004	1.64848	-2.17764
					3.03158	4.69593	-0.248816	1.1297	0.219569		6.43653	-1.70619	-0.340923	-5.52557	1.6501	-2.89679
					2.57834	4.74945	0.0536916	1.07864	-0.603555		5.09727	-1.52773	-0.791259	-6.35998	0.525925	-2.29733
					3.10927	4.49844	-0.0677565	1.00823	-1.20972		4.4267	-1.41255	-0.164795	-6.22205	-0.33797	-2.77257
					3.17738	4.27082	0.645226	1.38603	-0.511958		5.52823	-1.38681	-0.277482	-5.84305	0.293856	-2.65351
					1.78811	4.38118	0.22098	0.99125	-0.209396		6.44707	-0.84817	-0.232381	-5.406	0.618385	-2.78924
					2.50184	4.83474	0.142154	0.685306	-0.973148		5.37122	-0.378629	0.131752	-5.27142	0.105995	-2.64827
					3.93725	4.80047	-0.0341169	0.399091	-0.55619		2.81353	0.0552601	-0.04821	-4.96751	0.537633	-2.21896
					3.82096	4.52589	-0.0491417	1.19792	0.297427		2.13273	0.2937	0.0299336	-4.81194	0.502956	-2.37387
					3.59078	4.66425	-0.00519594	1.16206	-0.0771349		3.32632	0.434115	0.486902	-4.72927	0.26954	-2.5182
					3.2509	4.69397	0.152498	1.31594	-0.875079		4.8218	0.501989	0.358593	-5.47853	0.877088	-2.56559
					2.78926	4.72902	0.34623	1.50694	-1.03584		5.65545	0.459201	-0.3225	-5.08001	1.51339	-2.51132
					4.32679	4.90079	-0.166746	1.72985	-0.234417		5.01204	0.256437	-0.292665	-4.95083	0.636077	-2.45045
					5.62956	4.85599	0.0762763	1.16962	0.625785		5.07828	0.175188	-0.522853	-4.70632	0.505488	-2.49258
					4.10812	4.54083	0.1016	0.723203	0.525832		5.40773	0.0418396	-0.618379	-4.56723	0.517482	-2.79697
					3.50722	4.54715	0.0376138	0.814718	0.625645		5.72551	-0.457986	0.0337788	-4.70665	-0.205875	-2.92943
					3.39964	4.35063	-0.5577	-0.00248381	0.12674		5.56427	-1.40434	-0.44119	-4.55168	-0.408836	-2.86123
					3.40637	3.80976	-0.232223	0.0138191	0.454569		5.59189	-1.89057	-0.744108	-4.28838	-0.605453	-2.70308
					3.08817	3.35278	-0.336802	0.503659	0.823315		5.83122	-1.80792	-1.16655	-4.607	0.0669742	-2.67409
					3.14222	3.74347	-0.663885	0.561675	0.341888		6.48977	-1.58269	-0.563435	-5.07001	0.493643	-2.43551
					2.82755	4.15917	-0.591819	0.942974	0.844693		5.26982	-1.16185	-0.404463	-4.58512	-0.405329	-2.67214
					3.43295	4.2991	-0.117694	0.625299	0.724578		4.7074	-0.401616	-0.636759	-4.65806	-0.411	-2.96566
					1.40987	4.05026	-0.346665	0.351107	0.227523		4.78407	0.0621317	-0.267369	-4.65025	-0.682039	-2.79385
					1.66105	4.26604	-0.606493	0.0269527	-0.297049		4.50278	0.628874	-0.175103	-4.41545	-0.351076	-2.93242
					1.77051	4.22142	-0.603928	0.366186	0.0518581		4.62409	0.571624	-0.53407	-4.00533	0.570261	-2.90256
					1.67478	3.97826	-0.616468	0.926977	0.403186		4.82143	0.427014	-0.202969	-4.49061	0.698338	-3.55107
					1.70919	4.38366	-0.460871	1.067	0.392344		5.96156	0.374576	-0.504343	-4.76175	0.435635	-3.80946
					2.42969	4.52169	0.252238	1.48677	0.506165		6.10398	0.46106	-0.744776	-4.58473	-0.140574	-3.83778
					3.00962	4.51694	0.104855	1.07198	0.0747944		6.31717	0.94066	-0.568309	-4.6983	-0.117416	-3.68439
					2.71302	4.22853	-0.236319	0.157221	0.1275		6.13736	1.4335	-0.604105	-4.44504	0.392438	-3.9216
					1.66474	4.16091	-0.341563	0.179691	-0.632765		5.35961	1.4998	-0.532752	-3.92605	0.414431	-3.73046
					1.72128	3.77816	0.286207	0.307558	-0.62571		5.49261	1.73364	-0.367143	-4.29538	0.413339	-3.57554
					3.42991	4.16348	0.142353	0.39486	-0.0970516		5.1632	2.01043	-0.470095	-4.58475	-0.0776771	-3.8326
					3.57927	4.20729	0.135422	1.36241	-0.563098		5.85221	2.1623	-0.460415	-4.28797	0.131033	-3.65286
					2.65762	4.40483	0.0160521	1.4287	-0.542718		6.20348	2.24169	-0.624038	-4.34083	0.957741	-3.86524
					3.52557	4.33998	-0.363349	1.16675	-0.382364		6.2656	2.33697	-0.45655	-5.05328	1.28053	-3.68527
					4.5018	3.77647	0.119802	1.70332	-0.495132		4.90648	2.55307	-0.139457	-5.30112	0.892451	-3.93592
					3.50111	3.73924	0.399279	1.8747	-0.703811		5.21854	2.61804	-0.209413	-4.79496	0.627968	-3.80181
					3.45465	3.65472	0.0666077	1.78735	-0.484234		6.18029	2.4795	-0.0805667	-4.11014	0.943667	-4.00562
					2.79644	3.5793	0.352532	1.62181	-1.03923		4.11023	2.50059	0.0693788	-3.71467	1.17071	-4.31464
					2.57329	3.90512	-0.067277	0.823461	-1.42867		3.68601	2.43744	0.0252741	-3.81811	1.39505	-4.88734
					3.13341	3.8249	-0.014555	1.43768	-0.485852		4.76214	2.29764	-0.0481903	-4.3429	1.50616	-4.50681
					5.27355	3.52051	-0.32203	1.19132	0.014496		5.23999	2.30795	-0.0348132	-4.35152	1.0994	-4.68978
					4.94743	3.37605	-0.217719	0.200548	0.540338		4.42809	2.83183	-0.0484138	-3.73974	0.911004	-4.37815
					2.83002	3.42924	-0.0938952	-0.666316	0.220671		4.50814	2.78981	0.0741494	-4.26762	1.17453	-3.81124
					2.22069	3.68236	-0.614322	-0.535027	-1.02851		5.35887	2.94688	0.0669432	-4.31886	1.31836	-4.01086
					3.12154	4.24405	-0.669811	-0.795128	-1.04584		5.64811	2.83343	-0.378804	-3.96745	1.51851	-3.85175
					2.78218	3.86434	-0.517596	-0.677948	-0.852035		5.78773	2.83819	0.0263484	-3.72134	1.04331	-3.86988
					2.74461	3.80871	-0.69684	-0.0615312	-0.50225		4.83353	2.847	-0.0958174	-3.92556	0.240588	-3.23271
					2.74788	3.34436	-0.663159	0.240774	0.114817		6.17176	2.14581	-0.129315	-3.61303	0.970968	-3.25743
					2.34205	3.49375	-1.04248	-0.0526859	-0.410149		5.88186	1.34501	0.349539	-3.84762	0.897715	-2.81371
					1.78209	4.0389	-0.911694	-0.313349	-0.318701		5.16395	1.56682	0.0934339	-3.35589	0.348154	-2.70177
					1.22953	3.81435	-0.0201615	0.145282	0.185388		5.36719	2.29423	0.0885194	-2.93518	0.0466268	-2.29896
					2.34328	3.95004	-0.101403	0.436986	-0.258626		4.7065	2.21387	0.131794	-2.51554	-0.262675	-2.19403
					2.28156	4.30822	0.154949	0.247978	-0.338992		4.8219	2.12101	0.750502	-2.94238	-0.387588	-2.93539
					1.98336	4.46327	0.393651	0.0163568	-0.621732		5.21062	2.31688	0.279148	-2.87829	-0.692031	-3.51926
					2.66851	4.07052	0.499066	0.588334	-0.896863		5.05651	2.91401	0.278938	-2.88351	-0.872874	-4.08009
					3.33661	3.52129	0.243787	0.202243	-1.22664		5.18433	2.97184	-0.0526219	-3.80758	-0.533308	-4.03405
					1.96011	3.6046	0.466929	0.0817243	-1.54141		4.92737	3.27581	-0.0819489	-3.20793	0.456327	-3.73647
					1.03597	3.52312	0.892701	-0.0264516	-1.38096		4.52093	3.43231	-0.226477	-2.17276	0.726576	-3.69318
					2.20118	3.57596	0.686426	0.576537	-1.57235		4.04244	2.89886	-0.226574	-2.72803	0.655223	-3.2426
					1.93559	3.75543	1.14383	0.769938	-0.846839		3.75141	2.03004	-0.598331	-2.35297	0.389726	-3.29542
					2.25554	3.47301	0.908401	1.22102	-0.784552		4.91307	1.0795	-1.12908	-1.97331	0.414636	-3.13371
					2.28325	3.21162	0.775094	2.44194	-0.642671		3.89987	1.61253	-1.30848	-2.0724	0.185132	-3.08678
					1.15034	3.49684	1.32566	2.55811	-0.37171		2.87267	1.90772	-1.39822	-2.20705	0.960968	-3.1291
					1.38436	3.52316	0.999705	2.84403	0.102355		4.25355	1.96099	-1.29564	-1.8797	0.77837	-2.9091
					1.80322	3.3795	0.683252	2.76357	0.438003		5.5853	1.59166	-1.56678	-1.70951	0.265717	-3.53017
					2.28084	3.86749	0.865148	2.1377	0.240299		5.4924	1.79506	-1.62546	-2.7125	-0.166589	-3.97783
					2.12205	3.59015	0.941513	1.82136	0.228155		3.94148	2.28236	-1.49244	-3.6576	-0.0694252	-4.57871
					2.66569	3.5199	1.15148	1.68221	0.182619		2.44892	2.32148	-1.82748	-4.52569	-0.0140946	-4.225
					2.25816	3.36297	0.628851	2.19347	0.576459		3.12583	2.67008	-2.05455	-4.49114	0.175996	-4.50148
					2.52982	3.61064	0.65744	2.04218	-0.0609987		3.94628	2.82763	-2.19249	-3.93535	-0.249008	-4.38988
					3.55865	3.92654	1.09788	2.12353	-0.0715607		2.12132	3.12758	-2.68436	-4.91855	0.178037	-4.51848
					2.97891	3.89044	0.503916	1.98502	0.491504		1.71738	3.13767	-2.50738	-4.22412	-0.367528	-4.14798
					1.40745	3.6523	0.0532511	2.72037	0.488101		2.23691	3.2732	-1.92426	-3.88769	-0.912652	-3.90771
					1.3894	3.63605	-0.228976	2.8919	-0.00575801		1.52384	3.3087	-1.79033	-3.4052	-1.25143	-3.82311
					2.70013	3.70726	-0.16423	2.75469	-0.0901744		0.761628	2.72305	-1.53373	-3.59575	-1.73698	-3.92656
					4.34609	3.44656	0.248327	2.04094	0.338988		0.215907	2.40349	-1.43783	-2.97676	-1.22293	-3.10598
					3.74087	3.63349	0.499976	1.65682	0.0267311		-0.51356	2.38087	-1.7499	-3.04547	-0.934965	-2.48031
					3.63407	3.99072	0.38149	-0.064784	-1.1412		-0.699444	2.78296	-0.962204	-3.3544	-0.297106	-2.41277
					3.03566	4.45102	0.391464	0.268499	-1.18302		-0.234385	3.06948	-1.07223	-3.21037	-0.28745	-2.77172
					4.05984	4.31256	0.296119	1.24322	-0.223908		-0.779674	3.41604	-1.30861	-3.21337	0.339457	-2.95267
					4.46574	4.05746	0.320291	1.63425	-0.233809		-1.28564	3.61251	-0.673648	-2.91876	0.484119	-2.49631
					4.60391	3.77856	0.855611	1.8235	-0.266536		-2.06616	3.5225	-0.482028	-1.82083	0.412935	-1.94009
					3.80459	4.09472	0.725308	1.74917	0.359633		0.525254	3.53951	-0.619556	-1.16287	0.913057	-1.56961
					2.92934	3.87999	0.634312	1.48741	-0.108845		1.06409	3.71343	-0.381822	-1.15605	1.4244	-1.81536
					2.55548	3.65463	0.261517	1.14709	-0.226128		0.578496	3.71408	-1.01461	-1.38056	0.904644	-2.43704
					2.54964	3.40928	0.274286	0.916976	0.336564		0.998176	3.94543	-0.951164	-1.45623	1.63396	-3.03769
					2.54293	3.00393	-0.141841	1.39525	-0.171799		0.66542	4.08058	-0.910267	-1.35258	1.92899	-2.89095
					2.76522	3.49074	-0.672008	1.40137	-0.540615		-0.304324	3.94594	-0.626183	-1.37601	2.04057	-3.1025
					3.26877	3.74766	0.16085	1.47155	-0.195542		0.400422	3.8864	-1.00392	-1.75937	2.62509	-3.10943
					3.73681	3.70033	0.29914	1.50112	-0.380319		-0.62842	4.39723	-0.958309	-1.96254	2.84903	-3.16549
					3.37889	6.26333	0.275122	1.08233	-0.0383547		-0.648023	4.5323	-0.707579	-1.35693	2.2437	-3.09191
					4.03776	5.87144	0.2906	0.905408	0.391146		0.506589	4.1077	-0.859887	-1.61021	1.83869	-2.91551
					4.27892	5.42797	0.23148	0.84401	-0.0775672		-0.00749501	4.12578	-1.25689	-1.45004	-0.316062	-2.75733
					3.64162	5.81707	0.17295	0.677113	-0.386479		0.648003	4.09673	-0.943097	-1.72688	-0.84135	-2.39477
					2.47515	6.38465	0.296554	1.25626	-0.110532		0.911276	4.10808	-1.2763	-2.73442	-0.660974	-2.38772
					2.45032	6.52233	-0.113508	1.38755	-0.369912		-0.226548	4.24714	-1.17963	-2.73942	-1.51788	-2.34668
					2.58434	6.40505	0.0858954	2.08954	-1.12769		-1.05373	4.17514	-1.58837	-2.22397	-1.85022	-2.52399
					3.0539	6.24125	0.55409	1.95936	-1.23556		0.159078	4.24984	-1.30109	-1.68545	-2.1849	-2.90034
					3.54464	6.09056	1.04667	2.15213	-1.24589		0.0324761	4.05343	-1.42159	-0.803294	-2.54136	-3.46797
					3.5171	5.69627	1.07197	2.16804	-0.758201		-0.307502	4.17948	-1.50513	-0.719164	-2.56669	-3.40473
					3.1838	5.9645	0.497629	0.891005	-0.0244978		-0.208535	4.18709	-1.15943	-1.07895	-2.41045	-3.2733
					2.76553	6.2032	0.695635	1.41117	0.180657		0.416715	3.79944	-1.35485	-1.60427	-2.50663	-3.07728
					3.38548	6.70014	0.692731	1.6948	-0.0640256		-0.140459	3.83499	-1.10556	-1.71987	-2.76535	-2.67723
					4.86771	6.56002	1.04035	1.88543	-0.0594697		-0.130996	3.9811	-0.737833	-1.7856	-2.43412	-2.43807
					4.12002	6.88779	1.26883	2.24948	0.680116		-0.807384	3.93315	-0.848122	-1.32276	-2.16693	-2.63252
					3.62151	6.97685	0.621381	2.5317	0.14841		-0.533865	3.67345	-0.572954	-1.35407	-1.90201	-2.64732
					4.09645	6.86857	-0.0717789	2.17212	-0.0331379		-0.297069	3.44564	-1.05817	-1.75333	-2.62237	-2.67357
					2.5138	6.45032	0.51447	2.23564	-0.587681		-1.15011	3.75667	-0.87616	-2.61909	-2.48356	-2.27308
					1.60827	6.69963	0.346074	2.29857	-0.842446		-2.83583	3.8598	-0.177847	-2.48154	-2.68429	-3.15444
					2.3854	6.57961	0.38377	2.8717	-0.969499		-4.56666	2.94987	-0.171912	-2.21355	-3.01476	-3.19713
					2.46968	6.23702	0.134803	3.25951	-1.41122		-3.46172	2.28842	-0.396808	-2.64215	-3.29718	-3.41901
					2.39255	6.38593	0.207249	3.19079	-1.77412		-2.20457	2.04911	-0.390378	-3.32889	-3.3418	-3.21181
					3.07472	6.61708	0.227683	2.46385	-1.18749		-0.2291	2.50193	0.0441013	-2.44992	-3.18982	-3.68237
					3.26171	7.33186	0.414684	1.81538	-0.1388		-0.129024	3.04906	0.0412795	-2.91543	-3.5761	-4.21023
					3.60565	7.06257	0.613321	2.33393	0.38998		-1.39463	3.23004	0.198544	-2.53022	-3.80074	-4.46082
					4.38162	6.4489	0.398206	2.85898	0.485202		-1.89112	3.32442	-0.343022	-1.50557	-4.81158	-4.15177
					3.17341	6.49212	0.439746	2.89336	0.524788		-0.108764	3.22187	0.289744	-1.49288	-4.87707	-3.66627
					4.19889	6.67473	1.00056	2.74418	-0.467538		0.197505	3.23207	0.30827	-2.04537	-4.03524	-4.27994
					3.98474	6.47347	0.809337	1.76511	-1.03992		0.234871	3.34127	0.212967	-1.76928	-4.50273	-4.31906
					2.65449	6.45612	0.632758	1.6122	-1.06945		-0.0873562	3.23094	0.118391	-1.84936	-4.39884	-3.65512
					2.86852	6.63918	0.325797	1.06024	-0.610625		-1.53932	2.83062	0.548245	-1.73499	-4.53811	-3.54249
					2.98259	6.7043	0.287016	0.847946	0.266077		-2.25698	2.2613	0.677474	-2.53517	-4.40632	-4.55419
					3.32742	6.77273	0.929359	0.62485	0.403811		-1.00012	1.92547	1.06687	-2.87381	-3.44966	-5.17255
					2.58679	6.9722	0.920471	0.449195	0.105094		-0.686614	1.69236	0.518753	-3.4022	-3.08915	-4.40722
					3.23818	7.19336	0.47619	0.855371	-0.248644		-2.1271	2.26267	0.336546	-2.39648	-3.76483	-4.53187
					4.09121	7.06424	0.054606	1.41732	-0.655272		-2.36324	3.01023	0.278259	-1.1371	-3.51888	-3.84923
					4.3604	6.73011	0.728849	1.77401	-1.00951		-2.79329	2.91637	0.794551	0.172297	-3.07741	-3.67849
					3.70624	6.45034	0.841967	1.70413	-1.38491		-1.5836	2.93399	0.847609	1.03199	-3.15959	-3.53726
					3.44072	6.52985	0.804757	1.61273	-1.44674		-1.16978	3.30385	1.25342	1.29559	-2.94037	-3.48462
					3.13448	6.09317	0.668586	1.64808	-1.15412		0.235302	3.5532	0.683555	-0.133641	-3.28442	-3.60066
					2.82995	5.796	0.305081	1.98655	-0.586793		0.210222	3.41666	0.633078	-1.42544	-3.4583	-3.22589
					1.57203	5.97941	0.587687	1.72187	-0.207494		-0.642503	3.74891	0.496618	-1.96127	-4.04218	-3.33604
					1.27426	5.81792	0.926894	2.37029	0.156876		0.0714095	3.79303	0.366023	-1.78961	-4.13629	-2.72716
					2.58321	6.24234	0.66467	2.41229	0.0372859		1.16696	3.42117	0.560064	-2.30845	-3.70429	-3.08119
					3.14802	6.44677	0.165843	2.72325	-0.261075		0.909666	3.4348	0.178315	-2.13683	-3.9545	-2.49199
					2.46586	6.33437	0.714061	2.11001	-0.162119		1.49606	3.52887	0.0535466	-1.91785	-3.94094	-2.47465
					2.8099	6.24036	0.447782	1.69356	0.071124		2.02822	3.55	0.630827	-2.41124	-3.07365	-1.87418
					3.00485	6.15871	0.37821	1.56851	-0.128507		1.83166	3.37618	1.12483	-1.85065	-2.65809	-2.3205
					2.35875	6.34306	0.63827	1.81669	-0.928672		1.30867	2.98371	0.503828	-1.41163	-2.4088	-2.60976
					1.8408	6.40767	0.438645	2.14293	-0.648942		-0.09919	2.67549	0.751448	-1.06423	-3.58837	-2.67321
					2.9264	6.03128	0.369206	3.31642	-0.969802		0.480162	1.80196	0.661268	-0.512629	-4.94888	-3.28554
					2.87052	5.95446	0.144594	3.49727	-1.30312		0.318258	0.56764	1.06055	0.661229	-4.47229	-2.86606
					3.32285	6.31485	0.2255	2.43476	-1.71475		0.63654	0.19986	0.678299	1.09309	-3.9352	-2.82341
					2.81676	6.52219	0.271504	1.49714	-1.88749		0.973778	0.400341	0.597623	1.11797	-3.93772	-3.00575
					3.14928	6.29952	0.865901	1.09705	-1.82418		1.41907	0.156789	0.814955	0.80252	-2.88933	-2.56565
					2.60147	6.28902	0.60815	0.80857	-1.14571		2.70289	-0.431885	1.28113	1.34952	-2.74945	-2.43229
					2.72851	6.25286	0.608048	0.97725	-1.09622		3.25265	-0.847961	1.05012	2.45045	-3.15942	-2.26791
					2.58609	6.08243	0.483123	1.14048	-0.525028		2.10638	-0.881606	1.05188	2.96575	-2.52224	-2.25022
					2.89992	6.14486	0.680859	1.42043	-0.172898		1.14308	-0.72363	0.760555	2.64723	-1.58458	-2.13659
					2.92004	6.46263	0.891131	1.52798	-0.777993		1.71936	-0.721963	0.521198	2.38805	-2.31174	-2.49486
					3.17454	6.33574	1.12204	2.87479	-1.08053		2.17315	-0.635999	0.614685	2.6584	-1.88423	-2.48112
					4.25495	5.83969	0.889776	2.8206	-0.56629		2.3216	-0.755193	0.766518	2.42095	-1.14933	-2.63003
					5.55582	5.92384	0.561856	3.68319	-0.587564		2.61259	-0.894542	0.62162	3.65969	-1.17523	-2.13447
					5.17828	6.1224	0.443308	3.64637	-1.07634		2.39142	-1.59507	0.612672	3.99303	-1.50414	-1.4864
					4.53051	5.93122	0.462725	3.19668	-0.886989		2.55103	-2.12282	0.586783	3.43043	-2.36808	-0.940338
					3.25812	5.64136	0.273469	2.65438	-0.00629086		3.18981	-1.42179	0.871137	2.93063	-0.804134	-0.862273
					2.3498	5.69719	0.357848	1.9944	0.169663		2.57738	-0.787649	0.902806	2.44723	-0.550777	-0.390754
					2.78085	6.09105	0.064132	2.00952	0.400146		3.06825	-0.672649	0.857895	2.25389	-0.956706	-0.329622
					3.65225	6.04999	0.337135	2.55664	-0.107284		2.46695	-1.02421	0.861642	1.68655	-0.899701	-0.223786
					2.50165	5.67178	0.414225	2.64894	-0.426107		2.27902	-1.02196	1.20139	1.64418	-0.883519	0.485256
					1.41035	5.36539	0.556571	2.38644	-0.646701		2.22876	-1.49407	0.648912	0.885144	-1.47127	0.516059
					2.96221	5.40379	-0.108206	2.03085	-0.518834		2.73215	-2.09787	0.733224	0.363486	-1.74225	-0.262352
					3.02433	5.36369	0.0589189	1.79461	-0.177584		3.00764	-2.19421	1.29417	0.313928	-1.40116	-1.11136
					3.5066	5.23362	-0.132101	1.99063	-0.613935		2.20557	-1.84805	1.02408	-0.216252	-0.763443	-1.56488
					2.33274	5.08198	-0.356454	2.407	-1.00775		1.65756	-1.8021	0.550673	-0.65151	-0.235566	-1.68744
					2.57158	5.5246	0.00204333	2.01769	-0.931475		2.01712	-1.32033	0.689882	-0.988075	-0.279014	-2.13237
					3.04503	5.37074	-0.046543	2.19505	-1.00561		1.55252	-1.17463	0.244138	-0.687959	-0.707745	-2.59682
					2.13904	5.16154	-0.398557	2.59248	-0.93122		0.27357	-1.83857	0.0692275	-0.169917	-0.277282	-2.61306
					2.16993	5.44262	-0.245174	2.72795	-0.822246		-0.54259	-1.69659	-0.09335	-0.571397	0.411453	-2.39268
					3.50652	5.87115	0.133955	2.50593	-1.10955		-1.68997	-1.14348	-0.247915	-0.989413	1.28949	-2.76493
					3.50628	5.48115	-0.314378	3.50829	-1.56008		-2.22566	-0.522712	0.180309	-0.36846	1.52884	-3.11845
					3.65288	5.43029	0.264297	3.69336	-1.47318		-1.98011	-0.207087	0.331596	-0.508799	2.37964	-3.18561
					4.1719	5.17165	0.232456	2.78486	-1.37632		-1.02624	0.0036761	1.04268	-0.0656541	2.85212	-2.83983
					2.70538	4.7527	0.217394	2.63987	-1.21463		-1.07357	-0.0967809	0.727332	0.897565	2.93434	-2.54713
					1.3458	4.81424	-0.213386	3.18127	-0.766184		-1.39856	0.212661	0.803579	0.884707	2.14661	-2.34611
					1.8979	4.93652	0.0477488	3.41948	-1.01647		-0.226936	0.452943	0.59905	1.77344	2.21541	-1.97004
					1.96316	4.84794	0.071477	4.01048	-0.731285		-0.985306	-0.102145	0.679346	2.34196	1.8617	-1.59932
					2.83929	4.7532	0.753996	3.85262	0.215125		-1.90973	-0.424464	0.373159	2.22142	1.66277	-1.29968
					3.35102	4.79233	0.2849	3.61713	0.330538		-0.637102	0.114656	0.0391864	1.23364	2.1645	-1.00399
					2.97518	4.80444	1.1457	3.8638	0.627289		0.44592	0.492083	-0.302374	0.0109244	2.43201	-1.4783
					3.20003	4.97041	0.644285	3.43833	0.359163		1.43904	0.435671	-0.657239	-1.32506	2.57516	-1.67258
					2.76506	4.85354	0.126668	2.70477	-0.0344689		1.15322	-0.224984	-0.789531	-2.30834	2.48826	-1.82967
					3.08692	4.99614	0.509391	2.04671	0.0746096		0.125668	-0.176857	-0.943025	-2.79947	2.5	-2.11019
					4.29195	5.162	0.370475	1.15778	-0.919676		-0.0149132	-0.0725608	-1.00328	-2.98709	1.40454	-2.32307
					3.42966	5.06417	0.689209	1.79483	-0.933564		-0.208063	0.416524	-0.971484	-2.56221	1.86525	-1.78632
					3.30539	5.26195	0.92509	1.83349	-0.108513		-0.794887	0.77247	-0.801672	-2.46064	1.50073	-1.30424
					2.48533	5.02599	0.86091	1.9099	-0.405131		-0.522533	1.27633	-0.687589	-2.51075	0.160618	-1.52341
					1.61526	4.9241	1.1911	2.34683	-0.379643		-0.75035	1.47136	-0.508729	-2.57611	0.438454	-1.0274
					1.45095	5.02255	0.818834	2.49553	-0.756014		-0.582858	2.86332	-1.05368	-2.2351	-0.663456	-1.13034
					1.85727	5.08856	0.536877	2.8366	-0.394169		-0.657647	2.52663	-1.40055	-0.783355	-1.31703	-0.922086
					1.56886	4.71494	-0.0951111	2.59128	-0.720254		-1.46876	2.10302	-1.287	-0.928508	-0.461762	-1.44109
					2.61239	4.7598	-0.138162	2.72547	-0.827432		-1.44692	1.44848	-1.07921	-0.706289	-0.328438	-1.44599
					2.65756	4.69453	-0.215764	1.89808	-0.483756		-0.883421	1.65409	-1.57709	-0.887966	-0.477519	-1.45615
					2.08957	4.88165	-0.0975675	1.36177	-0.566784		-0.835677	1.80167	-2.01925	-0.882123	-0.456347	-1.31327
					2.09184	4.96838	0.0459558	1.11612	-0.211107		-0.944736	2.11969	-1.92104	-0.466591	-0.768197	-1.05735
					2.72214	4.5742	-0.646388	1.50419	0.19454		-1.18667	2.79622	-2.0088	-0.30642	-0.00583995	-0.90849
					2.95999	4.49821	-0.295408	1.96564	-0.197072		-0.775019	3.12602	-2.22269	-0.780747	-0.360378	-1.86724
					3.47557	4.47211	-0.455016	4.07706	-0.0384114		0.213857	3.03452	-1.56904	-1.21013	0.126547	-2.22382
					3.74321	4.52157	-0.319607	3.3588	-0.37158		0.348253	2.8119	-1.14034	-1.32757	0.249298	-1.94016
					3.66289	4.64434	-0.213989	3.6491	-0.475493		-0.77275	2.83426	-1.25157	-1.68557	0.537179	-2.30632
					3.90048	5.19609	0.277475	3.21388	-0.458429		-1.3294	2.95741	-1.48408	-1.26251	0.185531	-2.12098
					3.90145	5.02996	0.707202	3.21959	-0.531268		-0.770057	3.46538	-1.51501	-1.4013	0.0565517	-1.72514
					3.44347	4.65773	0.975821	2.90567	-1.00214		-1.98662	3.24677	-2.22651	-1.89768	0.745148	-1.2704
					2.6836	4.24973	0.34832	2.73877	-0.689513		-1.20449	2.73637	-1.95496	-1.76453	1.13325	-1.05447
					3.8034	4.51622	0.270576	2.66681	-0.824096		-0.657062	2.41758	-1.59143	-1.07669	0.325729	-0.582902
					3.6519	4.72106	0.503042	3.01709	-0.0810676		-1.98978	2.02458	-2.14976	-0.686682	-0.146516	-0.230015
					4.10703	4.86379	0.728234	2.91966	0.409621		-1.31039	2.32178	-2.15821	-0.223893	0.242834	0.293619
					2.33337	5.03461	0.597506	2.88107	0.157734		-1.28947	2.45784	-2.02172	-0.808028	-0.197916	0.713357
					2.79937	5.30519	-0.169474	2.34998	0.0737835		-1.60101	3.1477	-1.54308	-1.59362	0.460513	0.470003
					2.9279	5.13142	-0.255559	2.42512	-0.495168		-1.5687	3.33865	-0.821692	-1.5868	0.402451	-0.30387
					2.0664	5.22721	-0.147155	2.0766	-0.818557		-3.10811	2.85688	-1.16289	-1.26756	-0.147621	-1.03654
					3.70443	5.31995	0.168104	2.5511	-1.03645		-2.95016	2.65537	-1.4007	-1.10472	0.304835	-0.7038
					3.31684	4.94402	-0.145096	2.90409	-0.781985		-2.54693	3.15483	-1.53958	-0.987875	0.451267	-0.103756
					2.95901	5.28087	-0.0777521	3.78626	-1.23779		-1.88074	3.25316	-1.32237	-1.72449	0.736035	-0.237957
					3.25198	5.38792	-0.293523	3.84207	-1.42668		-0.422591	3.21163	-1.35267	-1.64188	0.0596164	-1.64154
					4.05121	5.12291	0.28501	2.58341	-1.20165		-1.14959	3.47588	-1.09147	-1.1803	-0.0970928	-1.91445
					3.73084	5.01335	0.296067	2.02197	-0.886085		-0.660464	3.04156	-1.12425	-1.26278	1.64272	-1.5081
					3.01492	4.61132	0.336106	2.37855	-1.10822		-0.434502	3.39381	-1.66227	-2.15113	1.74639	-2.05342
					3.82924	4.40646	0.600206	1.35596	-0.59027		-0.576481	3.31403	-1.52706	-2.17783	1.79868	-2.51816
					3.58102	4.61545	0.0302669	1.56296	0.0158437		-1.03534	2.71575	-1.62298	-2.19266	2.08252	-2.24689
					4.7047	4.24218	0.158579	1.36592	-0.213158		-2.09884	2.68032	-1.45536	-2.21049	2.17947	-2.22127
					4.68333	4.71686	0.300797	0.899366	-0.663697		-1.9105	3.5913	-1.29007	-1.88761	1.72337	-2.48694
					3.11962	4.91407	0.572461	0.443557	-1.27351		-1.91153	3.27715	-1.31422	-1.45122	1.3331	-2.76975
					2.5737	4.94815	0.567178	1.38342	-1.24202		-2.40773	2.90511	-1.15399	-1.40282	1.72169	-2.63411
					3.04401	4.81893	0.399735	1.76419	-0.542722		-1.16421	3.11956	-0.852616	-1.51559	1.47093	-2.17598
					3.75344	4.76313	0.539573	2.18071	-1.35904		-2.02528	3.07461	-0.904507	-1.58378	0.791095	-1.95935
					3.56084	4.93108	0.497312	2.4024	-1.27881		-1.62445	3.26125	-1.16671	-1.69154	0.469788	-1.74259
					3.7001	4.87635	-0.157325	2.04486	-0.584215		-2.37481	3.19472	-0.760913	-1.29891	0.352088	-1.82033
					4.1869	4.43204	0.396065	2.23471	-1.21763		-2.72411	3.29851	-0.957126	-0.342946	0.672557	-1.72462
					3.7192	4.48516	0.0253013	2.27499	-1.7894		-1.94939	3.18367	-1.2118	-0.401556	0.898689	-1.86722
					3.66574	4.19605	-0.00290284	2.4998	-1.87262		-2.26783	3.33712	-1.08827	-0.651811	1.23321	-1.18906
					3.96162	4.07389	0.147901	3.08139	-2.22776		-2.70962	3.10397	-1.09665	-1.15542	1.71526	-1.63895
					3.41547	4.42448	-0.0124127	3.29788	-1.83605		-2.91655	2.84628	-1.11542	-2.08079	1.78998	-1.89687
					3.74424	4.54138	-0.320501	3.00309	-1.65541		-2.96082	3.13652	-0.836435	-2.19437	1.54711	-2.08689
					2.7335	4.69299	0.102872	2.86069	-2.93861		-1.24846	2.19915	-0.704731	-2.3111	1.85617	-2.27039
					1.42078	4.55218	0.424986	2.62358	-2.33141		-0.745848	0.844116	-0.480695	-2.63812	2.05763	-2.14599
					2.65227	4.52224	0.124934	2.80267	-2.1434		-0.401559	0.544496	-0.45914	-2.57965	1.8184	-2.16149
					3.73383	4.42622	0.567141	3.04084	-1.33614		0.486717	0.661666	-1.23971	-2.77797	1.63385	-2.45117
					2.73722	4.07419	0.121899	3.40431	-1.16986		0.0188145	1.39361	-1.4149	-2.43787	1.78853	-2.80017
					2.14512	4.05297	0.0222452	3.0555	-1.00399		-0.134167	1.38201	-1.67524	-2.58641	1.66792	-3.47522
					3.19467	4.1293	0.214134	3.0236	-0.915854		1.47583	0.910916	-1.66206	-1.9729	1.41779	-2.72707
					3.74559	4.26194	0.507775	2.55795	-1.30091		1.41577	0.85289	-1.76281	-2.37769	1.23754	-2.49017
					3.35332	4.34227	0.333835	1.2976	-2.0589		1.15578	1.36162	-1.81298	-2.35165	2.07014	-2.75052
					2.57811	4.14412	-0.337437	2.18841	-1.94184		1.18341	1.18806	-2.12797	-1.50343	1.59515	-2.5644
					1.67693	3.93349	-0.436234	2.25898	-1.83848		1.42329	0.929804	-2.10847	-1.57537	1.06285	-2.05196
					1.4708	3.73263	-0.287801	1.90047	-2.20087		1.56128	0.544182	-1.77427	-1.77257	0.827787	-2.21754
					2.35752	3.53713	-0.299558	1.28494	-1.85878		1.26046	0.313221	-1.43538	-2.14119	1.04047	-2.20264
					4.057	3.80337	-0.0526212	1.73726	-1.6542		1.61056	0.263686	-1.50212	-1.71881	1.03526	-1.83402
					3.56688	3.9371	-0.159794	2.28842	-1.71507		2.96737	0.673872	-1.45777	-2.67414	0.878598	-1.17324
					3.11046	4.06024	0.342716	2.14179	-1.67939		3.5159	0.579613	-1.58373	-3.41889	0.541004	-0.315218
					5.26766	4.20351	0.22167	1.75848	-1.94082		2.60777	0.239458	-1.8025	-3.33641	0.708032	0.124819
					3.89904	4.59932	0.227522	1.80052	-2.66287		3.02687	-0.365765	-1.96897	-3.3821	0.340923	0.531385
					3.80662	4.2306	0.615056	2.29543	-2.32958		3.73856	-0.548	-1.88741	-3.35409	1.06511	0.775813
					4.93843	4.15488	0.583411	2.60709	-1.5191		3.20965	-0.395994	-2.16957	-2.88532	0.616757	0.512097
					4.19228	3.99706	0.484549	2.79231	-1.25698		3.94579	-0.532183	-2.02469	-2.51136	0.43109	-0.140018
					3.49615	4.01632	0.558051	2.0841	-2.30532		3.2288	-0.448222	-1.79964	-2.65581	-0.286854	-1.05105
					2.69419	3.75732	0.310637	1.82909	-2.52318		1.83048	-0.204081	-1.71635	-2.93982	-0.41157	-2.18784
					3.40548	4.01139	0.374316	1.86701	-2.54218		0.898714	-0.286446	-2.01926	-2.72205	-0.542186	-2.76646
					2.81756	3.97741	0.570694	1.13014	-2.35139		-0.82016	0.013908	-2.28556	-3.26119	0.273897	-2.76417
					1.60334	3.80818	0.93146	0.466666	-2.27508		-2.48528	0.553955	-2.27852	-3.06157	0.253742	-2.88673
					2.16526	3.72787	0.824183	0.711672	-1.77342		-2.91573	0.641777	-1.86208	-3.10656	0.149526	-3.01903
					2.4987	4.0773	0.584371	0.726932	-1.5369		-1.24741	0.759136	-2.58084	-3.11666	0.267496	-2.80229
					2.71264	4.30298	0.493192	1.04418	-1.40847		-1.03592	0.341041	-2.89608	-2.80213	-0.0214124	-2.87297
					3.40586	4.43372	1.14616	2.9574	-0.671207		-2.41171	0.187627	-2.62488	-3.17457	0.907481	-2.63728
					3.79388	3.96769	1.03203	2.88843	-1.40582		-3.8718	0.624292	-2.36419	-2.60694	0.388383	-2.61612
					2.53082	4.03246	0.640447	3.03426	-2.45628		-3.24309	1.27238	-2.88962	-2.54269	-0.362642	-2.50499
					3.37091	4.0482	0.0290553	2.81957	-2.55387		-2.40565	2.10681	-2.4748	-1.89975	-0.56653	-2.41267
					3.21238	3.85527	0.444605	2.56806	-2.65813		-2.534	2.86494	-2.36319	-1.73912	0.0315697	-2.67807
					2.57986	4.02329	0.356618	2.11905	-3.1963		-2.55662	3.43798	-2.14083	-2.13227	-0.648176	-2.82286
					1.33516	4.11296	0.373778	1.93679	-3.30418		-2.30247	3.11272	-2.13224	-2.0388	-0.128255	-2.04436
					2.40264	4.45185	0.0641347	1.41799	-3.62449		-1.76545	2.27465	-2.35782	-1.77215	0.426236	-2.08439
					1.72995	4.44278	0.18574	1.64424	-2.62112		-0.65575	1.16607	-1.68513	-1.44264	-0.132932	-1.74674
					1.86878	4.69538	0.261215	2.18346	-2.66099		0.24355	1.01417	-1.64031	-1.12462	-0.226904	-1.4892
					2.50863	4.71589	0.130878	1.6572	-2.96962		-1.01894	1.258	-1.3689	-1.2742	-0.392178	-2.31421
					1.93549	4.34155	-0.156834	1.61328	-2.43359		0.125828	1.375	-1.79111	-1.39258	-0.236171	-1.92032
					1.86542	4.15894	0.270619	1.77067	-2.38738		0.709104	1.30996	-2.27535	-1.27085	0.308377	-2.49796
					3.37581	4.10077	0.102382	2.09809	-2.96345		-0.173055	1.83466	-2.15546	-0.197205	0.0908746	-2.82187
					3.80234	4.04048	0.638439	1.71613	-2.99857		-0.636209	2.23351	-2.38856	-1.03115	0.381565	-2.81998
					3.78267	3.62624	0.45897	1.85702	-2.46503		-0.174832	2.15982	-2.30861	-1.59259	0.384019	-2.53768
					3.68494	3.77413	-0.0323681	2.09832	-1.76308		0.288981	1.87498	-2.05098	-1.9564	0.368986	-2.12648
					3.26816	3.82204	0.0445035	2.3742	-1.08618		1.09103	1.22168	-1.83009	-2.44037	1.06149	-1.78925
					4.40076	4.14111	0.383695	2.302	-0.52536		1.94002	0.398931	-2.18693	-1.95916	0.330955	-1.25024
					3.9179	4.51002	0.171352	1.94579	0.0529172		2.55672	-0.152235	-1.41184	-1.61583	0.670366	-1.17234
					4.10105	4.21799	0.264769	1.44765	0.48877		1.93026	0.0204098	-1.3452	-1.99142	0.584056	-0.827872
					4.53869	4.58861	-0.277082	1.38505	-1.56368		2.07762	0.495847	-1.1773	-1.95451	0.811488	-0.00555591
					4.1919	4.4511	0.0220187	1.2193	-0.81126		2.32386	1.25066	-1.14817	-2.89742	0.760517	0.219583
					2.33775	4.80274	-0.459854	0.647719	-0.834191		1.78966	1.38606	-1.42186	-2.75561	0.424192	-0.614275
					2.30712	4.89941	-0.330368	1.88331	-0.418602		2.72015	1.0753	-0.973082	-1.64646	-0.347732	-1.12589
					3.38475	4.62358	-0.301815	2.29289	0.225657		3.56326	0.782133	-0.854762	-1.15671	-0.263524	-1.1754
					4.66804	4.25827	-0.455951	2.56745	0.358634		3.11834	0.738104	-1.18764	-1.27035	-0.0120835	-0.414079
					4.20919	4.05048	-0.16127	3.01134	0.636504		2.44021	0.990883	-1.28666	-1.11279	-0.341327	-0.711636
					3.19428	3.8635	-0.314733	3.12875	0.529967		1.52373	1.78326	-1.03816	-1.28987	-0.207058	-1.02848
					3.86578	3.87445	-0.19996	2.92941	-0.0790256		0.314144	2.39252	-0.820587	-1.76127	0.563954	-1.32321
					4.15747	3.72652	0.0454931	2.80073	0.365449		0.53092	2.37482	-1.1571	-1.91752	0.358759	-1.16667
					3.5886	3.85111	0.38232	2.75306	0.709873		1.42426	2.67223	-1.13397	-2.31987	-0.0105667	-0.734812
					3.33428	3.80822	0.209216	3.12182	0.562682		1.53889	2.85826	-1.04273	-2.22665	0.958966	-0.587632
					3.64205	3.92276	-0.341438	3.04327	0.263033		2.24075	2.7639	-1.10187	-2.0324	0.958726	-0.0885259
					3.80099	3.85609	-0.45523	2.77258	1.08031		2.25468	2.90315	-0.929664	-2.33793	0.83231	0.484196
					2.82224	4.12665	-0.255602	2.49998	1.03308		2.13475	2.88773	-1.34405	-2.55704	0.367565	0.348411
					3.91266	4.61504	0.152863	2.69661	1.01195		2.86663	2.85258	-1.35726	-3.04456	0.655681	0.156004
					4.10968	4.57413	0.109557	2.73269	1.00148		2.40131	2.78887	-0.99059	-2.8581	0.430447	-0.141422
					2.9344	4.54503	-0.282362	2.28959	0.668877		2.74183	3.60559	-1.36171	-2.73659	0.019278	-1.55322
					1.88179	4.85771	-0.373495	1.88175	0.082254		2.63715	4.03123	-0.632129	-2.19984	-0.0993249	-1.62563
					2.81027	4.4977	-0.531241	2.10818	-0.514309		2.44684	3.53661	-0.554177	-1.93186	0.240048	-2.40131
					3.71174	4.27272	-0.194325	1.65754	0.683614		1.02061	3.1573	-0.357899	-1.96023	0.485777	-2.26002
					3.63762	4.31005	-0.32772	1.51965	0.683801		-0.51795	3.77647	-0.277608	-2.78255	0.479019	-2.51899
					2.64545	4.16917	-0.2963	1.64351	1.24		-0.743726	2.86047	-0.410343	-3.56069	0.659304	-3.02342
					3.18107	4.39253	0.258511	1.61125	1.7939		-1.98405	2.16968	-0.327647	-3.95556	1.30455	-2.88308
					3.58545	4.10906	0.337184	0.773	0.67105		-0.128981	2.197	-0.346165	-3.73497	1.46423	-2.82686
					2.19758	4.0009	0.394	0.759322	0.20114		0.456569	2.09067	-0.463226	-3.60308	0.347654	-2.4957
					1.53597	4.43793	0.018906	0.831082	0.208273		1.38617	2.25158	-0.420186	-3.32577	0.0595866	-1.99149
					2.06695	4.39918	-0.0302311	0.977846	0.316275		2.6081	2.62945	-0.638193	-2.81335	0.102668	-1.72781
					2.26291	4.58018	0.364588	0.682934	0.416384		1.67007	3.30027	-0.799675	-3.64675	0.257261	-1.48023
					2.4368	4.23497	0.601496	1.36506	0.874822		2.81614	3.9703	-0.000172361	-4.86734	0.660524	-0.906016
					3.07439	4.37951	0.892337	1.8539	1.25694		3.30712	4.09275	-0.3186	-4.98284	-0.210034	-1.13476
					3.66636	4.42459	0.583829	1.97905	1.26521		2.64349	4.35374	-1.16218	-3.72647	-1.42804	-1.33779
					3.92702	4.37923	0.395237	2.23309	1.52513		2.1191	4.43028	-0.798505	-3.06586	-1.43767	-2.04499
					3.33848	4.09624	0.598623	1.51304	1.5636		2.16405	4.81822	-0.74602	-3.39391	-1.1901	-2.09719
					2.56308	3.68481	1.03193	1.51237	1.18107		2.69691	5.34276	-0.470772	-3.50795	-0.474464	-2.33242
					1.40727	3.94287	0.661542	1.92028	1.98936		2.42025	5.31304	-1.0437	-3.1191	-0.991695	-2.60798
					2.41226	3.91352	0.842453	2.22713	1.46799		1.59891	5.38085	-0.542766	-2.7065	-1.45559	-2.46666
					2.50786	4.09133	0.364857	2.69766	1.29164		2.02215	5.14283	-0.560095	-1.77154	-1.56589	-1.51972
					2.5484	4.10861	0.586186	2.60408	1.16021		2.08088	5.22229	-0.862151	-1.65222	-1.16545	-1.63759
					2.86548	4.05514	0.702827	2.62579	0.664339		-0.568416	5.34445	-0.762198	-2.52596	-1.52853	-1.0525
					3.02407	4.02416	0.424134	3.34382	0.634774		-0.730554	5.70461	-0.760953	-2.82726	-1.31828	-1.07358
					3.57866	4.14311	0.545272	3.2508	0.35018		-0.614083	5.90697	-1.20918	-2.6617	-1.77408	-1.13533
					3.30815	3.88014	0.808539	3.99326	0.701561		-1.15185	5.91011	-0.718683	-2.01703	-2.04374	-0.660869
					3.79423	4.25572	0.219199	2.55401	0.401222		-1.01839	5.80897	-0.522844	-2.56839	-3.0636	-0.689689
					3.68442	4.21419	0.716378	2.68392	0.575755		-1.34989	5.67739	-0.563388	-2.26695	-1.92456	-0.599625
					3.35963	4.4135	0.73685	2.42998	1.28675		-1.39084	5.48004	-0.252232	-2.12974	-1.90397	-0.43786
					2.68723	4.81051	0.326654	2.43554	1.39788		-0.402022	5.46694	-0.177344	-1.35192	-1.94627	-1.00417
					2.61523	4.57724	0.167352	2.99068	0.790772		-0.0500587	6.03029	-0.433719	-0.750766	-1.63698	-1.77984
					2.22919	4.7968	0.54141	2.92542	1.19447		-0.335565	5.78395	-0.835526	-0.793623	-0.925764	-2.32009
					2.7261	5.11494	0.0974121	2.65824	1.27323		0.927799	5.89638	-0.706201	-0.15547	-0.883403	-2.49424
					2.51614	4.71166	-0.26164	2.38466	1.14085		1.42193	5.94001	-0.616624	0.117657	-1.69509	-2.54045
					4.52379	4.2745	-0.103623	1.97662	1.50668		1.67993	5.48018	-0.326172	0.421979	-1.80321	-2.42183
					4.12209	4.20191	0.279805	1.5553	1.84621		2.33432	5.6962	-0.419761	-0.0338641	-1.17761	-1.76963
					3.98621	3.87402	0.21897	1.69589	1.55089		2.18105	6.24603	0.157685	-0.042209	-0.369649	-1.41293
					3.07899	4.11967	0.242909	1.75936	2.71203		2.13028	6.14688	-0.178962	-0.370975	-0.456397	-1.36332
					2.64157	4.37359	0.445673	1.89812	2.59401		0.532658	5.60114	-0.0492069	-0.223515	-0.384808	-1.48029
					2.22662	4.72871	0.350049	2.32335	2.80285		1.89093	5.70366	0.206862	0.263179	-0.588384	-2.05309
					2.14904	4.84726	-0.213408	1.48853	2.3836		3.35297	6.03622	0.95842	0.4039	-0.50422	-1.5739
					3.46136	4.34544	0.148925	1.12436	2.8551		3.13186	6.15722	0.916483	0.268077	-1.20825	-1.98237
					2.79153	4.26694	-0.0433971	1.32024	2.84976		2.3296	5.99479	0.828481	0.0376131	-0.764682	-2.08391
					2.3817	4.78161	-0.0090714	1.01973	2.56204		1.27264	5.8511	0.957524	0.0677011	-0.170931	-1.36062
					1.93638	4.98598	0.209207	1.02929	2.52563		1.00178	6.04853	0.839322	-0.0118896	-0.484787	-0.711139
					2.07152	5.13279	-0.0475664	1.26304	1.61825		2.79558	6.32591	0.477702	0.3834	-0.426449	-1.23298
					3.46753	4.80962	-0.109928	1.35349	1.54585		2.55241	6.18531	0.901019	0.700221	0.15048	-1.43892
					2.98185	4.7023	0.264322	1.18477	1.92823		2.87512	6.33261	1.11815	0.348706	1.0048	-1.40743
					3.68659	4.81149	-0.152474	1.13557	1.14449		3.67836	6.17559	1.22764	0.528854	1.40345	-0.729502
					3.41209	4.31844	0.0575883	0.40713	0.911532		3.17041	5.86901	0.928127	-0.0968944	0.521637	-0.421402
					2.74133	3.72375	0.332106	0.726419	1.29876		2.24139	5.65217	0.933664	-0.214096	0.695453	-0.33012
					3.51396	3.81179	-0.126562	0.654694	0.639658		0.794495	5.46557	1.36321	0.55999	0.406079	0.000204837
					2.80445	3.67822	0.145253	0.948774	1.1702		0.528502	5.49754	1.09872	0.655653	1.01962	0.223176
					2.19775	3.09252	0.683026	0.893674	1.98594		-0.112825	6.17173	0.954956	0.313875	1.19147	0.953138
					1.34143	3.27198	0.45401	1.10018	2.09341		-0.676571	6.26839	0.90156	0.750762	0.915071	1.35044
					0.987129	3.30328	0.228317	0.635584	2.22837		-0.536243	5.97847	0.796866	0.868988	0.203706	1.7089
					2.49638	3.30903	0.468758	0.596826	2.44974		-1.60692	5.5764	0.968013	0.443913	-0.0560974	1.7096
					2.08595	3.09515	0.146874	0.358295	1.8705		-1.87028	5.6065	1.27762	-0.0803909	0.262261	1.59461
					3.07811	3.21891	-0.00118241	0.100022	2.2182		-2.69892	5.73022	1.58546	-0.83879	0.290059	0.889299
					3.55416	2.98006	-0.2454	0.702326	2.41881		-1.42742	5.86978	1.30495	-0.0259089	-0.0211148	1.12679
					1.88846	3.43821	-0.53239	0.914863	2.50288		-0.562294	5.49248	1.13092	1.4164	-0.685267	1.62287
					2.11464	3.5431	-0.480271	0.777161	2.54245		-0.661708	4.94748	1.03619	1.69659	-1.75686	1.34746
					2.44855	3.21194	-0.603583	0.928774	2.29744		-1.46007	4.89951	1.4466	1.12749	-1.71067	0.638022
					1.84955	3.51939	-0.375612	0.655217	1.8253		-1.3434	5.41363	1.43581	0.411925	-1.15923	0.0934693
					2.74105	3.62382	0.0354282	1.07871	2.53304		-0.552186	5.56717	1.16951	0.198549	-0.0306969	-0.76781
					3.12708	3.55843	-0.0333386	1.20489	2.34522		0.740196	5.58462	1.06556	0.704513	-0.839168	-0.292024
					2.43664	3.76546	0.185319	1.1494	1.60512		1.11856	5.63923	1.18982	0.459281	-0.749956	-0.0466599
					1.56606	3.83873	-0.058219	1.35482	1.7478		0.456947	5.49384	1.33319	-0.0412994	-0.628373	-0.335613
					0.82246	4.02059	0.535017	1.10182	2.55885		-0.482756	4.94255	1.00968	0.355857	-1.47187	-0.104167
					2.12167	3.96381	0.414664	1.11151	2.19382		-0.662224	5.28941	1.62466	0.926475	-1.65505	0.494701
					2.7305	3.89926	0.614989	1.46774	1.65384		-0.422909	5.78441	1.45291	1.12308	-1.67781	0.701255
					2.88272	3.49064	0.38333	2.00233	2.16164		-0.995907	5.48543	0.700617	0.66736	-2.04307	0.532185
					3.33811	3.64137	0.472029	2.70757	1.65108		0.00722138	5.37674	0.90722	0.683126	-1.90595	0.913884
					3.62165	3.72702	0.169174	2.08581	1.5274		-0.364304	5.33315	0.84614	0.31742	-2.25401	1.17659
					4.29789	3.99178	0.750268	1.66583	1.51842		-0.392566	5.65847	1.17446	0.233572	-2.25672	1.28837
					3.6191	3.91726	0.696498	1.39729	2.089		-1.15565	5.69681	1.00061	0.520548	-2.46057	1.17895
					4.09479	4.16729	0.883452	1.34609	1.43616		-2.09753	5.39457	1.48247	0.70768	-3.12936	1.2435
					4.96927	3.76886	0.313488	1.22711	2.37441		-3.03289	5.80416	1.27248	0.351806	-2.73269	1.01163
					4.97207	4.04363	0.648013	2.42103	1.98686		-2.53066	5.83762	1.36897	0.745674	-1.83861	1.40575
					3.2664	4.33871	0.703226	2.15835	1.20021		-2.399	5.61422	1.15132	0.750001	-1.47718	1.59613
					2.99381	4.4188	0.378451	2.13254	1.34462		-1.74203	5.29263	1.83991	0.409683	-0.951181	1.4008
					3.35874	4.68571	0.77312	2.52487	2.22998		-2.83789	5.53484	1.00942	-0.242497	-0.136482	1.94451
					3.23959	4.33763	0.491578	1.64587	1.87148		-2.40573	5.46187	0.67258	-0.643056	-0.184493	2.2063
					3.3286	4.48648	0.364639	1.4535	1.86863		-0.942999	5.34242	0.966344	-0.378999	-1.1723	2.20299
					3.99333	4.37222	0.559843	2.08988	2.1549		-1.7245	4.93859	1.08309	-0.659621	-1.12644	1.77616
					3.3433	4.49929	0.431245	2.45896	1.47535		-3.52222	4.76283	1.24434	-0.923686	-1.44636	2.15073
					3.88848	4.70495	0.00527906	2.34291	1.52742		-2.58485	5.34689	1.18116	-1.02726	-1.79639	1.74465
					4.37207	4.55097	0.0913094	2.56587	1.53725		-2.09725	4.84715	1.11565	-0.347098	-1.6911	1.13218
					4.99774	4.45538	-0.0683997	2.22405	1.03404		-2.89897	4.54302	1.33448	0.020454	-0.870676	1.63358
					3.43797	4.02407	0.250695	2.36288	1.58703		-2.8184	4.47099	1.06658	-0.181868	0.0466423	1.81051
					3.84311	3.88802	0.492344	2.85825	2.01543		-2.13336	4.76897	1.32144	0.132033	-0.276892	1.66585
					4.33974	3.48096	0.286656	2.35578	1.23452		-0.962523	5.1205	1.43902	0.244588	-0.756883	1.46218
					3.77619	3.35621	0.681743	2.81064	0.70677		-1.81517	5.03872	1.69333	-0.361306	-0.296219	1.90188
					5.29483	3.66901	0.580938	2.68957	0.37497		-2.96329	5.14043	1.67269	-0.512046	0.118553	2.43072
					4.79289	5.10399	0.633794	1.92184	1.14191		-2.15822	5.07315	0.925068	-0.636201	-0.363826	2.48756
					4.00761	4.72033	0.528475	1.85401	-0.156113		-1.10436	4.51163	0.821967	-0.696265	-0.765965	2.41203
					3.65564	4.3805	0.67694	2.28718	0.521803		-0.960811	4.33035	0.677827	-0.748007	-0.88116	2.67156
					2.76515	4.50893	-0.24445	2.14582	1.75743		-0.219933	4.45333	0.882888	-0.141715	-1.59908	2.85404
					3.09731	4.29675	-0.27358	2.3983	2.03608		0.0640208	4.38179	0.738674	-0.380042	-0.579122	2.98238
					2.02321	4.70519	0.854589	2.20627	1.87025		-0.699993	4.1916	0.702755	-0.630989	-1.17362	2.5387
					1.70914	5.07739	0.300087	1.88237	1.64521		-1.07424	4.49214	0.91499	-0.834622	-1.84874	2.65425
					2.41199	5.39296	-0.301816	1.49124	1.29991		-0.679955	4.66763	0.58449	-0.560346	-1.52865	2.15114
					2.51349	4.86636	0.218569	0.723037	1.45444		-1.12998	4.13245	0.855787	-0.811092	-1.82141	2.05233
					2.96425	4.83341	0.558796	1.22183	1.5706		-0.694015	3.49287	1.4245	-1.22089	-2.38506	2.2079
					1.80106	4.75233	0.554326	2.04292	1.02009		-0.658431	2.85277	0.940802	-1.09743	-2.35899	2.83811
					1.38593	4.48425	0.352978	2.4721	1.2854		-1.7866	1.69893	0.860795	-0.962852	-1.63241	2.38231
					1.98126	4.46258	0.287307	2.29998	0.765408		-2.22842	1.28834	1.01807	-0.777265	-0.790916	2.39458
					2.99595	4.7013	0.368318	1.20969	1.26751		-0.9324	1.0286	1.37856	-0.755053	-1.73647	2.39169
					2.65195	4.91521	0.416502	0.583033	1.24761		-1.51447	0.599321	1.05285	-0.582558	-1.76141	2.61381
					2.81942	4.47365	0.286408	1.33108	1.46107		-1.60002	0.324547	0.43749	-0.327889	-1.08745	2.27179
					2.90906	4.24527	-0.345394	1.32177	0.619596		-2.01399	-0.0729354	0.564947	-0.338781	-1.16631	2.49253
					1.63521	3.83217	-0.0108041	1.66213	-0.440851		-2.04806	-0.00527385	0.770564	-0.872541	-1.24778	2.62599
					3.13626	4.25602	0.186201	0.931066	-0.549341		-1.45767	0.282462	0.71945	-1.17689	-1.25194	2.85591
					3.55004	4.32686	-0.0784951	1.38547	0.499988		-1.93155	-0.0440433	0.121405	-0.997813	-1.17661	2.46674
					3.48285	4.13818	0.238589	1.75968	0.17376		-1.40532	-0.151471	-0.154559	-0.369161	-0.832945	1.45041
					2.67039	3.93327	0.0291392	1.75189	0.898737		-0.539636	0.202638	-0.0253493	-0.00379756	-1.37608	0.115235
					1.79298	3.84245	-0.439917	1.57971	0.836507		-0.503323	-0.279647	0.132146	-0.153287	-2.11235	-0.103367
					2.44103	4.04	0.0359481	1.74986	0.12419		-1.70471	-0.518104	-0.378087	-0.706208	-1.95473	-0.54647
					3.26481	4.29482	-0.0264407	2.05565	0.713501		-1.29081	-0.763271	-0.0315488	-0.307525	-2.09965	-0.726588
					3.47635	4.30914	-0.385009	2.11584	0.396095		-0.47631	-0.480878	0.477184	-0.607899	-2.11601	-0.748343
					3.18118	4.09787	-0.316066	1.91145	0.503076		1.1909	0.375903	0.455822	0.0713877	-1.89512	-1.06529
					3.67751	3.87995	-0.05097	1.45786	0.277781		2.91228	-0.312968	0.308974	-0.183328	-2.40673	-1.4162
					3.18015	4.2829	0.174971	1.60959	0.37072		1.34218	-0.592512	-0.127982	-0.0329934	-2.75114	-1.70033
					1.13816	4.19405	-0.0465367	1.48926	0.956433		-0.507414	-0.776289	0.236421	-0.0757645	-0.568915	-1.75762
					1.48085	3.62428	-0.137377	1.52812	1.01984		0.206761	-0.712295	0.269914	-0.0210492	-0.790786	-1.48859
					1.76269	3.25727	-0.0588257	2.00038	0.982405		1.98078	-0.39345	0.365264	-0.593082	-0.766885	-1.06594
					2.27832	3.43682	-0.0820074	1.3631	1.3862		3.06242	-0.188013	0.705331	-1.15813	-0.624965	-1.4878
					3.05041	3.82383	0.269096	0.894182	0.626268		3.10829	-0.0876108	0.271347	-0.880779	-1.27081	-1.58346
					3.66775	3.7627	0.221326	0.492818	0.841934		1.7469	-0.175082	0.205877	-0.827478	-0.815154	-1.48603
					3.4076	4.05547	0.233451	0.53132	1.50439		2.26519	-0.0616018	0.111421	-0.611381	-1.72367	-1.5359
					3.2159	4.30387	-0.270486	0.647976	1.11196		2.06711	-0.355487	0.002294	-0.689737	-2.21693	-1.95998
					2.85439	4.05367	-0.280126	0.746478	0.973451		2.15156	0.105271	0.163098	-0.278249	-2.68002	-2.00608
					3.8848	4.09334	-0.137518	0.225469	0.3412		4.00634	0.506685	0.70614	-0.639416	-2.75819	-2.68164
					4.06392	4.13824	0.469636	-0.0725301	0.603068		3.70955	0.276754	0.239485	-1.03203	-4.0004	-3.32498
					2.6709	4.19215	0.205806	0.775073	1.14251		3.55158	0.0262705	0.0144839	-1.22801	-4.77576	-3.11807
					1.69148	4.01116	0.409254	0.732009	1.06263		3.37736	-0.801941	0.189705	-0.950068	-4.63407	-2.95642
					1.97288	4.31908	0.602509	0.5816	0.812401		3.09057	-1.16411	0.427968	-0.366246	-4.25242	-3.38446
					2.88598	4.64226	-0.0191203	0.901991	0.797113		3.41211	-0.420262	0.122456	-0.525493	-4.38633	-3.40626
					3.58567	4.53526	-0.240157	1.45841	0.888394		3.43106	0.11787	0.348784	-0.978083	-5.07312	-2.88233
					2.9497	4.40544	0.175205	1.3685	1.06502		4.50117	0.209764	0.4975	-1.55375	-5.22561	-2.20282
					3.05843	4.59308	0.224699	1.66297	0.879393		4.56101	0.584822	0.837691	-2.34257	-5.82559	-1.67195
					2.96837	4.43869	-0.0690566	1.52222	0.61883		3.28819	-0.132853	0.728466	-1.94823	-5.93619	-0.759437
					2.06583	4.55601	-0.145558	1.56347	0.406784		3.6422	-0.721378	0.389404	-1.52508	-6.0501	-0.562365
					3.46915	4.9639	0.0770164	1.91956	0.252791		4.50528	-0.847339	0.373928	-1.37679	-5.773	-0.665504
					2.98535	4.72241	0.167164	1.80033	-0.282635		3.86018	-0.898253	0.832738	-1.60655	-4.32067	-0.0342592
					2.87933	4.2683	0.707288	2.75701	-0.0712604		3.24443	-1.13524	1.24907	-1.25747	-4.74302	0.821164
					2.70019	4.61709	0.433332	2.41311	-0.282049		3.37135	-0.625177	1.5424	-1.70021	-5.00048	1.15811
					2.8469	4.28825	-0.00349706	2.0279	-0.234582		3.41005	-0.456613	0.76542	-1.35903	-3.9978	1.0885
					3.04907	4.24726	0.447516	2.51418	0.150547		3.82072	-1.04478	1.06175	-0.539405	-4.1441	1.14458
					3.24978	4.61268	0.517835	3.37832	0.268763		3.43991	-1.57627	0.986844	-1.41733	-5.06928	1.49421
					2.08047	4.9439	0.109487	2.99887	0.00817789		3.25363	-1.68283	0.726112	-1.33631	-5.20088	1.28069
					2.5402	4.8788	0.201498	2.28922	-0.333313		4.00988	-1.06797	0.98044	-1.59984	-5.65999	1.42017
					3.84	4.86172	0.374607	2.54087	-0.398974		4.24568	-0.71561	0.540815	-1.72284	-5.7497	1.20893
					4.09604	4.85061	0.0787616	2.54145	-0.0815559		3.50464	-0.550091	0.72808	-1.80693	-5.12576	1.4041
					3.07273	4.5113	-0.0441508	2.80727	0.0125126		4.82238	-0.574736	1.14461	-0.994152	-5.41332	1.87565
					2.69639	4.53559	0.295381	3.49199	0.147387		4.72774	-0.675889	0.664485	-1.2883	-6.05832	1.50571
					3.48799	4.45607	-0.0850249	3.68146	0.69768		5.66292	-0.594524	0.588952	-1.71448	-6.32027	1.64919
					2.61254	4.212	0.136533	2.77909	0.061258		5.25031	-0.815176	0.0915498	-1.24378	-6.00716	1.39293
					2.68261	4.45657	0.260661	2.09497	-0.659098		4.60316	-0.846017	0.303209	-0.923264	-5.00331	2.01998
					2.72413	4.50349	0.0235723	1.96839	-0.309145		4.32629	-1.3177	0.777676	-0.35554	-5.15234	2.04822
					2.92172	4.40048	-0.18854	1.56793	0.258725		3.80984	-1.05173	0.649003	-0.499404	-5.61827	1.85633
					3.49442	3.97113	-0.473926	1.26119	0.405455		4.16959	-1.25395	0.805326	-1.07559	-6.03809	1.47761
					3.37763	4.15975	-0.288107	0.887349	0.602623		4.51461	-0.986438	1.07882	-0.791992	-5.68625	1.5027
					3.3127	4.09748	-0.367544	1.34949	0.32416		5.22734	-1.23842	0.831883	-0.715501	-5.58523	2.0764
					4.19195	3.58525	-0.577957	1.07508	0.290621		4.10792	-0.587281	0.864666	-1.31425	-5.6404	2.19986
					4.66852	2.94668	-0.450176	1.22893	-0.045923		3.50201	-0.197484	1.02735	-1.80765	-6.12331	2.57941
					3.06823	2.78238	-0.627462	1.6242	0.938296		4.03324	-0.311638	0.799332	-1.32319	-6.35102	2.46447
					2.2485	3.16314	-0.2833	1.70361	0.908682		3.81504	-0.042199	0.743569	-1.5669	-5.27841	2.67459
					2.80346	3.35855	0.156377	1.88524	0.500394		3.94605	0.346568	0.890446	-0.935557	-4.53006	2.8379
					2.11936	3.26723	-0.102328	2.25952	0.933919		3.76478	0.195319	0.677533	-1.03836	-3.97206	2.27966
					1.75318	3.17413	-0.159102	1.62355	0.240401		4.14278	-0.597851	0.359896	-1.36602	-3.12598	2.45376
					1.72376	3.41197	-0.268156	1.07025	0.222626		5.48198	-0.328426	0.852388	-1.08683	-3.07268	2.255
					2.64151	3.68864	-0.0297221	1.23799	0.842436		5.32318	0.164641	0.819706	-0.861276	-2.62452	2.37195
					2.09918	4.03044	0.430811	1.59237	1.03957		3.39258	0.159917	0.901172	-0.634962	-2.08179	2.04745
					2.03133	4.29556	0.178105	1.03971	1.08312		3.31702	-0.192601	0.236936	-0.718748	-1.8568	1.35937
					2.89929	4.20855	-0.215991	1.2843	1.08976		3.24372	-0.221151	0.565127	-1.22429	-1.72413	0.945464
					2.78911	4.41846	0.407829	1.43906	1.17657		4.48013	-0.795283	0.54796	-1.49273	-1.05674	-0.246425
					2.87995	3.75696	0.297976	0.576397	0.721037		4.3542	-0.808301	0.438704	-2.09653	-1.06262	-0.422608
					2.838	3.6228	0.223568	0.671899	-0.104885		4.95222	-1.22335	0.208075	-1.61097	-0.896857	-0.210592
					3.1629	3.95068	-0.101409	0.273946	-0.558855		5.06962	-1.74878	0.544012	-0.880079	-1.19822	-0.314396
					3.55704	3.862	-0.0707289	0.206924	-1.19189		4.89343	-1.56762	0.279929	-0.900707	-1.2051	-0.132437
					2.11551	3.57709	-0.330132	-0.0806142	-0.685112		5.08976	-1.29185	0.526303	-1.02916	-1.07876	0.246109
					1.54506	3.4468	-0.320516	0.43431	0.143911		4.1054	-1.97062	0.260049	-1.465	-0.503989	0.487822
					1.73669	3.50932	-0.565676	1.55261	0.376555		4.55447	-1.9934	0.595939	-1.73825	-1.23769	-0.271556
					2.67088	3.71339	-0.897268	1.86891	0.0237978		5.05834	-1.5878	0.441241	-1.85496	-1.30712	-1.36627
					2.49633	3.77283	0.0195684	1.69096	-0.0043823		4.90561	-1.15211	0.391284	-1.35812	-0.769792	-1.58412
					3.37792	3.57225	-0.344378	1.71549	0.0661004		4.15575	-0.547124	-0.220607	-0.866314	-0.86715	-1.73365
					3.11342	3.69793	-0.439157	1.73829	-0.259502		3.1304	-0.555375	-0.169871	-1.12768	-0.798365	-2.79402
					3.44981	3.32593	-0.562076	0.671848	-0.602876		3.68728	-0.738004	0.0848811	-1.20962	-1.32783	-2.71223
					3.86875	3.31675	-1.03966	0.18929	-0.258397		4.50757	-0.953518	-0.166049	-1.17271	-2.09011	-2.19614
					3.33519	3.17309	-1.10304	0.205398	-0.556409		4.0248	-1.35734	-0.00476623	-0.726403	-1.69606	-1.52137
					2.42973	2.94986	-0.916004	0.131852	-0.497842		3.35556	-0.749497	-0.26009	-0.729637	-1.52509	-0.946414
					1.72309	3.19319	-0.025298	0.977338	0.468392		4.45626	-0.448632	-0.546808	-1.60176	-1.30093	-0.766043
					2.21953	3.52486	-0.12255	1.08769	0.108776		5.27733	-0.000993145	-0.469207	-1.4383	-2.22448	-0.297686
					2.38476	3.45549	-0.53029	0.520869	-0.314736		4.69979	0.607708	-0.746689	-0.905564	-1.92129	-0.182416
					2.85321	3.75001	-0.463779	0.71362	0.175299		3.29646	0.753995	0.0267173	-0.670289	-1.54431	-0.252737
					2.13128	4.18489	-0.479389	0.55515	-0.252926		3.41669	0.590057	-0.102473	-0.697244	-1.36024	-0.243896
					2.74252	4.43783	-0.0224581	0.665994	-0.826182		3.04662	0.315467	0.0383182	-0.778145	-1.22062	-0.158866
					2.02293	4.25909	0.290768	0.459838	-0.700048		1.76281	0.00756334	0.328744	-1.03998	-1.24205	0.093871
					1.24156	3.85922	-0.0274465	0.979037	-0.801274		0.842783	0.361144	0.674226	-1.96624	-0.717867	0.861203
					1.22535	3.89075	0.289714	0.890702	-0.68548		0.864565	0.4711	0.579175	-2.55772	0.0985254	0.67472
					2.4498	3.58352	0.289861	1.4432	0.0804127		-0.20215	0.825638	0.504544	-3.3513	0.473417	0.734282
					1.52024	3.67118	0.142853	1.15839	0.195332		0.478506	0.492344	0.378828	-2.99051	0.683445	0.478704
					2.52556	3.79123	-0.173464	1	0.983912		-0.0146625	0.628367	0.137557	-3.17007	0.348493	-0.217416
					4.36777	4.00027	0.232671	0.544205	1.08844		-0.582714	1.06934	0.406252	-4.15453	-0.461809	-0.982826
					3.54164	3.67124	0.591179	0.364333	1.65123		0.18993	0.871496	-0.0931001	-4.27023	-0.518991	-1.73549
					3.75584	3.46551	-0.0456059	0.538324	1.30689		0.781541	0.992541	0.235496	-3.68825	-1.02767	-2.26343
					5.00428	3.37043	0.0422097	0.55823	1.29851		0.773142	1.66277	0.435511	-3.19794	-1.26225	-3.05669
					4.12289	3.54729	0.264729	-0.326306	0.672678		0.470418	2.03186	0.90314	-3.27504	-1.03968	-2.3914
					3.1298	3.98506	0.353861	-0.13595	0.724121		0.711232	2.44074	0.181956	-2.62579	-0.631649	-1.35654
					3.22685	4.10746	0.421118	0.303863	0.791131		0.164693	2.74045	0.37069	-2.79278	-1.02852	-0.759189
					2.98425	3.7674	0.599521	0.654891	1.24624		-0.822454	2.10634	0.496368	-2.51031	-0.627239	-0.0719357
					1.77581	4.16007	0.252662	0.952754	0.392352		-2.62991	2.00872	-0.144441	-2.69201	-0.376852	-0.771634
					-0.115169	4.3235	0.508846	0.971799	-0.161158		-2.76338	2.16103	0.0684873	-3.43407	-0.655564	-2.09501
					0.937426	4.48654	0.831968	0.626946	-0.821819		-1.54816	1.76081	-0.159616	-3.87033	0.172659	-2.61067
					2.23868	4.54063	0.922443	-0.142199	-0.0949123		-0.3239	1.5264	0.00780045	-3.26421	0.619636	-2.76108
					3.36152	4.25536	1.20962	0.26582	0.51894		-0.189165	1.73749	-0.309026	-3.66255	-0.346299	-2.06692
					3.0875	3.60578	1.134	0.330871	0.081261		0.931433	1.88017	-0.24003	-4.46723	0.047952	-1.28039
					2.10209	3.48344	0.594299	0.626077	0.447723		-0.421946	1.59378	0.100719	-4.12216	0.397037	-1.29092
					1.70583	3.54084	0.529455	1.20956	0.0991658		0.598301	1.64228	0.229826	-3.82947	-0.161488	-1.26894
					1.99391	4.00418	0.0446032	1.56563	-0.14452		0.563733	1.80302	0.0908167	-3.38358	-0.254803	-0.935959
					2.02932	3.98495	-0.123079	1.48246	0.192588		-0.702066	1.79476	0.281909	-2.50573	-0.0481345	-0.944955
					2.71499	4.303	0.199855	1.88975	0.322323		0.941613	1.57169	-0.020468	-1.14636	0.117757	-1.09593
					2.19414	3.9968	0.156929	1.801	-0.674058		1.67375	1.78705	0.355243	-1.54245	-0.524192	-1.54169
					2.56101	4.3657	0.521964	2.15929	-0.357507		2.0233	1.21481	0.463114	-1.75113	-1.4452	-1.93092
					3.6383	4.07817	0.879761	2.52554	-0.278582		0.515531	1.22551	0.390549	-2.475	-0.914569	-2.4346
					3.64977	3.58347	0.879673	2.47329	-0.37589		0.0124655	0.479666	0.319764	-3.3748	-0.721145	-2.53262
					3.77132	3.36301	0.771983	1.31157	-0.0234328		0.811133	-0.027169	0.879788	-3.44121	-1.63219	-2.2883
					2.94019	3.76674	1.14566	0.90729	-0.276899		1.6602	-0.390781	0.620713	-2.72152	-2.16232	-2.70268
					1.74099	3.85893	0.775287	1.11125	-0.168123		2.85939	-0.420298	0.60149	-2.87326	-2.00307	-3.11035
					1.61539	3.96874	0.644889	1.62121	0.18813		2.714	-0.311209	0.652817	-2.66481	-1.88001	-2.91685
					1.21189	3.91209	0.298025	2.31582	-0.074827		0.0834644	-0.0643682	0.354682	-1.84342	-1.73746	-2.84092
					1.58592	3.60245	0.799807	2.64359	-0.193256		-1.26979	-0.374098	-0.0478457	-1.23452	-2.11276	-2.47618
					1.89898	3.8206	0.953282	2.09223	1.29203		0.115086	-0.376082	-0.274339	-1.25916	-1.94509	-2.62045
					1.52943	3.36534	1.21827	2.62744	1.23248		1.1496	0.0201634	-0.162581	-0.669461	-1.42772	-1.88594
					2.92289	3.49401	0.915841	3.05734	1.35972		0.539307	0.608087	-0.264326	-0.788692	-0.597737	-1.25938
					3.04741	3.68411	1.05607	2.95248	0.22821		1.31825	0.650254	-0.741546	-0.670772	-0.867227	-1.4973
					2.8964	3.82519	1.32569	2.52229	-0.0674708		1.64417	0.410472	-0.674409	-0.0540262	-0.508484	-1.53888
					3.21963	3.9871	1.28059	1.59331	-0.0401646		0.564167	0.33007	-0.62534	0.104425	-0.424985	-0.991715
					2.94131	4.15561	1.16914	1.57992	-0.472831		1.1851	0.284894	-0.576719	0.200287	-0.175309	-0.563523
					2.73661	4.2418	0.636526	1.00768	-0.389823		0.828282	0.902229	-0.716826	0.329006	-0.440595	-0.387573
					3.07843	3.99468	0.48047	1.22972	0.512344		1.07687	0.984119	-0.724008	0.213472	-0.501182	-0.502997
					2.55095	3.69315	0.630365	1.63564	-0.242026		0.641847	0.781143	-0.943016	-0.586694	-0.287115	-0.731555
					2.88317	3.65445	0.855208	2.3705	-0.729875		1.40622	0.743565	-0.865664	-0.97456	-0.64976	-1.39486
					2.86288	4.54977	0.911981	2.15721	-0.348758		2.02765	1.01052	-1.12309	-0.810727	-0.795732	-1.75883
					3.5438	4.24321	0.960697	1.97993	0.494012		2.42996	1.02417	-1.1148	-1.30086	-0.848018	-1.65119
					1.80593	4.40855	0.614654	1.43151	0.242379		1.40357	0.479841	-1.07681	-1.47976	-0.352262	-1.12368
					0.769366	4.7427	0.668374	0.289316	-0.659376		1.38567	0.761027	-0.664811	-1.67786	0.17878	-1.25743
					2.00042	4.86342	0.988871	0.230834	-0.47568		1.00614	1.17424	-0.816755	-1.95418	-0.224153	-1.53651
					3.0813	4.9449	0.844163	0.849439	-0.112502		1.28126	1.08868	-1.33587	-1.43765	0.0280194	-1.60468
					2.84578	4.89127	1.36307	1.24259	-0.618416		2.47405	0.796063	-0.807464	-1.25071	-0.463271	-1.69749
					1.63199	4.41372	1.32034	1.46618	-0.605327		3.13624	0.172603	-0.502312	-1.82529	0.190365	-1.33733
					1.69191	4.32635	1.08938	1.28043	-0.551619		3.06628	0.183392	-0.428129	-1.1517	1.12177	-0.730735
					2.57545	4.481	0.588382	1.60062	-0.361313		3.32481	0.216318	-0.769114	-0.754075	0.90363	-0.0411823
					1.45303	4.54649	0.587554	1.28767	0.296491		3.84552	0.117352	-0.804405	-0.621694	1.00618	0.318098
					1.29457	4.6483	0.58434	1.07646	-0.773309		3.8288	0.109176	-0.620207	-0.663341	0.943668	0.638963
					1.31522	4.6033	0.773769	1.29785	-1.29362		3.30085	-0.00734891	-1.23343	-0.0256003	-0.03188	0.738818
					0.830096	4.04338	0.0872134	1.68096	-0.946663		2.2552	0.0189888	-0.917629	-0.364254	0.684943	0.798661
					0.96433	3.62204	0.0716752	0.953249	-0.907926		1.45518	0.0617685	-0.653205	-0.168288	0.653534	0.949585
					2.1634	3.94491	-0.244051	0.686104	-0.950507		4.12949	0.158507	-0.944006	-1.08707	-0.17678	0.749529
					1.27161	4.26385	-0.181576	0.572304	-0.145153		3.05414	0.367787	-0.677284	-2.03753	0.0602917	1.04488
					1.7882	4.26066	0.00640361	0.370454	-0.11044		3.5312	-0.00185704	-0.884245	-1.46703	0.383743	0.953652
					1.2324	3.86358	-0.0186607	0.24839	-0.223512		4.07763	0.21704	-0.155553	-0.89203	-0.685808	0.770417
					2.03551	4.17621	0.228156	0.740909	-0.650045		2.13955	0.512421	0.229397	-0.703429	-0.368302	0.689604
					1.22971	4.20181	0.562308	0.85863	-0.792874		2.14514	0.946445	-0.388354	-0.0624208	-0.785121	0.996205
					0.941435	4.28032	0.662084	1.36111	-0.56684		2.32404	0.87584	-0.435461	0.811037	-1.62419	1.58911
					0.761415	4.08875	0.366561	1.55868	-0.506704		2.24465	-0.118366	-0.873894	1.51969	-1.5323	1.17374
					1.8379	3.70034	0.648886	1.07788	-1.28961		2.01254	-0.122463	-0.896347	1.46488	-2.61675	1.56426
					1.16982	4.08456	0.468721	0.00380685	-1.34515		1.90307	0.555621	-0.752702	0.795002	-3.23682	1.26741
					1.32251	3.93113	0.917775	-0.14431	-1.22969		1.67496	0.479838	-0.949856	0.434516	-4.1353	1.47127
					1.57091	4.18051	1.15271	-0.732836	-1.06069		0.949271	0.571445	-0.731408	0.433256	-3.40808	1.44406
					3.47031	4.0099	1.49121	-0.0947985	-0.301133		0.914867	0.844418	-0.596301	0.807612	-4.25432	1.74495
					3.18266	3.8416	1.23153	0.476284	-0.443546		1.47505	0.429787	-0.975888	0.696372	-4.37807	1.85087
					2.8591	3.98409	1.05117	1.29757	0.260786		1.45035	-0.1226	-0.987559	0.175988	-4.84144	2.60582
					2.93483	3.7537	1.11688	1.43474	0.660974		0.859467	-0.698944	-0.463224	-0.605258	-3.90917	2.08459
					2.31315	3.63993	0.581739	1.46619	0.042455		-0.0577868	-0.872753	-0.87147	-0.784674	-3.66767	1.6301
					1.34702	3.1563	1.18849	1.32747	0.261221		0.150476	-0.860855	-0.65467	-0.63036	-4.3393	1.33939
					1.18401	3.19388	1.23228	1.20236	-0.265352		0.567681	-0.40834	-0.633734	-0.645677	-4.16127	1.79378
					1.42861	3.84726	1.15299	1.48183	1.21951		-0.0275952	0.315334	-0.448094	-0.120193	-4.75746	1.64636
					1.01606	3.83485	1.11481	2.442	0.633715		1.76277	1.25069	-0.694419	-0.307019	-4.24735	1.74088
					1.26659	3.74915	1.39427	2.20102	0.0907808		2.86449	1.94606	-0.494855	-1.04039	-4.59942	1.50877
					1.45585	4.07954	1.19997	1.37393	0.210385		1.50958	2.58569	-0.611264	-1.40558	-4.19685	1.37018
[truncated: 2,971 more rows]

## Sheet: Figure 1h
Distribution YFP signal
[truncated: 48,727 more rows]

## Sheet: Figure 1j
cross correlation pearson correlation coefficient
[truncated: 2,443 more rows]

[truncated: 5 more sheets: Figure 1k, Figure 1l, Figure 1m, Figure 1n, Figure 1o]
