# Supplementary material for: Astrocytic chloride is brain state dependent and modulates inhibitory neurotransmission in mice
Source: Nat Commun. 2023 Apr 4;14:1871. doi: 10.1038/s41467-023-37433-9 (PMC10073105; doi:10.1038/s41467-023-37433-9)
Supplement: Supplementary file 4 — Source Data [file 41467_2023_37433_MOESM4_ESM.zip › Source Data Figure 2.xlsx]

## Sheet: Figure 2b
Representative trace
Time (sec)	Paw displacement (px)		Time (sec)	Chloride (deltaF/F)
0:04:00	3.00524		0.5	4.81293
0:08:00	0.597815		1	0.5968
0:12:00	5.79496		1.5	-0.914325
0:16:00	4.42955		2	-0.0912587
0:02:00	0.8276		2.5	1.92703
0:24:00	4.45432		3	2.41256
0:28:00	3.36049		3.5	1.99759
0:32:00	0.482599		4	1.16324
0:36:00	3.64213		4.5	0.916853
0:04:00	2.28866		5	0.669116
0:44:00	1.26551		5.5	0.660819
0:48:00	0.758515		6	-0.144066
0:52:00	1.54031		6.5	-1.57875
0:56:00	0.77827		7	-1.81023
0:06:00	0.378273		7.5	-0.87569
1:04:00	0.659621		8	0.0137955
1:08:00	1.07198		8.5	-0.630307
1:12:00	0.731586		9	-2.67791
1:16:00	0.483044		9.5	-1.40754
0:08:00	0.648066		10	0.0440831
1:24:00	1.12959		10.5	1.02601
1:28:00	1.10048		11	1.31226
1:32:00	1.26473		11.5	-0.940557
1:36:00	1.33396		12	-2.08872
1:00:00	1.88287		12.5	-1.20925
1:04:00	1.99729		13	1.20385
1:08:00	0.25419		13.5	2.95459
1:12:00	1.19827		14	3.88234
1:16:00	0.444319		14.5	2.49767
1:02:00	4.64456		15	1.71991
1:24:00	3.52228		15.5	2.65871
1:28:00	0.885059		16	3.66685
1:32:00	0.670097		16.5	3.16655
1:36:00	0.961917		17	3.04599
1:04:00	1.10091		17.5	4.1961
1:44:00	1.20879		18	3.75015
1:48:00	1.43126		18.5	0.726755
1:52:00	0.187099		19	0.276302
1:56:00	0.800165		19.5	2.15611
1:06:00	0.943599		20	2.29199
2:04:00	0.0226318		20.5	1.67154
2:08:00	0.0536298		21	0.779941
2:12:00	0.932861		21.5	0.772654
2:16:00	0.679545		22	1.21566
1:08:00	2.1354		22.5	2.50051
2:24:00	0.570514		23	2.54548
2:28:00	0.61258		23.5	1.69809
2:32:00	0.695767		24	1.94511
2:36:00	1.42026		24.5	1.30826
2:00:00	0.638837		25	-0.71433
2:04:00	0.380192		25.5	-0.827261
2:08:00	0.575955		26	2.20327
2:12:00	0.458803		26.5	4.74345
2:16:00	0.12552		27	3.85369
2:02:00	0.577394		27.5	-0.0629822
2:24:00	0.849953		28	0.980286
2:28:00	0.251418		28.5	3.40032
2:32:00	0.477173		29	4.00764
2:36:00	0.925993		29.5	1.53596
2:04:00	1.37661		30	0.828701
2:44:00	1.08425		30.5	0.371454
2:48:00	0.730324		31	-0.711602
2:52:00	0.925533		31.5	0.190804
2:56:00	0.981178		32	1.57118
2:06:00	0.665099		32.5	1.4067
3:04:00	0.438908		33	0.577413
3:08:00	0.31006		33.5	-0.356674
3:12:00	0.629598		34	-0.631106
3:16:00	0.335755		34.5	-0.483057
2:08:00	0.165269		35	-0.905242
3:24:00	0.364942		35.5	-0.846713
3:28:00	0.290188		36	-0.816376
3:32:00	0.718203		36.5	-1.02915
3:36:00	0.911577		37	-0.738546
3:00:00	0.349909		37.5	-1.11192
3:04:00	1.10417		38	-0.835545
3:08:00	1.45106		38.5	-0.846184
3:12:00	1.00573		39	-1.96278
3:16:00	0.645045		39.5	-2.77418
3:02:00	0.534559		40	-2.55368
3:24:00	0.351716		40.5	-2.97728
3:28:00	0.295499		41	-1.49071
3:32:00	0.390247		41.5	-0.57963
3:36:00	0.658375		42	-0.269716
3:04:00	0.853436		42.5	-0.0598909
3:44:00	0.186884		43	0.552105
3:48:00	0.555707		43.5	0.99214
3:52:00	0.390377		44	0.694639
3:56:00	0.529297		44.5	-0.268915
3:06:00	0.580344		45	-1.09231
4:04:00	0.34851		45.5	-1.02172
4:08:00	0.775309		46	-1.15687
4:12:00	0.321959		46.5	-1.46633
4:16:00	0.58223		47	-1.92804
3:08:00	0.299989		47.5	-2.57055
4:24:00	0.837913		48	-1.44966
4:28:00	0.849156		48.5	-0.542836
4:32:00	0.25247		49	-0.234686
4:36:00	0.197093		49.5	0.722285
4:00:00	0.442971		50	0.673537
4:04:00	0.459972		50.5	-0.89108
4:08:00	0.705722		51	-1.51187
4:12:00	0.254844		51.5	-1.82763
4:16:00	0.571944		52	-0.554013
4:02:00	0.395937		52.5	0.655743
4:24:00	0.39855		53	-0.149142
4:28:00	0.178398		53.5	-1.75109
4:32:00	0.535778		54	-1.88267
4:36:00	0.53286		54.5	-2.57996
4:04:00	1.16988		55	-1.70957
4:44:00	1.35593		55.5	-1.31552
4:48:00	0.35925		56	-1.38593
4:52:00	0.324472		56.5	-2.00478
4:56:00	0.445624		57	-2.7933
4:06:00	0.446625		57.5	-2.12916
5:04:00	0.300602		58	-1.8828
5:08:00	0.379044		58.5	-2.04339
5:12:00	0.946414		59	-3.90386
5:16:00	1.27574		59.5	-3.366
4:08:00	1.05315		60	-1.06921
5:24:00	1.26734		60.5	-0.346256
5:28:00	0.259169		61	-0.883601
5:32:00	0.765342		61.5	-0.824794
5:36:00	0.512546		62	-0.406634
5:00:00	0.272937		62.5	-0.249933
5:04:00	0.260976		63	-0.245883
5:08:00	0.472096		63.5	-1.57134
5:12:00	0.412753		64	-1.83384
5:16:00	0.659535		64.5	-2.38735
5:02:00	0.0191119		65	-4.03109
5:24:00	0.360307		65.5	-2.50782
5:28:00	0.305111		66	-0.456815
5:32:00	0.765289		66.5	0.0750185
5:36:00	0.909673		67	-1.31466
5:04:00	1.67199		67.5	-2.22962
5:44:00	0.553856		68	-1.97145
5:48:00	1.07451		68.5	-2.19418
5:52:00	0.880553		69	-2.9847
5:56:00	0.561295		69.5	-2.13375
5:06:00	0.298995		70	-1.17001
6:04:00	0.171927		70.5	0.066114
6:08:00	0.566599		71	-0.0234246
6:12:00	0.514476		71.5	-1.3248
6:16:00	0.673282		72	-2.58363
5:08:00	0.499991		72.5	-2.84496
6:24:00	0.855255		73	-2.2208
6:28:00	0.48756		73.5	-1.88441
6:32:00	0.731218		74	-1.52048
6:36:00	0.370878		74.5	-2.34929
6:00:00	0.684785		75	-2.69697
6:04:00	0.843618		75.5	-2.82067
6:08:00	0.281758		76	-2.4283
6:12:00	0.484128		76.5	-1.56154
6:16:00	0.120848		77	0.113285
6:02:00	0.414274		77.5	0.791231
6:24:00	0.532949		78	0.333189
6:28:00	0.630163		78.5	-1.34938
6:32:00	0.40112		79	-2.40965
6:36:00	0.477576		79.5	-0.948264
6:04:00	0.434006		80	1.7473
6:44:00	0.681127		80.5	-0.178492
6:48:00	0.474622		81	-1.31403
6:52:00	0.290871		81.5	-0.96554
6:56:00	0.368517		82	0.551567
6:06:00	0.270705		82.5	2.07305
7:04:00	0.775391		83	1.89673
7:08:00	0.668016		83.5	0.91012
7:12:00	0.38086		84	0.216832
7:16:00	0.326488		84.5	0.347954
6:08:00	0.14424		85	-0.287536
7:24:00	0.388013		85.5	-0.405192
7:28:00	0.372702		86	-1.01846
7:32:00	0.572684		86.5	-0.580215
7:36:00	1.14061		87	0.24459
7:00:00	0.637192		87.5	-0.927031
7:04:00	0.135797		88	-0.712497
7:08:00	0.639132		88.5	-0.105256
7:12:00	0.197313		89	-0.363903
7:16:00	0.340064		89.5	-0.725265
7:02:00	0.332959		90	0.523746
7:24:00	0.34311		90.5	1.14018
7:28:00	0.528163		91	-1.10865
7:32:00	0.218207		91.5	-2.90249
7:36:00	0.716108		92	-2.97074
7:04:00	1.1537		92.5	-1.65435
7:44:00	1.3306		93	-0.539482
7:48:00	0.558341		93.5	0.261511
7:52:00	0.738787		94	-1.22982
7:56:00	0.114865		94.5	0.384064
7:06:00	0.610411		95	2.15163
8:04:00	3.39861		95.5	0.284028
8:08:00	6.31734		96	-1.31018
8:12:00	1.11419		96.5	-1.71144
8:16:00	0.824426		97	-0.98672
7:08:00	6.72069		97.5	0.603623
8:24:00	5.92726		98	1.47934
8:28:00	5.78122		98.5	-0.92677
8:32:00	5.07787		99	-2.89659
8:36:00	4.03613		99.5	-2.57879
8:00:00	3.85874		100	-1.74468
8:04:00	0.841707		100.5	-2.53569
8:08:00	1.64792		101	-1.09416
8:12:00	3.89168		101.5	1.0043
8:16:00	2.38192		102	2.35983
8:02:00	1.77915		102.5	1.37209
8:24:00	2.61967		103	-0.497863
8:28:00	6.53099		103.5	-0.973205
8:32:00	4.35395		104	-0.502703
8:36:00	5.64016		104.5	0.725671
8:04:00	5.24162		105	2.29865
8:44:00	9.49697		105.5	2.8675
8:48:00	0.556615		106	1.41964
8:52:00	2.09481		106.5	-0.950538
8:56:00	3.61892		107	-1.11437
8:06:00	1.77799		107.5	0.996703
9:04:00	0.983578		108	2.32162
9:08:00	1.66673		108.5	1.02417
9:12:00	0.678859		109	-0.990933
9:16:00	6.30486		109.5	-0.135858
8:08:00	4.08559		110	0.756706
9:24:00	1.16352		110.5	0.0245606
9:28:00	2.45766		111	-1.11828
9:32:00	3.8684		111.5	-1.05007
9:36:00	1.55505		112	-0.73999
9:00:00	1.90627		112.5	0.0369881
9:04:00	0.193714		113	-0.220441
9:08:00	5.19872		113.5	-1.16772
9:12:00	3.83108		114	-1.61193
9:16:00	3.53922		114.5	-1.39977
9:02:00	4.28228		115	-0.540409
9:24:00	0.528909		115.5	-0.166608
9:28:00	3.2458		116	-2.19299
9:32:00	5.37228		116.5	-3.19177
9:36:00	0.851412		117	-1.49995
9:04:00	2.18541		117.5	1.03009
9:44:00	1.768		118	2.25269
9:48:00	4.33718		118.5	0.422146
9:52:00	2.79134		119	-0.0552789
9:56:00	0.671565		119.5	-0.0551444
9:06:00	5.60413		120	-0.289048
10:04:00	8.9005		120.5	-0.532386
10:08:00	2.43948		121	-1.60456
10:12:00	4.62346		121.5	-3.2046
10:16:00	18.3848		122	-3.09565
9:08:00	46.0369		122.5	-0.838335
10:24:00	64.9859		123	-1.87471
10:28:00	46.5059		123.5	-2.67292
10:32:00	30.2571		124	-2.10485
10:36:00	29.0143		124.5	-1.11214
10:00:00	152.007		125	0.80774
10:04:00	101.711		125.5	2.7453
10:08:00	43.933		126	1.13911
10:12:00	25.7992		126.5	0.96765
10:16:00	114.982		127	2.42136
10:02:00	26.6171		127.5	1.65642
10:24:00	3.51921		128	1.32754
10:28:00	24.6077		128.5	2.6604
10:32:00	36.0784		129	3.48054
10:36:00	14.8916		129.5	3.01847
10:04:00	32.6983		130	1.66512
10:44:00	24.4007		130.5	1.4285
10:48:00	32.5321		131	1.89985
10:52:00	26.4306		131.5	2.58424
10:56:00	27.7724		132	2.66392
10:06:00	6.3805		132.5	1.46985
11:04:00	19.5916		133	1.42392
11:08:00	4.06719		133.5	2.30266
11:12:00	21.9005		134	2.00062
11:16:00	7.6126		134.5	-0.356804
10:08:00	11.2421		135	0.556706
11:24:00	4.08388		135.5	2.00359
11:28:00	17.4393		136	2.59277
11:32:00	15.654		136.5	3.10151
11:36:00	6.40044		137	1.64368
11:00:00	8.55768		137.5	0.627537
11:04:00	2.69932		138	1.75252
11:08:00	4.55508		138.5	2.38392
11:12:00	8.08776		139	2.00662
11:16:00	1.67407		139.5	-0.107272
11:02:00	0.294803		140	-1.98166
11:24:00	7.44294		140.5	-1.13316
11:28:00	4.42547		141	0.687148
11:32:00	1.65988		141.5	1.77449
11:36:00	6.53237		142	0.566221
11:04:00	3.27983		142.5	-0.183014
11:44:00	7.66518		143	0.117022
11:48:00	5.40357		143.5	1.34862
11:52:00	2.0416		144	2.80233
11:56:00	4.56668		144.5	2.46899
11:06:00	0.874401		145	0.501429
12:04:00	2.0883		145.5	-0.47823
12:08:00	4.47719		146	-1.31139
12:12:00	4.85146		146.5	-1.36794
12:16:00	1.58654		147	-1.28581
11:08:00	0.482674		147.5	0.294386
12:24:00	4.72236		148	3.03048
12:28:00	3.93152		148.5	2.69464
12:32:00	4.71646		149	0.266979
12:36:00	3.20462		149.5	0.867474
12:00:00	4.36424		150	1.60983
12:04:00	3.12931		150.5	2.00601
12:08:00	2.56135		151	2.1538
12:12:00	6.23073		151.5	1.37703
12:16:00	7.94391		152	0.278798
12:02:00	5.86163		152.5	-0.157501
12:24:00	8.50275		153	0.668793
12:28:00	2.27154		153.5	0.761011
12:32:00	2.49283		154	0.398376
12:36:00	3.643		154.5	-0.728745
12:04:00	1.75795		155	-2.52087
12:44:00	7.79959		155.5	-0.994119
12:48:00	5.85204		156	0.726187
12:52:00	11.5966		156.5	0.759881
12:56:00	1.96496		157	-0.517735
12:06:00	12.1222		157.5	-0.725493
13:04:00	1.1317		158	-0.478542
13:08:00	9.11423		158.5	-0.00161139
13:12:00	10.2659		159	-2.58659
13:16:00	13.5958		159.5	-3.51412
12:08:00	2.22556		160	-1.95319
13:24:00	11.3467		160.5	0.20961
13:28:00	4.69584		161	0.562272
13:32:00	15.1543		161.5	-1.06736
13:36:00	13.3078		162	-1.28018
13:00:00	2.70211		162.5	-0.206632
13:04:00	2.12413		163	-1.43058
13:08:00	11.4104		163.5	-1.86212
13:12:00	19.2355		164	-1.12225
13:16:00	5.88347		164.5	-0.502532
13:02:00	5.51115		165	-0.533724
13:24:00	7.07599		165.5	0.0821452
13:28:00	7.8129		166	1.23291
13:32:00	28.6527		166.5	0.628686
13:36:00	46.6723		167	-0.983792
13:04:00	50.8822		167.5	-1.40433
13:44:00	26.6709		168	-0.257485
13:48:00	27.5184		168.5	1.68119
13:52:00	25.1379		169	1.6605
13:56:00	35.7965		169.5	0.797671
13:06:00	33.4751		170	0.784036
14:04:00	37.1437		170.5	0.651479
14:08:00	19.89		171	2.74863
14:12:00	29.7705		171.5	3.24935
14:16:00	170.66		172	3.66912
13:08:00	34.1628		172.5	3.03048
14:24:00	34.1097		173	1.77231
14:28:00	31.811		173.5	1.63528
14:32:00	125.06		174	1.13136
14:36:00	29.1478		174.5	1.61799
14:00:00	16.0214		175	2.42803
14:04:00	5.76045		175.5	2.16567
14:08:00	6.27184		176	3.17305
14:12:00	25.5971		176.5	3.6462
14:16:00	14.9657		177	0.764008
14:02:00	17.8025		177.5	0.0352233
14:24:00	25.3939		178	0.601529
14:28:00	21.3018		178.5	2.1672
14:32:00	82.4287		179	2.80492
14:36:00	61.1664		179.5	1.08291
14:04:00	3.99819		180	0.171625
14:44:00	64.5791		180.5	1.39443
14:48:00	53.8094		181	1.36091
14:52:00	13.2411		181.5	-0.53853
14:56:00	11.0194		182	-0.126028
14:06:00	7.40457		182.5	-0.331348
15:04:00	0.632513		183	-0.615916
15:08:00	11.236		183.5	0.370424
15:12:00	13.4821		184	0.847402
15:16:00	1.68309		184.5	0.710224
14:08:00	3.2586		185	-1.10751
15:24:00	3.98785		185.5	-1.51652
15:28:00	0.564241		186	-0.379601
15:32:00	2.12858		186.5	0.14757
15:36:00	2.50722		187	0.0221822
15:00:00	0.728451		187.5	0.895372
15:04:00	2.67476		188	0.139516
15:08:00	8.15918		188.5	-0.6569
15:12:00	5.37911		189	-0.142699
15:16:00	5.06672		189.5	-1.02266
15:02:00	1.69778		190	-0.959455
15:24:00	2.21409		190.5	0.324543
15:28:00	2.22737		191	0.213218
15:32:00	4.28245		191.5	-0.151834
15:36:00	16.6841		192	0.585651
15:04:00	29.8261		192.5	0.438489
15:44:00	16.2578		193	-0.0343557
15:48:00	9.08796		193.5	-0.443575
15:52:00	6.34538		194	-1.89742
15:56:00	13.6266		194.5	-2.82284
15:06:00	8.33496		195	-1.45143
16:04:00	13.5684		195.5	0.0492392
16:08:00	4.67198		196	0.520698
16:12:00	3.76636		196.5	-1.72064
16:16:00	4.54263		197	-2.4625
15:08:00	2.92948		197.5	-1.35922
16:24:00	2.85804		198	-0.126348
16:28:00	0.597745		198.5	-0.665979
16:32:00	0.92926		199	-1.02893
16:36:00	2.30454		199.5	-0.948148
16:00:00	4.37567		200	-0.335855
16:04:00	0.943551		200.5	-0.443816
16:08:00	1.03439		201	-0.685796
16:12:00	1.62239		201.5	-0.259433
16:16:00	1.77449		202	-0.482326
16:02:00	0.958736		202.5	-1.93749
16:24:00	1.17158		203	-1.4906
16:28:00	2.56017		203.5	-1.31375
16:32:00	1.10824		204	-0.380024
16:36:00	1.08848		204.5	0.470625
16:04:00	1.93658		205	-0.186976
16:44:00	0.995738		205.5	-1.51665
16:48:00	2.65767		206	-2.95286
16:52:00	2.80691		206.5	-2.71921
16:56:00	2.94109		207	-1.33815
16:06:00	3.57698		207.5	-0.167683
17:04:00	2.66572		208	-0.632168
17:08:00	0.710093		208.5	-1.77349
17:12:00	2.29243		209	-1.91158
17:16:00	0.776025		209.5	-1.06532
16:08:00	1.42083		210	-1.55325
17:24:00	1.43113		210.5	-1.66401
17:28:00	0.438748		211	-1.10767
17:32:00	1.62333		211.5	-1.83156
17:36:00	2.59452		212	-2.385
17:00:00	2.00063		212.5	-2.02167
17:04:00	1.07516		213	-1.1173
17:08:00	0.278593		213.5	-2.14609
17:12:00	0.660073		214	-2.21561
17:16:00	0.91559		214.5	-0.420967
17:02:00	2.16452		215	0.898555
17:24:00	3.43708		215.5	0.44582
17:28:00	2.90757		216	-0.762085
17:32:00	3.82484		216.5	-0.600499
17:36:00	4.32228		217	-0.230408
17:04:00	5.45924		217.5	-2.19721
17:44:00	17.0779		218	-1.98817
17:48:00	43.6902		218.5	-0.514581
17:52:00	60.269		219	0.699298
17:56:00	33.495		219.5	0.33658
17:06:00	2.74141		220	-0.17875
18:04:00	1.46953		220.5	-0.0101718
18:08:00	7.32541		221	0.0697092
18:12:00	8.08818		221.5	-0.315724
18:16:00	2.0505		222	-0.170913
17:08:00	3.19863		222.5	-0.511795
18:24:00	2.1534		223	-1.74669
18:28:00	1.83443		223.5	-1.40536
18:32:00	5.02173		224	0.240522
18:36:00	2.85854		224.5	1.1764
18:00:00	2.80144		225	0.949128
18:04:00	2.75036		225.5	-0.156188
18:08:00	7.2163		226	-1.30279
18:12:00	4.76862		226.5	-0.885345
18:16:00	3.37441		227	-0.63219
18:02:00	0.210733		227.5	-0.887807
18:24:00	2.23282		228	-0.171271
18:28:00	0.913287		228.5	-0.366381
18:32:00	2.44993		229	-1.13682
18:36:00	3.95893		229.5	-1.6294
18:04:00	4.05882		230	-2.6565
18:44:00	4.3572		230.5	-1.35644
18:48:00	8.02541		231	0.0912432
18:52:00	5.5325		231.5	-0.372112
18:56:00	6.16229		232	-0.51981
18:06:00	4.64891		232.5	-0.309098
19:04:00	6.67871		233	0.837175
19:08:00	7.82518		233.5	1.67867
19:12:00	27.9315		234	1.33055
19:16:00	51.2232		234.5	0.207953
18:08:00	43.7942		235	0.471596
19:24:00	9.98495		235.5	0.531874
19:28:00	66.3988		236	1.22966
19:32:00	68.9224		236.5	1.84117
19:36:00	11.0976		237	1.32283
19:00:00	24.885		237.5	0.765878
19:04:00	66.7497		238	1.23836
19:08:00	43.7947		238.5	-0.135018
19:12:00	24.1403		239	-0.48014
19:16:00	10.1335		239.5	0.562855
19:02:00	8.28249		240	1.35077
19:24:00	9.37769		240.5	0.905427
19:28:00	5.58617		241	0.964973
19:32:00	11.8118		241.5	1.87532
19:36:00	17.9816		242	1.12868
19:04:00	9.29787		242.5	0.534695
19:44:00	6.26277		243	0.0960898
19:48:00	4.77664		243.5	0.759109
19:52:00	3.39977		244	1.49225
19:56:00	8.97957		244.5	1.264
19:06:00	59.1782		245	0.543693
20:04:00	28.9363		245.5	0.179338
20:08:00	26.4321		246	0.423255
20:12:00	27.0864		246.5	0.871049
20:16:00	16.1678		247	1.01286
19:08:00	13.8233		247.5	-0.195468
20:24:00	0.994106		248	-1.18706
20:28:00	4.08814		248.5	-0.0416407
20:32:00	3.52375		249	1.1024
20:36:00	6.36035		249.5	1.10927
20:00:00	2.33501		250	0.49989
20:04:00	6.48271		250.5	0.354269
20:08:00	3.26618		251	0.978104
20:12:00	3.61909		251.5	0.0880133
20:16:00	3.94121		252	-0.574775
20:02:00	6.83933		252.5	0.51169
20:24:00	5.09275		253	1.74323
20:28:00	9.16302		253.5	1.83968
20:32:00	10.6133		254	1.3771
20:36:00	8.40501		254.5	0.137778
20:04:00	10.8995		255	-0.943435
20:44:00	2.97831		255.5	-0.178769
20:48:00	5.77086		256	-0.1232
20:52:00	4.39274		256.5	0.421043
20:56:00	1.66512		257	1.57398
20:06:00	1.40778		257.5	1.14102
21:04:00	0.851657		258	-0.863732
21:08:00	1.25648		258.5	-0.681622
21:12:00	4.53921		259	0.113125
21:16:00	5.79843		259.5	1.49139
20:08:00	4.39977		260	1.07684
21:24:00	11.6557		260.5	-1.07201
21:28:00	4.42718		261	-0.461273
21:32:00	3.16528		261.5	0.742385
21:36:00	5.94833		262	1.2668
21:00:00	3.1156		262.5	-0.10635
21:04:00	0.960099		263	-0.572191
21:08:00	1.81696		263.5	0.114534
21:12:00	3.26098		264	1.92041
21:16:00	0.401285		264.5	1.49429
21:02:00	1.35716		265	0.312577
21:24:00	3.28364		265.5	0.473188
21:28:00	0.938459		266	0.714972
21:32:00	0.811188		266.5	0.803606
21:36:00	1.30314		267	0.157344
21:04:00	2.59202		267.5	-0.509644
21:44:00	1.98674		268	-0.270574
21:48:00	2.53993		268.5	0.177756
21:52:00	1.10553		269	0.125344
21:56:00	1.30873		269.5	-0.168723
21:06:00	0.0611494		270	-0.593983
22:04:00	0.219919		270.5	-0.900243
22:08:00	0.279625		271	0.140917
22:12:00	1.64444		271.5	0.681023
22:16:00	0.884492		272	0.578229
21:08:00	0.711441		272.5	0.0983605
22:24:00	3.56612		273	-0.525859
22:28:00	3.47069		273.5	-0.349128
22:32:00	2.15568		274	-0.263894
22:36:00	1.71756		274.5	-0.602257
22:00:00	1.74118		275	-0.204858
22:04:00	1.65784		275.5	-0.284843
22:08:00	3.14073		276	-0.977027
22:12:00	2.01903		276.5	-0.566225
22:16:00	1.48526		277	-0.401749
22:02:00	0.975387		277.5	-1.41253
22:24:00	6.65294		278	-1.94555
22:28:00	0.439695		278.5	-0.852739
22:32:00	0.986019		279	0.940868
22:36:00	1.10345		279.5	2.45552
22:04:00	1.09182		280	2.76262
22:44:00	0.412246		280.5	0.5496
22:48:00	0.559687		281	-1.64016
22:52:00	1.34362		281.5	0.264208
22:56:00	0.916568		282	2.17225
22:06:00	1.59665		282.5	3.36171
23:04:00	0.968524		283	4.49368
23:08:00	1.27974		283.5	2.85687
23:12:00	1.67303		284	2.37858
23:16:00	0.596867		284.5	3.07762
22:08:00	1.32451		285	2.82647
23:24:00	1.06296		285.5	2.91704
23:28:00	1.10858		286	2.75977
23:32:00	1.55558		286.5	2.47658
23:36:00	0.538851		287	3.1078
23:00:00	0.733757		287.5	3.53721
23:04:00	1.3876		288	4.76308
23:08:00	0.509351		288.5	4.33521
23:12:00	1.346		289	1.49514
23:16:00	0.599413		289.5	0.799233
23:02:00	1.10079		290	1.64744
23:24:00	0.940168		290.5	2.0259
23:28:00	0.278096		291	2.08184
23:32:00	1.97148		291.5	0.669277
23:36:00	1.29654		292	0.368184
23:04:00	1.92827		292.5	1.14995
23:44:00	0.747095		293	0.809887
23:48:00	0.641608		293.5	0.146375
23:52:00	0.70518		294	0.466019
23:56:00	1.91423		294.5	0.256405
23:06:00	0.332954		295	-1.18381
24:04:00	0.827472		295.5	-2.65881
24:08:00	1.21505		296	-1.94684
24:12:00	1.2777		296.5	-1.89551
24:16:00	1.91779		297	-0.661186
23:08:00	0.875314		297.5	0.32756
24:24:00	3.02494		298	0.13511
24:28:00	2.03313		298.5	0.11675
24:32:00	3.29886		299	1.02921
24:36:00	3.21268		299.5	1.23822
24:00:00	4.91509		300	1.0862
24:04:00	1.23256		300.5	1.34383
24:08:00	1.47742		301	0.680664
24:12:00	0.267676		301.5	1.02437
24:16:00	6.82696		302	2.07041
24:02:00	2.36713		302.5	3.24163
24:24:00	5.98359		303	2.55898
24:28:00	10.4571		303.5	0.0510333
24:32:00	1.3046		304	-0.255292
24:36:00	3.20085		304.5	-0.194667
24:04:00	0.992448		305	-0.946752
24:44:00	3.31925		305.5	-0.542141
24:48:00	0.959413		306	-0.176277
24:52:00	2.03655		306.5	0.944903
24:56:00	2.50058		307	1.62945
24:06:00	0.325905		307.5	0.0286965
25:04:00	1.33708		308	-2.2141
25:08:00	3.30501		308.5	-2.80099
25:12:00	1.99807		309	-1.74191
25:16:00	1.79192		309.5	-0.319948
24:08:00	2.08331		310	0.640637
25:24:00	5.1254		310.5	-0.227616
25:28:00	0.766545		311	-2.17893
25:32:00	2.00007		311.5	-2.25172
25:36:00	2.25111		312	-1.31372
25:00:00	0.821841		312.5	-0.43492
25:04:00	4.3045		313	-0.675179
25:08:00	0.542924		313.5	-1.79675
25:12:00	0.578402		314	-2.05198
25:16:00	1.27066		314.5	-1.87516
25:02:00	0.417454		315	-2.61967
25:24:00	0.366276		315.5	-2.81365
25:28:00	0.339437		316	-1.59025
25:32:00	1.00992		316.5	0.183218
25:36:00	0.647428		317	0.860763
25:04:00	0.496868		317.5	0.149373
25:44:00	0.917956		318	-0.288252
25:48:00	0.684965		318.5	0.395262
25:52:00	1.79152		319	0.486449
25:56:00	1.19561		319.5	-0.249414
25:06:00	1.06394		320	-0.958324
26:04:00	0.990051		320.5	-1.13837
26:08:00	2.65738		321	-1.27944
26:12:00	2.00551		321.5	-1.21862
26:16:00	0.443897		322	-2.78841
25:08:00	2.26272		322.5	-2.99396
26:24:00	2.15989		323	-2.03133
26:28:00	0.558929		323.5	-0.54272
26:32:00	2.2245		324	-0.974465
26:36:00	2.55839		324.5	-2.14231
26:00:00	1.73801		325	-2.47969
26:04:00	1.35466		325.5	-1.86542
26:08:00	0.838909		326	-0.300103
26:12:00	1.2194		326.5	-1.06416
26:16:00	0.509028		327	-1.53251
26:02:00	0.532201		327.5	-0.925499
26:24:00	3.46176		328	-0.3489
26:28:00	0.828298		328.5	1.35048
26:32:00	0.593342		329	1.4292
26:36:00	1.12265		329.5	0.284092
26:04:00	1.74365		330	0.0888519
26:44:00	2.00073		330.5	0.352057
26:48:00	3.07313		331	0.280824
26:52:00	4.47016		331.5	1.69577
26:56:00	1.77565		332	0.714212
26:06:00	1.17037		332.5	0.472052
27:04:00	2.77405		333	1.81244
27:08:00	5.57489		333.5	1.86842
27:12:00	1.60183		334	1.90123
27:16:00	7.30769		334.5	1.79794
26:08:00	3.11821		335	0.5745
27:24:00	1.73256		335.5	1.5612
27:28:00	2.89249		336	1.30333
27:32:00	1.54717		336.5	0.915104
27:36:00	0.233844		337	1.63471
27:00:00	2.57289		337.5	1.30353
27:04:00	2.92609		338	1.14786
27:08:00	1.48522		338.5	0.292979
27:12:00	0.64727		339	0.759591
27:16:00	1.38631		339.5	-0.00197772
27:02:00	2.23229		340	-0.231304
27:24:00	0.862233		340.5	0.408128
27:28:00	1.93434		341	1.04135
27:32:00	1.76537		341.5	0.645879
27:36:00	2.17764		342	0.0737127
27:04:00	1.47906		342.5	-1.38487
27:44:00	2.57546		343	-2.54758
27:48:00	0.167361		343.5	-1.30464
27:52:00	0.896172		344	0.532441
27:56:00	0.777793		344.5	1.73155
27:06:00	1.18079		345	0.368547
28:04:00	0.925501		345.5	1.4524
28:08:00	0.574741		346	1.83118
28:12:00	0.489973		346.5	0.393954
28:16:00	1.68528		347	0.290003
27:08:00	1.12051		347.5	0.0730201
28:24:00	1.20944		348	0.255194
28:28:00	1.73438		348.5	0.649251
28:32:00	2.04318		349	-0.0396459
28:36:00	1.35147		349.5	-0.818076
28:00:00	0.842963		350	-1.31361
28:04:00	2.0565		350.5	-1.1188
28:08:00	1.08751		351	-0.924706
28:12:00	0.402456		351.5	-0.107766
28:16:00	0.603322		352	-0.427307
28:02:00	0.858031		352.5	-1.30023
28:24:00	1.49984		353	-1.22688
28:28:00	0.867547		353.5	-0.747846
28:32:00	0.153716		354	0.0595501
28:36:00	0.876997		354.5	-0.899897
28:04:00	0.813159		355	-2.93321
28:44:00	0.735652		355.5	-2.70739
28:48:00	0.277865		356	-1.74744
28:52:00	0.687282		356.5	-1.63431
28:56:00	0.280298		357	-3.29816
28:06:00	0.836782		357.5	-2.7468
29:04:00	0.410038		358	-0.703621
29:08:00	0.351907		358.5	1.06064
29:12:00	1.74087		359	0.378651
29:16:00	0.969037		359.5	-1.89748
28:08:00	1.10634		360	-2.16722
29:24:00	1.37638		360.5	-1.86634
29:28:00	0.700619		361	-1.51049
29:32:00	0.646179		361.5	-1.82017
29:36:00	1.87361		362	-2.16683
29:00:00	0.997186		362.5	-1.84806
29:04:00	0.291924		363	-1.29405
29:08:00	1.7973		363.5	-1.58386
29:12:00	1.73334		364	-2.16419
29:16:00	0.492619		364.5	-2.38197
29:02:00	0.435089		365	-3.17115
29:24:00	1.20475		365.5	-2.88676
29:28:00	0.871041		366	-1.15129
29:32:00	0.824261		366.5	0.211493
29:36:00	1.23713		367	0.139304
29:04:00	1.39608		367.5	-1.93812
29:44:00	0.571672		368	-2.7704
29:48:00	1.64667		368.5	-1.99476
29:52:00	1.68223		369	-1.0784
29:56:00	0.894472		369.5	-1.61751
29:06:00	0.504748		370	-3.278
30:04:00	1.05153		370.5	-2.44988
30:08:00	1.75187		371	-0.91161
30:12:00	1.71354		371.5	0.981064
30:16:00	1.324		372	-0.193062
29:08:00	0.636978		372.5	-1.7282
30:24:00	2.57288		373	-1.0198
30:28:00	1.06569		373.5	-0.361726
30:32:00	1.1621		374	-0.200406
30:36:00	2.25366		374.5	-1.15048
30:00:00	0.821656		375	-2.48
30:04:00	1.71302		375.5	-2.72518
30:08:00	1.25633		376	-2.27468
30:12:00	0.971855		376.5	-0.874337
30:16:00	0.431892		377	-0.433193
30:02:00	0.745042		377.5	-1.0635
30:24:00	1.58102		378	-1.03073
30:28:00	0.118782		378.5	-1.48995
30:32:00	0.555485		379	-2.32293
30:36:00	0.266386		379.5	-2.22543
30:04:00	0.912637		380	-1.77343
30:44:00	0.877489		380.5	-0.199422
30:48:00	0.295044		381	0.682329
30:52:00	0.601541		381.5	1.15954
30:56:00	0.889565		382	0.925865
30:06:00	0.555446		382.5	-0.358511
31:04:00	1.35885		383	-1.17386
31:08:00	0.717554		383.5	-0.912126
31:12:00	0.598599		384	-0.869147
31:16:00	1.08159		384.5	-0.713162
30:08:00	0.944566		385	-0.460175
31:24:00	0.467088		385.5	-1.11508
31:28:00	0.616345		386	-1.07149
31:32:00	0.748377		386.5	-0.388791
31:36:00	0.217493		387	-0.599512
31:00:00	0.392213		387.5	-1.4206
31:04:00	0.827517		388	-0.882516
31:08:00	0.0914692		388.5	-0.345364
31:12:00	0.52518		389	0.19432
31:16:00	0.527578		389.5	-0.504978
31:02:00	0.634891		390	-1.61031
31:24:00	0.931948		390.5	-1.62175
31:28:00	0.602609		391	-0.985558
31:32:00	0.997929		391.5	-0.144184
31:36:00	1.01002		392	0.0237911
31:04:00	0.597498		392.5	-0.831432
31:44:00	0.710085		393	-1.63722
31:48:00	0.258983		393.5	-0.841741
31:52:00	1.159		394	-0.607792
31:56:00	1.42383		394.5	0.596782
31:06:00	0.50948		395	0.922685
32:04:00	0.409994		395.5	-0.93884
32:08:00	0.279227		396	-2.20328
32:12:00	0.613315		396.5	-1.2565
32:16:00	0.898829		397	0.234722
31:08:00	0.879827		397.5	1.76511
32:24:00	0.658817		398	1.81834
32:28:00	0.649582		398.5	0.327294
32:32:00	0.773475		399	-0.461087
32:36:00	0.945566		399.5	-0.363456
32:00:00	0.362707		400	-0.202036
32:04:00	0.661169		400.5	0.844277
32:08:00	0.768797		401	1.27084
32:12:00	1.09554		401.5	1.4016
32:16:00	0.822551		402	1.24319
32:02:00	0.912144		402.5	0.843754
32:24:00	0.82399		403	-0.00228714
32:28:00	0.93041		403.5	0.406669
32:32:00	0.667308		404	0.761959
32:36:00	0.721258		404.5	0.835229
32:04:00	0.655514		405	0.478137
32:44:00	0.200072		405.5	-0.00138712
32:48:00	0.564856		406	0.53837
32:52:00	1.17117		406.5	1.12705
32:56:00	1.71102		407	0.577018
32:06:00	0.788131		407.5	-0.00836678
33:04:00	0.214299		408	-0.16001
33:08:00	0.48117		408.5	-0.730959
33:12:00	0.586465		409	0.84436
33:16:00	0.937294		409.5	1.66769
32:08:00	0.8828		410	1.48366
33:24:00	1.11239		410.5	0.862192
33:28:00	0.313386		411	0.490467
33:32:00	0.555081		411.5	0.599944
33:36:00	1.42681		412	1.17869
33:00:00	0.322182		412.5	0.101379
33:04:00	1.50379		413	-0.0775822
33:08:00	1.21995		413.5	1.66729
33:12:00	2.00248		414	3.50001
33:16:00	1.31591		414.5	4.86679
33:02:00	0.41971		415	4.06878
33:24:00	1.05914		415.5	2.83879
33:28:00	0.201629		416	3.93858
33:32:00	1.15103		416.5	3.55702
33:36:00	1.35219		417	3.31787
33:04:00	1.01052		417.5	3.73496
33:44:00	0.0399447		418	3.6785
33:48:00	0.285654		418.5	5.02333
33:52:00	0.608526		419	6.02293
33:56:00	0.692361		419.5	4.17252
33:06:00	0.433956		420	4.42143
34:04:00	0.769284		420.5	5.69785
34:08:00	0.917192		421	6.43264
34:12:00	0.924909		421.5	6.28482
34:16:00	2.05449		422	4.93587
33:08:00	1.6912		422.5	4.88117
34:24:00	0.208919		423	4.52027
34:28:00	1.51961		423.5	3.96426
34:32:00	0.725507		424	3.42333
34:36:00	1.38084		424.5	2.80179
34:00:00	0.0916856		425	2.5566
34:04:00	0.712081		425.5	3.16709
34:08:00	2.08229		426	4.28092
34:12:00	1.87684		426.5	4.10701
34:16:00	0.584049		427	4.75383
34:02:00	1.23985		427.5	4.16008
34:24:00	1.26564		428	4.45069
34:28:00	1.21984		428.5	5.018
34:32:00	0.34171		429	3.4493
34:36:00	0.523607		429.5	2.78202
34:04:00	0.869777		430	2.51066
34:44:00	0.629082		430.5	2.8186
34:48:00	0.869242		431	3.65402
34:52:00	0.66133		431.5	4.9974
34:56:00	0.39766		432	4.00337
34:06:00	1.07133		432.5	1.83083
35:04:00	0.682121		433	2.82616
35:08:00	0.514747		433.5	3.6023
35:12:00	0.245339		434	5.25751
35:16:00	1.54722		434.5	4.74407
34:08:00	2.5419		435	2.02119
35:24:00	2.34802		435.5	0.997612
35:28:00	0.771515		436	2.10584
35:32:00	1.35537		436.5	1.89687
35:36:00	0.927685		437	1.90099
35:00:00	0.489603		437.5	4.0985
35:04:00	1.34598		438	6.05089
35:08:00	2.05138		438.5	6.42754
35:12:00	0.701551		439	4.20374
35:16:00	0.767542		439.5	5.44449
35:02:00	0.455055		440	6.11833
35:24:00	0.973913		440.5	6.28308
35:28:00	0.444752		441	6.54049
35:32:00	0.451944		441.5	4.79607
35:36:00	0.273484		442	2.71507
35:04:00	0.926044		442.5	2.62491
35:44:00	0.906982		443	2.29832
35:48:00	0.446527		443.5	2.13182
35:52:00	0.285433		444	1.34742
35:56:00	0.632569		444.5	2.2012
35:06:00	0.611069		445	3.5913
36:04:00	0.210535		445.5	2.7807
36:08:00	0.253305		446	1.73196
36:12:00	0.981403		446.5	2.05195
36:16:00	1.30544		447	1.10845
35:08:00	1.02905		447.5	2.18036
36:24:00	1.19196		448	3.94827
36:28:00	0.377613		448.5	2.47812
36:32:00	0.515809		449	1.86053
36:36:00	1.01046		449.5	2.04794
36:00:00	0.957255		450	1.81702
36:04:00	0.417228		450.5	1.18959
36:08:00	0.74737		451	2.30436
36:12:00	1.50652		451.5	2.98341
36:16:00	2.69824		452	1.61291
36:02:00	0.921869		452.5	2.0245
36:24:00	0.783188		453	3.36702
36:28:00	0.720857		453.5	2.71951
36:32:00	0.375083		454	1.66857
36:36:00	0.781642		454.5	1.84806
36:04:00	0.466132		455	1.07809
36:44:00	0.896925		455.5	-0.945486
36:48:00	0.700121		456	-1.50341
36:52:00	1.0455		456.5	-2.4529
36:56:00	0.318783		457	-2.60519
36:06:00	0.592265		457.5	-2.74958
37:04:00	0.105326		458	-1.18444
37:08:00	0.851695		458.5	0.261859
37:12:00	0.285569		459	-0.886055
37:16:00	0.558011		459.5	-1.18323
36:08:00	1.62482		460	-0.700702
37:24:00	0.824733		460.5	-0.471288
37:28:00	0.243974		461	-0.843262
37:32:00	1.04025		461.5	-0.284766
37:36:00	0.558273		462	-0.989427
37:00:00	0.312396		462.5	-1.46435
37:04:00	0.793167		463	-0.998737
37:08:00	0.697536		463.5	-0.124401
37:12:00	0.495355		464	-1.76891
37:16:00	0.161469		464.5	-2.49942
37:02:00	0.0685956		465	-1.98662
37:24:00	1.26164		465.5	-1.42
37:28:00	0.35366		466	-0.811479
37:32:00	0.811104		466.5	-0.46037
37:36:00	0.935572		467	-1.03488
37:04:00	0.207257		467.5	-1.64499
37:44:00	0.42591		468	-1.37447
37:48:00	0.411046		468.5	-1.5235
37:52:00	0.850062		469	-0.721859
37:56:00	0.405		469.5	-1.70101
37:06:00	0.7971		470	-3.41282
38:04:00	1.42395		470.5	-3.83659
38:08:00	0.981618		471	-3.27769
38:12:00	1.082		471.5	-1.61768
38:16:00	1.02459		472	-1.79806
37:08:00	0.488152		472.5	-3.02205
38:24:00	0.724258		473	-2.12626
38:28:00	0.553309		473.5	-1.09304
38:32:00	0.444477		474	-1.52204
38:36:00	0.489326		474.5	-3.48882
38:00:00	2.20825		475	-2.84459
38:04:00	0.91018		475.5	-1.58189
38:08:00	0.768194		476	-0.0289972
38:12:00	1.04148		476.5	-1.86577
38:16:00	0.907718		477	-2.73147
38:02:00	0.436605		477.5	-1.2528
38:24:00	0.0145726		478	0.723294
38:28:00	0.42563		478.5	1.0184
38:32:00	0.3907		479	-0.199823
38:36:00	1.71254		479.5	0.00146946
38:04:00	0.358569		480	0.116598
38:44:00	1.84995		480.5	-0.580479
38:48:00	1.44361		481	-0.858452
38:52:00	1.31417		481.5	-1.40604
38:56:00	1.33334		482	-1.30682
38:06:00	0.400372		482.5	-0.733839
39:04:00	2.7789		483	-1.14676
39:08:00	3.30398		483.5	-2.13588
39:12:00	0.582767		484	-1.67106
39:16:00	0.873137		484.5	-2.05378
38:08:00	1.17319		485	-3.10954
39:24:00	1.32353		485.5	-4.06779
39:28:00	1.49976		486	-5.85431
39:32:00	1.29589		486.5	-4.77767
39:36:00	0.918914		487	-3.00185
39:00:00	1.25267		487.5	-2.24513
39:04:00	1.59055		488	-2.73356
39:08:00	1.22236		488.5	-1.34284
39:12:00	2.86364		489	-0.818877
39:16:00	1.53642		489.5	-2.14865
39:02:00	4.42747		490	-2.64228
39:24:00	12.0907		490.5	-4.16531
39:28:00	17.3258		491	-3.96043
39:32:00	14.477		491.5	-3.45678
39:36:00	9.30072		492	-2.39671
39:04:00	5.8409		492.5	-1.02562
39:44:00	3.69809		493	-0.808007
39:48:00	2.52942		493.5	-0.625814
39:52:00	8.34299		494	-1.91537
39:56:00	6.48642		494.5	-1.30101
39:06:00	1.77905		495	-0.14987
40:04:00	1.77611		495.5	-0.31186
40:08:00	1.32204		496	-0.896847
40:12:00	1.65532		496.5	-2.32795
40:16:00	1.53365		497	-3.40979
39:08:00	4.202		497.5	-3.80225
40:24:00	2.04073		498	-3.75192
40:28:00	1.25234		498.5	-3.56402
40:32:00	2.07878		499	-4.05256
40:36:00	3.29429		499.5	-3.24345
40:00:00	1.0964		500	-2.31374
40:04:00	0.684803		500.5	-2.33443
40:08:00	1.44685		501	-2.62526
40:12:00	3.1614		501.5	-2.42364
40:16:00	1.44773		502	-3.24561
40:02:00	1.6842		502.5	-2.91525
40:24:00	1.33807		503	-2.53001
40:28:00	2.54261		503.5	-1.52684
40:32:00	3.77873		504	-0.973587
40:36:00	1.86909		504.5	-2.04943
40:04:00	7.10054		505	-2.53851
40:44:00	3.48873		505.5	-2.89595
40:48:00	3.66936		506	-2.34557
40:52:00	0.999846		506.5	-1.35957
40:56:00	5.54369		507	0.184975
40:06:00	3.71108		507.5	0.0354568
41:04:00	3.7559		508	-1.06442
41:08:00	5.04234		508.5	-1.25073
41:12:00	2.61184		509	-1.32656
41:16:00	4.46219		509.5	-0.439834
40:08:00	2.76707		510	-0.0837151
41:24:00	2.84799		510.5	-1.09117
41:28:00	7.32756		511	-2.44353
41:32:00	5.98125		511.5	-2.06962
41:36:00	1.69574		512	-1.71601
41:00:00	4.7395		512.5	-1.98232
41:04:00	2.68563		513	-1.89036
41:08:00	1.10406		513.5	-3.22241
41:12:00	4.47209		514	-3.73056
41:16:00	2.46456		514.5	-1.78751
41:02:00	0.265566		515	0.764689
41:24:00	0.253921		515.5	0.798685
41:28:00	1.66264		516	-3.05226
41:32:00	0.865517		516.5	-4.20661
41:36:00	1.1855		517	-2.03742
41:04:00	0.773453		517.5	-1.03683
41:44:00	1.38836		518	-0.877335
41:48:00	0.979186		518.5	-1.89491
41:52:00	0.873187		519	-1.60416
41:56:00	1.64284		519.5	-1.90229
41:06:00	2.18805		520	-1.30195
42:04:00	2.19338		520.5	-0.126764
42:08:00	1.59942		521	-0.469631
42:12:00	2.24751		521.5	0.00676326
42:16:00	2.89015		522	-0.560938
41:08:00	7.85362		522.5	0.0753893
42:24:00	5.84571		523	0.0387995
42:28:00	9.2345		523.5	-1.73228
42:32:00	4.52086		524	-3.53262
42:36:00	2.56767		524.5	-2.26621
42:00:00	4.14709		525	-1.67117
42:04:00	2.23719		525.5	-3.06112
42:08:00	1.7049		526	-2.80388
42:12:00	1.05496		526.5	-1.45615
42:16:00	2.09915		527	-1.28623
42:02:00	1.10279		527.5	-2.29213
42:24:00	1.72481		528	-1.81802
42:28:00	1.74681		528.5	-1.88163
42:32:00	1.7019		529	-2.47658
42:36:00	0.299187		529.5	-3.68375
42:04:00	0.738038		530	-3.89726
42:44:00	1.06789		530.5	-4.1272
42:48:00	2.32378		531	-1.84254
42:52:00	0.549161		531.5	-0.0769781
42:56:00	1.70314		532	0.432375
42:06:00	1.37798		532.5	1.124
43:04:00	2.37942		533	-0.364555
43:08:00	0.825793		533.5	-1.78576
43:12:00	0.0683268		534	-1.25638
43:16:00	1.61262		534.5	-0.578813
42:08:00	1.65783		535	0.0644097
43:24:00	0.282046		535.5	-0.777075
43:28:00	1.10342		536	-0.946754
43:32:00	1.26719		536.5	0.350625
43:36:00	1.37665		537	0.0828194
43:00:00	1.03225		537.5	-1.14722
43:04:00	1.17207		538	-1.06138
43:08:00	0.817411		538.5	-1.23905
43:12:00	1.67208		539	-0.932878
43:16:00	0.777081		539.5	-0.813905
43:02:00	1.49027		540	-1.26379
43:24:00	0.17219		540.5	-0.75574
43:28:00	2.54364		541	-1.59549
43:32:00	2.17002		541.5	-2.78698
43:36:00	0.880916		542	-4.05911
43:04:00	0.401041		542.5	-4.70829
43:44:00	0.793012		543	-3.31146
43:48:00	0.515239		543.5	-2.55885
43:52:00	1.23033		544	-2.36937
43:56:00	1.04063		544.5	-0.970184
43:06:00	0.738582		545	-0.331096
44:04:00	1.22234		545.5	-0.414118
44:08:00	0.166625		546	-1.88522
44:12:00	1.76076		546.5	-2.25599
44:16:00	1.71733		547	-0.768833
43:08:00	0.89097		547.5	0.0978518
44:24:00	0.795516		548	1.88175
44:28:00	1.11719		548.5	3.2399
44:32:00	0.898435		549	1.02147
44:36:00	0.803555		549.5	-0.205423
44:00:00	0.827743		550	-0.518932
44:04:00	0.449694		550.5	-0.546371
44:08:00	0.0868208		551	-0.987936
44:12:00	0.350303		551.5	-0.0111312
44:16:00	0.736804		552	-0.246839
44:02:00	0.268328		552.5	-1.75286
44:24:00	0.514644		553	0.0703891
44:28:00	0.364067		553.5	0.364342
44:32:00	1.4426		554	-0.333322
44:36:00	3.00662		554.5	-1.52838
44:04:00	2.05004		555	-1.05849
44:44:00	2.23243		555.5	-1.85564
44:48:00	1.78885		556	-2.24021
44:52:00	0.994904		556.5	-2.19113
44:56:00	1.69659		557	-1.71358
44:06:00	0.622722		557.5	-1.51529
45:04:00	1.09941		558	-2.07143
45:08:00	0.68403		558.5	-2.24311
45:12:00	0.974038		559	-2.02515
45:16:00	1.49896		559.5	-0.557523
44:08:00	0.334775		560	0.333821
45:24:00	0.585884		560.5	0.103015
45:28:00	0.667809		561	-0.611401
45:32:00	0.742832		561.5	-0.743602
45:36:00	1.29906		562	-0.0760396
45:00:00	1.3475		562.5	0.883977
45:04:00	1.51924		563	1.79993
45:08:00	0.140899		563.5	0.934911
45:12:00	0.798227		564	-1.27012
45:16:00	0.763031		564.5	-1.87797
45:02:00	0.18147		565	-1.70161
45:24:00	0.998642		565.5	-0.897056
45:28:00	0.139427		566	0.355133
45:32:00	1.28735		566.5	0.673981
45:36:00	2.199		567	-0.476363
45:04:00	1.59913		567.5	-0.517148
45:44:00	2.65025		568	-0.64373
45:48:00	0.149514		568.5	-0.404992
45:52:00	0.820551		569	-0.429887
45:56:00	1.68748		569.5	-0.184309
45:06:00	2.31222		570	0.268167
46:04:00	0.886597		570.5	-0.904661
46:08:00	0.897992		571	-0.741808
46:12:00	0.080151		571.5	-0.815284
46:16:00	0.0958308		572	-1.41398
45:08:00	1.11011		572.5	-2.08924
46:24:00	1.6453		573	-2.67293
46:28:00	3.79571		573.5	-1.59083
46:32:00	12.2687		574	0.674204
46:36:00	3.41563		574.5	2.42287
46:00:00	1.9758		575	2.64787
46:04:00	4.67634		575.5	2.69009
46:08:00	4.92132		576	1.53904
46:12:00	0.620491		576.5	-0.284934
46:16:00	3.80957		577	0.188725
46:02:00	4.26431		577.5	0.453946
46:24:00	3.11013		578	0.701511
46:28:00	3.26884		578.5	-0.514339
46:32:00	2.63835		579	-1.28539
46:36:00	0.951937		579.5	-0.783675
46:04:00	2.61898		580	-0.214046
46:44:00	2.58208		580.5	-0.356045
46:48:00	1.29451		581	-0.554809
46:52:00	0.493272		581.5	-0.517652
46:56:00	2.00432		582	-0.860536
46:06:00	1.37937		582.5	-0.884127
47:04:00	2.21677		583	-0.285548
47:08:00	2.29091		583.5	-0.257598
47:12:00	1.64818		584	-0.43899
47:16:00	4.10012		584.5	-1.43412
46:08:00	1.17642		585	-2.31903
47:24:00	2.09352		585.5	-2.38163
47:28:00	0.998651		586	-3.20995
47:32:00	0.493361		586.5	-2.6087
47:36:00	1.18148		587	-0.597009
47:00:00	2.93411		587.5	0.860587
47:04:00	4.35402		588	0.0078045
47:08:00	1.88701		588.5	-0.192135
47:12:00	2.71602		589	-0.196974
47:16:00	0.751976		589.5	-0.610089
47:02:00	1.7706		590	-0.636986
47:24:00	0.576906		590.5	-0.907578
47:28:00	1.20267		591	-0.446674
47:32:00	2.75442		591.5	-1.14274
47:36:00	4.57479		592	-1.6432
47:04:00	3.6818		592.5	-1.10403
47:44:00	6.74954		593	-0.992591
47:48:00	8.76657		593.5	-0.828705
47:52:00	3.58392		594	-0.648509
47:56:00	2.5281		594.5	-1.82876
47:06:00	1.46022		595	-1.895
48:04:00	6.27325		595.5	-1.28073
48:08:00	8.29001		596	-1.19557
48:12:00	5.27542		596.5	-0.91587
48:16:00	4.59624		597	-0.756949
47:08:00	0.595361		597.5	-0.976245
48:24:00	1.46057		598	-1.26693
48:28:00	5.01685		598.5	-0.725199
48:32:00	1.46408		599	-1.3171
48:36:00	1.29114		599.5	-1.49022
48:00:00	0.986876		600	-0.940257
48:04:00	1.33539		600.5	-1.2449
48:08:00	1.89727		601	-1.80161
48:12:00	0.997804		601.5	-0.873202
48:16:00	0.269948		602	-1.15491
48:02:00	0.838803		602.5	-1.54034
48:24:00	1.48161		603	-1.40923
48:28:00	1.28715		603.5	-1.54519
48:32:00	2.27352		604	-1.48114
48:36:00	3.26		604.5	-0.921843
48:04:00	0.973831		605	-0.976193
48:44:00	1.83025		605.5	-1.76503
48:48:00	0.226865		606	-2.4894
48:52:00	1.36972		606.5	-2.92586
48:56:00	0.465729		607	-2.12306
48:06:00	2.23045		607.5	-1.30971
49:04:00	2.10737		608	-1.23454
49:08:00	2.64478		608.5	-1.1163
49:12:00	0.921099		609	0.151348
49:16:00	0.680057		609.5	0.502729
48:08:00	1.68696		610	-0.00479978
49:24:00	0.899036		610.5	0.0570926
49:28:00	0.566245		611	0.013743
49:32:00	1.74666		611.5	0.17391
49:36:00	0.920015		612	1.72278
49:00:00	1.06931		612.5	1.17071
49:04:00	1.57728		613	1.51516
49:08:00	0.69159		613.5	2.33087
49:12:00	1.15947		614	2.98457
49:16:00	0.623289		614.5	3.89687
49:02:00	0.563736		615	3.43936
49:24:00	1.39282		615.5	3.72985
49:28:00	0.622688		616	5.16524
49:32:00	0.780599		616.5	4.0516
49:36:00	0.446785		617	3.11983
49:04:00	0.697349		617.5	3.83635
49:44:00	1.35298		618	2.39152
49:48:00	0.783521		618.5	3.24723
49:52:00	0.819265		619	3.5042
49:56:00	0.420641		619.5	3.37887
49:06:00	0.280851		620	3.57122
50:04:00	0.385361		620.5	2.81655
50:08:00	0.27758		621	1.53539
50:12:00	1.48188		621.5	2.59061
50:16:00	1.3775		622	3.44642
49:08:00	2.02734		622.5	3.53193
50:24:00	0.315546		623	2.66287
50:28:00	1.42721		623.5	1.71788
50:32:00	1.11506		624	1.33475
50:36:00	0.508459		624.5	2.34009
50:00:00	1.44993		625	3.6874
50:04:00	2.21987		625.5	3.43329
50:08:00	1.03245		626	2.43273
50:12:00	0.832858		626.5	0.702809
50:16:00	0.746535		627	1.47708
50:02:00	0.640514		627.5	3.99894
50:24:00	1.2067		628	5.4806
50:28:00	2.18674		628.5	5.76123
50:32:00	0.979785		629	6.42882
50:36:00	1.6026		629.5	6.09881
50:04:00	0.448942		630	2.25578
50:44:00	1.32743		630.5	0.974507
50:48:00	0.669038		631	1.64342
50:52:00	3.02946		631.5	2.12081
50:56:00	1.3462		632	4.12765
50:06:00	2.92998		632.5	4.85464
51:04:00	0.6657		633	4.72458
51:08:00	1.29002		633.5	3.81564
51:12:00	4.35189		634	3.11285
51:16:00	0.982296		634.5	3.49455
50:08:00	0.255327		635	2.699
51:24:00	0.171904		635.5	2.34461
51:28:00	0.239391		636	2.32331
51:32:00	0.632075		636.5	1.86184
51:36:00	0.67943		637	2.21187
51:00:00	1.21329		637.5	1.82631
51:04:00	1.27174		638	1.52659
51:08:00	1.0908		638.5	1.48614
51:12:00	0.988587		639	1.02128
51:16:00	0.768453		639.5	1.21776
51:02:00	0.311423		640	1.16958
51:24:00	0.980998		640.5	0.216934
51:28:00	1.42085		641	-1.88167
51:32:00	1.04997		641.5	-2.77764
51:36:00	2.20612		642	-2.77044
51:04:00	1.02989		642.5	-0.80029
51:44:00	0.0481413		643	0.830449
51:48:00	1.16033		643.5	2.39401
51:52:00	0.769401		644	1.66079
51:56:00	0.528596		644.5	1.89057
51:06:00	1.19481		645	2.49713
52:04:00	1.4175		645.5	3.4744
52:08:00	0.760736		646	2.56191
52:12:00	0.870601		646.5	0.865707
52:16:00	1.10995		647	1.21122
51:08:00	0.885545		647.5	1.95665
52:24:00	0.850794		648	2.11611
52:28:00	0.424792		648.5	1.73094
52:32:00	1.92924		649	2.08885
52:36:00	0.718498		649.5	2.31267
52:00:00	0.894048		650	1.87791
52:04:00	1.2964		650.5	3.17456
52:08:00	0.7086		651	4.62688
52:12:00	0.745019		651.5	2.76773
52:16:00	0.878335		652	1.22342
52:02:00	0.285605		652.5	0.652212
52:24:00	1.38572		653	1.86322
52:28:00	1.05459		653.5	3.54198
52:32:00	1.43154		654	5.08595
52:36:00	1.34542		654.5	4.57516
52:04:00	0.723187		655	2.72384
52:44:00	0.831864		655.5	1.22079
52:48:00	0.597559		656	1.13193
52:52:00	0.949642		656.5	2.01074
52:56:00	0.291178		657	0.632905
52:06:00	0.434304		657.5	-1.46083
53:04:00	0.760359		658	-2.53261
53:08:00	1.04551		658.5	-1.56455
53:12:00	0.560612		659	-0.903216
53:16:00	0.738814		659.5	-1.1664
52:08:00	0.874916		660	-0.317863
53:24:00	1.88096		660.5	0.10919
53:28:00	1.48241		661	0.739537
53:32:00	1.12055		661.5	0.120964
53:36:00	0.357556		662	-1.03993
53:00:00	0.38296		662.5	-0.0162789
53:04:00	0.450625		663	1.44054
53:08:00	0.91246		663.5	2.43606
53:12:00	0.723465		664	3.6721
53:16:00	0.216575		664.5	2.06657
53:02:00	0.751831		665	0.549011
53:24:00	0.938685		665.5	1.15433
53:28:00	1.17755		666	1.77341
53:32:00	0.887409		666.5	1.76705
53:36:00	0.579843		667	3.10376
53:04:00	0.977407		667.5	3.18984
53:44:00	1.00398		668	3.43376
53:48:00	2.16435		668.5	3.34674
53:52:00	0.555571		669	1.93425
53:56:00	1.90599		669.5	1.39991
53:06:00	1.28574		670	0.620871
54:04:00	0.517668		670.5	-0.918412
54:08:00	0.873567		671	-2.14067
54:12:00	0.461002		671.5	-1.85728
54:16:00	0.566986		672	-0.477972
53:08:00	0.745209		672.5	0.880599
54:24:00	0.704546		673	0.255144
54:28:00	0.446948		673.5	-1.24065
54:32:00	0.749305		674	-1.38917
54:36:00	1.42789		674.5	-0.87363
54:00:00	0.27056		675	0.181372
54:04:00	1.29785		675.5	0.797201
54:08:00	0.3886		676	0.50058
54:12:00	1.43848		676.5	-0.418668
54:16:00	0.500465		677	-0.898093
54:02:00	3.3283		677.5	-1.64495
54:24:00	1.68014		678	-1.65145
54:28:00	0.110151		678.5	-1.26515
54:32:00	0.39427		679	-1.40571
54:36:00	0.945374		679.5	-1.23875
54:04:00	1.63476		680	-1.09206
54:44:00	2.83597		680.5	-2.36087
54:48:00	1.24392		681	-2.93126
54:52:00	1.61174		681.5	-1.94801
54:56:00	0.331668		682	-1.07054
54:06:00	0.521277		682.5	-1.15095
55:04:00	0.484464		683	-2.08842
55:08:00	1.35065		683.5	-2.80378
55:12:00	0.910919		684	-2.02214
55:16:00	0.935369		684.5	-1.87047
54:08:00	1.05189		685	-2.14556
55:24:00	1.31421		685.5	-2.53524
55:28:00	0.949858		686	-2.44319
55:32:00	0.558863		686.5	-2.93481
55:36:00	1.23755		687	-2.82059
55:00:00	0.340821		687.5	-2.65275
55:04:00	0.525891		688	-2.72699
55:08:00	1.39554		688.5	-2.15929
55:12:00	0.612843		689	-1.34518
55:16:00	0.748126		689.5	-2.07747
55:02:00	0.489834		690	-3.3958
55:24:00	1.27648		690.5	-2.98072
55:28:00	2.66068		691	-2.89677
55:32:00	1.1143		691.5	-3.15257
55:36:00	1.55316		692	-3.41659
55:04:00	0.649531		692.5	-3.71529
55:44:00	0.775635		693	-2.8381
55:48:00	0.984136		693.5	-1.22858
55:52:00	2.07052		694	-0.237667
55:56:00	1.85124		694.5	-1.10752
55:06:00	0.833391		695	-2.91305
56:04:00	0.633108		695.5	-2.98924
56:08:00	0.543169		696	-2.46339
56:12:00	1.51481		696.5	-2.45718
56:16:00	0.151439		697	-1.98364
55:08:00	2.0762		697.5	-2.91464
56:24:00	0.796239		698	-3.14066
56:28:00	0.40222		698.5	-2.2879
56:32:00	0.437787		699	-1.95592
56:36:00	0.53461		699.5	-1.90624
56:00:00	0.853434		700	-2.19619
56:04:00	0.861859		700.5	-2.7003
56:08:00	1.01675		701	-2.14013
56:12:00	0.322073		701.5	-1.97633
56:16:00	1.04619		702	-2.40803
56:02:00	1.13015		702.5	-2.32598
56:24:00	0.52633		703	-2.70632
56:28:00	1.22554		703.5	-2.95953
56:32:00	1.02794		704	-3.4135
56:36:00	0.915959		704.5	-2.81639
56:04:00	0.355425		705	-2.65154
56:44:00	1.85616		705.5	-2.72742
56:48:00	0.322392		706	-1.03293
56:52:00	0.850013		706.5	-0.161102
56:56:00	0.245357		707	-0.404387
56:06:00	1.0756		707.5	-0.181371
57:04:00	0.852662		708	-0.177723
57:08:00	0.484594		708.5	-1.16974
57:12:00	0.196926		709	-1.41372
57:16:00	2.18608		709.5	-1.294
56:08:00	1.85074		710	-1.90278
57:24:00	1.44473		710.5	-1.52697
57:28:00	0.781616		711	-1.70092
57:32:00	1.03091		711.5	-0.953233
57:36:00	2.36264		712	-0.210725
57:00:00	0.927806		712.5	-0.272705
57:04:00	0.146354		713	-0.365624
57:08:00	1.05642		713.5	-0.407439
57:12:00	1.20691		714	-1.40782
57:16:00	1.86586		714.5	-1.18529
57:02:00	0.556096		715	-2.35878
57:24:00	1.15773		715.5	-3.30474
57:28:00	1.74526		716	-1.95633
57:32:00	2.17138		716.5	-0.287647
57:36:00	0.518642		717	0.682635
57:04:00	1.97599		717.5	0.316642
57:44:00	0.654501		718	-0.371758
57:48:00	3.40091		718.5	-0.845927
57:52:00	2.49161		719	-1.16347
57:56:00	3.03166		719.5	-0.816994
57:06:00	1.81553		720	-0.807066
58:04:00	1.92069		720.5	-2.3633
58:08:00	1.53751		721	-1.8871
58:12:00	1.57396		721.5	-1.14979
58:16:00	3.07759		722	-0.0177988
57:08:00	19.067		722.5	1.06217
58:24:00	28.5187		723	0.83248
58:28:00	1.07534		723.5	0.597432
58:32:00	5.97656		724	1.10489
58:36:00	5.5682		724.5	0.805635
58:00:00	7.74012		725	0.143172
58:04:00	3.47933		725.5	-0.271382
58:08:00	2.65967		726	-0.0811394
58:12:00	5.38587		726.5	-0.111537
58:16:00	2.36476		727	0.427794
58:02:00	2.98734		727.5	1.00796
58:24:00	1.45024		728	0.837631
58:28:00	10.6871		728.5	-0.278858
58:32:00	9.08706		729	-2.39059
58:36:00	1.81652		729.5	-2.2939
58:04:00	4.55936		730	-0.8501
58:44:00	6.42101		730.5	0.592183
58:48:00	13.8876		731	0.936201
58:52:00	2.2722		731.5	1.34882
58:56:00	10.0469		732	0.643746
58:06:00	3.782		732.5	-0.0312465
59:04:00	10.2367		733	1.06428
59:08:00	2.13865		733.5	2.09846
59:12:00	5.54571		734	2.55493
59:16:00	2.96975		734.5	1.72736
58:08:00	10.401		735	0.855231
59:24:00	4.52605		735.5	0.597161
59:28:00	3.18497		736	0.96953
59:32:00	3.94876		736.5	0.515288
59:36:00	10.0566		737	0.208842
59:00:00	8.3962		737.5	0.442365
59:04:00	0.58165		738	0.191107
59:08:00	2.65149		738.5	0.300949
59:12:00	1.22674		739	0.568583
59:16:00	3.06806		739.5	-0.0301392
59:02:00	4.06791		740	0.00619191
59:24:00	1.60391		740.5	0.0408992
59:28:00	2.23185		741	-0.191321
59:32:00	2.3106		741.5	0.272609
59:36:00	2.80218		742	0.56382
59:04:00	0.80927		742.5	0.502876
59:44:00	2.41938		743	0.635241
59:48:00	2.4078		743.5	0.490927
59:52:00	2.6044		744	0.0143395
59:56:00	6.01081		744.5	0.513072
59:06:00	4.3739		745	0.239452
60:04:00	1.5944		745.5	0.319431
60:08:00	4.36807		746	0.440818
60:12:00	1.5675		746.5	-1.08866
60:16:00	3.23256		747	-1.24145
59:08:00	10.0692		747.5	-0.488076
60:24:00	44.9541		748	0.95041
60:28:00	68.9256		748.5	2.18181
60:32:00	18.7031		749	2.01511
60:36:00	13.6728		749.5	0.805626
60:00:00	65.0429		750	0.438908
60:04:00	49.1967		750.5	0.948724
60:08:00	61.0823		751	0.73167
60:12:00	52.491		751.5	0.886113
60:16:00	51.2083		752	0.908378
60:02:00	39.1488		752.5	0.1021
60:24:00	6.10458		753	-0.0462651
60:28:00	2.80666		753.5	0.553624
60:32:00	0.964576		754	1.00012
60:36:00	2.72905		754.5	0.898565
60:04:00	2.9713		755	0.169559
60:44:00	1.54905		755.5	-0.19412
60:48:00	1.47898		756	0.162213
60:52:00	1.44942		756.5	0.358674
60:56:00	3.57174		757	0.173132
60:06:00	1.35396		757.5	-0.423485
61:04:00	0.512407		758	-0.0223027
61:08:00	1.29107		758.5	-0.589997
61:12:00	0.475962		759	-0.852735
61:16:00	1.43359		759.5	0.366505
60:08:00	2.31356		760	0.505476
61:24:00	0.53221		760.5	0.616706
61:28:00	1.02556		761	0.14825
61:32:00	1.05497		761.5	0.298596
61:36:00	1.85918		762	1.53239
61:00:00	0.269165		762.5	2.46678
61:04:00	0.166843		763	3.41342
61:08:00	0.210305		763.5	3.69608
61:12:00	0.0927671		764	3.85609
61:16:00	0.158234		764.5	3.91474
61:02:00	0.352227		765	3.80466
61:24:00	1.04364		765.5	3.73569
61:28:00	1.07443		766	4.12158
61:32:00	0.307251		766.5	3.97068
61:36:00	1.28059		767	3.60179
61:04:00	1.29248		767.5	2.16756
61:44:00	1.65692		768	2.46557
61:48:00	1.10803		768.5	3.58171
61:52:00	1.29889		769	2.86566
61:56:00	0.814602		769.5	2.94075
61:06:00	0.31954		770	3.89127
62:04:00	0.879859		770.5	3.88914
62:08:00	0.633191		771	4.62133
62:12:00	0.472581		771.5	4.50122
62:16:00	0.48566		772	3.26102
61:08:00	0.0631591		772.5	3.70549
62:24:00	0.454099		773	4.13279
62:28:00	0.314615		773.5	4.79443
62:32:00	0.920859		774	4.81676
62:36:00	0.323237		774.5	3.68099
62:00:00	0.611974		775	3.54451
62:04:00	0.247897		775.5	3.62784
62:08:00	0.488623		776	3.17628
62:12:00	0.2693		776.5	4.67273
62:16:00	0.53764		777	3.97626
62:02:00	0.0961141		777.5	4.22327
62:24:00	0.0659565		778	4.74669
62:28:00	0.214761		778.5	4.80556
62:32:00	0.245968		779	4.98512
62:36:00	0.873997		779.5	4.20264
62:04:00	1.15561		780	2.88286
62:44:00	1.26577		780.5	2.76016
62:48:00	0.774002		781	1.98996
62:52:00	0.376197		781.5	0.690146
62:56:00	0.754646		782	0.603538
62:06:00	0.993884		782.5	0.946957
63:04:00	0.647742		783	1.15044
63:08:00	0.256672		783.5	2.42865
63:12:00	0.42322		784	3.21823
63:16:00	0.249792		784.5	2.45286
62:08:00	0.507009		785	2.01502
63:24:00	0.218868		785.5	2.71777
63:28:00	0.860627		786	2.56225
63:32:00	0.771115		786.5	2.86862
63:36:00	0.741844		787	3.61811
63:00:00	0.913515		787.5	3.5009
63:04:00	0.125945		788	2.84086
63:08:00	0.149075		788.5	3.15931
63:12:00	0.353927		789	2.85989
63:16:00	0.723191		789.5	2.68026
63:02:00	0.316315		790	1.64533
63:24:00	0.362691		790.5	1.54088
63:28:00	0.320923		791	2.72193
63:32:00	0.341943		791.5	2.4975
63:36:00	0.34232		792	0.575197
63:04:00	0.611965		792.5	0.0319896
63:44:00	0.949005		793	1.2621
63:48:00	0.831432		793.5	1.9945
63:52:00	0.296101		794	2.0763
63:56:00	0.402004		794.5	0.958195
63:06:00	1.37047		795	0.713714
64:04:00	2.14077		795.5	2.11123
64:08:00	1.83166		796	2.34754
64:12:00	0.922436		796.5	2.16837
64:16:00	2.06442		797	3.81526
63:08:00	0.393294		797.5	4.78752
64:24:00	0.987081		798	3.10744
64:28:00	1.28427		798.5	1.24992
64:32:00	1.51037		799	0.710657
64:36:00	0.464683		799.5	-0.979875
64:00:00	0.695472		800	-0.753325
64:04:00	0.379871		800.5	1.14545
64:08:00	0.725198		801	2.56718
64:12:00	0.367341		801.5	2.4215
64:16:00	0.76179		802	0.85232
64:02:00	1.42276		802.5	0.558483
64:24:00	0.887568		803	0.960236
64:28:00	0.798834		803.5	0.828331
64:32:00	2.10322		804	1.34367
64:36:00	2.11338		804.5	0.995022
64:04:00	1.50384		805	0.89282
64:44:00	0.626318		805.5	1.55751
64:48:00	0.498988		806	1.59066
64:52:00	0.455711		806.5	1.06098
64:56:00	0.205152		807	0.635718
64:06:00	0.552884		807.5	0.712948
65:04:00	0.460363		808	1.29509
65:08:00	0.0302759		808.5	1.3971
65:12:00	1.86344		809	2.17367
65:16:00	0.34039		809.5	3.70107
64:08:00	2.04434		810	3.54358
65:24:00	1.09053		810.5	2.17928
65:28:00	0.120415		811	2.19063
65:32:00	0.892591		811.5	2.13193
65:36:00	0.845516		812	1.5465
65:00:00	1.27445		812.5	-1.05245
65:04:00	1.63611		813	-1.64539
65:08:00	0.72263		813.5	-1.0508
65:12:00	0.699462		814	0.186439
65:16:00	0.575864		814.5	0.946294
65:02:00	0.454315		815	1.66721
65:24:00	0.744229		815.5	0.899367
65:28:00	0.858652		816	1.1984
65:32:00	0.887358		816.5	0.212185
65:36:00	0.846201		817	1.32214
65:04:00	0.710778		817.5	2.66106
65:44:00	0.811345		818	1.62356
65:48:00	0.0902595		818.5	0.20305
65:52:00	0.818705		819	0.182725
65:56:00	0.198765		819.5	0.543336
65:06:00	0.825446		820	-1.67167
66:04:00	0.63916		820.5	-1.05796
66:08:00	0.977305		821	0.552734
66:12:00	0.861836		821.5	0.631465
66:16:00	0.937422		822	0.327336
65:08:00	1.85792		822.5	2.0097
66:24:00	1.25425		823	3.66224
66:28:00	2.10538		823.5	2.6286
66:32:00	0.8097		824	0.842899
66:36:00	0.12239		824.5	0.991321
66:00:00	0.537171		825	2.19744
66:04:00	0.777247		825.5	2.72759
66:08:00	0.977067		826	1.53601
66:12:00	1.07162		826.5	1.04414
66:16:00	0.461608		827	1.14436
66:02:00	0.576381		827.5	0.0773589
66:24:00	1.01059		828	-0.973748
66:28:00	0.401508		828.5	-0.910549
66:32:00	0.487393		829	-1.06249
66:36:00	0.593315		829.5	-1.54045
66:04:00	0.274251		830	-0.986104
66:44:00	1.33533		830.5	-1.33672
66:48:00	0.938871		831	-1.87189
66:52:00	1.09878		831.5	-1.82705
66:56:00	0.515194		832	-2.29883
66:06:00	0.162316		832.5	-1.81482
67:04:00	0.0453315		833	-1.754
67:08:00	0.973999		833.5	-2.70223
67:12:00	0.187503		834	-4.65539
67:16:00	0.301787		834.5	-5.28938
66:08:00	0.989704		835	-4.01257
67:24:00	0.262107		835.5	-2.38732
67:28:00	0.239455		836	-1.10821
67:32:00	1.12071		836.5	-0.714358
67:36:00	1.46446		837	-0.112476
67:00:00	0.938742		837.5	-0.320593
67:04:00	1.24211		838	-1.71425
67:08:00	0.60548		838.5	-1.54976
67:12:00	0.673599		839	-1.50683
67:16:00	1.41003		839.5	-2.12224
67:02:00	1.18513		840	-1.91513
67:24:00	0.538416		840.5	-1.62407
67:28:00	0.726232		841	-2.42915
67:32:00	0.975162		841.5	-3.02865
67:36:00	1.81063		842	-1.91555
67:04:00	0.659214		842.5	-1.98232
67:44:00	0.625608		843	-2.25366
67:48:00	0.492143		843.5	-1.84504
67:52:00	0.883062		844	-3.18869
67:56:00	0.426845		844.5	-4.367
67:06:00	1.14016		845	-3.35924
68:04:00	2.75838		845.5	-2.25622
68:08:00	0.660411		846	-1.61673
68:12:00	0.226309		846.5	-2.6504
68:16:00	0.511196		847	-3.99281
67:08:00	3.02785		847.5	-3.47526
68:24:00	1.1106		848	-3.166
68:28:00	1.37552		848.5	-2.91329
68:32:00	4.25981		849	-3.21833
68:36:00	2.40687		849.5	-3.73646
68:00:00	1.16528		850	-4.19835
68:04:00	0.313041		850.5	-3.70298
68:08:00	1.30789		851	-2.96922
68:12:00	0.601094		851.5	-3.65797
68:16:00	0.827831		852	-4.57148
68:02:00	1.00184		852.5	-3.88129
68:24:00	1.11081		853	-2.83005
68:28:00	0.821308		853.5	-2.85791
68:32:00	0.942196		854	-3.51227
68:36:00	0.971477		854.5	-3.48401
68:04:00	1.03355		855	-2.93371
68:44:00	0.674064		855.5	-3.81374
68:48:00	0.530444		856	-5.19297
68:52:00	0.592047		856.5	-5.80664
68:56:00	1.47671		857	-4.4337
68:06:00	1.36593		857.5	-2.61784
69:04:00	0.870386		858	-1.05709
69:08:00	0.821874		858.5	-1.69346
69:12:00	0.63859		859	-2.89248
69:16:00	0.596558		859.5	-2.83669
68:08:00	0.598134		860	-3.16404
69:24:00	0.573028		860.5	-3.51039
69:28:00	0.458665		861	-2.61267
69:32:00	1.72087		861.5	-2.40563
69:36:00	0.983664		862	-2.83065
69:00:00	0.808114		862.5	-3.00942
69:04:00	1.42657		863	-3.45078
69:08:00	0.53493		863.5	-4.29142
69:12:00	0.637442		864	-3.99151
69:16:00	3.09637		864.5	-4.31973
69:02:00	2.37076		865	-3.41198
69:24:00	3.63498		865.5	-2.37538
69:28:00	1.56558		866	-1.39116
69:32:00	0.977718		866.5	-1.86069
69:36:00	1.13831		867	-3.22753
69:04:00	0.324519		867.5	-4.07206
69:44:00	0.64727		868	-3.49666
69:48:00	1.04845		868.5	-3.34408
69:52:00	0.478726		869	-3.1031
69:56:00	0.905247		869.5	-2.69672
69:06:00	0.619752		870	-2.27335
70:04:00	0.716871		870.5	-1.50427
70:08:00	0.919068		871	-2.18339
70:12:00	0.481358		871.5	-3.52781
70:16:00	0.503417		872	-4.02712
69:08:00	0.113214		872.5	-4.43586
70:24:00	0.470512		873	-3.11436
70:28:00	0.284617		873.5	-1.50056
70:32:00	0.221196		874	-0.926241
70:36:00	0.412566		874.5	-1.85017
70:00:00	0.0895087		875	-2.74974
70:04:00	0.506062		875.5	-2.21753
70:08:00	0.547495		876	-1.85145
70:12:00	0.174297		876.5	-1.19632
70:16:00	0.482822		877	-1.35717
70:02:00	0.659287		877.5	-2.45761
70:24:00	0.794658		878	-3.27974
70:28:00	0.795919		878.5	-4.24992
70:32:00	1.0994		879	-4.543
70:36:00	0.779191		879.5	-2.93747
70:04:00	0.963425		880	-1.3136
70:44:00	0.559018		880.5	-0.689489
70:48:00	1.54814		881	-0.120935
70:52:00	1.29303		881.5	-0.487256
70:56:00	0.428215		882	-0.660968
70:06:00	0.39539		882.5	-1.17496
71:04:00	0.756921		883	-1.64205
71:08:00	0.712931		883.5	-1.93895
71:12:00	1.19581		884	-2.56316
71:16:00	1.02042		884.5	-2.71954
70:08:00	0.706509		885	-2.21243
71:24:00	0.636432		885.5	-1.52772
71:28:00	1.03566		886	-0.987101
71:32:00	0.836101		886.5	-1.75079
71:36:00	0.0976548		887	-3.21093
71:00:00	0.185511		887.5	-2.94624
71:04:00	0.904588		888	-1.59127
71:08:00	0.761825		888.5	-0.571332
71:12:00	0.40094		889	-0.567001
71:16:00	0.405014		889.5	-1.54414
71:02:00	0.680927		890	-2.51293
71:24:00	1.41674		890.5	-2.73193
71:28:00	0.67871		891	-2.59312
71:32:00	0.692786		891.5	-2.00897
71:36:00	2.42057		892	-1.70551
71:04:00	1.57719		892.5	-2.01535
71:44:00	0.302459		893	-2.93118
71:48:00	0.571902		893.5	-3.73934
71:52:00	0.446752		894	-3.00801
71:56:00	0.417894		894.5	-1.44548
71:06:00	0.45396		895	0.0426534
72:04:00	0.760399		895.5	-0.124493
72:08:00	0.727403		896	-1.63121
72:12:00	1.00108		896.5	-2.44006
72:16:00	1.47608		897	-2.01669
71:08:00	0.619333		897.5	-1.90506
72:24:00	0.229675		898	-1.69912
72:28:00	0.646296		898.5	-2.72909
72:32:00	0.636469		899	-3.19648
72:36:00	1.03133		899.5	-1.54108
72:00:00	1.90701		900	-0.310429
72:04:00	0.717191		900.5	0.341103
72:08:00	1.22647		901	-0.462583
72:12:00	0.751314		901.5	-1.51399
72:16:00	1.35732		902	-2.26651
72:02:00	0.773732		902.5	-2.63785
72:24:00	0.739695		903	-2.06625
72:28:00	1.59699		903.5	-0.631663
72:32:00	0.603047		904	0.498423
72:36:00	0.864868		904.5	0.585299
72:04:00	1.45519		905	-0.075991
72:44:00	0.722956		905.5	-0.6536
72:48:00	1.27354		906	-1.50091
72:52:00	0.427924		906.5	-1.64094
72:56:00	1.47315		907	-1.61899
72:06:00	0.34786		907.5	-1.68801
73:04:00	0.562824		908	-0.520117
73:08:00	0.841409		908.5	0.894377
73:12:00	0.264735		909	1.34686
73:16:00	1.56666		909.5	0.237267
72:08:00	1.01626		910	-0.415285
73:24:00	1.63437		910.5	-0.0826292
73:28:00	0.0587113		911	-0.0163482
73:32:00	1.17703		911.5	0.231873
73:36:00	0.332105		912	-0.290296
73:00:00	0.810193		912.5	-1.11635
73:04:00	0.668876		913	-1.42307
73:08:00	1.8177		913.5	-1.98998
73:12:00	0.93146		914	-1.55585
73:16:00	0.550531		914.5	-0.267534
73:02:00	1.61617		915	0.862998
73:24:00	1.30924		915.5	0.186624
73:28:00	0.680918		916	-0.576857
73:32:00	0.442352		916.5	-0.784623
73:36:00	0.201534		917	-0.545855
73:04:00	1.13403		917.5	-0.638343
73:44:00	0.708429		918	-0.547186
73:48:00	0.855334		918.5	-0.87814
73:52:00	1.26441		919	-1.66702
73:56:00	0.159633		919.5	-1.32202
73:06:00	0.76304		920	-0.405779
74:04:00	0.49914		920.5	0.503877
74:08:00	0.805638		921	0.722036
74:12:00	0.524061		921.5	0.290062
74:16:00	0.911453		922	0.153292
73:08:00	0.361809		922.5	0.134075
74:24:00	1.3324		923	-0.555927
74:28:00	1.50859		923.5	-0.555181
74:32:00	2.07672		924	-0.474561
74:36:00	0.905985		924.5	-0.854041
74:00:00	0.502744		925	-1.30606
74:04:00	4.28474		925.5	-0.705892
74:08:00	1.91246		926	0.194167
74:12:00	0.193883		926.5	0.910112
74:16:00	2.04223		927	0.984558
74:02:00	1.55248		927.5	-0.299269
74:24:00	1.11773		928	-1.15069
74:28:00	0.58102		928.5	-0.650371
74:32:00	0.403897		929	-0.11796
74:36:00	1.0606		929.5	0.42336
74:04:00	1.26602		930	0.628578
74:44:00	3.02854		930.5	-0.362065
74:48:00	1.44303		931	-1.38994
74:52:00	0.348932		931.5	-0.161045
74:56:00	1.27286		932	-0.938224
74:06:00	0.238293		932.5	-1.53684
75:04:00	1.22289		933	-0.639916
75:08:00	12.4862		933.5	0.639305
75:12:00	13.8919		934	0.967845
75:16:00	2.59048		934.5	2.15223
74:08:00	8.34436		935	2.83782
75:24:00	0.923994		935.5	2.8917
75:28:00	1.80911		936	3.0506
75:32:00	1.58798		936.5	3.62388
75:36:00	4.75407		937	2.95672
75:00:00	9.36081		937.5	2.08707
75:04:00	8.72066		938	1.78507
75:08:00	10.1364		938.5	0.45403
75:12:00	2.29807		939	0.11842
75:16:00	1.01467		939.5	1.22454
75:02:00	2.46926		940	2.36561
75:24:00	2.3363		940.5	2.49056
75:28:00	2.12041		941	2.0766
75:32:00	0.573781		941.5	1.09802
75:36:00	10.3583		942	1.02766
75:04:00	2.40604		942.5	1.68438
75:44:00	4.11931		943	2.0332
75:48:00	8.07025		943.5	2.42086
75:52:00	2.18829		944	1.8516
75:56:00	2.65853		944.5	1.03752
75:06:00	1.95112		945	1.17879
76:04:00	4.77298		945.5	0.827364
76:08:00	2.12972		946	0.285268
76:12:00	1.70438		946.5	0.52534
76:16:00	2.15415		947	1.55129
75:08:00	5.23319		947.5	2.63723
76:24:00	3.93304		948	2.6326
76:28:00	0.338138		948.5	0.858652
76:32:00	0.448539		949	0.616894
76:36:00	1.12786		949.5	0.675627
76:00:00	2.04164		950	0.82175
76:04:00	0.575846		950.5	1.40529
76:08:00	3.79889		951	1.833
76:12:00	1.53308		951.5	1.61482
76:16:00	5.96639		952	1.66048
76:02:00	1.32357		952.5	0.427558
76:24:00	0.581505		953	-0.874191
76:28:00	0.310203		953.5	-0.235869
76:32:00	1.24753		954	1.10229
76:36:00	3.08953		954.5	2.38851
76:04:00	0.940946		955	1.86299
76:44:00	1.39723		955.5	0.893528
76:48:00	0.791958		956	1.12937
76:52:00	0.817085		956.5	1.05561
76:56:00	0.294934		957	0.748793
76:06:00	1.8377		957.5	0.614718
77:04:00	1.87027		958	0.493303
77:08:00	1.59027		958.5	0.554285
77:12:00	1.41565		959	1.14762
77:16:00	0.436903		959.5	0.0462774
76:08:00	0.864784		960	-1.26241
77:24:00	1.7825		960.5	-0.742646
77:28:00	2.12612		961	0.311756
77:32:00	0.942992		961.5	1.15895
77:36:00	1.05884		962	1.43554
77:00:00	1.1179		962.5	0.429824
77:04:00	1.58144		963	-0.766021
77:08:00	1.32379		963.5	-0.886807
77:12:00	1.80104		964	-0.605841
77:16:00	0.684436		964.5	0.586766
77:02:00	0.704737		965	-0.514132
77:24:00	1.21536		965.5	-0.570664
77:28:00	1.23916		966	0.323669
77:32:00	1.5095		966.5	1.41699
77:36:00	0.130081		967	2.44787
77:04:00	0.73301		967.5	3.06305
77:44:00	1.88648		968	3.05015
77:48:00	1.32807		968.5	2.04212
77:52:00	1.06616		969	1.40786
77:56:00	0.597907		969.5	1.15603
77:06:00	1.00389		970	1.02777
78:04:00	0.535632		970.5	0.626649
78:08:00	0.225446		971	-0.73475
78:12:00	2.48302		971.5	0.00843205
78:16:00	3.39355		972	1.16724
77:08:00	0.722259		972.5	1.48764
78:24:00	5.64447		973	1.37699
78:28:00	10.7888		973.5	0.81494
78:32:00	9.10684		974	-0.299351
78:36:00	2.46323		974.5	-0.0155006
78:00:00	2.4998		975	0.764874
78:04:00	1.16299		975.5	1.15097
78:08:00	1.91344		976	1.17666
78:12:00	0.741072		976.5	-0.42699
78:16:00	3.13321		977	-1.34031
78:02:00	5.7313		977.5	-0.726068
78:24:00	4.48094		978	-1.17826
78:28:00	2.38271		978.5	-0.565687
78:32:00	0.954649		979	1.18232
78:36:00	0.565419		979.5	2.53477
78:04:00	1.69756		980	1.85696
78:44:00	1.19274		980.5	0.478761
78:48:00	3.03257		981	0.0509819
78:52:00	1.57895		981.5	1.36328
78:56:00	1.45055		982	2.7406
78:06:00	1.63486		982.5	3.38276
79:04:00	0.89681		983	3.22837
79:08:00	7.21796		983.5	2.29488
79:12:00	2.81343		984	0.749048
79:16:00	2.0177		984.5	1.43438
78:08:00	0.467241		985	2.67735
79:24:00	1.76994		985.5	3.36907
79:28:00	0.635694		986	3.20096
79:32:00	1.13139		986.5	0.859963
79:36:00	1.84139		987	0.0920592
79:00:00	1.05244		987.5	1.12155
79:04:00	1.83915		988	2.37873
79:08:00	1.99341		988.5	3.28773
79:12:00	0.299154		989	1.98709
79:16:00	3.19324		989.5	-0.136111
79:02:00	4.72278		990	0.223573
79:24:00	1.83677		990.5	1.71647
79:28:00	4.24699		991	2.76767
79:32:00	2.81131		991.5	2.38695
79:36:00	2.59721		992	1.50066
79:04:00	5.58936		992.5	1.07345
79:44:00	8.49193		993	0.33677
79:48:00	63.8576		993.5	0.515264
79:52:00	42.7811		994	1.31155
79:56:00	5.98708		994.5	1.43957
79:06:00	9.68117		995	0.227549
80:04:00	13.4518		995.5	0.407134
80:08:00	19.6293		996	2.0987
80:12:00	14.949		996.5	1.79225
80:16:00	12.3238		997	2.23603
79:08:00	13.3464		997.5	1.73906
80:24:00	293.192		998	1.99055
80:28:00	318.538		998.5	3.4697
80:32:00	6.28958		999	3.46019
[truncated: 28,001 more rows]

## Sheet: Figure 2c
Paw displacement				Astrocyte Cl upon movement onset
Time (sec)	mean (px)	SD		Time (sec)	mean chloride (deltaF/F)	SD
-29.96	29.9767	30.0592		-10	0.000648	0.411887
-29.92	13.1254	1.1514		-9.5	-0.0385505	0.233118
-29.88	36.2665	39.5467		-9	-0.292105	0.0982808
-29.84	8.31025	4.51706		-8.5	-0.28883	0.0330219
-29.8	5.42908	2.37097		-8	-0.122985	0.0275842
-29.76	27.0962	33.1005		-7.5	-0.0009475	0.0667261
-29.72	14.1994	16.7769		-7	0.119194	0.129091
-29.68	7.4272	6.83982		-6.5	0.0625185	0.145068
-29.64	9.90579	6.61267		-6	0.0738965	0.202949
-29.6	6.53163	0.140869		-5.5	0.128827	0.178556
-29.56	27.377	32.6666		-5	0.168759	0.294806
-29.52	29.3796	23.4173		-4.5	0.181805	0.00857367
-29.48	40.2175	5.93781		-4	0.120955	0.261198
-29.44	27.9079	26.2328		-3.5	0.0715045	0.450037
-29.4	14.6759	7.25383		-3	0.133941	0.436343
-29.36	5.82999	1.97567		-2.5	0.104217	0.00270963
-29.32	9.43494	3.10063		-2	0.143532	0.14303
-29.28	9.57192	7.22107		-1.5	-0.017439	0.180526
-29.24	12.0281	4.0556		-1	-0.224115	0.0797404
-29.2	18.7199	14.7542		-0.5	-0.14136	0.106052
-29.16	22.3643	26.5072		0	-0.18347	0.223927
-29.12	47.7351	62.9158		0.5	-0.167373	0.479329
-29.08	45.7221	58.9687		1	-0.0117565	0.276569
-29.04	18.0167	21.3559		1.5	-0.009572	0.257129
-29	22.1065	27.8692		2	0.471855	0.894299
-28.96	11.9013	12.8006		2.5	0.428876	1.62385
-28.92	12.3449	14.1316		3	0.168954	1.38824
-28.88	10.1148	7.23954		3.5	-0.270956	0.703479
-28.84	9.74104	8.58741		4	-0.96384	0.472687
-28.8	4.04624	1.61187		4.5	-1.08323	0.172598
-28.76	4.40952	1.39605		5	-1.31026	0.00555786
-28.72	21.4178	7.96045		5.5	-1.61599	0.0147644
-28.68	12.1597	4.3847		6	-1.91745	0.322441
-28.64	13.436	4.64329		6.5	-2.20165	0.557631
-28.6	13.8624	13.9225		7	-2.17916	0.249163
-28.56	6.97594	3.17979		7.5	-2.15286	0.256496
-28.52	13.0038	11.933		8	-2.41125	0.617898
-28.48	28.0736	7.21009		8.5	-2.29444	0.45771
-28.44	42.5458	43.5245		9	-1.62824	0.194179
-28.4	44.0787	54.5717		9.5	-1.91718	0.586927
-28.36	44.1832	55.7268		10	-1.99061	1.0443
-28.32	38.7338	48.2866		10.5	-1.35397	0.150522
-28.28	15.7058	7.88675		11	-1.49352	0.397839
-28.24	42.1856	42.5406		11.5	-1.55383	0.0871933
-28.2	62.946	75.3113		12	-1.57828	0.349608
-28.16	29.0855	36.9316		12.5	-1.52106	0.311933
-28.12	6.22433	6.47726		13	-1.49029	0.207946
-28.08	13.8933	17.363		13.5	-1.5359	0.153874
-28.04	15.7038	20.759		14	-1.29927	0.673774
-28	6.06986	6.96251		14.5	-0.886185	0.397769
-27.96	6.34971	6.09567		15	-1.24858	0.00967322
-27.92	18.2243	22.6637		15.5	-1.21014	0.00592555
-27.88	37.2349	50.6413		16	-1.20866	0.296384
-27.84	52.2364	72.4728		16.5	-1.21278	0.659363
-27.8	56.1935	76.9869		17	-0.908395	0.221756
-27.76	6.30312	5.25156		17.5	-0.928715	0.257026
-27.72	36.8708	49.9885		18	-1.35764	0.117161
-27.68	25.4929	33.9221		18.5	-1.49741	0.272766
-27.64	15.5353	19.9427		19	-1.38272	0.243846
-27.6	39.1767	53.7566		19.5	-1.5798	0.481929
-27.56	18.5376	24.6338		20	-1.89433	0.406968
-27.52	12.643	14.8474		20.5	-1.75936	0.152728
-27.48	44.8096	60.3769		21	-1.3864	0.249983
-27.44	70.8983	97.8383		21.5	-1.3052	0.143748
-27.4	37.7968	51.497		22	-1.42749	0.163674
-27.36	30.7177	39.7037		22.5	-1.67745	0.30651
-27.32	28.752	37.4195		23	-1.71506	0.30646
-27.28	6.73781	6.93315		23.5	-1.72873	0.0410617
-27.24	50.8771	67.5826		24	-1.82466	0.220144
-27.2	41.0988	54.1062		24.5	-1.75748	0.44699
-27.16	39.506	52.9202		25	-1.62704	0.233748
-27.12	54.3388	72.8879		25.5	-1.30337	0.059404
-27.08	37.633	49.8768		26	-1.73394	0.0555998
-27.04	16.799	19.9823		26.5	-1.94797	0.00531744
-27	11.6809	13.5487		27	-1.62925	0.445541
-26.96	25.0133	32.0035		27.5	-1.39929	0.480804
-26.92	27.6376	33.0368		28	-1.35075	0.297812
-26.88	55.8354	71.3197		28.5	-1.15145	0.119671
-26.84	14.2406	16.4711		29	-1.19338	0.129294
-26.8	34.2452	44.7834		29.5	-0.905225	0.063873
-26.76	23.4265	25.3474		30	-0.845645	0.115831
-26.72	36.9399	36.9137
-26.68	62.4023	74.4681
-26.64	45.0903	60.3916
-26.6	6.0413	5.72284
-26.56	5.02584	0.642309
-26.52	14.6889	15.795
-26.48	16.219	21.0541
-26.44	15.8081	15.6336
-26.4	31.2265	38.1711
-26.36	29.5781	38.509
-26.32	49.1462	66.5366
-26.28	47.8838	64.9477
-26.24	34.6771	46.4926
-26.2	36.1421	48.1913
-26.16	4.13688	1.95933
-26.12	38.8477	51.3018
-26.08	39.153	52.4444
-26.04	49.6588	68.5842
-26	11.8047	14.2366
-25.96	50.7159	68.925
-25.92	10.3287	11.7842
-25.88	44.0019	58.2257
-25.84	28.9451	37.1105
-25.8	21.8383	26.9129
-25.76	28.3721	38.1288
-25.72	36.1987	48.5669
-25.68	18.3562	20.7996
-25.64	53.8302	71.2946
-25.6	33.0441	32.1899
-25.56	21.8092	20.0372
-25.52	18.0091	19.299
-25.48	19.3358	23.672
-25.44	35.8102	34.8342
-25.4	6.83219	4.88398
-25.36	34.2502	45.0687
-25.32	24.8997	31.4425
-25.28	23.0817	29.3927
-25.24	26.3491	34.0794
-25.2	18.434	23.7337
-25.16	5.42358	5.47939
-25.12	19.2899	24.1356
-25.08	17.9709	20.8613
-25.04	4.98858	1.63313
-25	5.74786	3.07014
-24.96	21.9034	25.9552
-24.92	32.1408	40.4616
-24.88	14.9867	18.3237
-24.84	35.5396	44.9977
-24.8	32.04	42.1576
-24.76	52.2759	59.9668
-24.72	35.087	40.9158
-24.68	33.3346	44.7551
-24.64	10.9648	11.7367
-24.6	47.9588	66.4438
-24.56	19.3539	25.2914
-24.52	9.56019	11.0752
-24.48	20.9024	27.1611
-24.44	33.5149	44.8061
-24.4	34.0745	37.3615
-24.36	7.2129	0.130288
-24.32	15.6536	20.0609
-24.28	22.1655	28.0785
-24.24	27.7106	36.4103
-24.2	6.7808	6.80669
-24.16	5.73675	5.19643
-24.12	33.35	45.5339
-24.08	34.0575	45.5548
-24.04	4.84773	4.946
-24	14.378	17.2965
-23.96	7.97588	8.84327
-23.92	3.2508	2.87204
-23.88	3.96654	3.2981
-23.84	10.574	13.2875
-23.8	2.67532	1.98912
-23.76	15.321	19.5284
-23.72	18.4939	23.7384
-23.68	6.84051	7.78673
-23.64	35.3278	47.6902
-23.6	1.76078	0.490455
-23.56	7.44873	8.40604
-23.52	3.92397	3.4505
-23.48	19.8862	26.3782
-23.44	39.0385	53.9216
-23.4	30.406	40.5632
-23.36	51.8288	69.7016
-23.32	22.3382	28.9192
-23.28	13.0535	16.2626
-23.24	1.71959	0.449681
-23.2	2.4286	1.81156
-23.16	2.68639	2.33979
-23.12	2.07505	1.91171
-23.08	1.52703	0.792699
-23.04	1.86117	0.302205
-23	3.66762	0.876831
-22.96	25.3246	31.5491
-22.92	26.0915	32.9192
-22.88	2.60075	0.758392
-22.84	20.5719	26.6946
-22.8	3.27725	1.74372
-22.76	4.94417	5.02444
-22.72	36.8062	49.6904
-22.68	37.4533	50.6251
-22.64	6.0568	6.06884
-22.6	6.81425	7.63667
-22.56	15.0824	19.6006
-22.52	13.1527	16.9135
-22.48	4.34046	4.0683
-22.44	5.33654	5.56261
-22.4	2.07407	1.33184
-22.36	2.63126	2.64486
-22.32	8.77176	10.3294
-22.28	6.82892	7.51586
-22.24	5.08056	5.35162
-22.2	10.9702	13.606
-22.16	5.99159	6.44405
-22.12	22.6344	30.0672
-22.08	24.4818	32.1084
-22.04	6.38186	6.52021
-22	6.70989	4.37286
-21.96	7.07378	4.0125
-21.92	5.82459	5.54684
-21.88	9.01115	9.87577
-21.84	7.01247	6.81893
-21.8	5.25859	4.22891
-21.76	3.54683	3.09998
-21.72	34.0727	46.6664
-21.68	37.3769	50.9209
-21.64	6.92433	7.60109
-21.6	4.22122	3.23184
-21.56	3.0709	2.38106
-21.52	10.9265	11.8729
-21.48	17.7628	21.8599
-21.44	5.55323	5.3986
-21.4	5.16036	4.81351
-21.36	18.6811	23.3538
-21.32	20.5211	25.6285
-21.28	18.3937	23.5861
-21.24	17.5826	20.9066
-21.2	21.0676	27.3885
-21.16	8.40332	8.89916
-21.12	2.35293	1.5941
-21.08	16.8169	20.388
-21.04	14.4656	15.9554
-21	17.045	19.9881
-20.96	14.4247	18.158
-20.92	10.9217	12.9332
-20.88	27.0525	35.0091
-20.84	16.1496	19.5808
-20.8	39.6359	53.1446
-20.76	2.05547	0.212349
-20.72	25.8618	33.9295
-20.68	25.9534	34.4688
-20.64	17.1152	21.316
-20.6	40.8931	55.4072
-20.56	1.46776	0.485144
-20.52	1.64768	0.499332
-20.48	1.81944	0.584087
-20.44	1.40764	0.560426
-20.4	2.0209	0.551496
-20.36	1.77404	0.119843
-20.32	1.83033	0.489155
-20.28	1.03015	0.133492
-20.24	1.70199	0.874088
-20.2	1.30897	1.01971
-20.16	1.11921	0.188531
-20.12	1.14382	0.434629
-20.08	16.5175	21.7423
-20.04	17.5407	20.9677
-20	2.05624	1.27779
-19.96	3.45041	2.9718
-19.92	4.46235	4.5042
-19.88	2.41488	0.710324
-19.84	2.24195	1.03725
-19.8	5.17932	4.92192
-19.76	4.0344	3.04571
-19.72	4.91534	4.14792
-19.68	3.42054	3.93747
-19.64	3.70072	3.74621
-19.6	3.44797	2.7088
-19.56	1.89504	0.480378
-19.52	1.37222	0.421339
-19.48	1.65801	0.577234
-19.44	1.55068	0.359977
-19.4	1.98024	0.853214
-19.36	1.47094	0.74741
-19.32	1.70395	0.842665
-19.28	1.29319	0.211813
-19.24	1.84733	0.471819
-19.2	1.77789	0.226757
-19.16	1.45035	0.444545
-19.12	2.97625	2.48149
-19.08	1.57062	0.26825
-19.04	2.04666	0.00525766
-19	1.88693	0.278109
-18.96	2.73665	1.11591
-18.92	2.16483	0.548847
-18.88	2.06523	0.718209
-18.84	13.9255	17.108
-18.8	14.1251	16.7576
-18.76	2.305	1.93507
-18.72	1.94224	0.681841
-18.68	1.29847	0.00504939
-18.64	1.64624	0.926166
-18.6	1.53074	0.622549
-18.56	1.16184	0.150202
-18.52	1.41866	0.821719
-18.48	1.55864	0.19142
-18.44	1.23084	0.285788
-18.4	1.41805	0.097736
-18.36	1.15748	0.407239
-18.32	1.3938	0.0509506
-18.28	23.2425	30.2095
-18.24	1.0654	0.0300354
-18.2	1.41834	0.462283
-18.16	1.26235	0.423981
-18.12	1.21368	0.161248
-18.08	1.51135	0.119755
-18.04	22.6058	30.448
-18	1.04899	0.0732228
-17.96	22.7809	30.3139
-17.92	22.4533	30.0909
-17.88	22.6354	30.6137
-17.84	23.1075	30.7947
-17.8	0.995191	0.467569
-17.76	1.04603	0.331812
-17.72	1.3104	0.365767
-17.68	1.06446	0.362508
-17.64	20.0682	26.5304
-17.6	1.69643	0.774979
-17.56	36.9476	50.8345
-17.52	41.0262	55.9904
-17.48	3.59444	3.26477
-17.44	4.41135	4.77857
-17.4	5.02749	5.21139
-17.36	3.14051	2.86188
-17.32	3.03767	2.64437
-17.28	3.48875	1.62595
-17.24	24.9977	29.1467
-17.2	14.0976	17.2046
-17.16	14.9492	18.9601
-17.12	15.143	19.8871
-17.08	20.4203	26.0876
-17.04	12.0882	13.9278
-17	7.98362	9.57819
-16.96	11.1934	14.009
-16.92	18.1315	24.3322
-16.88	2.41728	1.64661
-16.84	21.3691	28.7434
-16.8	7.70909	7.83645
-16.76	13.3212	16.6379
-16.72	3.95412	2.9875
-16.68	13.8417	18.2038
-16.64	14.2823	18.3841
-16.6	2.87475	1.94855
-16.56	39.5017	53.4571
-16.52	28.7499	38.7082
-16.48	35.8951	49.0264
-16.44	36.0453	46.369
-16.4	35.6863	47.2077
-16.36	34.7612	46.8182
-16.32	3.16953	2.17063
-16.28	11.6608	15.0687
-16.24	14.6487	18.0929
-16.2	16.4798	21.009
-16.16	5.02856	5.34319
-16.12	4.0049	3.20556
-16.08	34.0302	46.0401
-16.04	38.3254	51.8222
-16	5.389	5.16554
-15.96	9.9848	10.1434
-15.92	13.9313	16.0151
-15.88	11.3332	11.1276
-15.84	5.961	5.68389
-15.8	6.30406	5.61715
-15.76	4.13965	4.01495
-15.72	15.2404	19.8301
-15.68	19.8864	26.6956
-15.64	8.70165	9.61195
-15.6	12.3201	14.1443
-15.56	12.7927	16.1361
-15.52	4.86257	5.11305
-15.48	12.4239	15.8683
-15.44	1.53669	0.610931
-15.4	15.5212	20.065
-15.36	4.67951	5.17302
-15.32	2.98056	1.20123
-15.28	21.2519	27.2398
-15.24	13.7072	16.2701
-15.2	2.54593	0.502249
-15.16	16.6837	18.7098
-15.12	3.85016	1.12207
-15.08	3.84661	0.83635
-15.04	3.63118	0.149152
-15	2.81094	0.142997
-14.96	2.39501	0.374117
-14.92	1.60702	0.864956
-14.88	1.74866	0.459333
-14.84	1.74538	0.494065
-14.8	1.36813	0.609715
-14.76	2.05211	0.466286
-14.72	2.30303	0.380762
-14.68	1.54734	0.472956
-14.64	2.19843	0.98266
-14.6	2.47735	0.580231
-14.56	3.46419	2.38123
-14.52	2.61311	1.46245
-14.48	2.64203	2.24453
-14.44	2.59766	2.23789
-14.4	2.23383	0.690712
-14.36	2.17544	1.40116
-14.32	1.97692	1.35954
-14.28	1.86734	0.78046
-14.24	8.79281	10.1295
-14.2	8.80933	9.79213
-14.16	3.50022	2.63646
-14.12	1.87547	0.498068
-14.08	1.45679	0.437887
-14.04	1.54959	0.328753
-14	1.38884	0.666442
-13.96	1.5964	0.323791
-13.92	1.54744	0.188093
-13.88	1.12365	0.205275
-13.84	1.55175	0.489435
-13.8	1.19497	0.234944
-13.76	1.27584	0.535799
-13.72	1.17522	0.472623
-13.68	1.20658	0.115824
-13.64	1.28969	0.122073
-13.6	1.10798	0.238539
-13.56	1.08108	0.271902
-13.52	1.07798	0.389659
-13.48	1.50722	0.366031
-13.44	1.59089	0.376608
-13.4	1.68118	0.523792
-13.36	1.97591	0.424957
-13.32	1.90922	0.0481628
-13.28	1.88765	0.287214
-13.24	1.77176	0.25332
-13.2	1.96348	0.471925
-13.16	1.61996	0.197676
-13.12	1.46587	0.125036
-13.08	1.91867	1.3188
-13.04	3.17981	2.61869
-13	1.8147	0.109074
-12.96	2.41439	0.477508
-12.92	1.94539	0.566504
-12.88	1.64648	0.428039
-12.84	5.96684	6.7694
-12.8	8.42164	10.399
-12.76	1.58574	0.441177
-12.72	0.843971	0.036168
-12.68	1.39872	0.208301
-12.64	1.40273	0.0488978
-12.6	1.38079	0.396739
-12.56	1.56871	0.198359
-12.52	1.63705	0.264295
-12.48	1.25157	0.290781
-12.44	1.3666	0.114615
-12.4	1.28555	0.720094
-12.36	1.18674	0.393239
-12.32	1.52551	0.666163
-12.28	2.05351	1.16916
-12.24	1.42159	0.0361399
-12.2	1.56077	0.345394
-12.16	1.8224	0.299208
-12.12	1.79753	0.308873
-12.08	1.25799	0.1517
-12.04	1.35443	0.136284
-12	1.40039	0.164423
-11.96	1.29643	0.521487
-11.92	1.96373	0.290528
-11.88	1.79507	0.0920125
-11.84	1.91951	0.0436272
-11.8	1.36044	0.159965
-11.76	1.46335	0.487325
-11.72	1.83701	0.218144
-11.68	1.3111	0.175566
-11.64	1.2485	0.0897694
-11.6	1.51589	0.402899
-11.56	1.60074	0.402137
-11.52	1.46798	0.221138
-11.48	1.15303	0.0734052
-11.44	1.09943	0.335731
-11.4	1.31198	0.027606
-11.36	1.05546	0.138787
-11.32	0.906378	0.154523
-11.28	1.02022	0.168599
-11.24	1.59374	0.64451
-11.2	2.44267	1.98145
-11.16	1.82511	0.618571
-11.12	1.22915	0.117365
-11.08	1.72516	0.047351
-11.04	2.36337	0.504239
-11	1.74814	0.529538
-10.96	1.47573	0.648752
-10.92	1.44634	0.480609
-10.88	2.049	1.08034
-10.84	1.62717	0.109383
-10.8	2.12455	0.260712
-10.76	2.22633	0.289914
-10.72	1.85745	0.163705
-10.68	1.92756	0.800461
-10.64	1.68939	0.319806
-10.6	1.66345	0.645867
-10.56	1.82004	0.307354
-10.52	2.22143	0.766738
-10.48	1.89599	0.543816
-10.44	1.55732	0.310545
-10.4	1.08893	0.39515
-10.36	1.37938	0.531115
-10.32	1.28922	0.5027
-10.28	1.23892	0.0310851
-10.24	1.68168	0.10983
-10.2	1.3642	0.384629
-10.16	1.07428	0.0133585
-10.12	1.2237	0.337868
-10.08	1.11457	0.652336
-10.04	1.31926	0.289992
-10	1.15631	0.0670266
-9.96	1.45652	0.189863
-9.92	2.86895	2.3427
-9.88	2.1819	1.40362
-9.84	1.48482	0.451389
-9.8	1.62366	0.39082
-9.76	1.28685	0.382512
-9.72	1.00951	0.0221843
-9.68	1.52755	0.268862
-9.64	1.50287	0.459986
-9.6	1.47385	0.00826187
-9.56	1.35555	0.239821
-9.52	1.77629	0.604734
-9.48	1.86242	0.443577
-9.44	1.99429	0.653331
-9.4	1.58096	0.859615
-9.36	1.59459	0.478147
-9.32	2.06818	0.977559
-9.28	1.87109	0.452005
-9.24	1.25657	0.0550702
-9.2	1.359	0.445812
-9.16	1.62216	0.509575
-9.12	1.05266	0.290781
-9.08	1.30337	0.428311
-9.04	1.14706	0.122422
-9	1.25851	0.416921
-8.96	1.44261	0.0505997
-8.92	1.86586	0.469035
-8.88	1.69441	0.365794
-8.84	1.41421	0.366867
-8.8	1.65358	0.385494
-8.76	3.46177	2.01499
-8.72	3.41085	2.9767
-8.68	3.67933	3.2323
-8.64	3.99082	2.9269
-8.6	3.72183	3.40598
-8.56	1.29793	0.511108
-8.52	1.12843	0.150404
-8.48	1.47013	0.54735
-8.44	1.87927	0.787543
-8.4	1.6843	0.350792
-8.36	4.05516	3.74611
-8.32	3.63849	3.5933
-8.28	1.59187	0.367207
-8.24	3.41868	3.08724
-8.2	3.40958	2.3543
-8.16	2.27397	1.13367
-8.12	3.00126	2.33324
-8.08	2.13574	1.16636
-8.04	1.99766	0.948201
-8	1.59543	1.10719
-7.96	2.17935	1.30979
-7.92	1.93883	0.380407
-7.88	2.02882	1.00216
-7.84	1.74954	0.135345
-7.8	1.56954	0.231798
-7.76	1.95777	0.83988
-7.72	1.66631	0.180503
-7.68	1.30261	0.377675
-7.64	1.53774	0.372036
-7.6	1.43358	0.189612
-7.56	1.34938	0.212591
-7.52	1.3414	0.0304263
-7.48	1.48073	0.0945632
-7.44	1.44107	0.148001
-7.4	1.17196	0.175102
-7.36	1.02294	0.3316
-7.32	1.65813	0.307163
-7.28	1.19168	0.0164937
-7.24	1.274	0.298304
-7.2	1.06475	0.02699
-7.16	0.931223	0.095511
-7.12	0.897041	0.165717
-7.08	0.991936	0.316326
-7.04	1.11791	0.38605
-7	1.07459	0.261143
-6.96	1.149	0.635294
-6.92	1.44401	0.431274
-6.88	0.957553	0.0522705
-6.84	1.5226	0.094417
-6.8	1.67647	0.260797
-6.76	1.26269	0.0773078
-6.72	1.84957	0.881803
-6.68	1.83416	0.524405
-6.64	2.60842	2.16874
-6.6	1.90428	0.666091
-6.56	1.26493	0.0546203
-6.52	1.54005	0.0288461
-6.48	1.59243	0.473751
-6.44	0.94444	0.442392
-6.4	1.51696	0.289833
-6.36	1.04501	0.123498
-6.32	1.23609	0.230403
-6.28	1.3583	0.259659
-6.24	1.82542	0.170383
-6.2	2.25583	0.834366
-6.16	1.91329	0.327428
-6.12	1.42639	0.484815
-6.08	1.36713	0.300202
-6.04	1.37559	0.0654789
-6	1.37199	0.22871
-5.96	1.08914	0.205517
-5.92	1.47395	0.32432
-5.88	1.106	0.0832368
-5.84	0.786671	0.183515
-5.8	1.65506	0.257174
-5.76	1.87568	0.770992
-5.72	1.30359	0.266856
-5.68	2.25691	0.255274
-5.64	1.88246	0.804187
-5.6	1.438	0.392773
-5.56	1.36842	0.233568
-5.52	1.71092	0.0680492
-5.48	1.40212	9.93195e-05
-5.44	1.50168	0.395402
-5.4	1.22651	0.587764
-5.36	1.50939	0.52801
-5.32	1.39361	0.50774
-5.28	1.27894	0.281711
-5.24	1.566	0.642964
-5.2	1.29008	0.407701
-5.16	1.54179	0.278834
-5.12	2.06196	1.4192
-5.08	1.71249	0.926626
-5.04	2.74239	1.67571
-5	3.12524	2.73637
-4.96	2.08409	1.20891
-4.92	2.42249	2.03875
-4.88	1.16588	0.473839
-4.84	2.21343	1.79949
-4.8	3.13779	2.96431
-4.76	3.1818	2.61772
-4.72	2.42641	1.78899
-4.68	3.32265	2.90577
-4.64	2.20862	1.66137
-4.6	2.16602	1.22719
-4.56	1.96247	1.60195
-4.52	2.38826	1.33337
-4.48	1.61762	0.815816
-4.44	2.40845	1.62417
-4.4	1.54024	0.246852
-4.36	1.35614	0.593955
-4.32	1.64689	1.38765
-4.28	1.33032	0.388324
-4.24	1.92616	0.587312
-4.2	1.46641	0.191127
-4.16	2.04629	0.66704
-4.12	1.4372	0.578964
-4.08	3.25169	2.49201
-4.04	2.56575	1.97079
-4	2.3965	2.06842
-3.96	2.39339	1.53834
-3.92	1.53373	0.230258
-3.88	1.87793	0.729411
-3.84	1.91077	1.32145
-3.8	2.25067	1.86028
-3.76	2.76171	2.09251
-3.72	1.93489	0.75258
-3.68	6.6676	7.88926
-3.64	3.90457	4.14128
-3.6	6.07547	6.8405
-3.56	2.40583	2.11579
-3.52	2.71504	2.46071
-3.48	4.03977	3.75178
-3.44	4.48258	3.67494
-3.4	3.58441	3.47757
-3.36	3.32819	2.86933
-3.32	3.228	3.4086
-3.28	5.32268	5.68652
-3.24	7.53408	8.82862
-3.2	2.74498	2.25264
-3.16	7.68319	8.57132
-3.12	3.38474	3.48283
-3.08	2.86222	1.78088
-3.04	2.79294	2.63343
-3	2.56736	1.87251
-2.96	2.2082	1.61256
-2.92	2.55554	2.02197
-2.88	2.71316	1.99441
-2.84	1.61769	0.183704
-2.8	1.48722	0.0607068
-2.76	2.06708	1.69318
-2.72	2.18532	1.47932
-2.68	1.70308	0.913066
-2.64	2.03406	0.501776
-2.6	2.12321	0.712533
-2.56	2.26257	0.89179
-2.52	2.52348	0.994805
-2.48	3.06451	2.09658
-2.44	3.23482	2.23918
-2.4	5.68383	5.97077
-2.36	3.28476	2.35337
-2.32	3.88219	3.21305
-2.28	3.077	2.30527
-2.24	2.22933	1.47005
-2.2	2.34868	1.81775
-2.16	4.10114	3.18901
-2.12	4.19145	1.82804
-2.08	7.97947	5.60008
-2.04	8.00829	5.53173
-2	5.5783	4.62458
-1.96	4.08893	1.76617
-1.92	3.86134	0.978412
-1.88	3.13263	0.850974
-1.84	2.63777	0.171074
-1.8	3.41276	0.751641
-1.76	2.92401	1.86809
-1.72	3.02801	2.6527
-1.68	2.77811	1.89087
-1.64	5.16053	5.18247
-1.6	5.86688	7.05492
-1.56	5.19543	5.25827
-1.52	4.92538	3.99696
-1.48	7.54635	7.93402
-1.44	8.6208	8.17509
-1.4	5.38852	5.67309
-1.36	5.60994	5.7264
-1.32	6.46404	6.99545
-1.28	3.58801	2.68068
-1.24	4.08874	3.68018
-1.2	2.57925	1.62021
-1.16	2.69779	1.97647
-1.12	5.44703	5.69946
-1.08	6.92188	7.31482
-1.04	2.51922	1.61362
-1	2.86791	2.78251
-0.96	6.40905	6.59908
-0.92	7.45263	7.18209
-0.88	4.64941	3.7658
-0.84	4.62665	1.78134
-0.8	4.93871	1.74012
-0.76	7.48206	7.37502
-0.72	18.7958	22.078
-0.68	7.55172	1.09986
-0.64	13.6382	1.22545
-0.6	6.17441	3.05231
-0.56	6.98873	5.07349
-0.52	10.2844	9.65966
-0.48	9.73965	9.94926
-0.44	7.10303	4.21795
-0.4	7.64644	2.57186
-0.36	7.83748	2.62668
-0.32	18.7332	1.33852
-0.28	23.9149	9.13231
-0.24	20.9658	0.11754
-0.2	19.6651	7.28717
-0.16	15.47	3.31666
-0.12	20.2186	3.19475
-0.08	30.6282	2.5932
-0.04	41.7596	5.23404
0	33.5229	3.99099
0.04	307.868	153.603
0.08	220.79	187.85
0.12	45.7082	30.871
0.16	39.6323	29.476
0.2	32.1801	21.9846
0.24	35.2733	5.92534
0.28	42.9147	26.8949
0.32	38.5497	5.82803
0.36	61.1582	51.928
0.4	72.3386	63.4756
0.44	58.5766	57.8562
0.48	74.4851	23.9613
0.52	77.7058	24.7229
0.56	53.1675	47.6139
0.6	88.3371	102.812
0.64	63.3521	59.7891
0.68	30.2665	10.5282
0.72	32.3449	23.602
0.76	61.3868	16.4386
0.8	56.339	27.7704
0.84	64.4744	23.0509
0.88	64.4456	2.85724
0.92	66.0316	54.4348
0.96	121.633	77.9947
1	143.13	130.362
1.04	54.1215	55.7979
1.08	129.665	153.598
1.12	81.4309	49.4475
1.16	94.9819	62.9103
1.2	96.6739	105.418
1.24	67.5233	78.1981
1.28	67.1725	67.175
1.32	49.7209	44.8963
1.36	62.4409	46.9593
1.4	49.4383	38.5997
1.44	66.6501	59.8621
1.48	137.348	145.439
1.52	80.8089	56.2769
1.56	33.8937	19.5087
1.6	35.9569	26.9766
1.64	66.2473	73.8781
1.68	58.3398	55.7824
1.72	30.2764	18.6717
1.76	65.5632	28.4005
1.8	84.1589	66.7488
1.84	92.8548	78.9504
1.88	96.0407	92.9407
1.92	102.398	90.5278
1.96	34.6774	26.8319
2	24.0011	4.36748
2.04	22.2186	4.63581
2.08	42.8563	6.72547
2.12	24.4709	10.0812
2.16	37.1086	7.50997
2.2	53.9807	26.1675
2.24	36.2055	23.7311
2.28	44.7539	32.3142
2.32	62.6676	45.1108
2.36	31.6113	12.0527
2.4	57.0802	62.7132
2.44	121.165	150.401
2.48	126.21	162.151
2.52	68.8641	69.4369
2.56	69.0106	66.6868
2.6	61.2425	70.6148
2.64	43.4356	42.8882
2.68	63.2477	54.4827
2.72	75.7004	86.8762
2.76	85.6807	102.72
2.8	101.428	119.867
2.84	28.0577	20.9732
2.88	70.1072	63.9119
2.92	31.1453	0.790167
2.96	68.7641	78.8193
3	28.4928	25.098
3.04	18.5918	9.63616
3.08	35.579	31.9952
3.12	99.5095	97.1334
3.16	95.9191	113.028
3.2	58.574	48.1042
3.24	66.5586	74.9609
3.28	78.4386	80.9746
3.32	27.3846	20.5478
3.36	79.6703	98.4554
3.4	91.3735	35.2104
3.44	70.8541	11.2333
3.48	62.0248	57.1341
3.52	87.7423	102.643
3.56	93.187	96.636
3.6	36.3503	26.3609
3.64	34.6468	38.3481
3.68	54.1933	41.1756
3.72	60.9391	57.464
3.76	34.5908	15.3785
3.8	31.7117	10.9146
3.84	40.2136	21.6031
3.88	45.3968	22.4106
3.92	50.3834	11.437
3.96	70.8036	40.3887
4	25.699	3.74573
4.04	38.8162	29.9043
4.08	58.6619	45.2405
4.12	43.1533	23.7614
4.16	32.5356	13.6912
4.2	24.3636	9.50313
4.24	67.4067	50.1671
4.28	41.4927	29.7838
4.32	93.6785	104.707
4.36	44.7932	42.428
4.4	88.6238	111.234
4.44	41.0427	44.4979
4.48	89.1418	98.0984
4.52	51.0425	21.0479
4.56	60.2274	68.3689
4.6	69.0311	84.6986
4.64	38.5256	35.0368
4.68	55.7024	39.9173
4.72	28.9941	25.1052
4.76	54.0789	44.8101
4.8	27.4602	31.1741
4.84	92.6509	88.7633
4.88	59.9469	59.9945
4.92	25.0835	0.486486
4.96	67.2035	4.3473
5	60.4455	14.5718
5.04	74.9297	92.9964
5.08	61.4754	31.6293
5.12	44.6313	3.16513
5.16	38.1349	8.59105
5.2	47.3262	9.7042
5.24	54.9981	62.0306
5.28	63.387	21.6277
5.32	72.5189	67.1438
5.36	71.8995	88.0509
5.4	8.9023	5.56366
5.44	18.6148	9.57217
5.48	14.3397	2.6127
5.52	31.8559	6.17583
5.56	61.3971	56.9732
5.6	58.5376	38.9834
5.64	96.5491	89.8999
5.68	75.2651	78.0231
5.72	59.1606	36.451
5.76	22.0337	3.22459
5.8	22.5762	11.7408
5.84	99.3277	36.7992
5.88	85.7856	17.4337
5.92	49.181	16.0209
5.96	24.8862	23.7984
6	24.8796	14.5932
6.04	52.416	36.1648
6.08	72.34	76.2377
6.12	96.7376	52.7142
6.16	43.1327	33.5914
6.2	71.5231	7.15934
6.24	85.1655	92.2491
6.28	50.7558	50.6178
6.32	30.9132	18.4334
6.36	53.1844	31.2199
6.4	31.898	6.83739
6.44	20.3833	1.89509
6.48	18.45	5.34305
6.52	35.5822	32.6686
6.56	59.5639	6.69689
6.6	23.9775	14.4937
6.64	37.6714	33.0714
6.68	44.7455	34.2114
6.72	40.9405	33.1281
6.76	15.6682	1.13825
6.8	53.5335	30.0518
6.84	29.7264	6.36102
6.88	27.4388	5.20078
6.92	28.7355	22.3306
6.96	18.299	12.6481
7	39.4825	15.4249
7.04	59.4082	4.94512
7.08	74.1237	19.6187
7.12	60.757	26.9722
7.16	28.4875	11.0347
7.2	21.4839	0.599842
7.24	22.4755	3.99663
7.28	22.5027	8.36384
7.32	30.5788	6.24577
7.36	17.3542	4.58669
7.4	45.8777	36.2965
7.44	102.606	31.337
7.48	83.8506	13.6817
7.52	48.3481	38.8061
7.56	33.6199	10.5252
7.6	18.8728	3.03099
7.64	25.8067	13.8257
7.68	15.2104	3.29552
7.72	39.0747	10.398
7.76	26.9532	5.75243
7.8	30.4325	17.4635
7.84	24.2858	17.3908
7.88	28.526	17.8279
7.92	35.6431	7.58795
7.96	29.9815	4.72399
8	35.737	11.1888
8.04	39.94	24.7589
8.08	45.6589	25.1979
8.12	58.6829	49.8629
8.16	56.9409	52.9067
8.2	50.5797	38.3476
8.24	52.2854	48.8333
8.28	22.8708	7.27314
8.32	28.7319	13.7609
8.36	78.3334	90.3299
8.4	70.7847	72.1211
8.44	16.5921	2.09335
8.48	69.2599	87.5146
8.52	77.3238	89.2535
8.56	112.669	132.202
8.6	104.129	135.581
8.64	53.917	66.8915
8.68	29.6745	32.3269
8.72	85.0711	106.108
8.76	80.1547	99.8167
8.8	23.5362	0.0508914
8.84	67.8962	44.3591
8.88	30.2896	28.6646
8.92	65.3187	79.8289
8.96	64.36	81.4804
9	37.4915	46.1803
9.04	48.506	54.0925
9.08	49.0305	57.0856
9.12	49.9604	41.8172
9.16	68.7972	81.0965
9.2	83.3715	39.7488
9.24	26.3005	3.73603
9.28	52.5622	11.7033
9.32	32.8008	12.9813
9.36	33.6364	1.31186
9.4	70.2751	32.5275
9.44	57.995	31.0545
9.48	105.703	33.8437
9.52	93.0524	89.1284
9.56	50.5285	25.8212
9.6	52.0252	16.6248
9.64	27.4374	14.152
9.68	27.5207	10.3358
9.72	51.3102	57.0599
9.76	19.27	15.957
9.8	68.7108	81.0357
9.84	94.9702	112.26
9.88	82.3164	91.1818
9.92	13.9398	4.70631
9.96	44.7104	11.9012
10	97.0851	62.1596
10.04	90.0245	40.7868
10.08	53.8048	44.4816
10.12	75.777	53.3309
10.16	99.2189	52.4064
10.2	67.3228	76.5448
10.24	60.9652	4.90682
10.28	73.5029	73.7993
10.32	56.7441	26.1588
10.36	95.815	44.7664
10.4	47.2656	34.9905
10.44	43.0479	9.67591
10.48	47.144	37.9741
10.52	49.9201	51.0542
10.56	32.4706	17.4195
10.6	60.1866	22.1888
10.64	129.104	109.505
10.68	78.8855	15.1466
10.72	50.8458	25.3028
10.76	24.819	5.03378
10.8	58.0323	18.1862
10.84	28.3474	0.445316
10.88	54.4618	3.67687
10.92	85.7391	0.94261
10.96	39.9701	4.57915
11	94.4086	39.9981
11.04	74.1343	7.32153
11.08	125.447	18.3109
11.12	102.123	6.78936
11.16	45.3264	21.2307
11.2	44.7139	6.40407
11.24	54.2685	18.0394
11.28	31.6456	4.23162
11.32	64.6771	3.18496
11.36	76.114	32.4998
11.4	37.5487	4.33137
11.44	40.4439	42.898
11.48	16.3227	0.462
11.52	19.6125	7.22472
11.56	56.4921	63.1538
11.6	58.0525	59.3251
11.64	46.2284	32.7484
11.68	40.8041	14.5471
11.72	100.191	70.4705
11.76	54.8078	13.8039
11.8	102.088	112.057
11.84	122.017	82.9097
11.88	60.8913	9.46164
11.92	54.5325	20.6672
11.96	127.12	114.888
12	87.216	58.4343
12.04	82.5149	29.2389
12.08	51.8818	34.4036
12.12	60.5503	10.9458
12.16	60.3565	33.5373
12.2	89.3468	57.9659
12.24	117.776	41.4516
12.28	68.4069	20.5915
12.32	122.009	62.9442
12.36	140.741	96.4658
12.4	42.2973	14.1979
12.44	63.9708	45.2419
12.48	66.9514	4.06549
12.52	23.7667	7.28838
12.56	74.0594	44.6281
12.6	107.396	9.45552
12.64	80.9885	75.917
12.68	64.8964	11.3821
12.72	68.779	70.5199
12.76	52.0178	33.6893
12.8	47.1265	31.7631
12.84	33.7581	12.8517
12.88	67.8203	4.23652
12.92	27.6647	6.30711
12.96	41.0904	30.2992
13	28.915	23.1339
13.04	63.8572	63.6884
13.08	22.641	2.23912
13.12	77.9094	11.965
13.16	38.5395	16.7049
13.2	77.3331	34.3869
13.24	46.9545	49.6112
13.28	48.2439	21.3402
13.32	58.3124	41.3309
13.36	58.6731	41.0899
13.4	66.9906	5.75736
13.44	51.7573	48.3724
13.48	72.3699	75.9165
13.52	53.991	46.3265
13.56	47.7992	41.9866
13.6	20.1511	9.89842
13.64	73.0361	3.202
13.68	36.0483	2.17878
13.72	55.5797	9.62848
13.76	42.9713	20.6093
13.8	56.7484	21.6589
13.84	77.396	20.0783
13.88	46.4082	31.5996
13.92	68.8939	47.1694
13.96	50.4602	49.4924
14	31.0773	9.71178
14.04	69.7568	26.5154
14.08	88.449	67.1302
14.12	126.073	79.3825
14.16	61.444	14.9206
14.2	103.361	76.7282
14.24	95.0172	44.385
14.28	77.931	51.0853
14.32	36.7678	17.4526
14.36	51.1364	15.1447
14.4	75.388	31.1874
14.44	56.6772	53.094
14.48	55.0715	32.7507
14.52	77.9717	75.5972
14.56	42.5251	10.9753
14.6	56.9284	5.94971
14.64	60.9764	46.7822
14.68	32.5316	22.4647
14.72	112.469	46.7978
14.76	79.5457	71.2317
14.8	82.6767	10.9295
14.84	82.4996	74.5207
14.88	29.9193	21.33
14.92	44.6966	17.9204
14.96	51.5687	30.6916
15	42.6771	13.315
15.04	85.4151	58.3539
15.08	94.5118	52.5252
15.12	41.9564	33.2523
15.16	21.2835	3.67128
15.2	43.3436	41.496
15.24	23.0129	14.0646
15.28	28.3505	18.2977
15.32	49.9982	46.3826
15.36	29.9755	3.09669
15.4	25.9624	12.1763
15.44	49.3758	8.50331
15.48	38.7719	16.4214
15.52	30.616	19.4704
15.56	48.8077	7.50611
15.6	21.0587	8.27865
15.64	48.1574	17.8712
15.68	52.8388	15.4228
15.72	37.4123	8.61628
15.76	81.5302	48.9214
15.8	68.4478	65.0124
15.84	50.9285	23.9938
15.88	44.2364	28.029
15.92	27.5046	1.78959
15.96	57.2509	31.1899
16	60.1186	21.2855
16.04	51.9291	7.50027
16.08	19.6795	2.04109
16.12	81.2766	17.2523
16.16	84.6769	45.2273
16.2	37.6503	19.2938
16.24	16.0489	7.86622
16.28	35.8626	18.0716
16.32	41.9751	34.7229
16.36	25.624	24.1491
16.4	68.7669	30.1246
16.44	87.4197	93.3748
16.48	63.3752	30.3135
16.52	22.6166	17.0389
16.56	49.8071	42.0536
16.6	10.1691	1.91648
16.64	10.274	1.08882
16.68	12.94	5.53356
16.72	38.5413	41.8978
16.76	27.2817	21.4517
16.8	72.6759	85.1656
16.84	23.5464	1.7337
16.88	26.9074	5.45959
16.92	23.5858	16.3218
16.96	28.8965	15.8834
17	48.6181	4.85291
17.04	23.3643	19.4811
17.08	67.805	78.9101
17.12	56.872	31.3921
17.16	71.8102	9.8367
17.2	75.7257	44.3762
17.24	47.4054	38.2191
17.28	50.3898	19.9361
17.32	63.9771	9.70707
17.36	67.4911	7.18942
17.4	56.0452	4.2651
17.44	39.4971	24.13
17.48	52.1018	2.67356
17.52	47.9032	14.1006
17.56	23.8644	2.596
17.6	72.7922	62.6581
17.64	68.2346	70.2041
17.68	25.0535	0.361628
17.72	27.089	21.9999
17.76	45.9037	25.0042
17.8	28.9092	17.4172
17.84	20.0811	15.4527
17.88	16.9844	14.0071
17.92	16.1692	13.2988
17.96	12.5109	4.86989
18	30.2106	9.9694
18.04	10.2711	7.19486
18.08	9.01848	5.09468
18.12	18.0516	12.7586
18.16	17.0635	13.0853
18.2	7.78415	1.23761
18.24	38.7552	47.9904
18.28	50.3903	62.4426
18.32	15.4742	2.53175
18.36	35.9258	28.1939
18.4	23.8588	21.1857
18.44	49.9893	42.1261
18.48	50.3207	30.514
18.52	10.1398	5.13181
18.56	40.1331	35.9748
18.6	79.2341	7.08888
18.64	11.103	10.2128
18.68	50.3625	35.585
18.72	13.8093	6.67734
18.76	19.1675	5.56681
18.8	22.0194	10.8418
18.84	27.8666	27.977
18.88	30.3566	11.1283
18.92	21.7845	13.5393
18.96	14.2346	5.20898
19	25.1614	12.941
19.04	16.1165	13.4699
19.08	42.466	54.785
19.12	17.1485	20.1761
19.16	71.467	97.087
19.2	30.8404	39.656
19.24	23.4644	11.206
19.28	13.0985	2.22402
19.32	14.5232	4.79796
19.36	13.7367	5.96197
19.4	10.4044	7.63905
19.44	32.1827	38.9521
19.48	67.9262	90.0672
19.52	44.8009	58.639
19.56	22.1692	23.8404
19.6	68.0957	86.2455
19.64	72.0427	91.1347
19.68	12.8752	6.55967
19.72	62.4466	20.62
19.76	69.2063	4.8817
19.8	38.8347	27.0372
19.84	39.2858	42.451
19.88	32.5004	32.8761
19.92	28.74	27.3357
19.96	12.5085	4.04621
20	23.2345	22.1747
20.04	14.7537	5.42895
20.08	13.1501	8.97543
20.12	37.4825	44.9556
20.16	45.3002	51.7117
20.2	28.1468	31.6885
20.24	40.8469	52.088
20.28	29.1684	33.9544
20.32	31.1195	33.7304
20.36	55.2661	67.0116
20.4	56.576	72.9325
20.44	86.1772	93.4408
20.48	19.0471	4.18663
20.52	38.1739	45.7143
20.56	47.1839	62.1667
20.6	89.8071	118.47
20.64	104.05	135.166
20.68	20.8427	20.6621
20.72	38.2604	47.3984
20.76	25.8921	29.3535
20.8	92.7226	125.679
20.84	74.2761	95.9769
20.88	35.902	43.9037
20.92	35.0339	43.9413
20.96	51.9004	49.7924
21	17.944	10.0871
21.04	22.9628	27.8916
21.08	27.9162	34.7046
21.12	57.653	75.2275
21.16	70.7323	91.4677
21.2	22.0374	27.4141
21.24	6.71272	5.68076
21.28	26.0905	26.9307
21.32	39.9697	49.9755
21.36	43.7841	50.6675
21.4	75.6755	102.934
21.44	48.7259	64.7534
21.48	30.4822	38.4431
21.52	23.7911	27.2328
21.56	19.7712	23.6012
21.6	22.2266	27.9354
21.64	35.2447	45.6503
21.68	72.4533	99.3131
21.72	27.5289	36.3935
21.76	21.553	28.8087
21.8	21.2761	28.2394
21.84	30.8991	40.8326
21.88	35.8336	47.9835
21.92	35.9926	46.9423
21.96	64.6402	89.0949
22	57.6685	78.0621
22.04	3.1404	0.379135
22.08	22.6368	26.8422
22.12	14.6197	13.2893
22.16	41.105	53.8273
22.2	52.4708	69.1169
22.24	37.1617	46.3627
22.28	19.653	22.065
22.32	42.1564	55.8709
22.36	37.2859	47.749
22.4	35.357	44.7685
22.44	33.9695	37.609
22.48	70.1462	25.4665
22.52	58.3876	38.1973
22.56	52.7716	65.234
22.6	34.919	3.57456
22.64	46.4079	23.3381
22.68	35.0769	29.9857
22.72	31.8733	28.6235
22.76	18.457	8.41185
22.8	41.4699	15.0601
22.84	30.2252	20.9833
22.88	57.2802	71.1166
22.92	59.6986	70.2576
22.96	25.8223	26.0271
23	48.0946	58.3495
23.04	18.5519	14.8037
23.08	65.9319	56.0525
23.12	17.9024	8.60982
23.16	28.658	17.5649
23.2	42.7508	33.2159
23.24	9.72021	0.0871713
23.28	11.4476	7.29479
23.32	46.108	37.3141
23.36	20.5745	5.32876
23.4	35.0981	15.8581
23.44	23.5169	10.3979
23.48	23.1521	15.9872
23.52	11.9483	6.44983
23.56	14.7527	1.96901
23.6	14.4502	6.00445
23.64	10.8937	2.49986
23.68	38.1455	38.8464
23.72	44.4424	36.9498
23.76	18.6362	15.4476
23.8	20.1682	6.70416
23.84	28.8332	22.8452
23.88	20.5438	16.7101
23.92	10.7404	1.94637
23.96	12.5418	4.23581
24	8.62822	2.09125
24.04	28.4943	25.7599
24.08	82.2181	18.752
24.12	96.776	31.9143
24.16	54.6178	32.1594
24.2	14.0972	9.09983
24.24	39.5151	15.6818
24.28	40.0265	11.1487
24.32	32.7552	32.4667
24.36	53.8813	48.6687
24.4	65.8025	75.6244
24.44	35.5452	38.7119
24.48	54.9075	71.4399
24.52	36.9871	31.1341
24.56	56.2655	59.1912
24.6	35.997	41.3098
24.64	7.7194	5.99647
24.68	14.3818	17.9334
24.72	38.1557	50.243
24.76	30.1865	34.3971
24.8	77.0745	86.0397
24.84	55.6079	75.8029
24.88	34.5299	44.0775
24.92	40.9857	55.3986
24.96	16.3446	19.4861
25	47.4218	62.7188
25.04	50.9274	54.571
25.08	79.5143	106.294
25.12	50.8102	64.3225
25.16	63.5519	72.9696
25.2	50.4679	55.0978
25.24	60.631	78.4591
25.28	35.6216	36.0333
25.32	79.1864	101.403
25.36	20.8844	20.5551
25.4	20.5466	20.1606
25.44	40.1825	34.1414
25.48	31.9085	39.8937
25.52	16.8976	21.2156
25.56	43.5547	58.4141
25.6	46.7371	55.1546
25.64	26.9869	32.8634
25.68	16.5577	19.5364
25.72	21.5114	25.0589
25.76	47.4502	56.187
25.8	48.5604	55.979
25.84	33.9639	37.421
25.88	67.4377	41.0409
25.92	62.2149	60.9865
25.96	10.712	0.063821
26	8.37926	1.99182
26.04	10.0174	6.95002
26.08	53.9228	41.5732
26.12	16.7026	5.82234
26.16	17.6398	4.47156
26.2	40.4992	35.4336
26.24	68.122	8.08021
26.28	48.6598	36.3917
26.32	16.3192	0.498548
26.36	26.4101	25.7356
26.4	19.7351	2.58337
26.44	11.7517	3.20423
26.48	37.5155	18.7789
26.52	39.8143	26.8718
26.56	26.7432	15.3618
26.6	68.9974	70.1652
26.64	83.1409	94.1717
26.68	54.8138	7.59874
26.72	60.0859	24.6026
26.76	30.7922	27.8671
26.8	65.4248	71.6427
26.84	59.8395	64.8477
26.88	31.376	25.9185
26.92	79.0566	89.7763
26.96	98.9762	22.2012
27	66.5207	31.7994
27.04	78.2474	93.0778
27.08	87.2545	94.0699
27.12	13.7854	4.99948
27.16	95.4331	125.105
27.2	119.096	145.406
27.24	26.5231	15.1608
27.28	32.0454	17.2517
27.32	86.4249	93.7872
27.36	49.1118	57.2972
27.4	121.339	154.724
27.44	101.663	105.266
27.48	64.0172	74.6465
27.52	104.692	135.353
27.56	49.4533	60.2055
27.6	73.324	94.2649
27.64	101.684	125.705
27.68	95.3555	125.838
27.72	94.7823	100.56
27.76	76.7539	92.3099
27.8	46.0758	52.0683
27.84	42.6427	35.2861
27.88	73.7477	76.3562
27.92	86.2977	103.74
27.96	78.2297	96.7961
28	71.7048	65.5331
28.04	47.2447	50.7554
28.08	80.7969	100.919
28.12	84.138	101.331
28.16	66.0226	61.7644
28.2	91.35	104.299
28.24	51.3005	55.0486
28.28	57.6231	52.4397
28.32	33.3952	30.3618
28.36	48.6286	8.99335
28.4	81.6369	47.7345
28.44	108.989	5.38997
28.48	92.7815	9.56131
28.52	27.5585	0.154418
28.56	90.8099	92.5868
28.6	90.8567	93.4428
28.64	65.5151	61.9223
28.68	138.501	140.249
28.72	88.9287	102.691
28.76	53.0113	51.9193
28.8	16.8879	6.04865
28.84	34.0809	19.8608
28.88	11.3064	4.1503
28.92	121.667	158.417
28.96	48.654	50.0364
29	40.5303	39.2226
29.04	39.1803	1.88955
29.08	56.8959	47.9087
29.12	56.2701	71.9094
29.16	50.1893	60.2029
29.2	58.9777	47.1709
29.24	47.2769	46.0739
29.28	14.8605	4.53031
29.32	20.7278	15.3746
29.36	115.904	139.883
29.4	85.0765	73.9712
29.44	43.2869	39.0653
29.48	115.426	152.17
29.52	77.2354	101.58
29.56	66.7791	88.8979
29.6	4.99399	0.363308
29.64	31.2615	31.1101
29.68	51.9377	31.3779
29.72	44.1508	46.7192
29.76	77.3131	99.8585
29.8	20.3796	19.0838
29.84	3.84421	1.37732
29.88	40.7067	50.7585
29.92	41.8974	49.7456
29.96	7.97916	6.74959
30	23.7965	3.72824
	38.4016	13.9677

## Sheet: Figure 2d
Time (sec)	mean chloride (deltaF/F)	SEM
-10	0.00859505	0.0917636
-9.5	0.0518409	0.0553839
-9	0.0162253	0.0972968
-8.5	-0.0512154	0.11486
-8	-0.134082	0.0883182
-7.5	-0.213609	0.0755368
-7	-0.237018	0.036781
-6.5	-0.176871	0.051351
-6	-0.214825	0.0974129
-5.5	-0.269052	0.112187
-5	-0.208805	0.1075
-4.5	-0.110275	0.158248
-4	-0.0513979	0.164223
-3.5	-0.0228425	0.152886
-3	-0.156255	0.165069
-2.5	-0.158116	0.127188
-2	-0.109992	0.130552
-1.5	0.0415909	0.126396
-1	0.143615	0.104612
-0.5	0.0953964	0.123798
0	0.136344	0.198859
0.5	0.338494	0.201306
1	0.21742	0.278708
1.5	-0.150036	0.200907
2	-0.548409	0.320581
2.5	-0.716391	0.566055
3	-0.65807	0.602942
3.5	-0.374194	0.499008
4	0.126357	0.476702
4.5	0.468221	0.391407
5	0.874508	0.381455
5.5	1.09824	0.364469
6	1.36117	0.330934
6.5	1.53291	0.349953
7	1.68834	0.334979
7.5	1.85709	0.337484
8	1.9261	0.40238
8.5	1.70504	0.440813
9	1.50872	0.501072
9.5	1.56079	0.480161
10	1.52253	0.415808
10.5	1.13992	0.321393
11	1.2323	0.406575
11.5	1.2568	0.419918
12	1.17536	0.478055
12.5	0.980124	0.494382
13	0.876671	0.404679
13.5	1.0232	0.387292
14	0.912794	0.363229
14.5	0.744053	0.340267
15	0.810563	0.278546
15.5	0.816215	0.217347
16	0.851818	0.270176
16.5	0.91838	0.32283
17	0.787424	0.325225
17.5	0.715287	0.344141
18	0.723821	0.402543
18.5	0.706428	0.411027
19	0.669142	0.33991
19.5	0.728584	0.372724
20	0.762318	0.4352
20.5	0.703615	0.370455
21	0.671378	0.329674
21.5	0.719772	0.304267
22	0.791653	0.29598
22.5	0.889992	0.386794
23	0.818889	0.408431
23.5	0.944378	0.322091
24	1.14565	0.295463
24.5	1.07614	0.342373
25	1.07005	0.35385
25.5	0.926	0.30081
26	1.07763	0.338988
26.5	0.975934	0.420334
27	0.87882	0.321607
27.5	0.864832	0.266718
28	0.895202	0.19616
28.5	0.69831	0.224065
29	0.88045	0.27104
29.5	0.913693	0.295175
30	0.852034	0.249481
30.5	0.663176	0.277605
31	0.611612	0.281728
31.5	0.815829	0.323682
32	0.786579	0.35347
32.5	0.76273	0.379145
33	0.617812	0.392274
33.5	0.521031	0.389875
34	0.509943	0.323951
34.5	0.416854	0.327007
35	0.361083	0.338273
35.5	0.477366	0.263185
36	0.597306	0.304268
36.5	0.605621	0.309922
37	0.532061	0.326037
37.5	0.690425	0.398235
38	0.847922	0.362013
38.5	0.740681	0.357552
39	0.600489	0.351647
39.5	0.693004	0.386418
40	0.657251	0.432088
40.5	0.637962	0.381629
41	0.734434	0.393794
41.5	0.550486	0.399116
42	0.181246	0.369357
42.5	0.0816267	0.396375
43	0.340484	0.426013
43.5	0.609377	0.451963
44	0.782182	0.432429
44.5	0.533451	0.326431
45	0.543381	0.303671
45.5	0.505367	0.312113
46	0.473581	0.217376
46.5	0.472631	0.22497
47	0.462243	0.244463
47.5	0.512266	0.234557
48	0.475532	0.246598
48.5	0.401494	0.27856
49	0.500474	0.309687
49.5	0.702471	0.371011
50	0.61959	0.349168
50.5	0.400386	0.326237
51	0.318071	0.350996
51.5	0.608088	0.382236
52	0.689239	0.422649
52.5	0.504207	0.504258
53	0.235138	0.515903
53.5	0.333167	0.478329
54	0.481791	0.469512
54.5	0.646933	0.505331
55	0.492607	0.55151
55.5	0.384659	0.497716
56	0.341148	0.48816
56.5	0.2465	0.425045
57	0.389923	0.489427
57.5	0.204218	0.466237
58	0.244865	0.414368
58.5	0.41302	0.41729
59	0.434896	0.425519
59.5	0.402605	0.415707
60	0.423941	0.482797
60.5	0.341008	0.488514

## Sheet: Figure 2f
time (sec)	Chloride (deltaF/F)		time (ssec)	Airpuff train 1	Airpuff train 2	Airpuff train 3	Airpuff train 4	Airpuff train 5	Airpuff train 6	Airpuff train 7	Airpuff train 8	Airpuff train 9	Airpuff train 10
0	-1.11581		0
1	-1.08653		1
2	-1.08531		2
3	-1.07737		3
4	-1.08501		4
5	-1.08363		5
6	-1.0728		6
7	-1.07475		7
8	-1.06421		8
9	-1.04971		9
10	-1.03877		10
11	-1.0457		11
12	-1.04814		12
13	-1.04531		13
14	-1.03515		14
15	-1.03939		15
16	-1.02624		16
17	-1.02251		17
18	-1.0236		18
19	-1.01625		19
20	-1.01739		20
21	-1.01378		21
22	-1.01407		22
23	-1.02233		23
24	-1.02544		24
25	-1.02271		25
26	-1.03913		26
27	-1.03221		27
28	-1.03419		28
29	-1.02805		29
30	-1.02074		30
31	-1.01943		31
32	-1.02115		32
33	-1.00983		33
34	-1.01904		34
35	-1.03703		35
36	-1.03296		36
37	-1.03599		37
38	-1.01673		38
39	-1.03121		39
40	-1.0358		40
41	-1.02804		41
42	-1.02295		42
43	-1.04648		43
44	-1.04522		44
45	-1.03999		45
46	-1.03289		46
47	-1.04453		47
48	-1.05297		48
49	-1.04301		49
50	-1.04745		50
51	-1.02913		51
52	-1.03461		52
53	-1.03941		53
54	-1.03751		54
55	-1.02005		55
56	-1.02644		56
57	-1.03201		57
58	-1.01888		58
59	-1.02953		59
60	-1.03685		60	-1.1
61	-1.00611		61	-1.1
62	-1.02508		62	-1.1
63	-1.03322		63	-1.1
64	-1.03469		64	-1.1
65	-1.02984		65	-1.1
66	-1.04057		66	-1.1
67	-1.03848		67	-1.1
68	-1.04033		68	-1.1
69	-1.02975		69	-1.1
70	-1.01444		70	-1.1
71	-1.02223		71	-1.1
72	-1.00957		72	-1.1
73	-1.009		73	-1.1
74	-1.0063		74	-1.1
75	-1.00018		75	-1.1
76	-0.99822		76	-1.1
77	-1.00264		77	-1.1
78	-1.0017		78	-1.1
79	-1.00154		79	-1.1
80	-1.01133		80	-1.1
81	-1.0021		81	-1.1
82	-0.9921		82	-1.1
83	-0.9985		83	-1.1
84	-0.99884		84	-1.1
85	-0.99308		85	-1.1
86	-0.99282		86	-1.1
87	-0.99386		87	-1.1
88	-0.99554		88	-1.1
89	-0.98934		89	-1.1
90	-0.98735		90	-1.1
91	-0.98722		91
92	-0.99675		92
93	-0.99231		93
94	-0.98653		94
95	-0.99723		95
96	-0.99521		96
97	-0.99126		97
98	-0.99669		98
99	-0.9937		99
100	-0.99271		100
101	-0.98971		101
102	-0.99221		102
103	-0.99014		103
104	-0.99264		104
105	-0.9938		105
106	-0.99269		106
107	-0.98932		107
108	-1.01262		108
109	-0.99682		109
110	-1.00363		110
111	-1.00468		111
112	-1.00216		112
113	-0.99196		113
114	-1.00332		114
115	-0.99844		115
116	-1.00197		116
117	-1.00306		117
118	-1.00195		118
119	-1.00498		119
120	-0.99499		120
121	-0.99585		121
122	-1.0014		122
123	-0.99683		123
124	-1.0052		124
125	-0.99704		125
126	-1.0059		126
127	-1.00094		127
128	-1.00979		128
129	-1.00578		129
130	-1.00417		130
131	-1.00335		131
132	-1.01053		132
133	-1.00522		133
134	-1.00711		134
135	-1.0102		135
136	-1.00795		136
137	-1.01454		137
138	-1.00839		138
139	-1.00818		139
140	-1.00546		140
141	-1.00912		141
142	-1.00642		142
143	-1.00848		143
144	-1.00644		144
145	-1.00665		145
146	-1.0068		146
147	-1.0116		147
148	-1.00683		148
149	-1.01245		149
150	-1.01953		150		-1.1
151	-0.99292		151		-1.1
152	-1.02912		152		-1.1
153	-1.02275		153		-1.1
154	-1.02393		154		-1.1
155	-1.02534		155		-1.1
156	-1.02839		156		-1.1
157	-1.03677		157		-1.1
158	-1.02551		158		-1.1
159	-1.01679		159		-1.1
160	-1.01674		160		-1.1
161	-1.01491		161		-1.1
162	-1.01305		162		-1.1
163	-1.0108		163		-1.1
164	-1.01559		164		-1.1
165	-1.00812		165		-1.1
166	-1.01328		166		-1.1
167	-1.00483		167		-1.1
168	-1.00404		168		-1.1
169	-1.00967		169		-1.1
170	-1.00802		170		-1.1
171	-1.01065		171		-1.1
172	-1.0094		172		-1.1
173	-0.997		173		-1.1
174	-0.99873		174		-1.1
175	-1.00418		175		-1.1
176	-0.99669		176		-1.1
177	-0.99837		177		-1.1
178	-0.99685		178		-1.1
179	-0.9925		179		-1.1
180	-0.99626		180		-1.1
181	-0.99841		181
182	-0.98733		182
183	-0.99317		183
184	-0.99334		184
185	-0.99126		185
186	-0.99353		186
187	-0.99786		187
188	-0.99725		188
189	-1.00882		189
190	-1.00497		190
191	-1.00614		191
192	-1.00496		192
193	-1.00135		193
194	-1.00054		194
195	-1.00315		195
196	-1.01108		196
197	-1.01276		197
198	-1.00069		198
199	-0.99807		199
200	-1.00896		200
201	-1.01246		201
202	-1.00821		202
203	-1.00819		203
204	-1.01313		204
205	-1.00315		205
206	-1.01045		206
207	-1.0095		207
208	-1.01384		208
209	-1.00639		209
210	-1.0129		210
211	-1.01378		211
212	-1.0158		212
213	-1.01762		213
214	-1.01529		214
215	-1.01208		215
216	-1.01788		216
217	-1.01992		217
218	-1.00886		218
219	-1.01262		219
220	-1.01323		220
221	-1.01183		221
222	-1.01629		222
223	-1.01758		223
224	-1.01231		224
225	-1.0149		225
226	-1.02101		226
227	-1.02605		227
228	-1.01777		228
229	-1.02438		229
230	-1.01539		230
231	-1.02276		231
232	-1.01458		232
233	-1.01645		233
234	-1.02521		234
235	-1.01706		235
236	-1.01653		236
237	-1.02055		237
238	-1.02367		238
239	-1.02779		239
240	-1.03064		240			-1.1
241	-1.01436		241			-1.1
242	-1.03286		242			-1.1
243	-1.02953		243			-1.1
244	-1.03038		244			-1.1
245	-1.03473		245			-1.1
246	-1.03452		246			-1.1
247	-1.02907		247			-1.1
248	-1.03182		248			-1.1
249	-1.03717		249			-1.1
250	-1.02546		250			-1.1
251	-1.02853		251			-1.1
252	-1.01368		252			-1.1
253	-1.01359		253			-1.1
254	-1.00494		254			-1.1
255	-1.00449		255			-1.1
256	-1.01104		256			-1.1
257	-1.00273		257			-1.1
258	-1.00313		258			-1.1
259	-1.00007		259			-1.1
260	-1.00121		260			-1.1
261	-1.00797		261			-1.1
262	-1.00171		262			-1.1
263	-0.99879		263			-1.1
264	-1.0044		264			-1.1
265	-0.99948		265			-1.1
266	-1.00394		266			-1.1
267	-0.99911		267			-1.1
268	-0.99672		268			-1.1
269	-1.0089		269			-1.1
270	-0.99602		270			-1.1
271	-1.01207		271
272	-1.01761		272
273	-1.00922		273
274	-0.999		274
275	-0.99979		275
276	-0.99656		276
277	-0.99102		277
278	-0.98926		278
279	-0.98563		279
280	-0.99188		280
281	-0.98332		281
282	-0.98025		282
283	-0.98201		283
284	-0.97826		284
285	-0.97565		285
286	-0.97951		286
287	-0.97191		287
288	-0.97676		288
289	-0.96877		289
290	-0.9685		290
291	-0.97166		291
292	-0.97174		292
293	-0.97407		293
294	-0.97198		294
295	-0.97684		295
296	-0.97708		296
297	-0.98079		297
298	-0.99542		298
299	-0.98726		299
300	-0.99805		300
301	-0.98356		301
302	-0.99388		302
303	-0.99341		303
304	-0.99824		304
305	-0.99011		305
306	-0.98859		306
307	-0.99154		307
308	-1.00445		308
309	-1.01074		309
310	-1.01029		310
311	-0.99034		311
312	-1.0002		312
313	-0.99452		313
314	-0.98826		314
315	-1.00167		315
316	-1.00106		316
317	-1.00231		317
318	-0.99786		318
319	-0.99225		319
320	-0.99611		320
321	-0.99894		321
322	-0.99943		322
323	-0.99585		323
324	-0.99273		324
325	-0.99965		325
326	-1.00012		326
327	-0.9967		327
328	-1.00163		328
329	-1.00331		329
330	-1.00331		330				-1.1
331	-0.98939		331				-1.1
332	-1.01619		332				-1.1
333	-1.01812		333				-1.1
334	-1.00757		334				-1.1
335	-1.01134		335				-1.1
336	-1.01675		336				-1.1
337	-1.01445		337				-1.1
338	-0.98323		338				-1.1
339	-0.99621		339				-1.1
340	-0.99964		340				-1.1
341	-0.98974		341				-1.1
342	-0.99506		342				-1.1
343	-0.99167		343				-1.1
344	-0.99098		344				-1.1
345	-0.99313		345				-1.1
346	-0.99085		346				-1.1
347	-0.99041		347				-1.1
348	-0.98863		348				-1.1
349	-0.98902		349				-1.1
350	-0.99394		350				-1.1
351	-0.99039		351				-1.1
352	-0.99025		352				-1.1
353	-0.99023		353				-1.1
354	-0.98734		354				-1.1
355	-0.98941		355				-1.1
356	-0.99335		356				-1.1
357	-0.99255		357				-1.1
358	-1.00329		358				-1.1
359	-0.99701		359				-1.1
360	-0.97929		360				-1.1
361	-0.98253		361
362	-0.99194		362
363	-0.99599		363
364	-0.99258		364
365	-0.98936		365
366	-0.99724		366
367	-0.98437		367
368	-0.98294		368
369	-0.98823		369
370	-0.98326		370
371	-0.98666		371
372	-0.97933		372
373	-0.9859		373
374	-0.97662		374
375	-0.97375		375
376	-0.97559		376
377	-0.97393		377
378	-0.97241		378
379	-0.97278		379
380	-0.97125		380
381	-0.97096		381
382	-0.9728		382
383	-0.98118		383
384	-0.98324		384
385	-0.98163		385
386	-0.98383		386
387	-0.99189		387
388	-0.99557		388
389	-0.98738		389
390	-0.99839		390
391	-1.00151		391
392	-0.99409		392
393	-0.98839		393
394	-0.9936		394
395	-0.99813		395
396	-0.99572		396
397	-0.99658		397
398	-0.99581		398
399	-0.99657		399
400	-1.0002		400
401	-1.00027		401
402	-0.99636		402
403	-0.99782		403
404	-1.00243		404
405	-1.00102		405
406	-0.99447		406
407	-0.99533		407
408	-0.99888		408
409	-0.99787		409
410	-0.99947		410
411	-1.00045		411
412	-1.00462		412
413	-1.00746		413
414	-1.0005		414
415	-0.99911		415
416	-1.00354		416
417	-1.00136		417
418	-1.0044		418
419	-1.00827		419
420	-1.00206		420					-1.1
421	-0.99943		421					-1.1
422	-1.01184		422					-1.1
423	-1.01672		423					-1.1
424	-1.02021		424					-1.1
425	-1.02363		425					-1.1
426	-1.01084		426					-1.1
427	-1.0172		427					-1.1
428	-1.00186		428					-1.1
429	-1.00051		429					-1.1
430	-1.00005		430					-1.1
431	-1.00112		431					-1.1
432	-1.00009		432					-1.1
433	-1.00108		433					-1.1
434	-0.99513		434					-1.1
435	-0.99422		435					-1.1
436	-0.99395		436					-1.1
437	-0.99025		437					-1.1
438	-0.99203		438					-1.1
439	-0.99398		439					-1.1
440	-0.99116		440					-1.1
441	-0.99243		441					-1.1
442	-0.99885		442					-1.1
443	-0.99418		443					-1.1
444	-0.9967		444					-1.1
445	-1.00663		445					-1.1
446	-0.99537		446					-1.1
447	-0.99572		447					-1.1
448	-1.00449		448					-1.1
449	-1.01126		449					-1.1
450	-1.00672		450					-1.1
451	-1.00777		451
452	-1.01106		452
453	-1.00608		453
454	-0.9985		454
455	-1.00074		455
456	-0.98866		456
457	-0.98141		457
458	-0.99031		458
459	-0.98724		459
460	-0.97803		460
461	-0.98113		461
462	-0.9882		462
463	-0.99277		463
464	-0.97139		464
465	-0.97908		465
466	-0.97611		466
467	-0.97443		467
468	-0.97516		468
469	-0.97622		469
470	-0.97263		470
471	-0.9776		471
472	-0.9754		472
473	-0.98187		473
474	-0.99131		474
475	-0.97389		475
476	-0.9864		476
477	-0.98444		477
478	-0.97808		478
479	-0.98357		479
480	-0.98753		480
481	-0.98461		481
482	-0.98463		482
483	-0.99238		483
484	-0.99569		484
485	-1.00229		485
486	-0.99069		486
487	-0.99235		487
488	-0.98971		488
489	-0.99174		489
490	-0.99148		490
491	-0.99129		491
492	-0.9858		492
493	-0.9924		493
494	-0.99626		494
495	-0.98945		495
496	-0.9923		496
497	-0.99153		497
498	-0.99201		498
499	-0.99139		499
500	-0.99551		500
501	-0.99189		501
502	-0.99661		502
503	-0.99423		503
504	-0.99662		504
505	-0.9938		505
506	-0.99462		506
507	-0.99304		507
508	-0.99612		508
509	-0.99873		509
510	-0.99956		510						-1.1
511	-0.99255		511						-1.1
512	-1.0215		512						-1.1
513	-1.0143		513						-1.1
514	-1.02279		514						-1.1
515	-1.01591		515						-1.1
516	-1.01665		516						-1.1
517	-1.01437		517						-1.1
518	-1.02699		518						-1.1
519	-1.0227		519						-1.1
520	-1.01636		520						-1.1
521	-1.01198		521						-1.1
522	-1.01228		522						-1.1
523	-1.00876		523						-1.1
524	-1.0186		524						-1.1
525	-1.00974		525						-1.1
526	-0.9975		526						-1.1
527	-1.00361		527						-1.1
528	-1.00054		528						-1.1
529	-0.99342		529						-1.1
530	-0.99595		530						-1.1
531	-0.98535		531						-1.1
532	-0.99633		532						-1.1
533	-0.98031		533						-1.1
534	-0.97555		534						-1.1
535	-0.98507		535						-1.1
536	-0.97197		536						-1.1
537	-0.97186		537						-1.1
538	-0.97012		538						-1.1
539	-0.97262		539						-1.1
540	-0.96878		540						-1.1
541	-0.96648		541
542	-0.97029		542
543	-0.97714		543
544	-0.97544		544
545	-0.97463		545
546	-0.9717		546
547	-0.97405		547
548	-0.98271		548
549	-0.98599		549
550	-0.98802		550
551	-0.97986		551
552	-0.98635		552
553	-0.98861		553
554	-0.98376		554
555	-0.9872		555
556	-0.9872		556
557	-0.98679		557
558	-0.98767		558
559	-0.98714		559
560	-0.98818		560
561	-0.99357		561
562	-0.99116		562
563	-0.99362		563
564	-0.99687		564
565	-0.99795		565
566	-1.00771		566
567	-1.00646		567
568	-1.00811		568
569	-1.00179		569
570	-1.00469		570
571	-1.00272		571
572	-0.99501		572
573	-0.99806		573
574	-1.00002		574
575	-0.99928		575
576	-0.99512		576
577	-0.99711		577
578	-0.99444		578
579	-0.99613		579
580	-0.99655		580
581	-0.9952		581
582	-0.99633		582
583	-1.00062		583
584	-1.0008		584
585	-0.99868		585
586	-0.99904		586
587	-1.00352		587
588	-1.00089		588
589	-1.0054		589
590	-1.00269		590
591	-1.00703		591
592	-1.00049		592
593	-1.00161		593
594	-1.00667		594
595	-1.00815		595
596	-1.00693		596
597	-1.00513		597
598	-1.00709		598
599	-1.01253		599
600	-1.00765		600							-1.1
601	-1.00315		601							-1.1
602	-1.02911		602							-1.1
603	-1.02042		603							-1.1
604	-1.02662		604							-1.1
605	-1.02902		605							-1.1
606	-1.03432		606							-1.1
607	-1.02659		607							-1.1
608	-1.01092		608							-1.1
609	-1.01092		609							-1.1
610	-1.01495		610							-1.1
611	-1.01393		611							-1.1
612	-1.00061		612							-1.1
613	-1.00087		613							-1.1
614	-0.99171		614							-1.1
615	-0.98039		615							-1.1
616	-0.9905		616							-1.1
617	-0.9873		617							-1.1
618	-0.97818		618							-1.1
619	-0.97574		619							-1.1
620	-0.98299		620							-1.1
621	-0.97704		621							-1.1
622	-0.97521		622							-1.1
623	-0.97868		623							-1.1
624	-0.97689		624							-1.1
625	-0.97976		625							-1.1
626	-0.98051		626							-1.1
627	-0.98123		627							-1.1
628	-0.98346		628							-1.1
629	-0.98512		629							-1.1
630	-0.98606		630							-1.1
631	-0.98277		631
632	-0.9907		632
633	-0.99404		633
634	-0.99326		634
635	-0.99274		635
636	-0.99833		636
637	-0.99501		637
638	-0.9937		638
639	-0.98983		639
640	-1.01158		640
641	-0.99194		641
642	-1.0037		642
643	-1.00478		643
644	-0.99593		644
645	-1.01017		645
646	-1.00483		646
647	-1.00117		647
648	-1.00389		648
649	-0.9919		649
650	-0.99381		650
651	-0.99043		651
652	-0.99947		652
653	-0.98466		653
654	-0.98925		654
655	-0.9871		655
656	-0.97791		656
657	-0.98358		657
658	-0.97946		658
659	-0.97951		659
660	-0.98773		660
661	-0.98264		661
662	-0.98404		662
663	-0.99024		663
664	-0.99053		664
665	-0.98651		665
666	-0.99631		666
667	-0.99518		667
668	-0.99348		668
669	-0.99968		669
670	-0.99711		670
671	-0.99536		671
672	-0.99512		672
673	-0.99575		673
674	-0.99338		674
675	-1.00033		675
676	-0.99582		676
677	-1.00804		677
678	-1.0015		678
679	-1.00753		679
680	-1.00667		680
681	-1.00978		681
682	-1.01		682
683	-1.0052		683
684	-1.00524		684
685	-1.00081		685
686	-1.00557		686
687	-1.008		687
688	-1.00332		688
689	-1.00724		689
690	-0.99781		690								-1.1
691	-1.00766		691								-1.1
692	-1.02344		692								-1.1
693	-1.01647		693								-1.1
694	-1.022		694								-1.1
695	-1.01728		695								-1.1
696	-1.01367		696								-1.1
697	-1.01879		697								-1.1
698	-1.01697		698								-1.1
699	-1.01272		699								-1.1
700	-1.01581		700								-1.1
701	-1.01178		701								-1.1
702	-1.0128		702								-1.1
703	-1.00831		703								-1.1
704	-1.01373		704								-1.1
705	-1.00816		705								-1.1
706	-1.01681		706								-1.1
707	-1.01457		707								-1.1
708	-1.00415		708								-1.1
709	-1.00902		709								-1.1
710	-0.99484		710								-1.1
711	-0.99389		711								-1.1
712	-1.01181		712								-1.1
713	-0.99957		713								-1.1
714	-0.99188		714								-1.1
715	-0.99984		715								-1.1
716	-0.98642		716								-1.1
717	-0.9861		717								-1.1
718	-0.99661		718								-1.1
719	-0.98684		719								-1.1
720	-0.98353		720								-1.1
721	-0.98647		721
722	-0.99609		722
723	-0.98566		723
724	-0.99023		724
725	-0.97407		725
726	-0.98425		726
727	-0.9746		727
728	-0.97789		728
729	-0.97681		729
730	-0.97867		730
731	-0.97118		731
732	-0.98191		732
733	-0.98238		733
734	-0.97767		734
735	-0.9793		735
736	-0.98007		736
737	-0.97341		737
738	-0.97734		738
739	-0.9831		739
740	-0.97745		740
741	-0.9755		741
742	-0.99369		742
743	-0.97942		743
744	-0.99069		744
745	-0.99839		745
746	-0.99366		746
747	-0.99152		747
748	-0.99701		748
749	-0.98772		749
750	-0.99407		750
751	-0.97887		751
752	-0.99504		752
753	-0.98631		753
754	-0.9812		754
755	-0.98291		755
756	-0.9816		756
757	-0.97876		757
758	-0.97503		758
759	-0.97484		759
760	-0.97951		760
761	-0.97735		761
762	-0.96092		762
763	-0.95102		763
764	-0.96142		764
765	-0.96827		765
766	-0.96585		766
767	-0.96811		767
768	-0.95951		768
769	-0.95645		769
770	-0.95148		770
771	-0.95442		771
772	-0.94575		772
773	-0.97156		773
774	-0.94223		774
775	-0.95263		775
776	-0.9616		776
777	-0.9549		777
778	-0.94992		778
779	-0.96429		779
780	-0.94901		780									-1.1
781	-0.94874		781									-1.1
782	-0.96137		782									-1.1
783	-0.96973		783									-1.1
784	-0.95868		784									-1.1
785	-0.95871		785									-1.1
786	-0.95856		786									-1.1
787	-0.95722		787									-1.1
788	-0.95675		788									-1.1
789	-0.96106		789									-1.1
790	-0.96365		790									-1.1
791	-0.96373		791									-1.1
792	-0.96159		792									-1.1
793	-0.96328		793									-1.1
794	-0.96242		794									-1.1
795	-0.96838		795									-1.1
796	-0.96804		796									-1.1
797	-0.96182		797									-1.1
798	-0.96639		798									-1.1
799	-0.96844		799									-1.1
800	-0.9668		800									-1.1
801	-0.97258		801									-1.1
802	-0.94598		802									-1.1
803	-0.96142		803									-1.1
804	-0.97244		804									-1.1
805	-0.95967		805									-1.1
806	-0.97298		806									-1.1
807	-0.94489		807									-1.1
808	-0.96653		808									-1.1
809	-0.94742		809									-1.1
810	-0.96514		810									-1.1
811	-0.93764		811
812	-0.94972		812
813	-0.94312		813
814	-0.93891		814
815	-0.93474		815
816	-0.93811		816
817	-0.93897		817
818	-0.93771		818
819	-0.93864		819
820	-0.93836		820
821	-0.9388		821
822	-0.93844		822
823	-0.9396		823
824	-0.94197		824
825	-0.94232		825
826	-0.94338		826
827	-0.94579		827
828	-0.94882		828
829	-0.94747		829
830	-0.95153		830
831	-0.9521		831
832	-0.95557		832
833	-0.95468		833
834	-0.9605		834
835	-0.95812		835
836	-0.96011		836
837	-0.95685		837
838	-0.96007		838
839	-0.9591		839
840	-0.95771		840
841	-0.96572		841
842	-0.95634		842
843	-0.96999		843
844	-0.97772		844
845	-0.9749		845
846	-0.98116		846
847	-0.9719		847
848	-0.97364		848
849	-0.96513		849
850	-0.96798		850
851	-0.97954		851
852	-0.97532		852
853	-0.96701		853
854	-0.96474		854
855	-0.96636		855
856	-0.96485		856
857	-0.96384		857
858	-0.96636		858
859	-0.97068		859
860	-0.96591		860
861	-0.97044		861
862	-0.9804		862
863	-0.97415		863
864	-0.97032		864
865	-0.97438		865
866	-0.97048		866
867	-0.97243		867
868	-0.99172		868
869	-0.99991		869
870	-0.98545		870										-1.1
871	-0.98008		871										-1.1
872	-0.99137		872										-1.1
873	-1.00306		873										-1.1
874	-1.00434		874										-1.1
875	-0.99634		875										-1.1
876	-0.9978		876										-1.1
877	-0.99337		877										-1.1
878	-0.98991		878										-1.1
879	-0.99045		879										-1.1
880	-0.99267		880										-1.1
881	-0.98979		881										-1.1
882	-0.9873		882										-1.1
883	-0.98666		883										-1.1
884	-0.99059		884										-1.1
885	-0.98713		885										-1.1
886	-0.987		886										-1.1
887	-0.98605		887										-1.1
888	-0.98253		888										-1.1
889	-0.98507		889										-1.1
890	-0.98446		890										-1.1
891	-0.98609		891										-1.1
892	-0.98753		892										-1.1
893	-0.98568		893										-1.1
894	-0.9882		894										-1.1
895	-0.98852		895										-1.1
896	-0.99121		896										-1.1
897	-0.98776		897										-1.1
898	-0.98973		898										-1.1
899	-0.98889		899										-1.1
900	-0.99198		900										-1.1
901	-0.98557		901
902	-0.9942		902
903	-0.9891		903
904	-0.99048		904
905	-0.98515		905
906	-0.98105		906
907	-0.98472		907
908	-0.98334		908
909	-0.98219		909
910	-0.98296		910
911	-0.98397		911
912	-0.99316		912
913	-0.98758		913
914	-0.98613		914
915	-0.98727		915
916	-0.98872		916
917	-0.98855		917
918	-0.98955		918
919	-0.99362		919
920	-0.9919		920
921	-0.99174		921
922	-0.9912		922
923	-0.99965		923
924	-0.98741		924
925	-0.99975		925
926	-0.99529		926
927	-0.9987		927
928	-0.99954		928
929	-1.0061		929
930	-1.00262		930
931	-1.00318		931
932	-1.00178		932
933	-1.00253		933
934	-1.00103		934
935	-0.99957		935
936	-1.00533		936
937	-1.00958		937
938	-1.00308		938
939	-0.99995		939
940	-1.00527		940
941	-1.00415		941
942	-1.00666		942
943	-1.00313		943
944	-1.00705		944
945	-1.00599		945
946	-1.00701		946
947	-1.00306		947
948	-1.00805		948
949	-1.00374		949
950	-1.0025		950
951	-1.02817		951
952	-1.0246		952
953	-1.02712		953
954	-1.0172		954
955	-1.01994		955
956	-1.0133		956
957	-1.01404		957
958	-1.01093		958
959	-1.01722		959
960	-1.0151		960
961	-1.01601		961
962	-1.01284		962
963	-1.01347		963
964	-1.01034		964
965	-1.0093		965
966	-1.0243		966
967	-1.03046		967
968	-1.02735		968
969	-1.02296		969
970	-1.03019		970
971	-1.02599		971
972	-1.02992		972
973	-1.01914		973
974	-1.02323		974
975	-1.02082		975
976	-1.01838		976
977	-1.01848		977
978	-1.02164		978
979	-1.01592		979
980	-1.02006		980
981	-1.01842		981
982	-1.01859		982
983	-1.02128		983
984	-1.02013		984
985	-1.01458		985
986	-1.01762		986
987	-1.01342		987
988	-1.01952		988
989	-1.01415		989
990	-1.01814		990
991	-1.01615		991
992	-1.01792		992
993	-1.01946		993
994	-1.02564		994
995	-1.02848		995
996	-1.0218		996
997	-1.02243		997
998	-1.02531		998
999	-1.01944		999
1000	-1.0319		1000
1001	-1.02132		1001
1002	-1.01869		1002
1003	-1.02641		1003
1004	-1.02561		1004
1005	-1.02339		1005
1006	-1.02515		1006
1007	-1.03156		1007
1008	-1.02191		1008
1009	-1.02161		1009
1010	-1.02205		1010
1011	-1.02146		1011
1012	-1.02502		1012
1013	-1.03149		1013
1014	-1.02546		1014
1015	-1.02292		1015
1016	-1.03539		1016
1017	-1.03031		1017
1018	-1.0273		1018
1019	-1.02913		1019
1020	-1.03779		1020
1021	-1.03728		1021
1022	-1.02774		1022
1023	-1.03118		1023
1024	-1.0282		1024
1025	-1.03142		1025
1026	-1.03353		1026
1027	-1.03777		1027
1028	-1.02498		1028
1029	-1.03292		1029
1030	-1.04807		1030
1031	-1.04402		1031
1032	-1.04428		1032
1033	-1.03912		1033
1034	-1.02648		1034
1035	-1.02708		1035
1036	-1.03841		1036
1037	-1.03202		1037
1038	-1.02563		1038
1039	-1.02668		1039
1040	-1.02753		1040
1041	-1.03185		1041
1042	-1.03058		1042
1043	-1.02923		1043
1044	-1.03175		1044
1045	-1.0264		1045
1046	-1.0262		1046
1047	-1.03088		1047
1048	-1.02411		1048
1049	-1.02478		1049
1050	-1.0281		1050
1051	-1.01935		1051
1052	-1.03051		1052
1053	-1.03153		1053
1054	-1.02725		1054
1055	-1.02694		1055
1056	-1.03173		1056
1057	-1.04045		1057
1058	-1.04199		1058
1059	-1.0326		1059
1060	-1.02681		1060
1061	-1.03735		1061
1062	-1.03505		1062
1063	-1.04216		1063
1064	-1.02855		1064
1065	-1.03382		1065
1066	-1.03652		1066
1067	-1.03932		1067
1068	-1.03085		1068
1069	-1.03451		1069
1070	-1.02928		1070
1071	-1.04164		1071
1072	-1.03115		1072
1073	-1.04649		1073
1074	-1.04277		1074
1075	-1.03749		1075
1076	-1.03133		1076
1077	-1.04475		1077
1078	-1.03486		1078
1079	-1.0339		1079
1080	-1.04255		1080
1081	-1.0369		1081
1082	-1.03456		1082
1083	-1.04172		1083
1084	-1.03854		1084
1085	-1.01985		1085
1086	-1.02474		1086
1087	-1.021		1087
1088	-1.02041		1088
1089	-1.01771		1089
1090	-1.01609		1090
1091	-1.01793		1091
1092	-1.01496		1092
1093	-1.01115		1093
1094	-1.01533		1094
1095	-1.01399		1095
1096	-1.01392		1096
1097	-1.01339		1097
1098	-1.01158		1098
1099	-1.00942		1099
1100	-1.01084		1100
1101	-1.01169		1101
1102	-1.01349		1102
1103	-1.01502		1103
1104	-1.00244		1104
1105	-1.0018		1105
1106	-1.00416		1106
1107	-1.00571		1107
1108	-1.00667		1108
1109	-1.00869		1109
1110	-1.01796		1110
1111	-1.01265		1111
1112	-1.02264		1112
1113	-1.00384		1113
1114	-1.01458		1114
1115	-1.01138		1115
1116	-1.00678		1116
1117	-1.0101		1117
1118	-0.99754		1118
1119	-1.0034		1119
1120	-0.99834		1120
1121	-0.99803		1121
1122	-0.99729		1122
1123	-0.99983		1123
1124	-0.99939		1124
1125	-0.9969		1125
1126	-0.99257		1126
1127	-1.00275		1127
1128	-1.0028		1128
1129	-0.99896		1129
1130	-0.99624		1130
1131	-1.01252		1131
1132	-1.0059		1132
1133	-1.00426		1133
1134	-1.01067		1134
1135	-1.01148		1135
1136	-1.00681		1136
1137	-1.01302		1137
1138	-1.01563		1138
1139	-1.02004		1139
1140	-1.00797		1140
1141	-1.01432		1141
1142	-1.00105		1142
1143	-1.0065		1143
1144	-1.00099		1144
1145	-1.00383		1145
1146	-0.99369		1146
1147	-1.00226		1147
1148	-0.99356		1148
1149	-0.99472		1149
1150	-0.99933		1150
1151	-0.98336		1151
1152	-0.99001		1152
1153	-0.98495		1153
1154	-0.98012		1154
1155	-0.98572		1155
1156	-0.97999		1156
1157	-0.98559		1157
1158	-0.99162		1158
1159	-0.99546		1159
1160	-0.9933		1160
1161	-1.00155		1161
1162	-0.98896		1162
1163	-0.98959		1163
1164	-0.99634		1164
1165	-1.0002		1165
1166	-0.99097		1166
1167	-0.9952		1167
1168	-0.99671		1168
1169	-0.99414		1169
1170	-0.99386		1170
1171	-0.99428		1171
1172	-0.97851		1172
1173	-0.98777		1173
1174	-0.983		1174
1175	-0.98249		1175
1176	-0.98326		1176
1177	-0.98674		1177
1178	-0.97581		1178
1179	-0.98484		1179
1180	-0.98481		1180
1181	-0.97892		1181
1182	-0.97987		1182
1183	-0.98651		1183
1184	-0.98023		1184
1185	-0.97494		1185
1186	-0.98475		1186
1187	-0.98662		1187
1188	-0.99326		1188
1189	-0.98106		1189
1190	-0.98141		1190
1191	-0.99659		1191
1192	-1.0027		1192
1193	-0.98741		1193
1194	-0.98894		1194
1195	-0.99457		1195
1196	-1.00061		1196
1197	-0.99244		1197
1198	-0.99494		1198
1199	-1.00657		1199

## Sheet: Figure 2g
Time (sec)	mean chloride (deltaF/F)	SEM
-29	-0.0483475	0.112693
-28	0.0871128	0.160176
-27	0.152184	0.0676319
-26	0.0848752	0.0460814
-25	-0.0650147	0.0584416
-24	-0.002246	0.0382902
-23	-0.079505	0.0787678
-22	0.0851255	0.102633
-21	0.11575	0.1203
-20	0.0882437	0.0529972
-19	0.030598	0.0979842
-18	-0.007475	0.0681486
-17	0.0493803	0.0598368
-16	0.248892	0.0748581
-15	0.194019	0.0771044
-14	0.0526385	0.0425984
-13	0.110773	0.0609508
-12	0.111553	0.121956
-11	0.10003	0.101959
-10	-0.097815	0.101449
-9	0.011538	0.0534926
-8	-0.00995125	0.0797107
-7	0.004367	0.100262
-6	-0.0615775	0.143379
-5	-0.0587355	0.0515748
-4	-0.080445	0.102261
-3	-0.212705	0.0500299
-2	-0.142267	0.0822111
-1	-0.224353	0.109231
0	-0.436635	0.203578
1	-0.517933	0.144709
2	0.662006	0.161458
3	-0.298623	0.634347
4	-1.02805	0.376066
5	-1.37727	0.21195
6	-1.44681	0.239675
7	-1.60916	0.134786
8	-1.39937	0.168002
9	-1.26323	0.183046
10	-1.42311	0.166352
11	-1.1647	0.233108
12	-1.14199	0.250145
13	-1.25851	0.341334
14	-1.25517	0.386889
15	-1.17353	0.362395
16	-1.0244	0.417219
17	-1.09506	0.385421
18	-1.05125	0.422881
19	-0.937489	0.527025
20	-1.07728	0.495489
21	-1.17083	0.549117
22	-1.13637	0.570883
23	-1.13621	0.579317
24	-1.20325	0.684415
25	-1.0421	0.670999
26	-1.08467	0.593688
27	-1.09941	0.626465
28	-0.79181	0.727508
29	-1.06044	0.651007
30	-0.897362	0.622656
31	-0.778917	0.704184
32	-0.946965	0.727717
33	-0.786114	0.557893
34	-0.592346	0.544101
35	-0.386944	0.526274
36	-0.307804	0.609943
37	-0.263209	0.506512
38	-0.004647	0.563269
39	-0.229663	0.534521
40	-0.0930305	0.499337
41	-0.112262	0.446877
42	-0.0164702	0.506478
43	-0.11455	0.415007
44	-0.197146	0.429277
45	-0.0229647	0.537726
46	-0.047548	0.444496
47	-0.098659	0.459419
48	-0.040914	0.505003
49	0.0812865	0.443419
50	0.13154	0.471659
51	0.132579	0.4389
52	0.262613	0.394843
53	0.057743	0.35245
54	0.147136	0.311605
55	-0.00554475	0.324433
56	-0.0282293	0.303052
57	0.016084	0.239393
58	0.095716	0.234898
59	0.11206	0.124323
60	0.499487	0.089661

## Sheet: Figure 2i
positive amplitude chloride (deltaF/F)			Time to peak (sec)			Negative amplitude chloride (deltaF/F)			Time to dip (sec)			Relative change (fold)			Slope of decay (deltaF/F)/sec
movement onset	whisker puff		movement onset	whisker puff		movement onset	whisker puff		movement onset	whisker puff		movement onset	whisker puff		movement onset	whisker puff
1.57	0.3183		2.5	1		-2.848	-0.6069		8	7		4.418	0.9252		-0.781749	-0.142691
-0.1605	1.012		2	2		-2.003	-1.564		7	7		1.8425	2.576		-0.325799	-0.406607
0.9309	0.2523		4	2		-1.291	-1.855		8	3		2.2219	2.1073		-0.33585	-2.10776
-0.3	0.7943		2.5	2		-0.9983	-1.855		6	6		0.6983	2.6493		-0.0419162	-0.750366
2.324	0.7669		3	3		-2.588	-1.246		7.5	7		4.912	2.0129		-0.888483	-0.481862
0.01449			1.5			-3.318			9			3.33249			-0.514733
