# Supplementary material for: Astrocytic chloride is brain state dependent and modulates inhibitory neurotransmission in mice
Source: Nat Commun. 2023 Apr 4;14:1871. doi: 10.1038/s41467-023-37433-9 (PMC10073105; doi:10.1038/s41467-023-37433-9)
Supplement: Supplementary file 4 — Source Data [file 41467_2023_37433_MOESM4_ESM.zip › Source Data Figure 3.xlsx]

## Sheet: Figure 3b
Representative trace
Time (S)	Ctrl			NPHR
	mean chloride (deltaF/F)	SEM		mean chloride (deltaF/F)	SEM
-10	0.00859505	0.0917636		-0.119776	0.071084
-9.5	0.0518409	0.0553839		-0.182031	0.0741417
-9	0.0162253	0.0972968		-0.0522195	0.0712883
-8.5	-0.0512154	0.11486		0.0876667	0.130875
-8	-0.134082	0.0883182		0.00343123	0.0783694
-7.5	-0.213609	0.0755368		-0.0437275	0.0544747
-7	-0.237018	0.036781		0.0132515	0.0552136
-6.5	-0.176871	0.051351		-0.0569409	0.041004
-6	-0.214825	0.0974129		-0.0264365	0.0467067
-5.5	-0.269052	0.112187		-0.144439	0.114879
-5	-0.208805	0.1075		-0.189788	0.108384
-4.5	-0.110275	0.158248		-0.227446	0.127882
-4	-0.0513979	0.164223		-0.147381	0.0694751
-3.5	-0.0228425	0.152886		-0.101686	0.0892746
-3	-0.156255	0.165069		-0.0854853	0.0367093
-2.5	-0.158116	0.127188		-0.110417	0.110674
-2	-0.109992	0.130552		-0.0450385	0.0526925
-1.5	0.0415909	0.126396		0.0330376	0.124318
-1	0.143615	0.104612		0.263946	0.16757
-0.5	0.0953964	0.123798		0.280655	0.100849
0	0.136344	0.198859		0.51748	0.124807
0.5	0.338494	0.201306		0.826945	0.113664
1	0.21742	0.278708		0.898175	0.153039
1.5	-0.150036	0.200907		0.757716	0.248149
2	-0.548409	0.320581		0.7395	0.193367
2.5	-0.716391	0.566055		0.783177	0.147597
3	-0.65807	0.602942		0.83534	0.169634
3.5	-0.374194	0.499008		0.768367	0.163239
4	0.126357	0.476702		0.902628	0.274131
4.5	0.468221	0.391407		0.992141	0.244706
5	0.874508	0.381455		0.99865	0.177005
5.5	1.09824	0.364469		1.1529	0.282685
6	1.36117	0.330934		1.08101	0.197389
6.5	1.53291	0.349953		0.925265	0.20669
7	1.68834	0.334979		0.787974	0.181806
7.5	1.85709	0.337484		0.943389	0.300754
8	1.9261	0.40238		0.935311	0.180564
8.5	1.70504	0.440813		0.961266	0.269657
9	1.50872	0.501072		0.926996	0.218412
9.5	1.56079	0.480161		0.826853	0.229359
10	1.52253	0.415808		0.746888	0.117267
10.5	1.13992	0.321393		0.686741	0.125431
11	1.2323	0.406575		0.689492	0.185252
11.5	1.2568	0.419918		0.658335	0.273544
12	1.17536	0.478055		0.624605	0.287776
12.5	0.980124	0.494382		0.559217	0.303061
13	0.876671	0.404679		0.477597	0.309807
13.5	1.0232	0.387292		0.561233	0.447551
14	0.912794	0.363229		0.559111	0.300113
14.5	0.744053	0.340267		0.481632	0.310254
15	0.810563	0.278546		0.353184	0.26251
15.5	0.816215	0.217347		0.274617	0.321723
16	0.851818	0.270176		0.351348	0.311976
16.5	0.91838	0.32283		0.34228	0.29584
17	0.787424	0.325225		0.449294	0.338071
17.5	0.715287	0.344141		0.550644	0.43069
18	0.723821	0.402543		0.55796	0.39117
18.5	0.706428	0.411027		0.327732	0.322518
19	0.669142	0.33991		0.310627	0.289218
19.5	0.728584	0.372724		0.346517	0.327386
20	0.762318	0.4352		0.413601	0.352715
20.5	0.703615	0.370455		0.638863	0.407039
21	0.671378	0.329674		0.421944	0.382572
21.5	0.719772	0.304267		0.51032	0.489042
22	0.791653	0.29598		0.537953	0.423601
22.5	0.889992	0.386794		0.388922	0.348448
23	0.818889	0.408431		0.552085	0.39868
23.5	0.944378	0.322091		0.557373	0.383939
24	1.14565	0.295463		0.464357	0.347661
24.5	1.07614	0.342373		0.522862	0.388766
25	1.07005	0.35385		0.423729	0.327711
25.5	0.926	0.30081		0.383286	0.321795
26	1.07763	0.338988		0.402822	0.359089
26.5	0.975934	0.420334		0.290967	0.355681
27	0.87882	0.321607		0.468098	0.481058
27.5	0.864832	0.266718		0.390508	0.436655
28	0.895202	0.19616		0.333188	0.453649
28.5	0.69831	0.224065		0.417365	0.407738
29	0.88045	0.27104		0.39579	0.386791
29.5	0.913693	0.295175		0.254199	0.328449
30	0.852034	0.249481		0.36964	0.433522
30.5	0.663176	0.277605		0.143082	0.329192
31	0.611612	0.281728		0.321266	0.370367
31.5	0.815829	0.323682		0.294854	0.33339
32	0.786579	0.35347		0.177062	0.295735
32.5	0.76273	0.379145		0.198438	0.317439
33	0.617812	0.392274		0.0229756	0.286049
33.5	0.521031	0.389875		0.0278214	0.296669
34	0.509943	0.323951		0.0895166	0.362605
34.5	0.416854	0.327007		-0.0823363	0.302175
35	0.361083	0.338273		0.00688887	0.376687
35.5	0.477366	0.263185		-0.0186466	0.290788
36	0.597306	0.304268		-0.0774528	0.250293
36.5	0.605621	0.309922		-0.0603771	0.286019
37	0.532061	0.326037		0.00700786	0.347394
37.5	0.690425	0.398235		-0.176612	0.301529
38	0.847922	0.362013		-0.0816196	0.35274
38.5	0.740681	0.357552		-0.100103	0.313884
39	0.600489	0.351647		0.100829	0.39883
39.5	0.693004	0.386418		-0.0726691	0.377401
40	0.657251	0.432088		-0.0862682	0.352308
40.5	0.637962	0.381629		-0.156364	0.354913
41	0.734434	0.393794		-0.150346	0.401046
41.5	0.550486	0.399116		-0.239117	0.378945
42	0.181246	0.369357		-0.297029	0.373659
42.5	0.0816267	0.396375		-0.197102	0.420163
43	0.340484	0.426013		-0.269031	0.400256
43.5	0.609377	0.451963		-0.253396	0.406148
44	0.782182	0.432429		-0.177078	0.409856
44.5	0.533451	0.326431		-0.16243	0.396142
45	0.543381	0.303671		-0.170056	0.391284
45.5	0.505367	0.312113		-0.293731	0.329954
46	0.473581	0.217376		-0.363276	0.297767
46.5	0.472631	0.22497		-0.28076	0.359648
47	0.462243	0.244463		-0.328517	0.333942
47.5	0.512266	0.234557		-0.404278	0.345481
48	0.475532	0.246598		-0.462194	0.34812
48.5	0.401494	0.27856		-0.369621	0.327531
49	0.500474	0.309687		-0.363525	0.291329
49.5	0.702471	0.371011		-0.343259	0.313808
50	0.61959	0.349168		-0.315099	0.366533
50.5	0.400386	0.326237		-0.409626	0.325175
51	0.318071	0.350996		-0.411958	0.298082
51.5	0.608088	0.382236		-0.453497	0.26522
52	0.689239	0.422649		-0.399149	0.289896
52.5	0.504207	0.504258		-0.291799	0.405971
53	0.235138	0.515903		-0.384204	0.364904
53.5	0.333167	0.478329		-0.433047	0.358639
54	0.481791	0.469512		-0.47166	0.363411
54.5	0.646933	0.505331		-0.521836	0.34986
55	0.492607	0.55151		-0.424813	0.397753
55.5	0.384659	0.497716		-0.458027	0.406434
56	0.341148	0.48816		-0.322828	0.484588
56.5	0.2465	0.425045		-0.464022	0.427869
57	0.389923	0.489427		-0.511785	0.381934
57.5	0.204218	0.466237		-0.383792	0.460269
58	0.244865	0.414368		-0.435845	0.472784
58.5	0.41302	0.41729		-0.416544	0.502449
59	0.434896	0.425519		-0.332075	0.534219
59.5	0.402605	0.415707		-0.460287	0.475979
60	0.423941	0.482797		-0.526424	0.524947
60.5	0.341008	0.488514		-0.485689	0.543174

## Sheet: Figure 3c
Amplitude chloride (deltaF/F)			Time to peak (sec)			Time back to baseline (sec)			Decay of astrocytic Cl (deltaF/F)/sec			AUC Cl 6-9 sec
Ctrl	NpHR		Ctrl	NpHR		Ctrl	NpHR		Ctrl	NpHR		Ctrl	NpHR
-0.1	-0.2		2	4		35	11		0.041518	0.102835		-5.69087	-1.69786
2.3	0		2.5	0		48.5	13.5		0.015077	0.0830608		-6.55855	-2.04588
-0.022	0		2	0		30.5	12		-0.01127	0.059805		-3.75487	-1.61001
2.48	-0.53		3	1.5		39.5	36.5		0.011526	0.033971		-5.36862	-4.27421
-0.039	-1.28		1.5	3.5		50.5	20.5		0.021327	0.074183		-8.45533	-4.26506

## Sheet: Figure 3d
Representative trace
Time (sec)	Ctrl			NPHR
	mean calcium (deltaF/F)	SEM		mean calcium (deltaF/F)	SEM
-10	-0.151411	0.221066		-0.214529	0.176166
-9.8	-0.0480327	0.163359		-0.069177	0.0802048
-9.6	-0.033551	0.158917		-0.088563	0.146057
-9.4	-0.0975896	0.16235		-0.10501	0.260077
-9.2	-0.0258607	0.124734		-0.119421	0.271066
-9	-0.0457164	0.130965		-0.123863	0.16297
-8.8	-0.115723	0.0997737		-0.17367	0.195239
-8.6	-0.156458	0.0712431		-0.196902	0.277955
-8.4	-0.0897533	0.0596038		-0.183682	0.269248
-8.2	-0.00643914	0.105958		-0.163601	0.26724
-8	-0.0333534	0.0276866		-0.25733	0.295323
-7.8	-0.0808582	0.0304393		-0.389891	0.298214
-7.6	-0.123418	0.0679872		-0.443943	0.248
-7.4	-0.205375	0.0781517		-0.496603	0.205375
-7.2	-0.219988	0.0433341		-0.455018	0.222084
-7	-0.228185	0.076782		-0.4127	0.195952
-6.8	-0.314185	0.00971856		-0.351677	0.157432
-6.6	-0.336401	0.0086957		-0.0856072	0.22388
-6.4	-0.339158	0.0382965		0.135405	0.227994
-6.2	-0.390126	0.0475377		0.136187	0.156909
-6	-0.347158	0.0532063		0.135456	0.11204
-5.8	-0.308318	0.02422		0.460263	0.21361
-5.6	-0.289124	0.0164404		0.40531	0.222387
-5.4	-0.288436	0.0866625		0.309214	0.288791
-5.2	-0.3317	0.0401965		0.27501	0.241744
-5	-0.335581	0.0393255		0.245453	0.27579
-4.8	-0.294972	0.130446		0.301096	0.379881
-4.6	-0.271279	0.166223		0.144008	0.295395
-4.4	-0.145526	0.187554		0.208927	0.299709
-4.2	-0.130217	0.200572		0.311832	0.364003
-4	-0.22739	0.142999		0.261741	0.32192
-3.8	-0.250417	0.10991		0.0838018	0.26984
-3.6	-0.303743	0.104127		0.0505656	0.23509
-3.4	-0.342615	0.118483		0.0865541	0.24252
-3.2	-0.279955	0.151354		0.00657006	0.211337
-3	-0.266317	0.164815		0.0227305	0.229538
-2.8	-0.212948	0.186647		0.148467	0.333011
-2.6	-0.21063	0.156601		-0.0928728	0.175512
-2.4	-0.172862	0.155904		-0.169009	0.111193
-2.2	-0.195019	0.173577		-0.293286	0.1441
-2	-0.14985	0.208208		-0.178901	0.0628686
-1.8	-0.0893819	0.263132		-0.0584739	0.0700355
-1.6	-0.0644314	0.264684		-0.0273878	0.0805869
-1.4	0.0091074	0.280145		-0.104331	0.148137
-1.2	0.00825776	0.233153		0.036304	0.0133778
-1	0.0577966	0.238838		0.0966817	0.0481805
-0.8	0.181555	0.28253		0.0405946	0.0896535
-0.6	0.224925	0.194741		-0.0508513	0.140852
-0.4	0.220452	0.0907662		0.187586	0.244413
-0.2	0.346418	0.0272711		0.522973	0.386223
0	0.598452	0.0860976		0.409407	0.466834
0.2	0.846105	0.236647		0.337219	0.355533
0.4	1.25583	0.250153		0.488883	0.398391
0.6	1.69537	0.0940501		0.675818	0.512233
0.8	1.93336	0.121251		0.928124	0.673617
1	2.12982	0.231254		1.32072	0.462435
1.2	2.18425	0.208608		1.57665	0.29026
1.4	2.15025	0.173665		2.17842	0.183528
1.6	2.11195	0.143468		2.35311	0.180153
1.8	2.19007	0.210188		2.25511	0.199275
2	2.1536	0.278525		2.32094	0.105844
2.2	2.06494	0.25675		2.41579	0.112773
2.4	2.06249	0.250168		2.31794	0.0665309
2.6	2.11552	0.195491		2.25926	0.217769
2.8	2.10846	0.137342		2.21576	0.214392
3	2.11749	0.157908		2.03756	0.19919
3.2	2.0797	0.150033		1.8577	0.255189
3.4	1.92713	0.167181		1.63887	0.305942
3.6	1.79312	0.119333		1.59366	0.28688
3.8	1.72019	0.127756		1.53278	0.291766
4	1.72125	0.190395		1.3808	0.398818
4.2	1.70433	0.240109		1.20501	0.440212
4.4	1.71665	0.2191		1.37189	0.357102
4.6	1.69351	0.226063		1.58897	0.211983
4.8	1.73232	0.24697		1.55168	0.217523
5	1.77111	0.344467		1.58005	0.20549
5.2	1.69455	0.294445		1.3918	0.25487
5.4	1.56471	0.235525		1.42421	0.247762
5.6	1.61936	0.26815		1.47439	0.187818
5.8	1.57327	0.247499		1.1734	0.355387
6	1.47683	0.197592		1.0268	0.367873
6.2	1.44318	0.113878		0.921222	0.335549
6.4	1.47786	0.0464259		0.801854	0.352859
6.6	1.42367	0.0764133		0.733857	0.405924
6.8	1.35775	0.159662		0.782247	0.476667
7	1.42187	0.170238		0.824436	0.472586
7.2	1.42157	0.196323		0.846861	0.395415
7.4	1.44162	0.186268		0.776944	0.491195
7.6	1.37736	0.142651		0.724232	0.549882
7.8	1.37902	0.159119		0.617698	0.484051
8	1.35631	0.199621		0.643733	0.403627
8.2	1.44231	0.199713		0.700247	0.449369
8.4	1.44864	0.235399		0.578944	0.563143
8.6	1.3866	0.201863		0.572847	0.495517
8.8	1.37901	0.235322		0.525883	0.425081
9	1.36565	0.258026		0.613012	0.357326
9.2	1.25642	0.21903		0.705113	0.326457
9.4	1.25502	0.171251		0.694257	0.365977
9.6	1.26918	0.169473		0.785662	0.340179
9.8	1.29275	0.156924		0.741014	0.262465
10	1.21104	0.147264		0.649656	0.28576
10.2	1.18074	0.171483		0.755699	0.225617
10.4	1.08993	0.152448		0.615503	0.202169
10.6	1.04908	0.151667		0.391178	0.299091
10.8	1.08903	0.220752		0.3963	0.246471
11	1.11831	0.187711		0.272662	0.280059
11.2	1.16717	0.170151		0.18895	0.363963
11.4	1.09008	0.136461		0.06088	0.395755
11.6	1.05419	0.167589		-0.0552205	0.422037
11.8	1.06119	0.170454		-0.090726	0.376486
12	1.02458	0.221731		0.0507805	0.306001
12.2	1.10715	0.275307		0.234084	0.24072
12.4	1.0944	0.24593		0.672211	0.142932
12.6	1.15093	0.254317		0.83544	0.0467574
12.8	1.22769	0.288504		0.995536	0.22355
13	1.26307	0.197823		0.935802	0.210162
13.2	1.27717	0.169933		0.902554	0.109042
13.4	1.28598	0.17729		0.985877	0.190497
13.6	1.36289	0.27405		0.979925	0.27683
13.8	1.35227	0.271677		0.994623	0.249946
14	1.24398	0.290064		0.870208	0.257932
14.2	1.06673	0.242075		0.708471	0.148888
14.4	1.1124	0.37752		0.517892	0.101987
14.6	1.08703	0.388521		0.582467	0.223705
14.8	1.10205	0.341826		0.709752	0.362404
15	1.16396	0.300668		0.786073	0.246681
15.2	1.25119	0.180549		0.886008	0.163965
15.4	1.42271	0.166394		0.825868	0.177291
15.6	1.4413	0.121517		0.887844	0.13024
15.8	1.45589	0.107886		0.967724	0.0279117
16	1.44032	0.0962239		1.15813	0.111413
16.2	1.30956	0.0746641		1.08234	0.175179
16.4	1.2507	0.0646217		1.00435	0.20437
16.6	1.21094	0.0954242		1.07546	0.276932
16.8	1.15874	0.0965097		1.22466	0.239942
17	1.12936	0.152063		1.2407	0.309767
17.2	1.20133	0.317026		1.30823	0.29927
17.4	1.2305	0.388367		1.30247	0.33706
17.6	1.28347	0.367278		1.07985	0.219139
17.8	1.28338	0.267177		0.908903	0.225777
18	1.23802	0.16682		0.988108	0.220096
18.2	1.14706	0.139928		0.930459	0.279732
18.4	1.14144	0.222448		1.00457	0.289083
18.6	1.19091	0.230211		1.02224	0.274849
18.8	1.04863	0.199008		0.858155	0.235682
19	0.937945	0.136191		0.77089	0.216549
19.2	0.897658	0.16989		0.584643	0.136311
19.4	1.05463	0.191556		0.531046	0.162097
19.6	1.01696	0.156226		0.669948	0.0978927
19.8	0.958943	0.175116		0.937136	0.360986
20	0.875157	0.163706		0.938912	0.314739
20.2	0.88204	0.168949		1.06472	0.363462
20.4	0.836111	0.120458		1.00645	0.405651
20.6	0.908674	0.0767158		0.971373	0.298819
20.8	0.982449	0.139859		0.834581	0.323351
21	1.06112	0.271677		0.874938	0.354213
21.2	1.20077	0.404981		0.925988	0.417235
21.4	1.28041	0.594361		0.771059	0.440733
21.6	1.11961	0.571218		0.759889	0.442097
21.8	1.02728	0.557583		0.529601	0.382157
22	0.981803	0.534714		0.443548	0.445028
22.2	0.824437	0.502199		0.47678	0.501079
22.4	0.815203	0.439578		0.379966	0.458899
22.6	0.767035	0.388379		0.322196	0.41577
22.8	0.778064	0.346301		0.226799	0.391738
23	0.853609	0.315724		0.243452	0.353826
23.2	0.836891	0.27636		0.313739	0.409795
23.4	0.784457	0.198356		0.521591	0.499185
23.6	0.808927	0.119357		0.636718	0.610744
23.8	0.844376	0.179078		0.627351	0.609079
24	0.833277	0.239329		0.542353	0.608109
24.2	0.73769	0.214125		0.522743	0.509337
24.4	0.716532	0.189856		0.41497	0.484433
24.6	0.841821	0.249145		0.365201	0.406731
24.8	0.877775	0.199045		0.444	0.314631
25	0.880403	0.169792		0.669091	0.289258
25.2	0.982341	0.223124		0.571456	0.241203
25.4	0.910264	0.245373		0.495789	0.155901
25.6	0.87009	0.224346		0.553817	0.194753
25.8	0.825109	0.238397		0.530982	0.153391
26	0.853006	0.230153		0.571672	0.126896
26.2	0.921808	0.239933		0.617566	0.112075
26.4	0.849712	0.228817		0.506398	0.0388101
26.6	0.716945	0.195353		0.330597	0.186065
26.8	0.651004	0.152034		0.275481	0.216261
27	0.66342	0.104901		0.247894	0.204644
27.2	0.644263	0.119599		0.21481	0.201544
27.4	0.667439	0.145873		0.0464444	0.23329
27.6	0.682306	0.176935		0.0228529	0.184619
27.8	0.557043	0.117673		0.0294598	0.195555
28	0.608483	0.147664		0.188095	0.0684341
28.2	0.663254	0.132589		0.518883	0.135766
28.4	0.758138	0.124227		0.557191	0.0970757
28.6	0.781319	0.183519		0.491802	0.0737345
28.8	0.71538	0.199988		0.452189	0.177875
29	0.629963	0.198299		0.460499	0.228627
29.2	0.616765	0.187651		0.516064	0.177075
29.4	0.721141	0.231017		0.355113	0.141974
29.6	0.693642	0.205217		0.383805	0.156047
29.8	0.716888	0.168186		0.354543	0.148984
30	0.760205	0.22903		0.704848	0.335852
30.2	0.799559	0.199314		0.814576	0.442502
30.4	0.709551	0.0921057		0.792728	0.464178
30.6	0.578127	0.106119		0.652028	0.307314
30.8	0.568887	0.129232		0.677253	0.199185
31	0.522143	0.105491		0.876261	0.421844
31.2	0.466073	0.0977232		0.818408	0.394107
31.4	0.520476	0.139577		0.804992	0.349786
31.6	0.616532	0.236638		0.779882	0.442956
31.8	0.544208	0.248919		0.67749	0.394989
32	0.680795	0.19996		0.611723	0.395026
32.2	0.857492	0.292293		0.552286	0.399793
32.4	0.893172	0.298299		0.544308	0.353463
32.6	0.896057	0.234501		0.575929	0.222293
32.8	0.906051	0.180847		0.655608	0.23419
33	0.795013	0.169691		0.556245	0.276566
33.2	0.616683	0.165008		0.560269	0.264026
33.4	0.55966	0.190592		0.462541	0.200052
33.6	0.606455	0.147836		0.449226	0.33563
33.8	0.643192	0.150766		0.244627	0.355876
34	0.62289	0.157516		0.12181	0.349193
34.2	0.629808	0.111066		0.175463	0.254132
34.4	0.574578	0.13928		0.187398	0.255777
34.6	0.474904	0.171499		0.390691	0.202617
34.8	0.476652	0.202971		0.512486	0.246228
35	0.415515	0.218029		0.448653	0.184471
35.2	0.389532	0.219486		0.467554	0.270761
35.4	0.608022	0.266661		0.285033	0.244768
35.6	0.602644	0.242599		0.320937	0.252013
35.8	0.584935	0.2313		0.414475	0.232417
36	0.655009	0.32009		0.273838	0.206503
36.2	0.66803	0.313489		0.215551	0.230315
36.4	0.750624	0.388417		0.109309	0.203616
36.6	0.689985	0.32278		0.196117	0.138984
36.8	0.630753	0.306338		0.194743	0.181476
37	0.595099	0.280614		0.0701567	0.201439
37.2	0.538712	0.269411		0.0360436	0.193347
37.4	0.566914	0.239665		0.0637287	0.227762
37.6	0.508244	0.230868		0.204773	0.238848
37.8	0.475073	0.251077		0.252908	0.151155
38	0.434576	0.328406		0.151983	0.114819
38.2	0.494195	0.376046		0.122801	0.225071
38.4	0.588145	0.398093		0.228224	0.227881
38.6	0.58606	0.324031		0.241298	0.243233
38.8	0.475162	0.235354		0.328416	0.20623
39	0.400027	0.234884		0.393267	0.262035
39.2	0.425882	0.2124		0.53515	0.348434
39.4	0.463378	0.198825		0.39091	0.434842
39.6	0.47487	0.22791		0.460607	0.412072
39.8	0.451216	0.221597		0.304549	0.430733
40	0.384551	0.200318		0.399792	0.450147
40.2	0.352528	0.198281		0.619648	0.565465
40.4	0.291774	0.18162		0.696839	0.651758
40.6	0.203534	0.161758		0.84052	0.513188
40.8	0.163386	0.193529		0.642352	0.490238
41	0.278543	0.19269		0.537476	0.441105
41.2	0.220055	0.22735		0.801943	0.538179
41.4	0.193728	0.278443		0.888059	0.597181
41.6	0.267392	0.291255		1.02974	0.739347
41.8	0.333266	0.267948		0.979489	0.699506
42	0.359821	0.271389		0.902609	0.768935
42.2	0.335293	0.28113		0.823559	0.676793
42.4	0.39455	0.272922		0.761423	0.632751
42.6	0.440288	0.31875		0.763425	0.732978
42.8	0.452575	0.317841		0.774705	0.754021
43	0.508293	0.283522		0.923893	0.586523
43.2	0.588591	0.163597		0.956752	0.512968
43.4	0.464432	0.183825		1.04002	0.495067
43.6	0.365149	0.226059		0.912982	0.283862
43.8	0.462749	0.282762		0.794387	0.154964
44	0.524302	0.434107		0.790192	0.119686
44.2	0.549606	0.492102		0.762496	0.118801
44.4	0.490485	0.454203		0.742698	0.239925
44.6	0.452699	0.41164		0.5185	0.318528
44.8	0.461156	0.36338		0.440803	0.258701
45	0.41653	0.318803		0.349046	0.156778
45.2	0.407513	0.307836		0.277659	0.211187
45.4	0.396951	0.356283		0.331368	0.175678
45.6	0.443455	0.23654		0.276246	0.178684
45.8	0.448264	0.171147		0.455295	0.12823
46	0.431934	0.185167		0.566808	0.238773
46.2	0.413313	0.191908		0.665361	0.334279
46.4	0.424485	0.198176		0.729882	0.386327
46.6	0.407043	0.21988		0.689023	0.291785
46.8	0.370778	0.205014		0.507925	0.306324
47	0.456076	0.0872457		0.406114	0.24696
47.2	0.465315	0.0611568		0.354608	0.255984
47.4	0.492295	0.0418198		0.294947	0.32905
47.6	0.466017	0.0782456		0.3693	0.224316
47.8	0.466195	0.0826614		0.427319	0.301434
48	0.534073	0.107754		0.341285	0.225062
48.2	0.488807	0.0673417		0.321724	0.231163
48.4	0.466263	0.121969		0.218027	0.275262
48.6	0.41628	0.164202		0.0659116	0.300984
48.8	0.348759	0.154915		0.0141622	0.358256
49	0.2404	0.201887		0.0166575	0.325692
49.2	0.300668	0.194697		0.257395	0.232823
49.4	0.343914	0.174445		0.43806	0.171565
49.6	0.305812	0.193381		0.297723	0.183966
49.8	0.327763	0.225298		0.368231	0.155435
50	0.296631	0.227706		0.504223	0.195827
50.2	0.242723	0.184199		0.546226	0.360717
50.4	0.162315	0.232772		0.748145	0.468053
50.6	0.319549	0.257661		0.765049	0.447694
50.8	0.296619	0.254909		0.729073	0.335854
51	0.334903	0.214454		0.606275	0.290243
51.2	0.361955	0.264961		0.560982	0.181198
51.4	0.36851	0.293354		0.689684	0.458605
51.6	0.288887	0.383991		0.867749	0.649664
51.8	0.27349	0.39787		0.999942	0.571528
52	0.318373	0.424599		1.07015	0.31388
52.2	0.275229	0.429147		0.98962	0.259587
52.4	0.254266	0.379465		0.974149	0.358186
52.6	0.288834	0.350901		1.15424	0.505248
52.8	0.396924	0.315479		1.25167	0.594548
53	0.333988	0.290729		1.31174	0.579461
53.2	0.282422	0.267171		1.28048	0.379824
53.4	0.242292	0.290288		1.23191	0.378087
53.6	0.184733	0.270022		1.0588	0.539373
53.8	0.196171	0.290464		0.786595	0.464141
54	0.30823	0.349975		0.69518	0.468168
54.2	0.360806	0.385734		0.779185	0.513057
54.4	0.347596	0.393444		0.809409	0.387843
54.6	0.374387	0.406948		0.814921	0.296358
54.8	0.389892	0.413707		0.575837	0.213065
55	0.34811	0.48358		0.54464	0.185409
55.2	0.279012	0.501782		0.563878	0.191309
55.4	0.316394	0.4187		0.532584	0.167792
55.6	0.350006	0.422812		0.631804	0.232533
55.8	0.481489	0.397493		0.711864	0.190656
56	0.442859	0.466713		0.765776	0.235803
56.2	0.305972	0.471323		0.859266	0.178779
56.4	0.236996	0.467657		0.764949	0.12952
56.6	0.19678	0.459123		0.820491	0.229564
56.8	0.185689	0.449958		0.668811	0.195805
57	0.13785	0.449325		0.558762	0.111358
57.2	0.234063	0.405744		0.512213	0.203125
57.4	0.352544	0.379119		0.393802	0.327929
57.6	0.535057	0.321728		0.353069	0.383679
57.8	0.529777	0.272522		0.458288	0.284054
58	0.497146	0.31306		0.389139	0.308675
58.2	0.497365	0.34502		0.210009	0.3317
58.4	0.43226	0.343		0.342335	0.17545
58.6	0.389491	0.345566		0.409093	0.263389
58.8	0.260545	0.374488		0.523236	0.172469
59	0.257485	0.333787		0.46507	0.170596
59.2	0.255117	0.268933		0.478966	0.166498
59.4	0.292152	0.258859		0.651149	0.208243
59.6	0.301396	0.264196		0.810618	0.17439
59.8	0.275526	0.27069		0.761366	0.132115
60	0.246924	0.332683		0.596478	0.160441

## Sheet: Figure 3e
Amplitude calcium (deltaF/F)			Time to peak (sec)			Time back to baseline (sec)			Decay of neuronal activity (deltaF/F)/sec
Ctrl	NpHR		Ctrl	NpHR		Ctrl	NpHR		Ctrl	NpHR
2.726	2.551		2	2.2		22.8	8.4		-0.06	-0.45
2.825	2.665		1.8	2.6		11.2	13		-0.22	-0.18
2.132	1.576		0.6	0.4		22.2	6.2		-0.05	-0.48
2.147	2.716		1.6	5.8		15	10.4		-0.13	-0.09
2.443	1.673		1.8	3.8		27.2	8.6		-0.03
2.105			1.2			19.6			-0.04

## Sheet: Figure 3g
Representative trace
Time (S)	Ctrl			NPHR
	mean chloride (deltaF/F)	SEM		mean chloride (deltaF/F)	SEM
-29	-0.0483475	0.112693		0.0976961	0.0624373
-28	0.0871128	0.160176		0.0783365	0.120241
-27	0.152184	0.0676319		0.065934	0.129423
-26	0.0848752	0.0460814		-0.0175717	0.0568818
-25	-0.0650147	0.0584416		0.0221462	0.0743809
-24	-0.002246	0.0382902		0.0169776	0.0739627
-23	-0.079505	0.0787678		0.000801812	0.0632307
-22	0.0851255	0.102633		-0.0414249	0.0476914
-21	0.11575	0.1203		0.0572697	0.0592001
-20	0.0882437	0.0529972		0.0909842	0.0724794
-19	0.030598	0.0979842		0.0309466	0.0504463
-18	-0.007475	0.0681486		-0.0685815	0.036032
-17	0.0493803	0.0598368		0.0360143	0.0178178
-16	0.248892	0.0748581		0.0181807	0.0426632
-15	0.194019	0.0771044		-0.0297552	0.0623855
-14	0.0526385	0.0425984		-0.00583874	0.027984
-13	0.110773	0.0609508		0.050687	0.0975459
-12	0.111553	0.121956		0.0211935	0.0446483
-11	0.10003	0.101959		0.0322354	0.0867349
-10	-0.097815	0.101449		-0.0504046	0.112373
-9	0.011538	0.0534926		-0.028265	0.0567122
-8	-0.00995125	0.0797107		-0.0359385	0.0609152
-7	0.004367	0.100262		-0.0650335	0.0475651
-6	-0.0615775	0.143379		-0.0791235	0.055696
-5	-0.0587355	0.0515748		0.00140738	0.0463259
-4	-0.080445	0.102261		-0.00919806	0.103784
-3	-0.212705	0.0500299		-0.0176909	0.0572507
-2	-0.142267	0.0822111		-0.0691967	0.0545748
-1	-0.224353	0.109231		-0.140329	0.0427072
0	-0.436635	0.203578		0.0377127	0.0768889
1	-0.517933	0.144709		-0.190411	0.0278787
2	0.662006	0.161458		0.126242	0.0437484
3	-0.298623	0.634347		-0.320839	0.121767
4	-1.02805	0.376066		-0.460849	0.108842
5	-1.37727	0.21195		-0.429521	0.109712
6	-1.44681	0.239675		-0.728849	0.105913
7	-1.60916	0.134786		-0.759196	0.112052
8	-1.39937	0.168002		-0.809764	0.113613
9	-1.26323	0.183046		-0.702265	0.180324
10	-1.42311	0.166352		-0.701932	0.155873
11	-1.1647	0.233108		-0.98987	0.103921
12	-1.14199	0.250145		-0.812213	0.152443
13	-1.25851	0.341334		-0.793245	0.0832102
14	-1.25517	0.386889		-0.758925	0.204185
15	-1.17353	0.362395		-0.739945	0.217133
16	-1.0244	0.417219		-0.673906	0.171781
17	-1.09506	0.385421		-0.637107	0.157031
18	-1.05125	0.422881		-0.743092	0.122073
19	-0.937489	0.527025		-0.822594	0.171365
20	-1.07728	0.495489		-0.578198	0.174498
21	-1.17083	0.549117		-0.711225	0.148019
22	-1.13637	0.570883		-0.674009	0.132047
23	-1.13621	0.579317		-0.774725	0.155369
24	-1.20325	0.684415		-0.611874	0.131925
25	-1.0421	0.670999		-0.625038	0.102953
26	-1.08467	0.593688		-0.632824	0.208174
27	-1.09941	0.626465		-0.784812	0.105783
28	-0.79181	0.727508		-0.779285	0.191774
29	-1.06044	0.651007		-0.807103	0.179607
30	-0.897362	0.622656		-0.793378	0.210446
31	-0.778917	0.704184		-0.634499	0.19902
32	-0.946965	0.727717		-0.712387	0.19045
33	-0.786114	0.557893		-0.491461	0.203667
34	-0.592346	0.544101		-0.476572	0.224176
35	-0.386944	0.526274		-0.414705	0.184509
36	-0.307804	0.609943		-0.377711	0.185775
37	-0.263209	0.506512		-0.321018	0.137469
38	-0.004647	0.563269		-0.227368	0.173584
39	-0.229663	0.534521		-0.18521	0.203479
40	-0.0930305	0.499337		-0.197069	0.162757
41	-0.112262	0.446877		-0.195712	0.157195
42	-0.0164702	0.506478		0.0417937	0.156063
43	-0.11455	0.415007		-0.089891	0.161232
44	-0.197146	0.429277		0.0838383	0.168354
45	-0.0229647	0.537726		-0.0365973	0.132643
46	-0.047548	0.444496		-0.0878342	0.168755
47	-0.098659	0.459419		0.0619644	0.110772
48	-0.040914	0.505003		-0.00769461	0.0906194
49	0.0812865	0.443419		-0.0302624	0.129684
50	0.13154	0.471659		-0.00419398	0.155249
51	0.132579	0.4389		0.0249761	0.131805
52	0.262613	0.394843		-0.0437784	0.095116
53	0.057743	0.35245		0.0897041	0.106544
54	0.147136	0.311605		0.0391029	0.104574
55	-0.00554475	0.324433		0.0409122	0.0974844
56	-0.0282293	0.303052		0.156321	0.11781
57	0.016084	0.239393		0.043868	0.113412
58	0.095716	0.234898		0.0364432	0.161978
59	0.11206	0.124323		0.0185387	0.140435
60	0.499487	0.089661		-0.0698001	0.138823

## Sheet: Figure 3h
Amplitude chloride (deltaF/F)			Time to peak (sec)			Average 6-8 sec			AUC 6-8 sec
Ctrl	NpHR		Ctrl	NpHR		Ctrl	NpHR		Ctrl	NpHR
2.5749	1.766		2	1.2		-1.3339	-0.884667		-2.7829	-2.66222
2.10776	1.522		2	1.2		-1.7845	-1.02102		-3.5743	-2.03358
2.64928	1.157		2	1.2		-1.7683	-0.814107		-3.5682	-1.64013
2.65264	1.909		3	1.1		-1.0538	-0.565811		-2.2037	-1.12226
	0.964			1			-0.441271			-0.879157

## Sheet: Figure 3i
Representative trace
Time (S)	Ctrl			NPHR
	mean calcium (deltaF/F)	SEM		mean calcium (deltaF/F)	SEM
-30	0.133526	0.397412		0.49297	0.620271
-29.8	-0.0753967	0.348728		0.479015	0.641017
-29.6	0.0118234	0.378834		0.422302	0.70927
-29.4	-0.149523	0.446734		0.475821	0.569234
-29.2	-0.278853	0.505326		0.763722	0.47263
-29	-0.22432	0.463796		0.505273	0.341075
-28.8	0.274717	0.433406		0.360197	0.49498
-28.6	0.716894	0.40842		0.361982	0.781308
-28.4	0.863477	0.416151		0.728672	0.933042
-28.2	0.863013	0.419958		0.710659	0.919482
-28	1.15978	0.451632		0.572705	0.720712
-27.8	1.13325	0.429328		0.559385	0.621815
-27.6	0.967358	0.275121		0.609464	0.581228
-27.4	0.619285	0.25776		0.216777	0.462676
-27.2	0.432845	0.313446		0.199376	0.449168
-27	0.178253	0.356462		0.48069	0.473412
-26.8	0.138827	0.318592		0.449282	0.444427
-26.6	0.218742	0.284678		0.120439	0.434592
-26.4	0.518307	0.346737		0.0560391	0.512905
-26.2	0.794815	0.33192		0.550662	0.615823
-26	0.995729	0.279462		0.717137	0.585512
-25.8	1.24265	0.359204		0.579653	0.647009
-25.6	1.28454	0.421639		0.54113	0.685372
-25.4	1.48115	0.418347		0.551335	0.6042
-25.2	1.70833	0.371793		0.595799	0.604839
-25	1.60203	0.353597		0.672257	0.620512
-24.8	1.53034	0.312852		0.484704	0.618845
-24.6	1.14735	0.265537		0.152755	0.46183
-24.4	1.08691	0.341815		-0.307658	0.55307
-24.2	1.60845	0.351909		-0.53664	0.619708
-24	2.09387	0.332481		-0.773816	0.661336
-23.8	1.88865	0.425389		-0.7905	0.623979
-23.6	1.71389	0.503338		-0.815813	0.600761
-23.4	1.64952	0.601763		-0.249485	0.532713
-23.2	1.47394	0.442543		-0.306534	0.475729
-23	1.2785	0.382198		-0.309428	0.594083
-22.8	1.21211	0.363638		-0.165533	0.584804
-22.6	1.26821	0.275177		-0.208856	0.635356
-22.4	0.932425	0.336125		-0.264085	0.69331
-22.2	1.09285	0.25486		-0.183296	0.662324
-22	0.764366	0.24021		-0.258374	0.494178
-21.8	0.459248	0.249163		-0.289253	0.456805
-21.6	0.52913	0.344344		-0.520436	0.442542
-21.4	0.715469	0.333632		-0.664782	0.450125
-21.2	0.51972	0.368249		-0.708774	0.484186
-21	0.145739	0.38441		-0.645285	0.398877
-20.8	-0.0813691	0.285816		-0.751233	0.275816
-20.6	-0.52366	0.322194		-0.492314	0.235255
-20.4	-0.424475	0.361234		-0.0754183	0.270753
-20.2	-0.267516	0.441988		0.0153976	0.32825
-20	-0.402131	0.373177		-0.141872	0.426495
-19.8	-0.533596	0.350575		-0.201273	0.534396
-19.6	-0.407569	0.479067		0.368926	0.508403
-19.4	-0.20889	0.413596		0.157685	0.576733
-19.2	0.220887	0.235374		-0.419035	0.625182
-19	0.0983049	0.207507		-0.248916	0.595652
-18.8	-0.177165	0.3097		-0.248471	0.526466
-18.6	-0.116719	0.287718		-0.367288	0.408747
-18.4	-0.101968	0.263325		-0.671325	0.511347
-18.2	-0.28536	0.353448		-0.244593	0.619535
-18	-0.32599	0.548819		0.374331	0.628789
-17.8	-0.223902	0.336197		-0.118657	0.559656
-17.6	-0.192227	0.312746		-0.510404	0.759559
-17.4	-0.317988	0.260337		-0.505214	0.72111
-17.2	-0.532936	0.316053		-0.242317	0.505491
-17	-0.516617	0.388134		-0.34015	0.397786
-16.8	-0.608594	0.400041		-0.619749	0.311291
-16.6	-0.377018	0.337366		-0.749909	0.321629
-16.4	-0.351602	0.319593		-0.500575	0.316867
-16.2	-0.133101	0.357543		-0.448668	0.411828
-16	-0.123352	0.199931		-0.133556	0.372012
-15.8	-0.195713	0.32711		0.370656	0.285627
-15.6	-0.232311	0.367329		0.100473	0.341105
-15.4	-0.307037	0.284226		-0.314008	0.467757
-15.2	-0.249839	0.228763		-0.624089	0.4294
-15	-0.142973	0.358193		-0.615116	0.392893
-14.8	0.0115842	0.444558		-0.117102	0.456197
-14.6	0.336918	0.248601		-0.00176359	0.493584
-14.4	0.379039	0.224918		-0.0657315	0.483305
-14.2	0.316956	0.266655		0.344362	0.705542
-14	0.482883	0.362907		0.666502	0.757042
-13.8	0.524044	0.33876		0.427959	0.974963
-13.6	0.530708	0.25796		0.168175	0.749548
-13.4	0.779327	0.287002		0.0892369	0.618847
-13.2	0.851697	0.292758		0.475381	0.588896
-13	0.552454	0.258521		0.133806	0.534963
-12.8	0.852919	0.33479		0.214055	0.368199
-12.6	0.90734	0.333577		-0.027982	0.233112
-12.4	0.468503	0.332443		0.272277	0.198643
-12.2	0.208129	0.337284		0.324259	0.18222
-12	0.0309011	0.325954		0.109124	0.348883
-11.8	-0.20331	0.265969		0.0836395	0.605772
-11.6	-0.310808	0.166551		0.175301	0.438321
-11.4	-0.495852	0.17841		0.137482	0.311502
-11.2	-0.771774	0.232913		0.0535999	0.355112
-11	-0.791184	0.296777		-0.107732	0.316654
-10.8	-0.676704	0.318455		-0.162499	0.299895
-10.6	-0.746121	0.233558		-0.0506443	0.24952
-10.4	-0.793804	0.421765		0.0327059	0.323766
-10.2	-0.828396	0.427394		-0.0553608	0.313704
-10	-0.95725	0.533392		0.137275	0.284698
-9.8	-0.91606	0.421844		0.0965977	0.334995
-9.6	-0.763866	0.329084		0.447059	0.366267
-9.4	-0.725341	0.280276		0.419166	0.42266
-9.2	-0.722283	0.210383		0.108948	0.500792
-9	-0.461638	0.300354		0.25632	0.39634
-8.8	-0.373722	0.393415		0.559906	0.409699
-8.6	-0.579656	0.601413		0.973502	0.388931
-8.4	-0.317618	0.581091		0.685322	0.508673
-8.2	-0.498707	0.483369		0.831052	0.538423
-8	-0.527219	0.463375		1.00403	0.344563
-7.8	-0.108473	0.587697		1.02147	0.389252
-7.6	0.0744808	0.47122		1.07637	0.448698
-7.4	-0.0711042	0.363651		0.939281	0.408444
-7.2	-0.235513	0.296313		0.860476	0.402845
-7	-0.207557	0.169502		0.835345	0.473196
-6.8	-0.0970959	0.226492		0.630988	0.331908
-6.6	-0.195486	0.331176		0.040559	0.400097
-6.4	-0.271505	0.394288		-0.0865509	0.359529
-6.2	-0.361646	0.315415		-0.300356	0.290196
-6	-0.36366	0.341948		-0.0146986	0.199292
-5.8	-0.271533	0.365362		-0.417354	0.352776
-5.6	-0.174098	0.377837		-0.306043	0.384329
-5.4	-0.247352	0.371555		-0.177143	0.403309
-5.2	-0.44465	0.277696		-0.64608	0.378919
-5	-0.663192	0.23455		-0.526374	0.345835
-4.8	-0.843415	0.268614		-0.313192	0.396189
-4.6	-0.965588	0.314975		-0.381496	0.386078
-4.4	-0.464431	0.281077		-0.345353	0.384271
-4.2	-0.363303	0.307971		-0.333575	0.448889
-4	-0.391069	0.17154		-0.123003	0.407088
-3.8	-0.777036	0.135548		-0.370582	0.390873
-3.6	-0.978689	0.233163		-0.388949	0.448813
-3.4	-1.04471	0.21688		-0.356182	0.533546
-3.2	-1.1282	0.2415		-0.672333	0.478012
-3	-0.996173	0.178038		-0.758454	0.342584
-2.8	-1.03816	0.252208		-0.274501	0.356559
-2.6	-0.946511	0.259847		0.184658	0.295418
-2.4	-1.00543	0.292808		-0.00108469	0.232385
-2.2	-1.01771	0.216986		-0.0295873	0.260392
-2	-0.976646	0.215611		-0.384661	0.320775
-1.8	-0.812844	0.210445		-0.71728	0.223131
-1.6	-0.903927	0.36276		-0.354145	0.268522
-1.4	-1.08144	0.409079		-0.6675	0.402307
-1.2	-1.45305	0.338406		-0.870055	0.407505
-1	-1.63263	0.195105		-0.675138	0.384381
-0.8	-1.36333	0.266339		-0.515572	0.428823
-0.6	-1.0444	0.472989		-0.287	0.490911
-0.4	-0.72913	0.414363		-0.213043	0.4525
-0.2	-0.855398	0.389029		0.0649425	0.394448
-9.9476e-14	-1.17308	0.429473		0.0918924	0.415982
0.2	0.256675	0.404804		0.699407	0.548962
0.4	1.95213	0.642184		1.72371	0.856232
0.6	4.16583	0.993596		2.70792	1.19024
0.8	6.27856	0.95489		3.48067	1.21489
1	7.86421	1.06385		4.50769	1.3823
1.2	9.90062	1.12931		5.42849	1.73476
1.4	11.7381	1.2606		6.76261	1.9638
1.6	13.2745	0.995088		8.43994	2.25962
1.8	14.2848	0.967697		9.37995	2.46787
2	13.794	0.966741		9.0996	2.40108
2.2	13.1071	0.907954		8.36356	2.38087
2.4	12.5634	0.921152		7.41763	2.30294
2.6	12.2674	0.999467		6.86882	2.25081
2.8	11.8114	1.12524		6.50269	2.2117
3	11.4564	1.0904		6.29697	2.01777
3.2	11.3406	1.16542		5.97957	2.10048
3.4	10.9381	1.14504		5.82716	2.05069
3.6	10.6711	1.121		5.79045	1.92011
3.8	10.3044	1.04506		5.43795	1.89906
4	10.5916	1.03468		5.03231	1.92471
4.2	11.0301	1.12278		4.90636	2.07305
4.4	10.8772	1.14651		4.705	2.16216
4.6	10.6991	1.07054		4.47952	2.14428
4.8	10.6516	1.06824		3.87488	2.09912
5	10.211	1.15872		3.54026	1.98335
5.2	9.64452	1.18081		3.30514	1.93876
5.4	9.26158	1.20084		3.13672	1.98699
5.6	8.82576	1.23925		2.94143	1.95864
5.8	8.61659	1.18467		2.67392	2.09872
6	8.68848	1.18839		2.12454	2.21576
6.2	8.62425	1.12443		2.34372	2.27356
6.4	8.16322	1.11535		2.47865	2.17699
6.6	8.23111	1.10594		2.42869	2.11653
6.8	8.24774	1.15222		2.41271	2.02779
7	8.28912	1.11268		2.61461	2.00519
7.2	8.59135	1.11651		2.89708	2.087
7.4	8.63092	0.773568		3.08976	2.09372
7.6	8.65906	0.683288		3.10438	1.94728
7.8	8.73112	0.655001		3.20299	2.06971
8	8.69981	1.00991		3.74658	2.10238
8.2	8.54247	1.22699		4.25465	2.16957
8.4	8.19548	1.20616		4.10101	2.13328
8.6	8.06749	1.08269		3.89322	2.02981
8.8	8.17851	0.914073		3.8411	2.1873
9	8.16122	0.877712		3.96393	2.17405
9.2	8.12942	0.920699		4.36459	2.14799
9.4	8.26298	0.821076		4.36585	2.16105
9.6	8.26345	0.844965		4.01894	2.30976
9.8	8.05377	0.720351		3.75496	2.36066
10	7.78683	0.623558		3.85616	2.28677
10.2	7.81368	0.686593		3.95114	2.21151
10.4	7.72752	0.761443		4.28798	2.11247
10.6	7.61483	0.78955		4.30487	2.10343
10.8	7.376	0.815957		4.29925	1.86376
11	7.25285	0.794997		4.14649	1.7625
11.2	7.52088	0.860753		4.12575	2.04279
11.4	7.71157	0.923973		4.00911	2.13186
11.6	7.57962	1.0193		4.09512	2.07733
11.8	7.56083	1.09929		4.0145	2.07041
12	7.74269	1.16963		4.07247	1.91665
12.2	7.57021	1.1339		4.04796	1.88374
12.4	7.24778	0.958742		3.68117	1.7177
12.6	7.46428	0.805954		3.55432	1.70808
12.8	7.43834	0.821192		3.94288	1.75371
13	7.16249	0.534358		4.14137	1.71808
13.2	7.54056	0.560179		4.1671	1.74522
13.4	7.82833	0.474765		3.95255	1.76361
13.6	7.91761	0.486862		3.94315	1.80391
13.8	7.62071	0.538468		3.97421	1.79222
14	7.49409	0.861054		4.53819	1.80083
14.2	7.24943	0.853314		4.32454	1.61823
14.4	7.26356	0.669996		4.40237	1.62537
14.6	7.29183	0.557813		4.26611	1.59402
14.8	6.90858	0.536959		3.97161	1.54251
15	6.63917	0.521859		3.74362	1.5335
15.2	6.39227	0.58477		3.59947	1.49941
15.4	6.20601	0.550532		3.62599	1.41253
15.6	6.34398	0.558864		3.79742	1.47412
15.8	7.06611	0.574882		3.74002	1.52577
16	7.44449	0.6432		3.77112	1.68123
16.2	7.30046	0.702156		3.80019	1.64296
16.4	7.08813	0.843747		3.39996	1.7501
16.6	6.99319	0.842787		3.34232	1.59701
16.8	6.85501	0.92967		3.14731	1.45483
17	6.76109	0.951011		3.10064	1.50947
17.2	6.88012	0.889266		3.19556	1.58735
17.4	6.88652	0.810348		3.26259	1.65368
17.6	7.05011	0.866378		3.19139	1.77181
17.8	6.75809	0.843724		2.9302	1.81675
18	6.90911	0.888755		2.91897	1.99811
18.2	6.99416	0.858593		2.52792	2.08767
18.4	6.89814	0.894717		2.53554	1.8661
18.6	7.08195	1.02168		3.0808	1.77808
18.8	6.88083	1.04275		3.33144	1.75122
19	6.92685	1.0735		3.34463	1.63306
19.2	6.9604	0.933479		3.17007	1.7022
19.4	6.82626	0.875921		3.01403	1.66508
19.6	6.79152	0.799368		2.9966	1.59804
19.8	6.34674	0.792063		3.05996	1.55334
20	6.34017	0.760823		2.84846	1.61437
20.2	6.19284	0.756171		2.77044	1.61007
20.4	5.98698	0.779801		3.06871	1.62075
20.6	5.93368	0.827581		3.15785	1.5693
20.8	5.74244	0.755301		3.22959	1.4293
21	6.0648	0.689808		3.46675	1.37933
21.2	6.15612	0.765657		3.5848	1.4162
21.4	6.63547	0.709925		3.57164	1.65192
21.6	7.10948	0.875621		3.41934	1.85428
21.8	7.06894	0.828952		3.08999	1.81028
22	7.13737	0.925455		2.82529	1.74462
22.2	6.58219	0.937833		2.62291	1.60647
22.4	6.68403	1.12198		2.59251	1.57226
22.6	6.73115	0.982299		2.48344	1.5613
22.8	6.7055	0.954168		2.54243	1.50828
23	6.86869	1.12251		2.65985	1.51147
23.2	6.85738	1.20976		3.07131	1.46627
23.4	6.70059	1.24774		3.15383	1.47507
23.6	6.46652	1.14995		3.3101	1.47013
23.8	6.70599	1.02657		3.29444	1.50205
24	6.83606	0.963685		3.2969	1.54528
24.2	6.31008	0.978017		2.85235	1.43245
24.4	5.94114	1.06725		2.70484	1.2707
24.6	6.17099	1.16391		2.64935	1.34144
24.8	6.8692	1.11167		2.49692	1.76307
25	6.67654	1.07205		2.26618	1.9162
25.2	6.70749	1.1036		2.16547	1.86952
25.4	6.64371	1.14571		2.35453	1.73102
25.6	6.41149	1.16065		2.53661	1.6314
25.8	6.40864	1.339		3.12885	1.53505
26	6.13404	1.20626		2.90312	1.35404
26.2	6.33589	1.11782		2.55675	1.24987
26.4	6.26527	1.06192		2.73942	1.25124
26.6	6.46335	1.10152		2.98641	1.22095
26.8	6.57589	1.12585		2.84879	1.08835
27	6.34459	1.15168		3.13532	0.906663
27.2	6.25534	1.09023		3.19591	0.893448
27.4	5.83809	1.03415		3.09995	0.848826
27.6	5.52488	0.984494		2.6499	0.802186
27.8	5.57374	0.989523		2.51061	0.819945
28	5.63117	1.00102		2.67269	0.827375
28.2	5.9293	1.05526		3.13954	0.922709
28.4	5.83298	0.940676		2.96987	0.928117
28.6	5.52353	0.829122		3.04272	0.766859
28.8	5.3852	0.873097		2.55277	0.81627
29	5.44956	0.998786		2.63454	0.835451
29.2	5.54899	0.935103		2.62306	0.901527
29.4	5.21801	0.993429		2.7127	0.981807
29.6	5.21902	0.954228		2.68467	1.16021
29.8	5.82806	0.975498		2.93746	1.30277
30	5.80327	0.975778		2.87841	1.29044
30.2	5.39235	0.915886		2.57824	1.27625
30.4	4.97862	0.823882		2.48629	1.28445
30.6	4.90847	0.82464		2.2852	1.32836
30.8	5.11413	0.826911		2.15493	1.38938
31	5.33859	0.782565		2.21401	1.40813
31.2	5.2508	0.75338		2.27357	1.39569
31.4	5.01533	0.797424		2.06177	1.31071
31.6	4.95014	0.851046		2.32122	1.12547
31.8	4.9923	0.788823		2.61517	1.05453
32	5.07304	0.744141		2.79309	1.03973
32.2	5.66601	0.707692		2.90227	1.10548
32.4	5.46545	1.03481		3.80433	1.21689
32.6	5.17828	0.958196		3.52502	1.33692
32.8	4.87629	0.798628		3.42825	1.3005
33	4.35599	0.735578		3.09641	1.18806
33.2	3.83273	0.765033		2.91807	1.26772
33.4	3.13326	0.684122		2.87205	1.27065
33.6	2.77819	0.526473		2.38176	1.28095
33.8	2.52601	0.487516		2.25982	1.27728
34	2.74789	0.550087		1.96453	1.34718
34.2	2.8237	0.564103		2.07821	1.30102
34.4	2.59005	0.631646		2.02369	1.27979
34.6	3.11704	0.70761		1.82099	1.56594
34.8	3.01131	0.623258		1.72197	1.55348
35	2.89308	0.595808		1.34449	1.44769
35.2	2.8695	0.622572		1.34576	1.3893
35.4	2.58706	0.67518		1.26449	1.23711
35.6	2.29831	0.65335		1.03823	1.11765
35.8	2.28638	0.626314		1.06108	1.04782
36	2.09609	0.755661		1.6849	1.05904
36.2	2.00559	0.768521		1.80609	1.09204
36.4	2.12378	0.511795		1.15	1.16265
36.6	2.34116	0.428051		0.755049	1.16643
36.8	2.23507	0.467021		0.622782	1.17872
37	1.92886	0.355204		0.691485	1.08774
37.2	1.94463	0.351754		0.281183	1.10195
37.4	2.08302	0.323134		0.339085	1.18317
37.6	2.11956	0.430719		0.48185	1.20807
37.8	1.92299	0.481021		0.323531	1.10375
38	1.97651	0.442202		0.769337	1.18041
38.2	1.74891	0.445721		0.951738	1.14087
38.4	1.71447	0.445328		0.976935	1.16325
38.6	1.84893	0.410299		0.832279	0.994867
38.8	1.79294	0.411552		0.949346	0.823595
39	1.77372	0.5055		1.2167	0.742857
39.2	2.01972	0.530207		0.909448	0.986423
39.4	2.25095	0.562112		0.875484	1.07927
39.6	2.24771	0.519818		0.824237	0.867916
39.8	2.16469	0.571406		1.07994	0.782311
40	1.97384	0.544305		1.22885	0.688596
40.2	1.93009	0.187315		0.904061	0.807697
40.4	1.49588	0.232917		0.63684	0.804852
40.6	1.26607	0.392245		0.498062	0.718142
40.8	0.971663	0.393069		0.319493	0.730045
41	1.02514	0.457246		0.208916	0.672888
41.2	1.27265	0.44629		0.280134	0.575146
41.4	1.57852	0.477905		0.157862	0.619513
41.6	1.9719	0.2781		0.182553	0.80059
41.8	2.06312	0.378624		0.348871	0.791881
42	2.267	0.393301		0.45517	0.82367
42.2	1.97917	0.722166		1.06239	0.85186
42.4	1.94859	0.507839		0.902893	1.01089
42.6	1.82591	0.728682		1.11731	1.2471
42.8	1.62251	0.666739		0.952511	1.3198
43	1.50851	0.414904		0.8772	1.35851
43.2	1.21026	0.346515		0.761972	1.22117
43.4	0.940109	0.358546		0.58313	1.1089
43.6	1.17202	0.387392		0.678367	1.16052
43.8	1.11122	0.490413		0.352208	1.09333
44	1.24776	0.549789		0.14734	1.00838
44.2	1.35062	0.463552		0.181404	0.981635
44.4	1.31967	0.397491		0.435731	0.962768
44.6	1.55325	0.398632		0.578736	1.07419
44.8	1.72035	0.357956		0.53672	0.909495
45	2.47043	0.440049		0.342868	0.838532
45.2	2.22469	0.354773		0.507057	1.03524
45.4	2.07609	0.418404		0.389332	1.13678
45.6	1.81446	0.529165		0.310415	1.02279
45.8	1.93065	0.640744		0.384889	1.1047
46	1.87731	0.520333		0.364107	1.18087
46.2	2.19162	0.53227		0.254929	1.10352
46.4	2.59015	0.532473		0.169427	1.18819
46.6	2.5954	0.672207		0.11335	1.16072
46.8	2.49471	0.613859		0.112021	1.17051
47	2.29218	0.561535		-0.115774	1.20974
47.2	2.06254	0.587766		-0.17646	1.07785
47.4	1.71355	0.577938		-0.0810912	0.905981
47.6	1.3779	0.546702		-0.0589203	0.824025
47.8	1.11494	0.451538		-0.0286509	0.960436
48	0.986418	0.419135		-0.0475442	1.17749
48.2	0.96696	0.562487		0.0981841	1.11761
48.4	1.19357	0.701726		0.135213	1.2629
48.6	1.4284	0.658414		0.591094	1.29134
48.8	1.3284	0.638618		0.659534	1.24492
49	1.24023	0.63947		0.341636	1.23386
49.2	1.1101	0.530173		0.192594	1.23765
49.4	0.895899	0.585179		0.342139	1.25181
49.6	0.668396	0.531083		-0.00852653	1.27326
49.8	0.39692	0.53656		0.30993	1.03383
50	0.0535602	0.550829		0.243778	0.92827
50.2	-0.102712	0.487453		-0.0785618	0.931755
50.4	0.304064	0.563697		0.320419	1.054
50.6	0.219553	0.596991		0.622429	1.11132
50.8	0.367751	0.511842		0.319689	0.959044
51	0.214847	0.530502		0.24922	0.916969
51.2	0.373558	0.545165		0.0702404	1.02024
51.4	0.447725	0.532611		0.120125	1.21901
51.6	0.529786	0.48085		-0.0656951	1.23694
51.8	0.695558	0.616775		0.140469	1.36951
52	0.714979	0.569245		0.0316643	1.38277
52.2	0.676956	0.611244		0.0779987	1.25295
52.4	0.470739	0.64628		0.0339639	1.04632
52.6	0.127417	0.579389		0.362086	0.997677
52.8	0.0759604	0.58112		0.0138013	1.04574
53	0.319977	0.510753		0.0437905	0.986301
53.2	0.350771	0.549306		-0.124868	0.893341
53.4	0.544173	0.60512		0.0145569	0.952681
53.6	0.781197	0.491178		0.389579	0.950812
53.8	1.02256	0.508617		0.221257	0.984354
54	1.52357	0.608365		-0.209041	1.00257
54.2	1.71232	0.717356		-0.272316	0.981257
54.4	2.00215	0.609074		0.00201071	1.09312
54.6	2.3407	0.558951		0.517696	1.18336
54.8	2.11692	0.454433		0.586895	1.07414
55	2.16371	0.608215		0.749148	1.03412
55.2	2.1192	0.656784		0.280987	1.05864
55.4	1.95353	0.647529		0.0282696	1.05469
55.6	1.68532	0.681651		0.132813	1.12227
55.8	1.63777	0.553393		0.407199	1.06201
56	2.1644	0.567239		0.178914	0.953533
56.2	2.2998	0.480912		-0.168175	0.80901
56.4	1.747	0.550902		-0.225288	0.924588
56.6	1.72141	0.602869		-0.177843	1.03224
56.8	1.18477	0.531685		0.110516	0.967513
57	1.0118	0.493233		0.109364	0.842034
57.2	0.898293	0.454428		0.0894174	0.80268
57.4	1.39569	0.455641		0.0149841	0.895049
57.6	1.1772	0.463187		-0.335205	0.909449
57.8	0.835648	0.495541		-0.193056	0.854177
58	0.738622	0.347221		-0.617273	0.830419
58.2	1.05567	0.576376		-0.284729	0.930074
58.4	0.570402	0.423659		-0.564919	0.836053
58.6	0.32313	0.467566		-0.341697	0.79073
58.8	0.244955	0.347665		-0.214918	0.722705
59	0.271477	0.364472		-0.0859482	0.656599
59.2	0.364138	0.394266		-0.109181	0.671542
59.4	0.0809533	0.338599		-0.440052	0.72088
59.6	0.453524	0.242755		-0.513514	0.760932
59.8	0.469967	0.307024		-0.408577	0.769156

## Sheet: Figure 3j
Amplitude calcium (deltaF/F)			Time to peak (sec)			Average 6-8 sec calcium(deltaF/F)			AUC peak plus 5 sec
Ctrl	NpHR		Ctrl	NpHR		Ctrl	NpHR		Ctrl	NpHR
8.45204	7.5134		1.8	2		4.20876	1.66939		6.354	4.534
21.1365	8.64406		1.6	1.6		11.8143	2.28267		15.07	4.198
21.1327	9.0111		1.8	1.8		5.22212	-0.30291		9.703	1.415
25.2975	11.898		2.2	1.8		20.8228	8.27253		21.51	9.049
6.71246	9.11922		1.4	1.8		6.07795	2.48117		5.853	6.191
13.136	15.9815		2	2		10.0533	6.11858		11.47	10.5
7.38499	10.0173		2	2.2		2.13971	4.77857		3.408	5.512
13.9945	11.7546		1.8	1.8		7.70189	0.072706		11.08	2.137
	7.6285			1.8			0.000994			1.827
	5.20153			1.8			2.3024			2.99
0.061				0.7249		0.0147			0.0155
