# Supplementary material for: Astrocytic chloride is brain state dependent and modulates inhibitory neurotransmission in mice
Source: Nat Commun. 2023 Apr 4;14:1871. doi: 10.1038/s41467-023-37433-9 (PMC10073105; doi:10.1038/s41467-023-37433-9)
Supplement: Supplementary file 4 — Source Data [file 41467_2023_37433_MOESM4_ESM.zip › Source Data Figure 4.xlsx]

## Sheet: Figure 4c
Representative trace								Scatter plot
								AUC second half
Time (sec)	ctrl			stim
	mean chloride (deltaF/F)	SEM		mean chloride (deltaF/F)	SEM			ctrl	stim
-20	0.996578	0.00660278		0.992252	0.00866509			0.3496	0.1327
-19	1.00092	0.00317157		0.994251	0.00289982			0.6981	0.1807
-18	0.996898	0.0122449		0.99508	0.00316308			0.8884	0.1606
-17	1.00998	0.0059902		1.00139	0.00490016			1.058	0.008373
-16	1.0068	0.00353303		0.986296	0.0046564			0.3646	0.1643
-15	0.99753	0.0111646		1.00465	0.00676014
-14	1.00976	0.0079231		1.01238	0.00673821
-13	0.994135	0.006782		1.00312	0.00742736
-12	0.998857	0.00879033		1.00507	0.00822621
-11	0.995327	0.00426449		1.00409	0.00850557
-10	0.981421	0.00501741		1.01364	0.00653303
-9	0.985635	0.00680091		1.01148	0.00615474
-8	0.98594	0.00626513		0.993325	0.00602929
-7	0.982529	0.0087618		1.00932	0.00805346
-6	0.992316	0.00839889		1.00395	0.00471886
-5	0.994915	0.00538321		0.99996	0.00329878
-4	0.988932	0.004724		1.00365	0.00926535
-3	0.987879	0.00649008		1.00139	0.00756049
-2	0.992834	0.00550799		0.998752	0.00426667
-1	1.00207	0.00472981		1.00091	0.0105745
0	0.99334	0.0123881		1.01114	0.00521642
1	1.02066	0.0124393		1.02383	0.00754103
2	1.01164	0.019058		1.00459	0.011099
3	1.01021	0.0100805		1.01438	0.0131485
4	1.0568	0.0237539		1.0099	0.00847952
5	1.04694	0.0205178		1.01523	0.00696367
6	1.04941	0.0093408		1.00109	0.0111835
7	1.02526	0.0106974		1.00367	0.00277977
8	1.02848	0.0201647		1.00789	0.00479048
9	1.03209	0.0206064		1.00371	0.010499
10	1.03328	0.01351		0.995488	0.0077469
11	1.04419	0.0195846		1.01767	0.00892205
12	1.01352	0.0195628		1.0043	0.00590869
13	1.01609	0.0146696		1.00297	0.00840174
14	1.03155	0.019443		1.00152	0.00779616
15	1.01825	0.00799209		1.00482	0.00707182
16	1.01676	0.0231856		1.01354	0.00473089
17	1.01573	0.00706312		1.01115	0.0129223
18	1.01035	0.00856695		1.00841	0.00670647
19	0.996008	0.0205751		1.00436	0.00781913
20	1.01546	0.0130285		1.02199	0.00851086
21	1.01059	0.0121193		1.01235	0.0080869
22	1.00453	0.0138107		1.00668	0.00677111
23	1.00397	0.0109579		1.00917	0.0099691
24	1.01706	0.0144798		1.00873	0.00495006
25	1.01163	0.0148865		1.01195	0.00896586
26	1.01262	0.0109754		1.01013	0.00785291
27	1.01467	0.0167666		1.00117	0.0101508
28	1.0202	0.0078843		1.01919	0.00783072
29	0.994746	0.010286		1.01093	0.0093116
30	1.00117	0.0141402		1.01386	0.0104073
31	1.00302	0.0108292		1.01626	0.00768127
32	1.00593	0.00868286		1.00682	0.00541952
33	0.995315	0.0138443		1.00511	0.0110719
34	1.01473	0.00992901		1.02419	0.00674557
35	1.01127	0.0133169		1.00192	0.0108074
36	1.00079	0.0130604		1.00762	0.0125437
37	1.00742	0.0117127		1.01013	0.00785532
38	1.00777	0.0136264		1.01841	0.0089884
39	0.996	0.0110805		1.00894	0.00698856
40	1.00804	0.0161526		1.01809	0.0128885
41	0.99249	0.0125523		1.00917	0.00351202

## Sheet: Figure 4f
	example traces
													bar graph
	Ctrl			ON			Light Ctrl
Time (sec)	mean calcium (deltaF/F)	SD		mean calcium (deltaF/F)	SD		mean calcium (deltaF/F)	SD				mean	0.9917	1.017	0.982
-20	-0.65651	12.5209		0.980124	20.4299		-1.39117	17.1154				SEM	0.005176	0.008451	0.007359
-19.8	-0.82843	12.1239		0.967787	22.1828		-1.39285	17.722
-19.6	-0.71699	12.0785		1.26772	24.6496		-1.0306	16.819					Ctrl	Open	Light Ctrl
-19.4	-0.13447	12.554		1.45564	25.7074		-0.81246	18.0327					1.02475	0.942067	0.936939
-19.2	0.369137	12.6612		1.39933	26.0349		-0.91821	18.0611					0.963779	0.912491	0.946498
-19	0.249316	12.8247		1.67853	25.6491		-0.00787	18.4036					0.72735	0.723963	0.803096
-18.8	0.037031	12.4863		2.44221	25.7827		-0.58948	18.265					0.969774	0.972554	0.971921
-18.6	0.297981	12.7174		2.01632	24.5697		-1.06463	17.7467					0.985817	1.04502	1.01988
-18.4	0.444674	12.2955		1.73715	23.3026		-0.72967	17.0524					0.735068	0.7123	0.623022
-18.2	0.361204	11.3325		2.2755	22.46		-1.17598	16.1839					0.93075	0.881386	0.80672
-18	0.061821	10.7463		1.88067	21.0845		-1.08459	15.8809					1.03274	1.03178	1.23188
-17.8	-0.45771	10.4381		2.48507	20.6091		-1.14	16.1351					0.9411	0.945075	0.999246
-17.6	-0.79174	10.3928		2.8888	20.4753		-1.47611	16.4157					1.19997	1.29542	1.60846
-17.4	-0.81772	10.7996		1.74761	20.9318		-1.76776	15.922					0.463713	0.668793	0.74513
-17.2	-0.88777	11.1724		1.2261	21.4997		-2.73062	15.5195					0.9979	1.00217	1.02718
-17	-0.77276	11.0277		0.91552	21.592		-3.3554	15.1439					1.03432	1.03339	1.08691
-16.8	-1.20386	11.3492		0.861547	20.2442		-3.04452	15.29					1.00672	1.18709	1.33388
-16.6	-1.45578	11.3587		1.06315	19.3657		-2.31202	17.6797					1.00867	1.07195	1.07672
-16.4	-2.3751	11.2194		1.10158	19.0815		-0.96452	19.1537					1.15593	1.00124	0.945798
-16.2	-2.47412	10.9698		0.168178	18.6763		-0.12527	18.7337					0.66184	0.419502	0.759134
-16	-2.50282	11.0853		0.123403	18.2151		0.254308	19.2265					1.10729	1.04608	1.07928
-15.8	-2.56736	11.8018		0.436688	19.0764		-0.20086	19.3473					0.917032	0.981027	1.01963
-15.6	-2.15781	12.3921		0.097805	18.5166		-0.36163	18.1504					0.875672	0.81059	0.843565
-15.4	-2.42328	12.3633		0.66974	17.8208		-0.68783	17.2398					1.34856	2.08727	1.37163
-15.2	-2.50617	11.9756		1.19115	17.4687		-0.71483	16.6238					1.3725	1.31294	2.19103
-15	-2.44085	11.0681		0.985633	16.7451		-0.28809	16.1538					0.947517	1.01468	0.860168
-14.8	-2.72718	10.2691		0.856646	17.3146		-0.08849	16.0045					1.27439	1.03454	1.12989
-14.6	-3.13409	9.76643		0.33817	18.5942		0.645108	16.3451					0.899153	1.03547	0.895407
-14.4	-2.69292	9.30566		-0.38318	17.7638		0.493636	16.0992					1.06836	1.09602	1.15996
-14.2	-2.23891	9.96135		0.116542	17.6734		0.25962	16.5472					1.02702	0.934414	0.90494
-14	-1.81451	10.4323		0.288545	17.7719		0.764548	15.7829					0.90682	1.21803	1.27329
-13.8	-0.98503	10.4781		0.258164	17.362		0.196102	15.019					0.855051	0.969597	0.981945
-13.6	-0.33608	11.5748		-0.47758	16.2175		0.29232	15.5603					1.06268	1.24957	1.47771
-13.4	0.096867	12.6484		-0.04768	16.7051		0.250968	14.7563					1.03564	1.00352	1.06277
-13.2	0.129468	12.9811		-0.38109	16.5146		-0.25037	13.6534					0.977819	0.865028	0.741578
-13	0.26295	12.6447		-0.0346	17.581		-1.4254	12.7816					1.31528	1.00093	1.10721
-12.8	0.217558	11.5364		0.345407	18.5767		-1.5824	12.9779					1.03749	1.01666	1.09224
-12.6	0.202136	11.7137		0.4077	19.0106		-2.23193	13.7571					0.733861	0.586936	1.08319
-12.4	0.057322	11.9433		0.476102	19.4097		-1.82318	13.8737					0.966273	1.03413	1.00644
-12.2	-0.01214	11.9777		0.029909	18.905		-1.95303	13.8746					0.962905	0.92721	0.913965
-12	0.217815	11.8048		0.141958	19.0791		-2.29377	13.8648					0.940288	0.95962	0.969854
-11.8	0.067142	12.0953		-0.02528	17.8658		-2.0019	13.6031					0.978878	0.97779	0.912743
-11.6	-0.13266	12.7339		0.20613	16.7344		-2.07288	14.8157					0.858895	0.508237	0.526247
-11.4	-0.11513	12.3809		-0.28062	15.506		-2.51182	15.5032					0.571192	1.20642	0.815497
-11.2	-0.08988	11.2779		-0.33744	14.2585		-2.14473	15.2003					1.3655	1.85193	1.62598
-11	0.023883	11.3534		-0.50748	14.3456		-2.13434	15.4017					0.997025	1.01974	1.02767
-10.8	0.28647	11.7629		0.426685	15.2832		-2.64728	15.1586					0.944068	0.939136	0.798786
-10.6	-0.06966	12.2436		1.29642	15.5267		-1.95497	15.1906					0.997168	1.03889	1.06721
-10.4	-0.20552	11.8656		1.07409	14.8791		-1.24759	14.7491					0.91362	0.933567	0.926867
-10.2	-0.06162	11.3424		1.16524	15.5943		-1.29933	14.6306					0.99058	1.18677	1.23145
-10	-0.0029	11.5529		0.636414	14.7051		-0.96695	14.5192					0.890216	0.886669	0.925733
-9.8	-0.53705	11.2042		0.494198	13.9224		-1.21616	15.761					0.854005	0.961187	0.775168
-9.6	-1.02481	10.9937		0.27224	12.6411		-0.93383	14.5615					0.950761	0.718722	0.520194
-9.4	-0.12954	11.1233		0.295047	11.8916		-1.14981	14.0339					0.999267	1.01517	1.08541
-9.2	-0.3579	12.127		0.880675	12.8264		-2.41376	13.2855					0.920652	0.795711	0.809898
-9	-0.17339	12.96		1.0778	14.489		-1.24142	13.4765					0.907787	0.945808	0.845026
-8.8	-0.1721	12.8438		1.93495	15.0442		0.008972	14.3217					1.32324	1.12917	0.7515
-8.6	-0.08129	12.0602		1.20065	14.6797		0.651239	13.6588					0.975749	0.911334	0.93846
-8.4	-0.02835	12.0249		0.086737	13.3121		-0.08184	13.2793					0.909139	0.887793	1.17355
-8.2	0.355757	11.4769		0.052658	11.4998		-0.41749	12.8771					0.997834	1.01842	1.03608
-8	0.258877	10.0858		-0.37491	11.5964		-1.13024	11.8125					0.582754	0.859944	0.839608
-7.8	0.538234	9.22083		-0.15796	10.9056		-1.06106	11.6359					1.54167	1.19546	0.971352
-7.6	0.245919	8.86987		0.532666	11.3148		-0.48487	11.5978					1.20153	1.07583	1.33431
-7.4	-0.2685	8.13994		0.51327	10.9873		-0.04223	12.9878					0.974876	0.942173	0.971352
-7.2	-0.19424	7.62644		0.492185	10.6277		-0.19072	14.0104					0.950486	0.996553	1.10066
-7	-0.65887	7.17408		0.58216	11.4683		-0.3143	14.006					0.946122	0.941985	0.941487
-6.8	-0.14932	8.01798		0.82743	12.0158		-0.53755	14.9482					1.47706	1.03883	0.922611
-6.6	-0.50953	8.4722		0.701724	13.0312		-0.82492	15.7036					0.958643	0.936341	1.06727
-6.4	-0.63851	8.71745		1.15722	12.5349		-1.31973	15.0679					0.547767	0.881775	0.910346
-6.2	-0.60636	7.53341		1.24962	12.0339		-1.01016	13.5655					0.954073	1.01105	1.03079
-6	-0.29697	7.37785		0.891262	11.4867		-0.67492	12.2777					1.0652	0.99748	0.947429
-5.8	-0.50685	7.17386		1.05349	10.6726		-0.99937	12.3143					1.24887	1.47892	0.882979
-5.6	-0.67902	7.0943		0.862153	10.5912		-0.59395	12.1713					1.04739	1.07705	1.02073
-5.4	-0.92426	7.39928		-0.15789	11.058		-0.28897	11.6062					1.08374	1.08705	1.01925
-5.2	-1.51771	7.0863		0.244963	11.2569		0.315995	11.0979					0.837919	1.95845	0.950367
-5	-1.3337	7.52902		-0.41934	10.9982		0.025525	11.1237					0.87415	1.00044	0.888476
-4.8	-0.91275	8.24591		-0.74363	11.2017		0.925681	11.7154					0.835248	0.960487	0.981818
-4.6	-1.17638	8.04397		-0.85282	10.9444		1.91941	13.6564					0.968326	0.921765	0.94652
-4.4	-1.13537	7.59561		-0.74105	11.4729		2.42412	14.3038					0.990156	0.993949	1.02792
-4.2	-0.78704	7.54975		-1.1463	11.1521		1.91438	12.4472					0.940397	0.978747	1.0149
-4	-0.63481	7.76744		-0.96994	10.5432		1.37163	12.2724					0.963859	0.949339	0.954407
-3.8	-0.01064	8.29717		-1.74913	10.614		0.426719	12.4267					0.944614	1.02991	0.989274
-3.6	-0.02539	8.97593		-1.64349	10.3671		-0.31459	11.6824					0.906492	0.812125	0.849885
-3.4	0.005787	9.23889		-1.41543	9.22875		-0.67272	10.9978					0.895725	0.866794	0.856817
-3.2	-1.01384	9.09867		-0.39366	9.33323		-0.4804	11.0891					1.01396	1.02109	1.05922
-3	-0.75293	8.73455		0.086798	10.3308		-0.99713	10.1102					0.751624	0.833472	0.864557
-2.8	-0.14855	8.34614		0.664892	11.5323		0.427967	10.6873					0.966052	1.05042	1.01866
-2.6	-0.1135	8.70315		0.129608	11.7506		0.208893	11.6963					0.906511	0.838764	0.908159
-2.4	0.593776	9.91094		-0.74596	10.9583		0.065147	11.801					0.80972	0.612363	0.549068
-2.2	0.224957	9.28996		-1.13454	11.3613		0.305698	12.3087					0.97502	0.987804	1.00734
-2	0.901124	11.6107		-1.1637	11.4427		0.289103	12.5287					0.842806	0.912613	0.780502
-1.8	1.33521	11.7518		-0.95411	11.5159		1.47267	12.2225					0.937114	1.02642	1.09318
-1.6	1.63156	12.0914		-1.27533	11.3651		1.64979	12.7844					1.02278	0.946286	0.920467
-1.4	1.6214	13.4676		-1.41124	11.4354		2.11248	13.4302					0.766435	0.829104	0.837954
-1.2	1.66987	13.1352		-0.16812	13.074		2.1732	13.5506					0.985567	0.927957	1.03832
-1	1.58843	13.0718		0.049311	14.0252		1.89191	13.7908					1.05855	1.24697	1.14503
-0.8	1.70773	13.2167		-0.70058	13.9691		0.953205	14.0056					0.872397	1.04219	1.09945
-0.6	1.40176	13.1952		-0.29692	14.1572		0.327708	13.4183					1.00597	1.30373	1.17131
-0.4	1.45474	12.097		-0.25127	13.6432		0.396549	13.6182					1.23506	1.50864	1.61878
-0.2	2.02885	12.9306		0.731968	14.8438		-0.59958	13.9144					1.19466	1.21211	1.38178
-9.9476e-14	2.21486	14.2082		0.53537	15.4353		-0.5533	14.9908					1.0741	1.01476	1.10868
0.2	1.93487	14.4385		0.846894	15.7985		-1.22022	15.2549					0.888643	0.73239	0.826117
0.4	1.59602	13.5247		0.853889	15.6204		-0.95765	14.9067					1.0878	1.32046	1.20425
0.6	2.87871	13.2617		0.990545	16.1196		-1.15896	13.705					0.922725	0.768938	0.784922
0.8	10.1232	24.7712		11.863	37.9717		6.99967	26.6213					1.04181	1.19142	0.703179
1	15.2382	37.4791		17.8273	56.2992		13.9448	45.4999					0.986634	1.06993	0.762471
1.2	16.7025	42.9062		20.8396	64.6987		15.7458	55.0151					0.887097	1.01775	0.819115
1.4	17.0675	46.2365		21.9193	69.6896		18.5829	62.0285					0.938772	0.955481	0.884154
1.6	17.5002	47.6145		22.4228	72.1893		19.1599	66.4851					1.29226	1.15672	0.999365
1.8	17.1231	48.4884		21.6765	72.3881		19.2741	69.9247					0.831947	1.05613	0.94294
2	17.8346	49.0926		21.3779	72.9323		19.233	72.1555					0.796756	0.94614	0.833086
2.2	17.5571	48.8507		21.4646	72.6137		20.1344	73.8804					0.914011	0.962155	0.989025
2.4	17.3183	49.7822		20.1359	71.5801		19.792	73.6781					0.98128	0.976917	1.01018
2.6	16.2354	48.6706		19.7718	71.3384		19.3305	72.0887					0.727124	0.671375	-0.78642
2.8	16.5594	49.875		19.3958	69.8785		19.0649	72.3731					1.23049	1.00938	0.987522
3	16.8075	50.3004		18.2688	69.8427		19.1438	71.2335					1.36847	1.01468	0.937945
3.2	16.6838	50.2324		17.9531	66.9359		18.907	69.5666					0.796488	1.01165	1.10813
3.4	16.4298	49.4715		16.6635	62.3187		18.7329	68.0112					0.786923	0.893303	0.817765
3.6	15.8597	47.4416		17.6662	65.206		17.7603	65.069					0.794728	0.871333	0.78085
3.8	15.9209	45.5294		17.1485	63.3353		16.9683	64.8054					0.801489	1.45363	1.06197
4	16.1122	45.6709		17.748	64.5482		16.6402	63.6157					0.956441	1.08319	0.951824
4.2	16.3853	45.3196		18.0469	64.6458		16.4974	62.4436					0.978671	0.903098	0.962336
4.4	16.2698	44.7732		18.3533	63.8145		16.8201	61.668					0.933254	0.797936	0.825647
4.6	15.5656	43.6595		19.5302	65.1388		16.9104	61.4137					0.964246	0.985643	1.02183
4.8	15.5708	43.0258		20.4482	63.9051		18.2734	59.3947					0.79607	0.833275	0.852985
5	15.5883	42.7926		19.5114	62.327		18.2173	60.059					1.06935	1.05804	1.10336
5.2	15.8214	43.3497		18.9589	60.4034		18.4361	60.0354					0.873144	1.04225	0.985143
5.4	16.1222	43.2376		19.0777	59.7409		18.3641	60.7749					1.00591	1.21358	0.784728
5.6	15.2054	42.427		19.1857	58.7305		18.5046	61.4853					1.17463	1.03466	0.971287
5.8	15.1429	41.6236		19.2282	55.4061		17.9433	61.7503					0.788176	0.903567	0.530163
6	15.3718	42.46		19.4868	56.7477		18.5614	62.6593					1.64331	1.58631	0.987182
6.2	14.6794	41.0201		20.6147	57.565		18.1859	62.8228					0.859328	0.953773	0.949779
6.4	14.5539	41.3978		21.5231	60.509		16.7691	62.3528					0.909308	0.926551	0.903431
6.6	14.9684	41.63		21.2145	61.7937		17.1129	63.0999					1.0456	1.04236	1.0359
6.8	14.5914	40.2689		20.7553	61.1707		17.2604	63.1677					0.859766	0.956664	0.911694
7	14.4022	40.8744		21.1267	62.7448		15.9315	62.1838					0.808279	0.815208	0.82327
7.2	13.2544	40.2296		21.088	62.6714		15.486	61.6613					0.915785	1.24541	1.15695
7.4	12.7251	39.612		20.3911	61.6764		15.0368	60.8059					1.14394	1.18343	1.20535
7.6	12.6982	40.4693		20.6667	62.2144		14.4554	59.7573					1.03955	0.949868	0.921038
7.8	12.8334	40.7976		20.4226	61.8657		12.9575	59.7235					0.935689	1.00502	0.964869
8	12.5778	41.2715		19.9318	61.6685		13.6599	59.4949					0.974446	1.0124	1.02042
8.2	13.2861	41.9274		20.4811	60.7858		13.2352	58.9275					1.1212	1.40888	0.786481
8.4	14.3769	42.6275		19.3348	58.9557		13.292	60.5323					1.05323	1.06085	1.02852
8.6	14.3129	41.6653		20.4109	58.4013		13.1243	59.7815					0.881446	0.94854	0.982358
8.8	14.4844	41.8238		19.5775	57.239		12.7812	59.6812					1.03392	0.94024	0.917087
9	13.9612	41.7008		18.9725	56.8635		13.5311	60.5606					1.29764	1.66888	0.951313
9.2	14.3468	41.2135		18.5635	56.4373		13.4814	60.5281					1.0563	1.00887	1.19031
9.4	14.4661	41.3174		17.8269	55.9597		13.2655	59.3919					0.947275	0.947884	0.980192
9.6	14.1385	41.3643		17.5639	55.5475		12.2971	57.4905					1.22357	1.23774	1.06663
9.8	14.1892	41.8069		17.6884	55.9277		12.8625	56.975					0.971657	0.973472	0.987858
10	13.268	39.9152		17.4285	55.9809		12.6629	56.3862					0.970405	0.557672	1.23979
10.2	13.0903	41.211		17.6487	56.9873		13.9396	58.079					0.961278	1.30147	1.13615
10.4	13.1984	40.6508		18.0795	57.236		14.1335	58.2223					0.701846	0.762387	0.628882
10.6	13.042	40.1239		17.4758	56.211		13.2637	55.2966					0.970784	0.855919	0.874824
10.8	12.6444	39.3143		17.695	54.2432		12.7128	51.1689					0.998799	1.02355	1.04697
11	11.0688	37.2053		18.0005	54.1167		11.1898	48.2008					0.982091	0.937798	0.911304
11.2	9.73974	35.8455		15.8895	49.4013		10.5286	44.8897					1.19747	1.2368	0.883225
11.4	8.64243	34.2634		15.9985	48.6137		10.5075	43.3511					0.983727	1.57779	1.50144
11.6	8.1617	34.0212		14.481	45.4239		8.51972	40.183					1.09483	1.01059	0.988607
11.8	7.08539	32.5771		13.195	41.8719		7.70683	38.8288					0.882257	0.963563	0.97264
12	6.50237	30.4384		12.9334	41.8577		7.63405	37.2912					0.950788	0.931314	0.876101
12.2	6.1697	29.0027		11.6915	38.6566		7.88783	35.6408					1.16177	1.0995	1.02064
12.4	5.81907	28.4316		10.7108	36.7795		7.15015	32.551					0.927637	0.949681	0.936428
12.6	5.06409	26.1943		10.6819	38.5279		6.25575	30.4804					0.964669	1.06231	1.1979
12.8	4.10649	24.3801		9.22677	35.9978		4.65081	28.4891					0.919564	0.958883	0.854417
13	3.84915	22.6947		8.5922	34.5599		3.70621	26.9554					0.973245	0.99286	1.04571
13.2	3.13117	21.1953		7.72875	32.933		3.85864	25.7561					0.831231	1.54967	1.13666
13.4	2.54562	20.6005		7.65139	31.7576		4.03573	25.4769					0.833467	1.27578	1.08147
13.6	2.33754	19.893		6.79302	30.4726		3.4097	25.0407					1.30416	1.37472	1.14846
13.8	1.63628	18.8537		5.55369	29.0059		2.85499	25.11					0.970655	1.00271	0.777741
14	1.29824	18.4541		4.53862	26.9962		2.71839	24.225					1.18624	1.24889	1.09544
14.2	0.896754	18.2048		3.37598	26.0798		2.60855	23.1852					0.926132	0.981605	0.939492
14.4	0.651358	17.3744		3.26588	25.9337		1.34625	22.4119					1.09295	0.958731	0.925239
14.6	-0.03449	16.472		3.32152	26.1775		1.82859	22.8467					1.01226	0.937996	0.808836
14.8	0.065995	15.0272		2.5369	24.8376		1.06552	21.3593					0.967918	1.07438	1.00104
15	-0.20435	14.4437		2.25877	24.0542		0.535138	21.2354					1.08232	1.00939	0.938556
15.2	-0.5734	14.2621		2.16018	23.9219		0.417264	21.4518					0.957064	0.796297	0.585328
15.4	-0.71958	13.7215		1.69884	23.4115		0.820027	22.7946					1.02647	1.48701	1.02722
15.6	-1.15252	13.658		1.35662	22.42		1.08306	23.3484					0.936799	1.01389	0.983764
15.8	-1.29648	13.3651		2.12512	22.1997		0.997134	22.9137					1.1661	0.988152	0.841318
16	-1.50189	13.4717		3.18036	22.3857		1.2755	25.1918					0.880558	0.961707	0.781513
16.2	-1.8881	13.2087		2.76143	22.3244		1.35303	24.4061					1.12207	1.17773	0.998084
16.4	-1.74631	13.2714		2.54798	22.0065		1.11148	24.0395					0.882104	0.984853	0.979027
16.6	-1.5202	13.7892		2.22094	20.8441		0.7304	23.2337					0.995896	1.12761	0.964908
16.8	-1.70468	13.0939		2.25443	21.0203		0.109347	22.7454					0.936359	1.05568	0.943072
17	-1.82865	13.4678		2.01628	21.3394		-0.63583	22.0153					0.920543	0.960298	0.882439
17.2	-1.8068	13.1766		2.6744	22.1135		-1.05268	21.2439					0.98215	0.993238	0.938743
17.4	-2.31999	12.5771		2.24048	22.4949		-0.80651	21.2375					1.03842	1.40572	0.984154
17.6	-2.23595	12.7195		2.55989	23.2732		-1.4962	21.4389					0.87134	0.936399	0.929825
17.8	-2.25974	12.767		1.87774	23.3853		-1.02198	21.9645					1.00468	0.991729	0.95371
18	-2.18207	12.5839		1.60302	22.0877		-0.36523	22.6961					0.864642	0.857468	0.918565
18.2	-2.02847	12.641		1.95614	23.2941		0.427679	24.5077					0.980299	1.03997	1.05548
18.4	-2.16905	12.4169		1.58485	22.9222		1.27912	25.6513					0.92651	0.974868	0.988286
18.6	-2.24844	11.9578		2.20623	23.4356		0.476002	23.371					0.99878	1.00867	1.0036
18.8	-2.59203	11.2727		1.95213	22.9131		0.053701	21.9243					1.13878	1.41962	0.993744
19	-3.03428	10.5199		1.7339	22.0351		-0.85708	20.9067					0.789666	0.966876	0.95297
19.2	-3.08248	10.6982		1.39306	21.7114		-0.87221	20.6833					0.908062	1.01583	0.821759
19.4	-2.96659	10.5219		0.775992	21.1069		-1.0849	19.7457					0.987105	1.03768	1.0021
19.6	-2.39998	10.8159		0.434138	21.1765		-0.80838	19.9109					1.05299	0.843408	0.958912
19.8	-2.66027	10.6799		0.535773	21.5682		-0.98395	19.5564					1.04961	0.873629	1.4841
20	-2.27554	11.4607		0.312862	21.0148		-1.06078	19.7912					0.865874	1.08537	0.967192
20.2	-1.71149	12.137		0.39858	21.7439		-1.57069	19.6055					0.978128	0.732256	0.455569
20.4	-2.38205	12.7436		1.03491	22.0448		-1.65685	19.5447					0.976234	-1.3442	2.12509
20.6	-2.0565	12.9745		0.357612	20.701		-1.91265	19.1223					0.853866	1.26003	1.03799
20.8	-2.12665	13.4102		0.577608	20.3693		-1.64698	18.7391					0.980535	1.12018	1.01479
21	-2.19943	13.107		0.02538	19.5176		-0.966	18.9844					1.00332	0.921873	0.922084
21.2	-2.18007	12.9013		0.500758	20.5128		-1.5003	18.7687					0.90042	0.973228	1.06238
21.4	-2.16488	13.0698		0.821046	20.5132		-2.19191	17.9266					0.965124	0.98665	1.00011
21.6	-2.35789	13.4764		0.434248	20.0882		-2.56456	17.8478					1.01029	0.980947	1.02265
21.8	-2.53615	13.9197		0.073869	19.6324		-2.17255	17.9781					1.00409	1.08727	1.31542
22	-2.04679	13.7812		0.293403	19.4202		-1.29399	17.8142					0.801927	0.895992	0.830248
22.2	-1.43822	13.8002		0.125985	19.2127		-0.98038	17.9334					0.96298	0.953238	0.982107
22.4	-1.69372	13.1371		0.234753	18.5174		-1.13313	17.5807					0.827322	0.778475	1.02832
22.6	-1.99974	12.8839		-0.44724	18.5579		-0.92479	17.1145					0.892074	0.844274	0.903666
22.8	-2.45642	12.3667		-0.27091	18.0698		-1.34801	16.8006					0.97115	0.992596	0.975127
23	-2.81009	12.1923		-0.44346	17.6641		-1.5265	16.672					0.960275	0.982984	0.962432
23.2	-2.82434	12.3035		-0.82295	16.9385		-2.08828	15.9901					1.01247	0.990179	1.17266
23.4	-2.72311	12.3429		-0.06748	16.8488		-1.7971	16.0238					0.906273	0.932566	0.929245
23.6	-2.78334	12.3765		-0.47044	18.8622		-1.62318	17.9427					0.924554	1.02591	0.977801
23.8	-2.63452	12.8516		-0.54951	19.0061		-1.89365	18.2374					0.957964	1.14166	0.95574
24	-2.17733	13.199		-0.16277	19.0515		-0.91275	19.2018					0.910049	0.737718	-0.13944
24.2	-1.91455	13.8025		-0.21691	18.3719		-0.28107	19.1912					0.984183	1.02935	0.99394
24.4	-1.74244	13.5495		-0.44695	16.4897		-0.29103	18.4386					0.990581	0.99091	0.926333
24.6	-2.21344	13.3287		-1.13749	15.5069		-0.34846	18.8456					0.997499	0.906437	0.90154
24.8	-2.5155	12.6966		-1.33155	14.852		-0.4858	17.608					1.0794	0.992365	0.917959
25	-2.3318	11.9295		-1.24467	15.3622		-1.58155	16.8786					1.00953	1.16809	1.18983
25.2	-2.27798	12.284		-1.10499	15.7646		-2.50466	16.7692					1.05794	0.992784	1.03942
25.4	-2.27505	11.9831		-0.67698	16.0487		-3.15252	16.402					0.969699	0.817814	1.13194
25.6	-2.34628	12.6234		-1.24844	15.2917		-3.32764	16.488					0.994313	1.00464	0.939852
25.8	-2.52047	12.6297		-1.36532	14.9652		-3.02587	15.6473					0.907032	1.20695	1.11555
26	-1.90589	12.7179		-1.58946	15.5568		-2.55947	14.9613					0.959839	0.950854	0.98988
26.2	-1.367	13.0056		-1.46099	16.5997		-2.70715	13.8884					1.01106	1.28608	1.02792
26.4	-1.50561	12.7751		-0.1732	16.9055		-2.83782	13.6379					1.0713	1.01379	1.00861
26.6	-1.96427	12.374		-0.01996	16.6917		-2.46103	13.7659					1.06418	1.11334	0.923661
26.8	-2.0743	12.0304		0.566191	16.3051		-1.62841	14.4266					0.885814	1.22123	1.06901
27	-2.07934	12.837		0.977815	16.7431		-1.66178	15.0288					0.962469	1.00575	0.974123
27.2	-2.25333	12.6569		0.349902	15.9784		-1.69709	14.8542					1.08734	0.9923	1.06674
27.4	-2.30135	11.8721		0.851297	16.5585		-1.14948	15.508					0.937176	1.10499	0.794493
27.6	-2.2999	11.8762		0.884085	16.9388		-0.66724	16.6597					0.993515	0.991115	1.05001
27.8	-2.19767	12.381		0.400425	16.5445		-0.02848	17.3154					0.947123	0.978231	0.959244
28	-2.44468	13.5873		-0.02879	15.958		-1.18712	17.0267					0.854117	1.23515	1.00617
28.2	-2.1901	13.5124		-0.6234	15.8293		-0.88205	16.0149					0.953261	1.01021	0.982698
28.4	-2.1572	12.7753		0.084323	16.8964		-0.71462	15.5778					1.03625	1.00915	0.99736
28.6	-1.92614	11.9515		0.325015	18.5239		-1.41365	14.8515					1.00314	1.00538	0.934339
28.8	-2.25669	11.3116		0.796874	18.1914		-2.33119	13.2193					1.02869	1.39158	0.994996
29	-2.41748	11.0024		1.07585	17.4104		-2.24135	12.9095					0.979658	0.990227	0.990147
29.2	-2.48962	10.382		0.945817	17.441		-2.47762	13.0004					0.969271	1.02388	1.03593
29.4	-2.27827	10.3502		1.00851	17.2224		-1.23126	13.9167					1.00369	0.980698	1.01673
29.6	-2.38445	10.2067		0.789595	16.8322		-0.42388	15.3225					1.00279	1.01417	1.00195
29.8	-2.79	10.1131		0.75507	16.6441		0.113573	16.7119					0.949075	0.999186	0.946341
30	-3.02429	9.91692		0.992273	16.4154		0.341446	17.4001					0.805768	0.864485	0.791982
30.2	-2.31618	10.2368		-0.00325	16.3773		0.277383	17.645					0.936035	1.01942	1.05291
30.4	-2.17057	12.2015		0.002043	15.9608		0.219475	17.8986					1.07173	0.617763	0.930669
30.6	-1.73203	12.1895		-0.01927	15.5571		0.224839	17.1625					1.08954	0.90793	0.970988
30.8	-1.47728	13.5626		0.553041	15.2335		-0.7603	16.7098					1.04745	0.993462	1.00185
31	-1.55057	12.813		0.95406	15.2276		0.106814	17.6111					0.937656	0.956991	0.926299
31.2	-1.9506	11.8086		1.31368	15.6731		-0.41824	16.026					1.17097	1.05392	0.857398
31.4	-2.39567	11.2043		1.08333	15.8405		-0.24902	16.3527					0.899829	1.09994	0.96219
31.6	-2.78879	10.7104		0.834737	15.3029		-0.71298	15.8511					0.985858	0.955293	0.97299
31.8	-2.63481	10.3379		0.438004	15.5322		-0.80618	15.3025					0.898187	1.06285	0.993719
32	-2.6163	10.8294		-0.00412	15.7104		-1.46472	15.3894					0.902752	1.04797	0.925743
32.2	-2.53352	11.1485		0.064366	15.9254		-1.43343	14.6536					1.02456	1.02819	1.04087
32.4	-1.93598	10.9898		0.477702	16.0003		-1.16168	14.8628					1.00939	1.04337	1.00663
32.6	-1.85905	11.7416		1.47707	16.831		-0.53191	14.3442					1.03211	0.986095	1.09218
32.8	-1.50222	12.4404		0.675877	16.7442		-0.46217	14.7072					0.998661	0.939737	1.13194
33	-1.36334	12.1315		-0.19689	17.0411		-0.47123	14.7005					1.00931	1.00564	0.872551
33.2	-1.33677	12.3694		-0.13704	17.8087		-0.53123	14.2427					1.0407	1.46353	0.997176
33.4	-1.03849	13.0195		-0.2693	16.6027		-1.21969	14.7147					1.12518	1.14829	0.950514
33.6	-0.90365	12.4259		-0.02101	16.119		-1.37222	14.4717					0.991107	1.07669	0.940217
33.8	-1.31817	11.6504		0.314322	15.3737		-1.9339	14.0608					0.982356	1.04898	0.976491
34	-1.4147	10.9731		0.568252	15.2175		-2.31168	14.1137					0.952981	0.947409	1.05661
34.2	-1.07226	11.5174		-0.46315	14.4931		-2.78363	13.375					0.937591	1.07518	0.981549
34.4	-1.35202	11.756		-0.24728	14.4333		-2.45422	13.5329					0.991154	1.03977	1.01004
34.6	-1.38853	11.2211		-0.80356	14.2854		-2.49073	13.8563					0.928054	1.16301	1.06609
34.8	-1.19744	10.7263		-1.30436	14.5756		-2.7597	13.9661					1.00416	1.04062	1.14636
35	-1.16429	10.7399		-0.78717	14.2263		-2.44089	14.7475					0.996588	1.07435	0.979275
35.2	-1.12498	10.7761		-1.00485	14.4151		-2.11231	15.4772					0.995058	0.750601	0.995085
35.4	-0.75366	11.0163		-0.3442	14.7205		-2.05829	15.6546					0.958358	0.976545	1.06299
35.6	-0.46062	11.8163		0.149218	16.1751		-2.029	16.007					0.9887	1.02676	0.977241
35.8	-0.12929	12.2943		0.191057	15.5486		-1.69069	17.8023					0.97476	1.18619	0.965967
36	-0.16621	11.9483		0.839826	15.9474		-1.57147	18.418					0.934968	1.04784	0.979395
36.2	-0.49581	11.5541		0.786475	15.2437		-1.46395	17.3918					1.00297	0.990289	0.908394
36.4	-0.97123	10.8832		1.16979	15.3315		-1.2055	16.9801					0.986689	0.987498	0.998112
36.6	-1.30466	10.3807		0.439688	15.265		-1.63996	17.0032					1.02075	1.36186	1.41853
36.8	-1.24074	10.7095		-0.10563	14.9798		-0.99272	17.3459					0.961624	0.918873	0.758782
37	-1.67864	10.8367		0.586789	14.7171		-0.77649	17.9045					0.947786	0.966994	0.961362
37.2	-1.58469	10.7739		0.579049	14.6448		-1.0186	16.3002					1.02055	0.989878	0.988588
37.4	-1.39538	10.5549		-0.43844	14.2759		-1.17019	16.1923					0.963176	1.00609	0.976028
37.6	-1.03612	10.5243		-0.32636	14.0553		-1.13789	16.1244					0.988386	1.31529	1.01997
37.8	-0.43001	11.1546		-0.12356	14.1522		-1.25897	15.3431					0.983766	0.998161	0.984361
38	-0.43616	12.2009		0.237117	14.0974		-1.86131	14.494					1.00128	1.11718	0.943094
38.2	-0.70845	11.8532		0.784793	13.5992		-1.79175	13.3594					0.998027	0.992591	1.00779
38.4	-0.55154	11.5701		0.843368	14.5185		-1.50042	13.4274					0.974739	0.982748	0.985917
38.6	-0.98711	12.0168		-0.23746	14.143		-1.15072	14.091					0.98853	1.0621	0.779752
38.8	-1.2167	11.4257		-0.01862	14.7036		-1.4502	14.4					0.977883	0.982031	1.00605
39	-1.60644	11.0166		-0.20282	14.7253		-1.59858	13.4568					1.04156	1.03237	0.96094
39.2	-1.55929	10.9065		-0.35753	14.8758		-1.2865	13.4717					0.955017	0.958851	0.946518
39.4	-1.9766	10.5028		-0.75514	14.9729		-1.59933	12.7344					1.13474	1.16107	1.12019
39.6	-2.02477	10.4378		-0.15512	14.65		-1.70298	12.9867					0.998003	0.98346	1.22807
39.8	-1.04528	12.4624		0.009285	13.921		-1.0843	14.3604					0.96659	0.960948	0.944624
													1.00463	1.00751	1.02574
													1.02086	0.94294	0.867119
													1.0075	0.994198	0.982428
													0.946266	1.00212	0.928326
													1.00432	0.999511	0.971989
													1.01704	1.00174	0.971298
													0.870426	1.05727	0.872375
													0.926985	1.0897	0.990093
													0.964536	0.987264	0.98622
													0.99046	0.96992	1.01932
													0.961194	1.02733	0.948191
													1.00463	1.00693	0.992828
													0.988107	0.960302	0.983855
													1.07343	1.20855	0.93837
													0.993333	0.90545	0.991893
													1.00857	1.00454	0.992584
													1.04034	0.982488	0.986723
													1.02598	1.07437	0.885072
													0.946185	1.06573	0.788189
													1.02124	1.01676	1.00284
													0.986274	0.995643	0.993235
													1.05089	1.09921	0.979581
													1.05816	0.948914	0.858048
													0.924227	1.12716	1.01791
													1.01567	1.02376	1.26219
													1.01706	1.02272	0.942822
													0.919625	1.01428	0.919677
													1.13024	1.02507	1.00019
													0.984797	1.0297	0.970616
													0.99256	1.00702	0.994212
													1.06602	1.08417	0.954143
													1.01261	0.984966	1.01151
													0.997029	1.77147	0.641841
													0.98573	0.934001	0.941044
													0.925381	0.976317	0.980064
													0.900852	0.586784	0.652048
													0.990494	0.901364	0.979921
													0.97778	1.00901	1.00857
													0.841799	0.950409	0.94792
													0.980091	1.00761	0.987729
													0.994122	1.00079	0.974722
													1.00344	0.967148	1.01199
													0.886311	1.05032	1.02834
													0.993936	0.947251	1.22332
													0.999554	1.05051	0.990106
													1.02219	1.00969	0.980882
													0.968717	0.99855	0.92091
													0.920832	1.04757	0.996497
													0.923933	1.06485	0.928395
													1.05152	0.935021	0.825732
													0.997842	1.00881	1.03068
													0.935785	0.964764	0.99543
													1.00043	1.00463	0.953473
													0.994691	1.00348	0.934381
													0.937938	0.984804	0.979297
													1.04383	1.13943	1.00281
													0.987969	0.995026	0.987633
													1.02655	0.938344	0.996913
													0.954383	1.15641	0.902679
													0.976994	0.991072	0.964944
													1.03522	1.06375	0.905873
													0.95719	1.02398	0.978112
													1.00653	0.9951	1.01727
													1.02519	1.01908	0.975391
													1.0048	0.991984	0.991759
													0.947058	1.08018	1.04829
													1.00216	1.0122	0.986121
													1.02122	1.04662	0.968662
													0.938844	1.08173	1.03728
													0.997237	0.986217	0.977944
													0.976988	1.00293	0.927064
													0.988041	0.967749	0.995473
													1.25672	1.06902	1.19517
													1.45682	1.12026	0.969624
													1.05048	1.10695	0.978026
													0.950169	0.998953	0.97011
													0.977981	0.925064	1.05949
													1.04783	1.06922	1.05506
													1.02407	0.989195	1.00412
													0.984777	0.989432	0.844461
													0.999752	1.00792	0.997183
													1.00554	1.00119	0.993822
													0.987941	1.00056	0.948475
													0.997832	0.99285	0.982506
													1.04634	1.08109	1.01794
													0.985251	0.979953	0.991756
													1.01513	1.10766	0.978971
													0.959926	1.19915	1.02115
													1.01574	0.944666	0.979959
													0.951407	0.952422	0.798746
													0.974723	0.974129	1.00272
													1.01057	1.01012	0.995979
													0.982661	1.02197	1.02469
													1.03655	1.05859	1.08367
													0.986394	1.0609	1.01377
													1.11958	1.02134	0.991236
													0.941818	1.07556	0.883663
													0.82553	1.23607	1.27078
													0.975017	0.890167	1.15855
													1.00122	0.997132	1.01462
													0.992854	0.994426	0.989411
													0.948472	0.659652	1.01123
													0.994462	0.997719	0.9998
													0.955436	0.890728	0.990558
													0.992824	1.00387	0.911146
													0.988965	1.01707	0.959916
													0.992579	1.02047	1.00442
													0.936069	1.16812	1.00019
													1.00548	1.00172	1.00704
													1.13086	1.14359	1.0149
													1.02003	0.865572	0.974622
													0.971416	1.01348	0.956728
													0.973862	0.965838	1.05762
													0.953485	1.04563	0.943246
													1.01628	1.0133	1.08987
													1.00478	1.03088	1.00574
													1.07899	1.03141	0.995018
													0.924461	0.992238	0.926062
													1.04261	0.985539	0.942781
													1.05425	1.33024	1.10122
													1.00064	1.02816	0.982715
													0.942469	1.05689	0.987308
													0.935259	1.0805	0.941175
													0.993012	1.0165	0.961099
													0.991777	1.06516	0.99805
													0.931801	1.09576	0.864033
													1.00424	1.06447	1.05855
													0.981921	1.03725	1.01815
													1.04385	1.07281	1.00177
													1.00255	0.952262	0.942705
													0.981918	1.00275	0.997408
													0.998564	1.17057	1.01299
													0.99465	0.981276	0.955278
													1.00588	1.0264	0.978361
													0.996024	1.07918	1.18816
													1.0011	0.994306	1.00222
													0.998002	1.0267	0.97422
													1.02496	1.00083	0.931903
													0.99994	0.95076	0.956694
													1.02731	0.949655	0.962531
													1.10637	1.10309	0.979593
													1.10245	1.06217	1.00493
													1.20263	1.06822	1.0449
													1.05424	1.61313	0.998228
													1.0173	0.984386	1.0374
													1.01031	1.00676	0.996332
													1.0093	1.04362	1.06727
													1.05253	1.0653	0.992901
													1.01055	0.952658	0.988095
													1.00248	0.94047	0.963971
													1.01699	1.06027	0.976283
													0.959288	1.02452	0.996144
													1.00197	0.935007	0.895327
													1.0019	1.34655	1.04483
													0.963003	0.935755	0.920805
													1.0389	1.2457	1.02336
													0.984749	0.847922	0.978709
													1.00161	0.964264	0.909311
													0.985532	0.986232	0.961532
													0.819726	1.3136	0.892772
													1.15643	2.13786	1.01626
													0.995642	1.00764	0.957809
													1.18441	1.12777	1.01489
													0.963301	0.796149	0.764853
													0.993492	1.02914	1.01838
													0.988276	0.955655	1.0013
													0.978888	0.926182	0.938359
													1.02281	1.03005	1.00717
													1.01215	1.0246	0.993454
													1.0734	1.06443	1.05349
													0.965618	0.931152	0.995274
													0.985192	0.983799	0.99522
													0.996032	0.984992	0.986014
													0.980808	1.00291	0.965664
													0.993381	0.953873	0.919028
													1.01018	0.91953	0.959789
													1.01687	1.05504	1.09847
													1.00138	1.01159	1.00637
													1.00782	0.985732	0.986744
													1.00708	0.995408	0.986841
													0.988361	1.00272	1.00148
													0.980663	1.02981	0.996993
													0.999272	0.996442	1.01541
													1.02076	0.963281	0.840028
													1.01165	1.02576	1.04904
													1.00059	1.00425	0.976262
													0.987553	1.02749	0.985746
													1.0061	0.99635	1.01525
													0.888719	1.29133	0.958967
													0.997882	0.983626	0.980694
													1.01093	1.03688	0.944106
													0.925789	1.26093	1.26355
													0.988062	0.956488	0.958007
													0.98059	0.994345	0.990125
													0.971787	1.01881	0.895741
													1.00903	1.04436	1.13328
													1.01383	0.984579	0.848169
													1.0309	0.998823	0.98531
													1.00799	0.928052	0.912706
													0.953638	0.972823	0.979255
													1.00407	1.00698	1.0027
													1.02247	1.00249	0.998916
													0.96392	0.940885	0.995984
													0.982711	0.982532	1.05849
													1.02234	1.05042	0.974283
													1.14128	1.35426	0.908175
													1.03321	1.0357	1.05066
													1.01399	0.924155	0.894662
													0.99157	0.98648	0.971982
													0.978118	1.03386	1.02074
													1.02254	1.01738	0.961949
													0.987151	1.00607	0.987968
													1.01181	1.03779	0.989182
													1.01457	1.06351	1.22734
													1.04783	1.01297	1.19457
													0.999832	1.00036	0.977779
													0.923665	1.08881	0.954273
													0.9854	0.951974	0.891026
													1.11691	1.05027	1.11946
													1.02417	0.968911	0.912492
													1.25445	1.1108	0.984283
													1.00828	0.984378	0.988703
													1.02865	1.01045	0.903719
													1.14179	1.00235	1.01321
													1.06321	1.06047	0.999982
													0.953414	1.00576	0.951984
													1.0009	0.996433	1.03583
													0.983619	0.949211	0.967118
													0.900209	0.861436	1.03996
													0.972377	0.968791	0.978755
													0.984042	1.00147	1.15675
													0.960962	0.986782	0.995704
													0.951118	0.994232	0.874477
													1.1126	1.01786	1.25798
													0.899588	0.909455	0.945083
													0.99763	1.01764	1.01778
													1.17863	0.907053	0.988514
													1.01782	1.12152	1.02585
													1.01901	0.679463	0.832694
													0.990355	0.752759	1.06752
													0.999028	1.00514	1.01861
													1.04392	1.01605	1.01974
													1.01996	1.11471	0.994427
													0.940239	0.974825	0.912667
													0.860768	1.03048	0.99381
													0.983804	1.01388	0.962233
													0.989559	1.0066	0.997166
													1.2536	0.90391	0.891928
													0.607451	0.865299	0.911774
													0.822503	0.803137	0.918872
													1.00803	0.875627	0.967442
													0.994865	0.858133	0.957878
													1.07078	0.999325	0.922565
													1.04331	0.992988	0.990065
													1.89641	0.633306	1.22824
													0.981193	0.982187	0.946547
													0.874147	0.668975	1.01724
													0.978828	0.995443	0.824595
													0.9129	0.082267	0.163634
													1.10538	1.01399	1.18116
													0.336786	1.32143	1.26594
													1.36505	0.95444	0.971184
													1.14306	0.960889	0.99466
