# Supplementary material for: Astrocytic chloride is brain state dependent and modulates inhibitory neurotransmission in mice
Source: Nat Commun. 2023 Apr 4;14:1871. doi: 10.1038/s41467-023-37433-9 (PMC10073105; doi:10.1038/s41467-023-37433-9)
Supplement: Supplementary file 4 — Source Data [file 41467_2023_37433_MOESM4_ESM.zip › Source Data Figure 5.xlsx]

## Sheet: Figure 5c
mClY upon Mucimol puff (deltaF/F)
Time (sec)	Stimulus	mean	SD
-10.2		101.17	2.90735
-9.9		98.5531	1.35215
-9.6		99.2681	1.57757
-9.3		97.4885	4.57882
-9		96.5707	0.975197
-8.7		98.1863	0.19222
-8.4		99.3744	1.25118
-8.1		100.336	0.356012
-7.8		97.7962	2.21375
-7.5		102.199	1.36927
-7.2		101.064	4.33422
-6.9		102.5	0.872845
-6.6		97.7066	1.8723
-6.3		98.8326	0.535185
-6		100.842	1.84166
-5.7		101.187	1.53745
-5.4		100.02	1.99627
-5.1		100.361	1.41052
-4.8		99.116	1.20388
-4.5		98.6705	2.68817
-4.2		96.7085	0.940178
-3.9		98.4519	0.823769
-3.6		99.3907	1.81784
-3.3		99.9003	1.54685
-3		98.4887	0.420096
-2.7		102.245	3.06305
-2.4		100.131	0.877662
-2.1		98.9655	1.81352
-1.8		99.7193	1.11862
-1.5		99.8729	1.76423
-1.2		99.6035	3.43191
-0.9		100.475	0.955537
-0.6		102.073	1.70413
-0.3		100.683	2.71691
0	140	101.017	3.50844
0.3	140	100.192	3.24435
0.6	140	101.03	3.59964
0.9	140	101.345	3.60306
1.2		102.858	3.63789
1.5		107.944	9.6309
1.8		102.891	12.3647
2.1		103.146	9.42162
2.4		107.544	16.9077
2.7		110.072	4.57187
3		106.478	12.3558
3.3		105.056	15.3142
3.6		106.658	12.0144
3.9		109.451	14.1604
4.2		110.241	10.5791
4.5		113.208	6.17106
4.8		112.063	9.13557
5.1		105.107	13.9479
5.4		111.528	5.50146
5.7		113.496	6.82252
6		111.001	7.52171
6.3		108.999	10.615
6.6		106.635	9.02137
6.9		106.036	8.14142
7.2		110.802	3.96011
7.5		106.5	5.68271
7.8		105.694	8.7799
8.1		105.463	8.07681
8.4		103.318	8.68226
8.7		103.599	6.2105
9		102.122	5.55729
9.3		103.925	6.96759
9.6		104.914	6.92926
9.9		100.521	4.5387
10.2		103.52	4.95091
10.5		103.515	4.05187
10.8		104.649	2.79867
11.1		103.369	6.11358
11.4		108.186	8.15922
11.7		108.882	11.6096
12		105.895	7.0615
12.3		105.053	6.87885
12.6		106.067	7.85666
12.9		106.065	9.32688
13.2		105.922	9.19139
13.5		103.71	6.9637
13.8		100.946	7.45064
14.1		103.571	3.19577
14.4		106.013	8.22357
14.7		102.972	7.63601
15		106.83	5.49764
15.3		105.871	6.77463
15.6		104.74	1.37456
15.9		100.952	5.84167
16.2		100.249	4.97137
16.5		100.303	6.26633
16.8		102.141	3.59246
17.1		99.6707	4.63509
17.4		103.31	3.42381
17.7		102.42	4.84411
18		99.7479	4.20877
18.3		105.028	9.34152
18.6		101.481	7.96419
18.9		103.543	5.14265
19.2		104.206	5.3015
19.5		102.31	5.49937
19.8		102.089	5.8018
20.1		100.656	2.86523

## Sheet: Figure 5d
Amplitude mClY Muscimol (deltaF/F)
-27
-9
-38
-19
-30
-20
-14
-12
-13
-15
-34
-59
-39
-35

## Sheet: Figure 5e
Duration mClY Muscimol (sec)
8.4
7.8
10.5
15
7.8
14.7
7.2
9
6.3
9.6
5.1
5.4
6.9
6.3
5.4

## Sheet: Figure 5g
MQAE upon Muscimol puff (deltaF/F)
Time (sec)	puff	mean	SD
30		100.305	4.97664
30.3		99.9545	5.36592
30.6		100.99	6.34122
30.9		101.208	4.74268
31.2		100.664	5.04224
31.5		100.553	5.60783
31.8		101.026	6.04949
32.1		99.6265	6.30941
32.4		100.21	4.73035
32.7		100.546	4.24575
33		100.689	6.29668
33.3		100.668	5.75051
33.6		101.715	5.16443
33.9		100.821	6.56658
34.2		99.525	4.64229
34.5		100.392	5.18635
34.8		99.9687	5.52579
35.1		100.175	4.97934
35.4		99.9937	4.9256
35.7		100.356	5.76054
36		100.651	7.15549
36.3		99.5818	5.30844
36.6		100.093	5.6876
36.9		100.704	5.68773
37.2		100.083	5.92429
37.5		100.009	5.05623
37.8		99.3042	5.88513
38.1		99.5845	5.37208
38.4		101.267	6.08077
38.7		100.921	5.46733
39		100.54	6.74097
39.3		100.178	5.37045
39.6		101.149	6.13551
39.9	140	99.4793	6.26907
40.2	140	98.2278	5.95509
40.5	140	98.2992	12.3171
40.8	140	103.605	12.1993
41.1		106.741	10.555
41.4		107.499	10.5108
41.7		107.835	9.26146
42		108.769	8.60162
42.3		109.479	8.93529
42.6		109.144	8.13965
42.9		109.941	8.63138
43.2		109.311	8.80376
43.5		109.639	8.1914
43.8		108.884	7.53685
44.1		108.415	7.42098
44.4		108.755	8.70101
44.7		106.874	7.61117
45		106.639	8.56604
45.3		106.978	7.81057
45.6		106.139	8.06862
45.9		105.911	7.38396
46.2		106.022	8.6423
46.5		105.993	7.68877
46.8		105.185	8.32096
47.1		105.889	10.0717
47.4		105.417	8.29444
47.7		105.182	9.92607
48		105.388	8.31242
48.3		105.506	8.78602
48.6		104.919	8.2353
48.9		104.494	7.64556
49.2		104.896	7.50648
49.5		103.822	9.26365
49.8		105.735	9.11513
50.1		103.302	8.06044
50.4		104	8.64053
50.7		103.573	6.3964
51		103.748	7.3812
51.3		103.332	7.75084
51.6		102.51	7.66677
51.9		102.396	7.61725
52.2		102.653	6.51349
52.5		101.991	8.65015
52.8		103.662	8.61095
53.1		102.644	8.43039
53.4		102.279	8.43289
53.7		101.987	6.75952
54		102.077	9.28339
54.3		102.389	7.66913
54.6		102.065	8.40378
54.9		101.721	6.92947
55.2		101.082	7.15299
55.5		100.409	6.84181
55.8		100.811	6.14144
56.1		100.146	6.22565
56.4		101.786	7.81254
56.7		102.256	6.70882
57		102.09	8.36318
57.3		102.665	9.30772
57.6		101.735	7.31764
57.9		101.386	7.72792
58.2		101.57	6.26078
58.5		101.295	8.41152
58.8		101.085	7.05839
59.1		100.93	8.67535
59.4		102.276	8.02345
59.7		101.032	8.10957
60		100.388	7.57992

## Sheet: Figure 5h
MQAE
Amplitude GABA (deltaF/F)	Amplitude Muscimol (deltaF/F)
11	40.8717
26	19.1624
27	31.2872
23	9.51122
2.4	28.3087
5.7	11.2195
6.6	14.0058
5.1	15.2425
28	19.3592
9	21.2478
19	13.0658
25	19.8676
6	21.5285
17	18.064
14	27.1212
7	16.3031
13	12.1411
11	17.5377
	8.60892
	24.157
	16.0955
	15.1519
	10.9943
	21.7761
	25.963
	6.34535
	34.4
	15
	32
	54
	24
	40
	34
	5
	24
	16
	26
	23
	20
	31
	19
	30
	15
	13
	12
	20
	20
	14
	14
	9
	7
	8
	12
	16
	5
	9
	7
	10
	5
	11
	16
	17
	23
	9
	5
	8
	8
	10
	9
	9
	10
	7
	17
	11
	11
	16
	24
	6
	11
	12
	33
	23
	35
	17

## Sheet: Figure 5i
MQAE
Duration GABA (sec)	Duration Muscimol (sec)
15.3	10.8
25.8	6.9
22.5	7.8
32.7	3.9
15.6	21.3
28.8	8.1
27.6	12.3
27.3	9
19.8	8.1
9	9.9
5.4	12
9	10.8
8.7	9.3
5.4	8.4
3.3	11.4
5.4	6.9
4.2	6.6
6	4.2
	5.4
	7.8
	7.5
	10.2
	4.2
	16.2
	15
	7.5
	17.7
	22.5
	29.4
	30.6
	29.7
	28.5
	30
	27.9
	31.5
	23.1
	23.1
	24.9
	14.1
	29.7
	23.4
	22.5
	15.3
	21.3
	13.5
	13.8
	15.6
	13.5
	26.4
	9.9
	12.9
	13.8
	12.6
	15.3
	7.2
	7.2
	11.1
	7.5
	6.3
	8.1
	9.6
	15.9
	17.4
	11.7
	14.4
	12.9
	13.2
	29.1
	11.4
	6.3
	11.4
	12
	15
	7.5
	24
	14.4
	27
	8.4
	12.3
	10.2
	22.2
	22.5
	19.5
	21.3

## Sheet: Figure 5j
MQAE upon aCSF puff
Time (sec)	mean	SD
-2.7	-100.396	3.86475
-2.4	-98.9829	2.77702
-2.1	-98.5626	4.4372
-1.8	-100.829	3.34125
-1.5	-99.9935	3.68743
-1.2	-99.6679	3.39141
-0.9	-100.219	4.21806
-0.6	-101.349	3.38346
-0.3	-99.0725	3.31009
0	-97.9288	5.19824
0.3	-98.4368	4.56997
0.6	-79.6944	19.6468
0.9	-92.8042	13.2249
1.2	-95.3498	12.8099
1.5	-94.7938	10.5124
1.8	-97.0401	10.6387
2.1	-96.0162	8.1795
2.4	-97.6322	11.2614
2.7	-96.6537	8.01824
3	-99.9367	9.14453
3.3	-96.4909	6.71654
3.6	-98.0376	8.27637
3.9	-98.8906	7.24592
4.2	-98.8048	7.34579
4.5	-98.9058	5.23336
4.8	-97.8625	7.01386
5.1	-97.7417	5.37425
5.4	-97.8586	5.68376
5.7	-98.5657	6.75973
6	-98.9599	7.00172
6.3	-99.9178	4.82749
6.6	-98.2277	7.46423
6.9	-98.9702	6.10441
7.2	-97.5829	7.02043
7.5	-98.1913	4.84211
7.8	-97.3829	5.40956
8.1	-99.7317	7.55055
8.4	-100.441	7.40935
8.7	-98.9586	7.6158
9	-98.7405	5.12347
9.3	-99.6007	5.50444
9.6	-98.2601	5.64627
9.9	-99.8599	6.20054
10.2	-97.6127	6.05217
10.5	-99.4531	5.81167
10.8	-101.336	6.73025
11.1	-99.2872	4.60394
11.4	-98.2109	5.712
11.7	-98.7922	7.60738
12	-97.8579	6.4124
12.3	-98.4245	7.84028
12.6	-96.7972	4.96148
12.9	-98.5028	6.13617
13.2	-96.9822	4.9512
13.5	-97.5214	5.09452
13.8	-99.6609	6.6421
14.1	-98.4116	7.0177
14.4	-98.2778	6.18938
14.7	-99.0847	4.78885
15	-100.294	5.6396
15.3	-97.4402	5.65991
15.6	-98.0247	6.3825
15.9	-100.691	6.1711
16.2	-99.7423	6.03632
16.5	-97.7489	6.62471
16.8	-99.0945	5.50275
17.1	-98.0705	6.01014
17.4	-97.7969	7.17593
17.7	-97.6449	6.02332
18	-98.6868	4.30216
18.3	-98.9016	6.22568
18.6	-96.6107	6.38901
18.9	-99.5594	5.41078
19.2	-98.7186	5.96319
19.5	-99.6005	8.83356
19.8	-97.6304	6.93928
20.1	-97.7903	6.06142

## Sheet: Figure 5k
MQAE
Amplitude upon aCSF puff (deltaF/F)
-26
-19
-59
-60
18
0
-18
11
-13
-30
-52
-20
44
-7
-19
-26
-22
-8
-17
-8
15

## Sheet: Figure 5l
MQAE
Duration upon aCSF puff sec
2.4
0.3
0.6
0.9
1.2
0
1.8
0.9
1.8
1.8
1.2
1.8
1.8
1.2
1.5
2.7
0.6
0
0.6
0.9
1.5
