# Supplementary material for: Astrocytic chloride is brain state dependent and modulates inhibitory neurotransmission in mice
Source: Nat Commun. 2023 Apr 4;14:1871. doi: 10.1038/s41467-023-37433-9 (PMC10073105; doi:10.1038/s41467-023-37433-9)
Supplement: Supplementary file 4 — Source Data [file 41467_2023_37433_MOESM4_ESM.zip › Source Data Figure S1.xlsx]

## Sheet: Figure S1a
Freequency distribution				scatter plot
Bin Center	awake YFP relative frequency	sleep YFP relative frequency		mean awake (deltaF/F)	mean sleep (deltaF/F)
-1.6	7	0		-0.783587	-0.70305
-1.4	28	8		1.91313	0.92755
-1.2	133	38		-0.128391	-0.0888898
-1	894	117
-0.8	1332	297
-0.6	938	1480
-0.4	1548	3880
-0.2	9376	6966
0	7501	8353
0.2	2558	8846
0.4	1124	7756
0.6	888	5052
0.8	435	2860
1	200	1451
1.2	241	802
1.4	119	366
1.6	26	192
1.8	0	86
2	0	100
2.2	0	44
2.4	0	1
2.6	0	3
2.8	0	2
3	0	3
3.2	0	5
3.4	0	5
3.6	0	12

## Sheet: Figure S1b
Freequency distribution				scatter plot
Bin Center	awake autofluorescence relative frequency	sleep autofluorescence relative requency		mean awake (deltaF/F)	mean sleep (deltaF/F)
-2.6	0.0368609	0		0.182203	-0.170097
-2.4	0.0221166	0		0.451568	-0.230816
-2.2	0.0184305	0
-2	0.0589775	0.0517931
-1.8	0.143758	0.280939
-1.6	0.32069	0.954249
-1.4	0.659811	2.36365
-1.2	1.08003	4.44479
-1	1.51867	6.5432
-0.8	2.66504	8.32143
-0.6	4.58181	10.0824
-0.4	6.49489	11.1999
-0.2	9.11939	11.7429
0	10.5127	11.1198
0.2	11.9577	10.2488
0.4	12.6138	8.13309
0.6	10.8261	5.57169
0.8	9.45483	3.79973
1	6.50964	2.2993
1.2	4.76243	1.24147
1.4	3.06683	0.627796
1.6	2.01629	0.321745
1.8	0.921523	0.1852
2	0.501309	0.164796
2.2	0.0884662	0.172644
2.4	0.0479192	0.0753355
2.6	0	0.0141254
2.8	0	0.0266813
3	0	0.0125559
3.2	0	0
3.4	0	0
3.6	0	0
3.8	0	0
4	0	0
4.2	0	0

## Sheet: Figure S1c
YFP trace							autofluorescence
time (sec)	YFP trace (deltaF/F)		time (sec)	sleep	wake		time (sec)	autofluorescence trace (deltaF/F)		time (sec)	sleep	wake
1480.53	1.26692		1480	10	0		1701.27	-0.633936		1700	10	0
1482.48	0.950753		1490	10	0		1703.23	-1.20188		1710	10	0
1484.43	1.45372		1500	10	0		1705.18	1.35089		1720	10	0
1486.39	1.71057		1510	10	0		1707.13	0.170106		1730	10	0
1488.34	1.05684		1520	10	0		1709.09	-0.648939		1740	10	0
1490.29	1.11269		1530	10	0		1711.04	-0.729202		1750	10	0
1492.25	1.17775		1540	10	0		1712.99	0.329636		1760	10	0
1494.2	1.31721		1550	10	0		1714.95	-1.38048		1770	10	0
1496.15	1.26372		1560	10	0		1716.9	-1.00217		1780	10	0
1498.11	1.18894		1570	10	0		1718.85	1.07589		1790	10	0
1500.06	1.17785		1580	10	0		1720.81	-1.49788		1800	10	0
1502.01	1.32762		1590	10	0		1722.76	-0.340861		1810	10	0
1503.97	0.915038		1600	10	0		1724.71	-0.852892		1820	10	0
1505.92	1.16906		1610	10	0		1726.67	-0.706492		1830	10	0
1507.87	0.759757		1620	10	0		1728.62	-0.88944		1840	10	0
1509.83	0.821252		1630	10	0		1730.57	0.452858		1850	10	0
1511.78	1.22309		1640	10	0		1732.53	0.98545		1860	10	0
1513.73	0.885609		1650	10	0		1734.48	0.295455		1870	10	0
1515.68	0.893418		1660	10	0		1736.43	1.07359		1880	10	0
1517.64	0.895337		1670	10	0		1738.38	-0.11446		1890	10	0
1519.59	0.514697		1680	10	0		1740.34	-0.334832		1900	10	0
1521.54	0.878291		1690	10	0		1742.29	-0.500002		1910	10	0
1523.5	0.778516		1700	0	10		1744.24	0.798864		1920	10	0
1525.45	0.970502		1710	0	10		1746.2	0.913028		1930	10	0
1527.4	0.932155		1720	0	10		1748.15	1.12992		1940	10	0
1529.36	0.4023		1730	0	10		1750.1	-0.302012		1950	10	0
1531.31	0.537201		1740	10	0		1752.06	-0.77611		1960	10	0
1533.26	0.727766		1750	10	0		1754.01	0.490684		1970	10	0
1535.22	0.782946		1760	10	0		1755.96	0.506874		1980	10	0
1537.17	0.693504		1770	10	0		1757.92	0.938187		1990	10	0
1539.12	0.309096		1780	10	0		1759.87	-0.593131		2000	10	0
1541.08	0.749148		1790	10	0		1761.82	0.700845		2010	10	0
1543.03	0.534893		1800	10	0		1763.78	-0.774682		2020	10	0
1544.98	0.799782		1810	10	0		1765.73	0.494097		2030	10	0
1546.94	0.343477		1820	10	0		1767.68	0.325892		2040	10	0
1548.89	0.740005		1830	10	0		1769.64	0.391983		2050	10	0
1550.84	0.498488		1840	10	0		1771.59	-0.679689		2060	10	0
1552.8	0.833298		1850	10	0		1773.54	0.850506		2070	10	0
1554.75	0.47441		1860	10	0		1775.5	0.525212		2080	10	0
1556.7	0.502359		1870	10	0		1777.45	2.92628		2090	10	0
1558.66	0.898628		1880	10	0		1779.4	0.244538		2100	10	0
1560.61	0.701249		1890	10	0		1781.36	1.25508		2110	10	0
1562.56	0.949025		1900	10	0		1783.31	1.54494		2120	10	0
1564.51	0.593528		1910	10	0		1785.26	1.2428		2130	10	0
1566.47	0.610271		1920	10	0		1787.22	1.08036		2140	10	0
1568.42	0.420827		1930	10	0		1789.17	1.38554		2150	10	0
1570.37	0.594547		1940	10	0		1791.12	0.579851		2160	10	0
1572.33	0.677189		1950	10	0		1793.08	1.2787		2170	10	0
1574.28	0.483383		1960	10	0		1795.03	0.283543		2180	10	0
1576.23	0.786369		1970	10	0		1796.98	-1.11947		2190	10	0
1578.19	0.730259		1980	10	0		1798.94	0.783501		2200	10	0
1580.14	0.304032		1990	10	0		1800.89	-0.689444		2210	10	0
1582.09	0.64284		2000	10	0		1802.84	1.26748		2220	10	0
1584.05	0.595433		2010	10	0		1804.8	-0.198515		2230	10	0
1586	0.695859		2020	10	0		1806.75	0.598752		2240	10	0
1587.95	1.30166		2030	10	0		1808.7	2.13484		2250	10	0
1589.91	0.611173		2040	10	0		1810.65	-0.772639		2260	10	0
1591.86	0.325002		2050	10	0		1812.61	1.14806		2270	10	0
1593.81	0.341776		2060	10	0		1814.56	0.910808		2280	10	0
1595.77	0.619408		2070	10	0		1816.51	-0.846375		2290	10	0
1597.72	0.446877		2080	10	0		1818.47	1.16221		2300	10	0
1599.67	0.739923		2090	10	0		1820.42	-0.522999		2310	10	0
1601.63	0.860567		2100	10	0		1822.37	0.147209		2320	10	0
1603.58	0.871102		2110	10	0		1824.33	-0.921186		2330	10	0
1605.53	1.01811		2120	10	0		1826.28	0.625313		2340	10	0
1607.49	0.414347		2130	10	0		1828.23	0.915942		2350	10	0
1609.44	0.387448		2140	0	10		1830.19	0.134777		2360	10	0
1611.39	0.762579		2150	0	10		1832.14	0.869708		2370	10	0
1613.34	0.264481		2160	0	10		1834.09	0.265792		2380	10	0
1615.3	0.755088		2170	0	10		1836.05	0.43778		2390	10	0
1617.25	0.374504		2180	0	10		1838	1.29347		2400	10	0
1619.2	0.532068		2190	0	10		1839.95	-0.134972		2410	10	0
1621.16	0.236615		2200	0	10		1841.91	0.670619		2420	10	0
1623.11	0.695683		2210	0	10		1843.86	-0.300882		2430	10	0
1625.06	0.938632		2220	0	10		1845.81	1.66537		2440	10	0
1627.02	0.689766		2230	0	10		1847.77	1.93398		2450	10	0
1628.97	0.784831		2240	0	10		1849.72	-0.337669		2460	10	0
1630.92	1.07183		2250	0	10		1851.67	0.0743611		2470	10	0
1632.88	0.502125		2260	0	10		1853.63	0.99853		2480	10	0
1634.83	0.626952		2270	0	10		1855.58	0.937111		2490	10	0
1636.78	0.978877		2280	0	10		1857.53	0.892549		2500	10	0
1638.74	1.13561		2290	0	10		1859.49	0.0616494		2510	10	0
1640.69	0.492797		2300	0	10		1861.44	-0.382267		2520	10	0
1642.64	1.09385		2310	0	10		1863.39	-0.192897		2530	10	0
1644.6	0.891067		2320	0	10		1865.35	1.47846		2540	10	0
1646.55	0.796712		2330	0	10		1867.3	1.17345		2550	10	0
1648.5	1.3518		2340	0	10		1869.25	1.52902		2560	10	0
1650.46	1.25857		2350	0	10		1871.21	-0.0301622		2570	10	0
1652.41	0.969469		2360	0	10		1873.16	0.521932		2580	10	0
1654.36	1.21539		2370	0	10		1875.11	-0.169322		2590	10	0
1656.32	1.22801		2380	0	10		1877.06	0.37454		2600	10	0
1658.27	1.1208		2390	0	10		1879.02	-0.158503		2610	0	10
1660.22	1.36375		2400	0	10		1880.97	1.56392		2620	0	10
1662.17	1.39421		2410	0	10		1882.92	0.0944698		2630	0	10
1664.13	1.03628		2420	0	10		1884.88	1.2033		2640	0	10
1666.08	1.16646		2430	0	10		1886.83	-0.274927		2650	0	10
1668.03	1.34587		2440	0	10		1888.78	0.1296		2660	0	10
1669.99	1.71624		2450	10	0		1890.74	0.417549		2670	0	10
1671.94	1.47151		2460	10	0		1892.69	0.284294		2680	0	10
1673.89	1.43672		2470	10	0		1894.64	0.826264		2690	0	10
1675.85	1.6426		2480	10	0		1896.6	-0.361196		2700	0	10
1677.8	1.43122		2490	10	0		1898.55	0.481819		2710	0	10
1679.75	0.675528		2500	0	10		1900.5	-0.266206		2720	0	10
1681.71	1.34795		2510	0	10		1902.46	-0.0585504		2730	0	10
1683.66	1.13741		2520	10	0		1904.41	-0.0447135		2740	0	10
1685.61	0.957427		2530	10	0		1906.36	2.05413		2750	0	10
1687.57	1.2467		2540	10	0		1908.32	1.04718		2760	0	10
1689.52	1.156		2550	10	0		1910.27	-0.445028		2770	0	10
1691.47	0.665123		2560	10	0		1912.22	0.249699		2780	0	10
1693.43	0.655996		2570	10	0		1914.18	0.0294948		2790	0	10
1695.38	0.81831		2580	10	0		1916.13	0.550253		2800	0	10
1697.33	1.03342		2590	10	0		1918.08	-0.685386		2810	0	10
1699.29	0.989634		2600	10	0		1920.04	-0.477274		2820	10	0
1701.24	1.33837		2610	10	0		1921.99	-0.370403		2830	10	0
1703.19	1.34451		2620	10	0		1923.94	0.452272		2840	10	0
1705.15	1.50209		2630	10	0		1925.9	-0.120179		2850	10	0
1707.1	1.37763		2640	10	0		1927.85	-0.614068		2860	10	0
1709.05	1.41344		2650	10	0		1929.8	-0.137674		2870	10	0
1711	1.34032		2660	10	0		1931.76	1.11017		2880	10	0
1712.96	1.19076		2670	0	0		1933.71	-0.229803		2890	10	0
1714.91	1.18001		2680	10	0		1935.66	1.20503		2900	10	0
1716.86	1.64457		2690	10	0		1937.62	-1.13937		2910	10	0
1718.82	0.0528704		2700	10	0		1939.57	-0.652281		2920	10	0
1720.77	-0.112536		2710	10	0		1941.52	1.89826		2930	10	0
1722.72	0.484356		2720	10	0		1943.48	0.0848269		2940	10	0
1724.68	0.41952		2730	10	0		1945.43	-0.661837		2950	10	0
1726.63	0.185286		2740	10	0		1947.38	-0.479365		2960	10	0
1728.58	-0.0969606		2750	10	0		1949.33	-1.45413		2970	10	0
1730.54	-0.211641		2760	10	0		1951.29	-0.34606		2980	10	0
1732.49	-0.140677		2770	10	0		1953.24	0.228153		2990	10	0
1734.44	0.0982564		2780	10	0		1955.19	1.09452		3000	10	0
1736.4	0.213808		2790	10	0		1957.15	-0.0677868		3010	10	0
1738.35	0.437013		2800	10	0		1959.1	0.329738		3020	10	0
1740.3	0.875503		2810	10	0		1961.05	-0.276916		3030	10	0
1742.26	0.294265		2820	10	0		1963.01	-0.225711		3040	10	0
1744.21	-0.306562		2830	10	0		1964.96	1.09244		3050	10	0
1746.16	-0.0205697		2840	10	0		1966.91	-0.396501		3060	10	0
1748.12	-0.0903387		2850	10	0		1968.87	-0.928283		3070	10	0
1750.07	0.0780557		2860	10	0		1970.82	-1.50511		3080	10	0
1752.02	0.0832886		2870	10	0		1972.77	-0.762657		3090	10	0
1753.98	-0.201361		2880	10	0		1974.73	0.849311		3100	10	0
1755.93	0.0478101		2890	10	0		1976.68	-0.318982		3110	10	0
1757.88	0.0886104		2900	10	0		1978.63	0.415503		3120	10	0
1759.83	0.312956		2910	10	0		1980.59	0.75305		3130	10	0
1761.79	0.277643		2920	10	0		1982.54	-1.48764		3140	10	0
1763.74	-0.387456		2930	10	0		1984.49	-0.977175		3150	10	0
1765.69	0.169374		2940	10	0		1986.45	1.25694		3160	10	0
1767.65	-0.189097		2950	10	0		1988.4	-1.53516		3170	10	0
1769.6	0.0859216		2960	10	0		1990.35	1.36547		3180	10	0
1771.55	-0.0358638		2970	10	0		1992.31	0.74348		3190	10	0
1773.51	0.225497		2980	10	0		1994.26	-0.787936		3200	10	0
1775.46	-0.125702		2990	10	0		1996.21	0.00682114		3210	10	0
1777.41	0.198296		3000	10	0		1998.17	-0.113059		3220	10	0
1779.37	0.067053						2000.12	0.0662862		3230	10	0
1781.32	0.310457						2002.07	-1.13169		3240	10	0
1783.27	0.274172						2004.03	-0.913369		3250	10	0
1785.23	0.590882						2005.98	0.0512299		3260	10	0
1787.18	0.512184						2007.93	-0.984739		3270	10	0
1789.13	0.63441						2009.89	0.600996		3280	10	0
1791.09	-0.150501						2011.84	0.628396		3290	10	0
1793.04	0.235335						2013.79	-1.48593		3300	0	10
1794.99	-0.0851634						2015.74	-1.06266		3310	0	10
1796.95	-0.16502						2017.7	1.02372		3320	0	10
1798.9	-0.159643						2019.65	-0.202598		3330	0	10
1800.85	-0.245936						2021.6	-0.805974		3340	0	10
1802.81	0.157281						2023.56	-1.42119		3350	10	0
1804.76	0.0850291						2025.51	0.926683		3360	10	0
1806.71	-0.299554						2027.46	-0.58126		3370	10	0
1808.66	0.0379992						2029.42	-0.502274		3380	10	0
1810.62	-0.373957						2031.37	0.212786		3390	10	0
1812.57	-0.213714						2033.32	0.0634527		3400	10	0
1814.52	0.0103573						2035.28	0.49273		3410	10	0
1816.48	0.150901						2037.23	-0.0544705		3420	10	0
1818.43	0.109086						2039.18	-0.39607		3430	10	0
1820.38	0.367305						2041.14	-0.338767		3440	10	0
1822.34	0.00387626						2043.09	-0.44476		3450	10	0
1824.29	-0.372901						2045.04	0.994643		3460	10	0
1826.24	-0.0444885						2047	-0.999738		3470	10	0
1828.2	-0.0657922						2048.95	-0.298876		3480	10	0
1830.15	0.18842						2050.9	-1.51956		3490	10	0
1832.1	0.402875						2052.86	-0.10279		3500	10	0
1834.06	0.226177						2054.81	0.123413		3510	10	0
1836.01	0.216637						2056.76	-0.87976		3520	10	0
1837.96	0.338726						2058.72	-0.811465		3530	10	0
1839.92	0.332129						2060.67	0.341969		3540	10	0
1841.87	0.46399						2062.62	-1.18944		3550	10	0
1843.82	0.478936						2064.58	-0.180758		3560	10	0
1845.78	0.356718						2066.53	-0.483605		3570	10	0
1847.73	-0.155764						2068.48	-0.0422796		3580	10	0
1849.68	0.214877						2070.44	-0.156483		3590	10	0
1851.64	0.186362						2072.39	-1.22808		3600	10	0
1853.59	-0.0788246						2074.34	-0.672649		3610	10	0
1855.54	-0.310111						2076.3	0.601678		3620	10	0
1857.49	0.0928266						2078.25	-0.671332		3630	10	0
1859.45	-0.614172						2080.2	0.64405		3640	10	0
1861.4	0.00486776						2082.16	-1.68157		3650	10	0
1863.35	-0.155506						2084.11	0.525411		3660	10	0
1865.31	-1.05779						2086.06	-0.195918		3670	10	0
1867.26	-0.129655						2088.01	0.0661087		3680	10	0
1869.21	-0.210727						2089.97	-0.23061		3690	10	0
1871.17	-0.206737						2091.92	0.321503		3700	10	0
1873.12	-0.0196463						2093.87	-0.618226		3710	10	0
1875.07	-0.060199						2095.83	0.309276		3720	10	0
1877.03	0.177285						2097.78	-2.00217		3730	0	0
1878.98	0.376012						2099.73	-1.09872		3740	0	0
1880.93	0.395406						2101.69	-0.507264		3750	0	0
1882.89	0.412609						2103.64	-0.628568		3760	0	0
1884.84	0.271164						2105.59	-0.530326		3770	0	0
1886.79	0.322092						2107.55	0.420938		3780	0	0
1888.75	0.0143707						2109.5	-0.216365		3790	0	0
1890.7	-0.0127007						2111.45	-0.614561		3800	0	0
1892.65	0.203447						2113.41	0.00628469
1894.61	0.264555						2115.36	0.041878
1896.56	0.317667						2117.31	0.00756937
1898.51	0.650482						2119.27	0.480538
1900.47	0.532416						2121.22	0.686744
1902.42	0.56883						2123.17	-0.323423
1904.37	0.569918						2125.13	0.0999428
1906.32	0.29459						2127.08	-1.25116
1908.28	0.0832193						2129.03	0.387453
1910.23	0.203908						2130.99	0.972641
1912.18	-0.011601						2132.94	1.16401
1914.14	-0.0702421						2134.89	0.717578
1916.09	-0.289075						2136.85	0.558676
1918.04	-0.741557						2138.8	-0.240577
1920	-0.273796						2140.75	-1.7067
1921.95	-0.121503						2142.71	-0.564381
1923.9	-0.0477544						2144.66	0.146631
1925.86	-0.0665453						2146.61	0.371913
1927.81	-0.0688398						2148.57	-1.26779
1929.76	0.361157						2150.52	1.094
1931.72	0.118844						2152.47	0.522374
1933.67	-0.709023						2154.42	-0.621038
1935.62	0.0181305						2156.38	-0.569808
1937.58	0.00524123						2158.33	-1.12492
1939.53	-0.220375						2160.28	-0.100399
1941.48	0.114494						2162.24	0.140779
1943.44	0.137962						2164.19	0.517695
1945.39	0.232123						2166.14	0.494413
1947.34	-0.219597						2168.1	0.239879
1949.3	-0.438042						2170.05	0.489023
1951.25	-0.22098						2172	0.393284
1953.2	0.138754						2173.96	1.57728
1955.15	-0.0138252						2175.91	0.0369675
1957.11	0.000413208						2177.86	0.163789
1959.06	0.140751						2179.82	0.0760392
1961.01	0.280939						2181.77	0.491516
1962.97	0.431681						2183.72	0.452561
1964.92	0.31414						2185.68	-1.5332
1966.87	0.292105						2187.63	0.00456003
1968.83	0.28021						2189.58	-0.502998
1970.78	-0.130139						2191.54	-1.19012
1972.73	-0.465019						2193.49	0.0740838
1974.69	-0.392922						2195.44	-0.25005
1976.64	-0.100704						2197.4	1.30336
1978.59	-0.877313						2199.35	0.253811
1980.55	-0.460481						2201.3	-0.19888
1982.5	-0.274546						2203.26	-0.488322
1984.45	-0.298461						2205.21	0.0500726
1986.41	-0.178364						2207.16	0.845489
1988.36	0.00821331						2209.12	-0.309781
1990.31	-0.0263026						2211.07	-1.26184
1992.27	0.120657						2213.02	1.1394
1994.22	0.217261						2214.98	0.325112
1996.17	0.12971						2216.93	-0.787741
1998.13	0.0715395						2218.88	0.446372
2000.08	-0.366001						2220.84	1.08169
2002.03	-0.912563						2222.79	0.240712
2003.98	-1.0532						2224.74	-1.04606
2005.94	-0.263953						2226.69	0.364415
2007.89	-0.281692						2228.65	-0.753605
2009.84	-0.525911						2230.6	0.441028
2011.8	-0.483706						2232.55	0.566627
2013.75	-0.682031						2234.51	0.788467
2015.7	-0.470568						2236.46	0.18257
2017.66	-0.430975						2238.41	0.703728
2019.61	-0.135903						2240.37	-1.86431
2021.56	-0.351904						2242.32	0.443085
2023.52	0.0592755						2244.27	0.196891
2025.47	-0.103407						2246.23	-0.975864
2027.42	-0.048298						2248.18	0.295721
2029.38	0.233739						2250.13	-1.20735
2031.33	0.0572759						2252.09	0.0543362
2033.28	0.281905						2254.04	-0.956732
2035.24	0.156821						2255.99	0.537437
2037.19	0.192026						2257.95	-0.798128
2039.14	0.441236						2259.9	-0.0566138
2041.1	0.46549						2261.85	-1.10119
2043.05	0.462915						2263.81	-1.18828
2045	0.359988						2265.76	0.231085
2046.96	0.552625						2267.71	0.507678
2048.91	0.310338						2269.67	0.5497
2050.86	0.140314						2271.62	-0.775785
2052.81	-0.211653						2273.57	0.056093
2054.77	-0.720868						2275.53	0.376396
2056.72	-0.532358						2277.48	1.3036
2058.67	-0.854546						2279.43	0.738692
2060.63	-0.667004						2281.39	0.204117
2062.58	-1.10511						2283.34	-0.498767
2064.53	-0.681598						2285.29	-1.4664
2066.49	-0.692005						2287.25	-2.04625
2068.44	-1.09414						2289.2	0.0613511
2070.39	-0.695328						2291.15	-0.685527
2072.35	-0.464848						2293.1	-0.162141
2074.3	-0.504927						2295.06	1.65949
2076.25	-0.39473						2297.01	0.653412
2078.21	-0.209754						2298.96	-0.329073
2080.16	-0.143308						2300.92	1.54808
2082.11	-0.00602697						2302.87	0.655357
2084.07	0.336169						2304.82	0.416646
2086.02	0.335437						2306.78	0.366368
2087.97	-0.00717168						2308.73	0.122431
2089.93	-0.158811						2310.68	0.599402
2091.88	-1.14817						2312.64	0.146484
2093.83	-0.16872						2314.59	-0.126184
2095.79	-0.495866						2316.54	-1.54605
2097.74	-0.87239						2318.5	-0.397036
2099.69	-0.394867						2320.45	-0.0392241
2101.64	-0.625473						2322.4	-1.70119
2103.6	-0.384757						2324.36	-0.85109
2105.55	-0.202957						2326.31	-0.767087
2107.5	-0.273899						2328.26	-1.25418
2109.46	-0.169458						2330.22	-0.360585
2111.41	-0.911801						2332.17	-0.59152
2113.36	-0.568341						2334.12	-0.707238
2115.32	-0.285						2336.08	-0.160794
2117.27	-0.477036						2338.03	0.352798
2119.22	-0.939387						2339.98	-0.675128
2121.18	-0.375668						2341.94	0.586342
2123.13	-0.35262						2343.89	0.654385
2125.08	-0.587039						2345.84	-0.73474
2127.04	-0.435584						2347.8	0.107486
2128.99	-0.126277						2349.75	-0.764135
2130.94	-0.421131						2351.7	-0.135067
2132.9	-0.280765						2353.66	-0.439149
2134.85	-0.126175						2355.61	0.359437
2136.8	-0.2451						2357.56	0.258802
2138.76	0.0689457						2359.52	1.31063
2140.71	0.0627604						2361.47	-0.454847
2142.66	0.16273						2363.42	-1.50203
2144.62	0.369238						2365.37	1.47396
2146.57	0.30037						2367.33	-0.690631
2148.52	0.137766						2369.28	0.108749
2150.47	-0.397903						2371.23	-1.16247
2152.43	0.0220693						2373.19	0.060682
2154.38	-0.423443						2375.14	-0.574099
2156.33	-0.242923						2377.09	-0.188212
2158.29	-0.647766						2379.05	-0.051291
2160.24	-0.386026						2381	-1.62442
2162.19	-0.122062						2382.95	-0.648333
2164.15	0.718038						2384.91	-0.308378
2166.1	-0.423263						2386.86	-0.899945
2168.05	-0.506617						2388.81	-0.683925
2170.01	-0.825952						2390.77	0.0600548
2171.96	-1.56121						2392.72	-1.26101
2173.91	-2.35106						2394.67	0.473558
2175.87	-1.57774						2396.63	0.216708
2177.82	-1.4839						2398.58	0.894193
2179.77	-0.939978						2400.53	-0.548396
2181.73	-1.12611						2402.49	0.14895
2183.68	-0.916218						2404.44	-0.139976
2185.63	-0.974355						2406.39	0.153324
2187.59	-1.20351						2408.35	-0.0302844
2189.54	-1.24161						2410.3	-1.02319
2191.49	-0.535271						2412.25	-0.362651
2193.44	0.298491						2414.21	-1.40742
2195.4	0.427806						2416.16	-1.45945
2197.35	-0.1865						2418.11	-0.631805
2199.3	-0.461264						2420.07	-0.855079
2201.26	-0.979822						2422.02	0.603308
2203.21	-1.18074						2423.97	1.13186
2205.16	-0.529529						2425.93	0.290633
2207.12	-0.695088						2427.88	0.41114
2209.07	-1.66839						2429.83	0.372217
2211.02	-0.459992						2431.78	-0.172021
2212.98	-0.82976						2433.74	0.486439
2214.93	-0.772418						2435.69	0.311901
2216.88	-0.505593						2437.64	0.192442
2218.84	-0.204754						2439.6	-0.566907
2220.79	-0.513472						2441.55	0.254461
2222.74	-0.999255						2443.5	-0.702498
2224.7	-1.61875						2445.46	-0.646729
2226.65	-1.12825						2447.41	0.554245
2228.6	-1.58498						2449.36	-0.247907
2230.56	-0.639649						2451.32	-0.0587216
2232.51	-0.701396						2453.27	-1.18724
2234.46	-0.27522						2455.22	1.05322
2236.42	-0.852357						2457.18	-1.03071
2238.37	-0.0224611						2459.13	0.272932
2240.32	-1.10226						2461.08	-0.0607873
2242.27	-1.80288						2463.04	-0.0591311
2244.23	-0.563105						2464.99	0.734882
2246.18	-1.04577						2466.94	1.54567
2248.13	-0.728304						2468.9	0.220664
2250.09	0.0401104						2470.85	0.802978
2252.04	0.03337						2472.8	0.00564106
2253.99	-0.671905						2474.76	0.423109
2255.95	-0.527163						2476.71	-0.349976
2257.9	-0.732859						2478.66	-1.19178
2259.85	-0.804118						2480.62	-0.380213
2261.81	-2.04108						2482.57	0.658015
2263.76	-0.92947						2484.52	0.788467
2265.71	-0.690865						2486.48	1.06607
2267.67	-0.808449						2488.43	-0.160403
2269.62	-1.25634						2490.38	0.0455395
2271.57	-1.08514						2492.34	0.697178
2273.53	-0.928503						2494.29	0.697527
2275.48	-1.05239						2496.24	1.5181
2277.43	-1.4281						2498.2	-0.917254
2279.39	-1.35985						2500.15	0.0630437
2281.34	-0.968771						2502.1	-0.628219
2283.29	-1.01648						2504.05	-0.780144
2285.25	-0.820169						2506.01	1.34366
2287.2	-0.643266						2507.96	-1.40878
2289.15	-1.39447						2509.91	-0.0994633
2291.1	-0.394597						2511.87	-0.452297
2293.06	-0.514346						2513.82	-0.693524
2295.01	-0.430692						2515.77	-0.051653
2296.96	-0.211143						2517.73	-0.205179
2298.92	0.951501						2519.68	-0.027743
2300.87	-0.607478						2521.63	-0.000441544
2302.82	-0.0510918						2523.59	0.634926
2304.78	-1.89398						2525.54	0.637239
2306.73	-1.01874						2527.49	0.177822
2308.68	-0.771427						2529.45	0.0916547
2310.64	-0.442642						2531.4	1.05908
2312.59	-1.71469						2533.35	1.04433
2314.54	-1.06505						2535.31	-0.642555
2316.5	-1.70568						2537.26	0.684665
2318.45	-1.42012						2539.21	0.00219296
2320.4	-2.04456						2541.17	1.22739
2322.36	-2.78835						2543.12	-0.160889
2324.31	-1.5642						2545.07	1.18633
2326.26	-2.89859						2547.03	-0.786255
2328.22	-2.64424						2548.98	0.371911
2330.17	-2.23567						2550.93	-1.20871
2332.12	-1.9684						2552.89	0.284559
2334.08	-1.25802						2554.84	1.64824
2336.03	-0.958294						2556.79	0.193446
2337.98	-1.15004						2558.75	-0.144174
2339.93	-0.655533						2560.7	1.08057
2341.89	-1.68368						2562.65	0.791635
2343.84	-1.23723						2564.61	-0.573649
2345.79	-1.1652						2566.56	0.260679
2347.75	-0.565712						2568.51	-1.32131
2349.7	-0.653797						2570.46	1.90838
2351.65	-0.238489						2572.42	0.528972
2353.61	-0.144693						2574.37	0.913275
2355.56	0.0911466						2576.32	0.203316
2357.51	-0.162036						2578.28	-0.162438
2359.47	0.0625542						2580.23	-1.26068
2361.42	-0.114518						2582.18	1.10857
2363.37	0.0937259						2584.14	-0.307183
2365.33	-0.425774						2586.09	-0.0488711
2367.28	-0.885087						2588.04	1.05836
2369.23	-0.536882						2590	0.389662
2371.19	-0.307732						2591.95	0.474633
2373.14	-0.695633						2593.9	1.33022
2375.09	-0.741357						2595.86	0.69899
2377.05	-0.684942						2597.81	2.10699
2379	-0.334071						2599.76	-0.0678237
2380.95	-0.908302						2601.72	0.596658
2382.91	-0.52133						2603.67	0.981942
2384.86	-0.870361						2605.62	-0.976033
2386.81	-1.81289						2607.58	0.983197
2388.76	-0.606921						2609.53	-0.153162
2390.72	-1.12574						2611.48	-0.358261
2392.67	-1.0324						2613.44	0.439578
2394.62	-0.913904						2615.39	-0.112707
2396.58	-0.943123						2617.34	0.573077
2398.53	-0.765653						2619.3	0.24554
2400.48	-0.277821						2621.25	-0.0689549
2402.44	-1.19785						2623.2	0.155444
2404.39	-0.453898						2625.16	0.370831
2406.34	-1.09608						2627.11	0.187562
2408.3	-0.877281						2629.06	-0.776536
2410.25	-0.57406						2631.02	0.772445
2412.2	-0.0855249						2632.97	1.08348
2414.16	-0.739609						2634.92	1.63578
2416.11	-0.230001						2636.88	0.121247
2418.06	-0.600671						2638.83	-0.890761
2420.02	-0.380579						2640.78	0.467724
2421.97	-0.710222						2642.73	1.34221
2423.92	-0.59092						2644.69	0.0119644
2425.88	-0.316894						2646.64	1.63164
2427.83	-0.0539472						2648.59	0.172148
2429.78	-0.349873						2650.55	1.83725
2431.74	-0.919827						2652.5	0.0688295
2433.69	-0.461127						2654.45	0.67862
2435.64	-0.279581						2656.41	0.108301
2437.59	-0.274499						2658.36	-0.478863
2439.55	-0.8971						2660.31	0.893678
2441.5	-0.203051						2662.27	0.953426
2443.45	-0.648257						2664.22	-0.921312
2445.41	-0.414327						2666.17	0.797083
2447.36	0.101597						2668.13	-0.489224
2449.31	-0.326398						2670.08	0.353955
2451.27	-0.426595						2672.03	0.697369
2453.22	-0.443039						2673.99	-0.472191
2455.17	-0.292714						2675.94	1.07189
2457.13	-1.31057						2677.89	-0.504805
2459.08	-0.337344						2679.85	0.765691
2461.03	-0.658429						2681.8	0.444169
2462.99	-0.825793						2683.75	-0.517296
2464.94	-1.28511						2685.71	0.605483
2466.89	-0.716969						2687.66	-0.344426
2468.85	-0.54513						2689.61	-0.110991
2470.8	-0.509116						2691.57	-0.197883
2472.75	-0.262339						2693.52	-0.237475
2474.71	-0.68885						2695.47	0.804574
2476.66	-0.435646						2697.43	0.737908
2478.61	-0.460346						2699.38	-0.0623847
2480.57	-0.311203						2701.33	-0.406501
2482.52	-0.394591						2703.29	1.27566
2484.47	-0.619797						2705.24	0.125545
2486.42	-0.603281						2707.19	0.877547
2488.38	-0.489947						2709.14	-0.383168
2490.33	-0.681725						2711.1	0.361949
2492.28	-0.52586						2713.05	0.794737
2494.24	-0.529616						2715	-0.135148
2496.19	-0.617975						2716.96	0.695604
2498.14	-0.733524						2718.91	0.807934
2500.1	-0.411625						2720.86	-0.769563
2502.05	-0.69507						2722.82	0.667655
2504	-0.554038						2724.77	0.128524
2505.96	-0.316767						2726.72	0.300552
2507.91	-0.339722						2728.68	-0.117989
2509.86	-0.520667						2730.63	0.350223
2511.82	-0.237129						2732.58	2.47563
2513.77	-0.454678						2734.54	1.05656
2515.72	-0.862124						2736.49	0.751236
2517.68	0.0119765						2738.44	-1.65783
2519.63	-1.60615						2740.4	0.313338
2521.58	-1.47135						2742.35	-0.931017
2523.54	-1.17161						2744.3	-0.630762
2525.49	-1.57735						2746.26	-0.560636
2527.44	-0.626472						2748.21	-0.0963412
2529.4	-1.53784						2750.16	-0.909151
2531.35	-0.805068						2752.12	-1.47737
2533.3	-1.08659						2754.07	0.0372726
2535.25	-0.593455						2756.02	1.43981
2537.21	-0.517446						2757.98	0.742446
2539.16	-0.736896						2759.93	0.862711
2541.11	-0.279665						2761.88	-1.43502
2543.07	-0.407163						2763.84	-0.710841
2545.02	-0.726597						2765.79	-0.318331
2546.97	-0.513284						2767.74	0.222946
2548.93	-0.500372						2769.7	0.536904
2550.88	-0.398629						2771.65	0.353582
2552.83	-0.453089						2773.6	1.57128
2554.79	-0.209072						2775.56	0.056444
2556.74	-0.124353						2777.51	0.881257
2558.69	-0.253116						2779.46	0.488164
2560.65	-0.153399						2781.41	-1.49
2562.6	0.0461886						2783.37	-0.621542
2564.55	0.303888						2785.32	1.53625
2566.51	0.351234						2787.27	-0.313504
2568.46	0.10537						2789.23	-1.62337
2570.41	0.0817994						2791.18	1.02306
2572.37	0.352402						2793.13	0.265984
2574.32	-0.336828						2795.09	0.422973
2576.27	-0.11178						2797.04	0.497257
2578.23	-0.247464						2798.99	-0.208041
2580.18	0.0588213						2800.95	0.831974
2582.13	0.0768536						2802.9	-0.387539
2584.08	-0.00365048						2804.85	0.216612
2586.04	0.0828755						2806.81	1.50557
2587.99	0.361762						2808.76	0.265672
2589.94	0.070335						2810.71	0.558545
2591.9	0.0902451						2812.67	0.175994
2593.85	0.0413762						2814.62	-0.19748
2595.8	0.228132						2816.57	-1.08792
2597.76	0.529586						2818.53	-0.707952
2599.71	0.430994						2820.48	-0.539181
2601.66	0.417615						2822.43	-0.272635
2603.62	0.267365						2824.39	-0.00706347
2605.57	0.216457						2826.34	0.33235
2607.52	-0.191507						2828.29	0.185327
2609.48	-0.0343137						2830.25	-0.576346
2611.43	0.0354736						2832.2	-0.831883
2613.38	-0.278523						2834.15	-0.285119
2615.34	-0.193462						2836.11	0.152544
2617.29	-0.0477804						2838.06	-0.409486
2619.24	0.0421316						2840.01	-0.295549
2621.2	0.435653						2841.97	-0.759208
2623.15	-0.331729						2843.92	-0.949404
2625.1	-0.272388						2845.87	-0.491265
2627.06	-0.401237						2847.82	0.81079
2629.01	-0.279041						2849.78	0.744008
2630.96	-0.39322						2851.73	0.472985
2632.91	-0.204618						2853.68	0.509851
2634.87	-0.0209334						2855.64	0.544153
2636.82	0.107975						2857.59	0.472688
2638.77	-0.0370228						2859.54	0.707649
2640.73	0.0142404						2861.5	-0.319699
2642.68	0.154151						2863.45	0.73655
2644.63	0.366055						2865.4	0.196668
2646.59	0.189339						2867.36	-0.744763
2648.54	0.320115						2869.31	0.632748
2650.49	0.357101						2871.26	-1.0178
2652.45	0.53982						2873.22	-1.07933
2654.4	0.014247						2875.17	1.03861
2656.35	-0.162766						2877.12	-0.745646
2658.31	-0.0446764						2879.08	0.37403
2660.26	-0.227869						2881.03	0.324918
2662.21	-0.622809						2882.98	-0.227275
2664.17	-0.742542						2884.94	0.708845
2666.12	-0.395707						2886.89	0.81312
2668.07	-0.387084						2888.84	0.0930555
2670.03	0.34483						2890.8	-0.435919
2671.98	-0.75455						2892.75	-0.192017
2673.93	-0.128914						2894.7	0.764069
2675.89	-0.196629						2896.66	0.685185
2677.84	-0.250282						2898.61	0.299679
2679.79	-0.116391						2900.56	1.36796
2681.74	-0.0952512						2902.52	1.2661
2683.7	0.166669						2904.47	-0.39023
2685.65	0.504167						2906.42	-0.262978
2687.6	0.378894						2908.38	-0.29505
2689.56	-0.115754						2910.33	1.89345
2691.51	0.0553051						2912.28	0.163817
2693.46	-0.336134						2914.23	-0.21984
2695.42	-1.02126						2916.19	-0.359476
2697.37	-0.226971						2918.14	0.708705
2699.32	-0.922866						2920.09	1.14257
2701.28	-0.875622						2922.05	1.52276
2703.23	-0.991455						2924	0.014635
2705.18	-0.710876						2925.95	-0.537726
2707.14	-0.870715						2927.91	0.994053
2709.09	-0.371725						2929.86	0.733266
2711.04	-1.15687						2931.81	-0.0752769
2713	-0.323143						2933.77	0.939215
2714.95	-0.816059						2935.72	-0.856963
2716.9	-0.439132						2937.67	1.96017
2718.86	-0.145227						2939.63	-0.177956
2720.81	-0.120563						2941.58	-0.0747802
2722.76	-0.217586						2943.53	0.646537
2724.72	-0.391743						2945.49	-0.469564
2726.67	-0.361237						2947.44	0.638473
2728.62	-0.149173						2949.39	0.763897
2730.57	-0.112533						2951.35	1.38287
2732.53	0.0437246						2953.3	0.336864
2734.48	-0.254387						2955.25	0.56921
2736.43	0.280378						2957.21	-0.612553
2738.39	0.0381796						2959.16	0.897385
2740.34	-0.0597818						2961.11	-0.228078
2742.29	0.237426						2963.07	1.16082
2744.25	-0.0062401						2965.02	1.09321
2746.2	-0.213998						2966.97	0.88354
2748.15	-0.0688791						2968.93	0.804549
2750.11	-0.141766						2970.88	-1.54821
2752.06	0.232155						2972.83	-0.99973
2754.01	-0.0376636						2974.79	-0.917315
2755.97	-0.284176						2976.74	-0.412538
2757.92	-0.233401						2978.69	-1.62944
2759.87	-0.0980571						2980.65	-0.363496
2761.83	-0.38814						2982.6	-0.143201
2763.78	-0.150057						2984.55	-1.76544
2765.73	-0.0479995						2986.5	-0.497006
2767.69	-0.256826						2988.46	1.85383
2769.64	-0.166401						2990.41	-0.378073
2771.59	0.0629189						2992.36	0.231784
2773.55	0.0283767						2994.32	-1.04705
2775.5	0.330885						2996.27	-0.602869
2777.45	0.158574						2998.22	-0.827231
2779.4	0.216288						3000.18	-1.14981
2781.36	0.155527						3002.13	-0.348802
2783.31	-0.209649						3004.08	-0.61658
2785.26	-0.436481						3006.04	-2.1767
2787.22	-0.654434						3007.99	0.917522
2789.17	-0.875402						3009.94	-0.908621
2791.12	-0.777431						3011.9	-0.215918
2793.08	-0.864054						3013.85	-0.552851
2795.03	-0.485682						3015.8	0.09768
2796.98	-0.894235						3017.76	0.72198
2798.94	-0.934261						3019.71	-0.557237
2800.89	-0.974093						3021.66	0.305855
2802.84	-0.60498						3023.62	0.535229
2804.8	-1.35132						3025.57	1.28223
2806.75	-0.74781						3027.52	-0.561876
2808.7	-0.685534						3029.48	1.39225
2810.66	-0.655025						3031.43	0.591746
2812.61	-0.557679						3033.38	-0.925291
2814.56	-0.645751						3035.34	0.17605
2816.52	-0.391038						3037.29	0.104174
2818.47	-0.235449						3039.24	0.566816
2820.42	-0.336331						3041.2	0.00620695
2822.38	-0.288503						3043.15	-0.725496
2824.33	-0.396668						3045.1	1.56911
2826.28	-0.340591						3047.06	-1.45009
2828.23	-0.227529						3049.01	-0.864215
2830.19	0.145408						3050.96	0.0450961
2832.14	-0.0801116						3052.91	-0.809261
2834.09	-0.0840584						3054.87	-0.322041
2836.05	-0.0831417						3056.82	0.273149
2838	-0.254754						3058.77	-0.186835
2839.95	-0.421111						3060.73	0.0343373
2841.91	-0.388528						3062.68	1.17598
2843.86	-0.840085						3064.63	0.172626
2845.81	-1.1915						3066.59	-0.377685
2847.77	-1.17202						3068.54	-1.50374
2849.72	-0.955182						3070.49	1.06085
2851.67	-0.966343						3072.45	0.378623
2853.63	-1.05295						3074.4	-0.0962763
2855.58	-0.594106						3076.35	1.87734
2857.53	-0.866526						3078.31	-0.389329
2859.49	-0.709974						3080.26	0.147968
2861.44	-0.659141						3082.21	-0.475604
2863.39	-0.380805						3084.17	-0.266744
2865.35	-0.514355						3086.12	1.54344
2867.3	-1.18209						3088.07	0.16266
2869.25	-0.757852						3090.03	-0.466222
2871.21	-1.66007						3091.98	-0.339165
2873.16	-1.18732						3093.93	-1.5049
2875.11	-0.8969						3095.89	0.474689
2877.06	-0.702645						3097.84	0.332881
2879.02	-0.676409						3099.79	-0.309663
2880.97	-0.971276						3101.75	-1.32491
2882.92	-0.915403						3103.7	-0.332519
2884.88	-0.630175						3105.65	-0.103049
2886.83	-0.387615						3107.61	0.529039
2888.78	-0.367653						3109.56	2.00516
2890.74	-0.214597						3111.51	-0.40192
2892.69	-0.0903172						3113.47	0.74254
2894.64	-0.324251						3115.42	0.601145
2896.6	-0.0891434						3117.37	-1.87112
2898.55	-0.319334						3119.33	-1.35491
2900.5	-0.286717						3121.28	-0.415588
2902.46	0.0864792						3123.23	-1.15684
2904.41	0.032975						3125.18	0.464567
2906.36	0.0789949						3127.14	0.208294
2908.32	-0.128847						3129.09	-0.346105
2910.27	0.0915543						3131.04	-0.405677
2912.22	0.00428117						3133	0.0599776
2914.18	0.356166						3134.95	-1.24199
2916.13	0.111082						3136.9	-0.327775
2918.08	0.0961266						3138.86	-0.907092
2920.04	0.0589829						3140.81	0.875839
2921.99	-0.0593123						3142.76	-0.381711
2923.94	0.26325						3144.72	-0.0915712
2925.89	0.00114521						3146.67	0.545222
2927.85	0.025631						3148.62	1.47591
2929.8	0.081426						3150.58	-0.313537
2931.75	0.0978925						3152.53	-1.02511
2933.71	0.311707						3154.48	0.313573
2935.66	0.272197						3156.44	-0.371697
2937.61	-0.282174						3158.39	-0.787704
2939.57	-0.797869						3160.34	-2.17689
2941.52	-1.01411						3162.3	-0.0460561
2943.47	-1.05722						3164.25	0.377008
2945.43	-0.75382						3166.2	-0.507638
2947.38	-0.895468						3168.16	2.21756
2949.33	-0.640447						3170.11	0.507636
2951.29	-1.27537						3172.06	0.193299
2953.24	-1.06809						3174.02	-0.515158
2955.19	-1.16341						3175.97	-1.49049
2957.15	-0.557072						3177.92	-1.26508
2959.1	-0.625942						3179.88	-0.022625
2961.05	-1.11733						3181.83	-0.616999
2963.01	-0.785854						3183.78	-0.697532
2964.96	-0.701286						3185.74	-1.34282
2966.91	-0.276192						3187.69	-0.430893
2968.87	-0.808143						3189.64	-1.22921
2970.82	-0.309362						3191.59	-0.0351629
2972.77	-0.483092						3193.55	-0.253962
2974.72	-0.653291						3195.5	0.0586112
2976.68	-0.447391						3197.45	-1.03838
2978.63	-0.235004						3199.41	0.297644
2980.58	-0.117949						3201.36	1.3635
2982.54	-0.163326						3203.31	0.26307
2984.49	0.212125						3205.27	-0.645935
2986.44	0.233841						3207.22	0.352001
2988.4	0.182095						3209.17	-0.0664857
2990.35	-0.447641						3211.13	0.693868
2992.3	-0.264494						3213.08	0.230519
2994.26	-0.141064						3215.03	-0.391344
							3216.99	-0.46166
							3218.94	0.221819
							3220.89	0.261838
							3222.85	-1.1204
							3224.8	-0.303335
							3226.75	-0.302754
							3228.71	1.98712
							3230.66	-0.312428
							3232.61	1.18869
							3234.57	0.344837
							3236.52	0.558525
							3238.47	-0.142559
							3240.43	-0.793937
							3242.38	0.666092
							3244.33	-0.0207254
							3246.29	2.61972
							3248.24	0.527484
							3250.19	0.955467
							3252.15	-0.389012
							3254.1	1.0672
							3256.05	1.15393
							3258.01	0.432769
							3259.96	0.278786
							3261.91	0.752091
							3263.86	1.91059
							3265.82	1.0263
							3267.77	0.146913
							3269.72	0.314531
							3271.68	0.148743
							3273.63	0.163337
							3275.58	0.0124092
							3277.54	0.773143
							3279.49	1.38309
							3281.44	0.342236
							3283.4	-0.364405
							3285.35	0.0476306
							3287.3	2.12249
							3289.26	0.398596
							3291.21	-0.317222
							3293.16	0.174015
							3295.12	1.14481
							3297.07	0.75503
							3299.02	1.39452
							3300.98	-1.08747
							3302.93	1.66211
							3304.88	1.49996
							3306.84	1.13508
							3308.79	1.38565
							3310.74	0.212035
							3312.7	1.04119
							3314.65	0.78054
							3316.6	1.67691
							3318.56	0.783621
							3320.51	-1.05391
							3322.46	0.232506
							3324.42	-0.193799
							3326.37	0.772961
							3328.32	-0.0889625
							3330.27	0.0553296
							3332.23	1.79169
							3334.18	1.18626
							3336.13	-0.0820182
							3338.09	1.09428
							3340.04	0.314768
							3341.99	-1.0361
							3343.95	1.51703
							3345.9	0.655844
							3347.85	-0.0512409
							3349.81	1.46261
							3351.76	-0.730968
							3353.71	0.0232258
							3355.67	0.775207
							3357.62	1.51778
							3359.57	2.00197
							3361.53	1.86639
							3363.48	-0.326704
							3365.43	2.19928
							3367.39	-0.771211
							3369.34	1.25334
							3371.29	1.11877
							3373.25	-0.218237
							3375.2	2.14217
							3377.15	0.792237
							3379.11	0.903812
							3381.06	-0.260921
							3383.01	-0.787136
							3384.97	1.86014
							3386.92	1.52292
							3388.87	-0.968763
							3390.83	0.637981
							3392.78	1.31456
							3394.73	-0.688396
							3396.69	0.0699293
							3398.64	0.298353
							3400.59	1.24844
							3402.54	1.3541
							3404.5	-0.0873048
							3406.45	1.69886
							3408.4	0.480845
							3410.36	0.774774
							3412.31	0.521589
							3414.26	-0.0872397
							3416.22	1.27457
							3418.17	-0.239923
							3420.12	0.795547
							3422.08	0.350248
							3424.03	0.107651
							3425.98	1.29427
							3427.94	1.21636
							3429.89	-1.40422
							3431.84	-0.174632
							3433.8	1.22508
							3435.75	0.814817
							3437.7	0.750114
							3439.66	1.42127
							3441.61	-0.191625
							3443.56	-0.894534
							3445.52	-0.292253
							3447.47	1.55421
							3449.42	-1.6804
							3451.38	0.58651
							3453.33	-1.40982
							3455.28	-0.258155
							3457.24	-0.920509
							3459.19	-0.719488
							3461.14	0.6566
							3463.1	-0.206534
							3465.05	-0.308629
							3467	0.26367
							3468.95	0.441278
							3470.91	-0.134648
							3472.86	-0.0817114
							3474.81	0.261055
							3476.77	0.533338
							3478.72	1.06129
							3480.67	0.188187
							3482.63	0.500762
							3484.58	0.623446
							3486.53	0.043511
							3488.49	-0.335016
							3490.44	0.86876
							3492.39	0.0635792
							3494.35	0.136139
							3496.3	1.39374
							3498.25	0.398456
							3500.21	0.177897
							3502.16	-1.80226
							3504.11	-0.182732
							3506.07	0.175784
							3508.02	0.698894
							3509.97	0.566698
							3511.93	-1.08272
							3513.88	-0.299447
							3515.83	0.757021
							3517.79	0.0552583
							3519.74	-0.744654
							3521.69	0.344099
							3523.65	0.389006
							3525.6	-0.831626
							3527.55	1.36212
							3529.51	-0.0732939
							3531.46	-0.516688
							3533.41	0.0655571
							3535.37	1.07041
							3537.32	0.124456
							3539.27	0.681963
							3541.22	-0.344968
							3543.18	0.176978
							3545.13	0.61867
							3547.08	-0.0688315
							3549.04	0.473259
							3550.99	0.621305
							3552.94	0.667721
							3554.9	0.128522
							3556.85	0.0159672
							3558.8	0.62857
							3560.76	0.248698
							3562.71	-0.11312
							3564.66	-0.244118
							3566.62	-1.80077
							3568.57	0.0581018
							3570.52	-2.65507
							3572.48	-0.136863
							3574.43	1.01401
							3576.38	-0.216144
							3578.34	-0.0679571
							3580.29	0.50488
							3582.24	0.00588354
							3584.2	-0.478105
							3586.15	-0.754188
							3588.1	-1.04419
							3590.06	0.242403
							3592.01	-0.949264
							3593.96	-1.82209
							3595.92	-0.760219
							3597.87	0.489003
							3599.82	-0.770422
							3601.78	-0.348952
							3603.73	0.903643
							3605.68	0.687283
							3607.63	-0.678238
							3609.59	-1.01521
							3611.54	0.705154
							3613.49	0.114075
							3615.45	-0.403167
							3617.4	-1.41632
							3619.35	-0.1291
							3621.31	-0.339742
							3623.26	0.103151
							3625.21	0.903267
							3627.17	-0.376649
							3629.12	0.0140661
							3631.07	0.296769
							3633.03	-0.305389
							3634.98	0.767837
							3636.93	-0.0478566
							3638.89	-0.996099
							3640.84	0.256143
							3642.79	-0.302803
							3644.75	-0.039367
							3646.7	-0.952666
							3648.65	1.14469
							3650.61	-0.883515
							3652.56	0.765571
							3654.51	-1.16278
							3656.47	-0.937774
							3658.42	-0.0997015
							3660.37	1.11834
							3662.33	0.658027
							3664.28	0.325919
							3666.23	-0.102445
							3668.19	-0.680883
							3670.14	0.326752
							3672.09	0.156015
							3674.05	0.575788
							3676	-1.31719
							3677.95	2.32294
							3679.9	0.649457
							3681.86	-0.425319
							3683.81	-0.820373
							3685.76	0.868372
							3687.72	0.169592
							3689.67	0.119695
							3691.62	-1.74212
							3693.58	-0.289483
							3695.53	0.480418
							3697.48	0.989768
							3699.44	0.367579
							3701.39	-1.05424
							3703.34	0.81688
							3705.3	-0.649958
							3707.25	0.272006
							3709.2	-0.665504
							3711.16	-1.1046
							3713.11	0.401273
							3715.06	-0.54033
							3717.02	0.630552
							3718.97	-0.247498
							3720.92	-0.580057
							3722.88	0.810673
							3724.83	0.778923
							3726.78	0.322078
							3728.74	-0.924004
							3730.69	0.614823
							3732.64	-1.22013
							3734.6	0.161003
							3736.55	0.309303
							3738.5	0.315022
							3740.46	-1.20983
							3742.41	-0.319912
							3744.36	0.619165
							3746.31	-1.22369
							3748.27	0.0228633
							3750.22	-1.07002
							3752.17	0.634869
							3754.13	-0.953857
							3756.08	0.0113581
							3758.03	-0.972217
							3759.99	0.380048
							3761.94	-1.03174
							3763.89	-1.16024
							3765.85	-0.24062
							3767.8	-0.602105
							3769.75	0.673713
							3771.71	0.357995
							3773.66	0.391084
							3775.61	-1.18217
							3777.57	-1.94119
							3779.52	-1.01773
							3781.47	-0.422871
							3783.43	-0.0345987
							3785.38	0.264248
							3787.33	-1.2749
							3789.29	-0.957149
							3791.24	-0.340288
							3793.19	-0.67858
							3795.15	-0.253147
							3797.1	-0.240462
							3799.05	-1.37515
