# Supplementary material for: Astrocytic chloride is brain state dependent and modulates inhibitory neurotransmission in mice
Source: Nat Commun. 2023 Apr 4;14:1871. doi: 10.1038/s41467-023-37433-9 (PMC10073105; doi:10.1038/s41467-023-37433-9)
Supplement: Supplementary file 4 — Source Data [file 41467_2023_37433_MOESM4_ESM.zip › Source Data Figure S10.xlsx]

## Sheet: Figure S10
7.4>5.9 (deltaF/F)	5.9>7.4 (deltaF/F)	7.4>6.5 (deltaF/F)	6.5>7.9 (deltaF/F)	7.4>7.9 (deltaF/F)	7.9>7.4 (deltaF/F)		KX (deltaF/F)
-0.466422	0.535023	-0.16089	0.134805	-0.171109	-0.0792363		1.55041
-0.542673	0.416379	-0.0234654	-0.0045811	0.101061	-0.222976		0.346636
-0.593068	0.582886	-0.196767	0.0718138	0.260966	-0.192362		0.737681
-0.475974	0.46117	-0.0528015	-0.0088108	-0.338367	-0.105195		1.24928
-0.409145	0.652645	-0.14645	-0.0486448	0.15151	-0.113811		1.18034
-0.342849	0.625572	-0.136811	0.00667769	0.299089	-0.0216213		0.670716
-0.313661	0.389827	-0.0865246	-0.0155101	0.190142	-0.229364		1.02998
-0.428034	0.510317	-0.225628	-0.0982978	-0.108494	-0.0308621		-0.30917
-0.327834	0.43936	-0.282232	0.0346909	0.197903	-0.0390227		1.8332
-0.335975	0.476186	-0.179423	0.0542584	-0.0448186	-0.164011		1.27321
0.00817248	0.599525	-0.0268558	-0.0055968	0.180787	-0.046688		1.2606
-0.178696	0.57818	-0.20455	-0.0252657	0.0102633	-0.0352374		1.35089
-0.316342	0.507588	-0.227421	0.0529474	0.160061	-0.0286884		-0.216936
-0.279199	0.310171	-0.298696	0.0830332	0.106189	-0.160136		0.534432
-0.0484837	0.357471	-0.286713	-0.0238205	0.168422	-0.214349		1.78042
0.0380876	0.30268	-0.227097	-0.0365451	0.0269975	-0.0772706		0.142508
-0.317677	-0.0930907	-0.105403	-0.0138828	0.24501	-0.287241		1.84283
-0.381306	0.366865	-0.293568	0.0443967	-0.358462	-0.059591		2.68971
-0.106736	-0.0939606	-0.11232	0.0876315	0.124963	-0.18716		0.440182
-0.0835299	0.0437138	-0.262292	0.0670865	-0.0770105	-0.177032		-0.0093432
-0.336627	-0.21442	-0.204784	0.180872	0.215524	-0.048074		0.287715
-0.226981	0.304563	-0.239417	0.126472	0.205815	-0.0780632		2.4562
-0.234536	0.180449	-0.243762	0.168799	-0.245856	-0.0451647		2.46387
-0.202242	-0.0306346	-0.259167	-0.0356912	0.234386	-0.109459		1.55369
0.030932	0.299937	-0.312587	0.0344723	-0.0682346	-0.187331		0.323968
-0.232638	0.384469	-0.278535	0.0590095	0.199333	-0.160422		2.51868
-0.24172	0.354717	-0.242172	-0.103829	0.226362	-0.0906726		0.784309
-0.268552	0.0290345	-0.172445	-0.0847044	-0.285568	-0.055587		2.28292
-0.243539	0.0363616	-0.260801	0.00746202	0.243145	-0.0634083		-0.0453465
-0.0724998	0.0407646	-0.31637	0.0526598	-0.0959777	-0.0623866		0.566531
-0.198901	0.0227439	-0.225908	0.124472	0.0876774	-0.156106		1.00782
-0.111821	0.0126942	-0.192761	0.0504839	-0.0469132	-0.134304		1.96599
-0.0029338	0.0127524	-0.196866	0.109456	-0.426634	-0.0725671		0.654872
0.0238767	0.0127831	-0.18463	0.116784	0.0211069	-0.121217		0.0650172
0.00775875	0.0281442	-0.0782516	0.0415397	-0.292433	-0.064376
-0.0686297	0.0274314	-0.239065	0.107576	-0.19491	-0.0907644
-0.109887	0.00211368	0.0102295	0.141464	0.335394	-0.110551
-0.132232	-0.0063265	-0.145204	0.0213759	0.215463	-0.0972024
-0.0935944	0.0242994	-0.0162877	0.00925215	0.139695	-0.124549
-0.135297	0.0124447	-0.220571	-0.0008653	0.347859	-0.138632
-0.111455	0.0342695	-0.0070649	0.0336914	0.257547	-0.123422
-0.0723727	0.0126279	-0.0492048	-0.0182484	-0.266393	-0.103485
-0.123762	0.0120982	-0.136018	0.0910185	0.154654	-0.213806
-0.0647915	-0.0023103	-0.238263	-0.0193804	-0.0921029	-0.133781
-0.103194	0.0136271	-0.15945	-0.0212556	0.192216	-0.125892
-0.084213	-0.0325504	-0.24848	-0.0352026	0.0138372	-0.191351
-0.107586	0.00953859	-0.0669412	-0.0095492	-0.0379509	-0.106005
-0.0793139	0.0295546	-0.226271	-0.0400839	0.0375882	-0.194062
-0.0243665	0.0310012	-0.0801735	-0.0434859	0.0289392	-0.0617138
-0.0601686	0.128625	-0.213945	-0.0309596	0.119455	-0.17109
-0.0809859	0.0511168	-0.166162	-0.0438546	0.0469563	-0.177212
-0.0636246	0.0436513	-0.0414545	-0.0157115	0.0470118	-0.180978
-0.159736	0.0309563	-0.251853	0.013929	0.0589223	-0.0880619
-0.123151	-0.025249	-0.0604741	0.0155221	0.0102817	-0.217076
-0.102246	0.0232584	-0.235368	0.00068626	0.0281315	-0.186303
-0.094232	-0.0452701	0.00111792	-0.0578132	0.0905658	0.0677949
-0.131444	0.0156978	-0.286514	0.0120109	0.0669232	-0.128088
-0.1225	0.0554367	-0.0193476	0.0456317	0.0998612	-0.120711
-0.102729	0.0197674	-0.229337	0.0695331	0.0563623	-0.0460156
-0.106063		-0.0613878	-0.0318979	0.00864249	-0.0509645
-0.076284		-0.0364945	-0.0475889	0.001061	-0.18687
-0.122594		-0.243202	-0.0598937	0.0866359	-0.223187
-0.0925857		-0.215727	0.00068921	0.123718	-0.23731
-0.091211		-0.078438	-0.0512951	0.0731985	-0.134197
-0.136811		-0.210699	0.00421758	0.108885
-0.146914		-0.250516	-0.0117245	0.114976
-0.0582094		-0.300402	-0.0119291	0.130788
-0.0988893		-0.122689	-0.0198899	0.0178477
-0.14741		-0.116987	0.0944598	0.0587826
-0.0724632		-0.152734	0.0835481	0.0136487
-0.114459			0.160561	0.0366231
			0.0470892	0.0448019
			0.0361653	0.0362646
				0.123698
				0.0728656
				0.0418987
				0.135067
				0.0418337
				0.10579
				0.0649571
