# Supplementary material for: Astrocytic chloride is brain state dependent and modulates inhibitory neurotransmission in mice
Source: Nat Commun. 2023 Apr 4;14:1871. doi: 10.1038/s41467-023-37433-9 (PMC10073105; doi:10.1038/s41467-023-37433-9)
Supplement: Supplementary file 4 — Source Data [file 41467_2023_37433_MOESM4_ESM.zip › Source Data Figure S2.xlsx]

## Sheet: Figure S2a
sleep vs Delta power				sleep vs Theta power				sleep vs Beta power				sleep vs Sigma power
Time (ms)	mean	SD		Time (ms)	mean	SD		Time (ms)	mean	SD		Time (ms)	mean	SD
-61035	-0.106182	0.080847		-61035	-0.0269529	0.0301509		-61035	-9.91892e-05	0.0451956		-61035	-0.0287057	0.0350054
-61034	-0.106181	0.0808455		-61034	-0.0269458	0.0301522		-61034	-0.000103899	0.0451975		-61034	-0.028711	0.0350071
-61033	-0.106181	0.0808441		-61033	-0.0269386	0.0301535		-61033	-0.000108606	0.0451994		-61033	-0.0287163	0.0350089
-61032	-0.10618	0.0808426		-61032	-0.0269315	0.0301549		-61032	-0.00011331	0.0452014		-61032	-0.0287215	0.0350106
-61031	-0.10618	0.0808411		-61031	-0.0269244	0.0301562		-61031	-0.000118012	0.0452033		-61031	-0.0287268	0.0350124
-61030	-0.106179	0.0808397		-61030	-0.0269172	0.0301575		-61030	-0.000122711	0.0452052		-61030	-0.0287321	0.0350141
-61029	-0.106179	0.0808382		-61029	-0.0269101	0.0301588		-61029	-0.000127408	0.0452072		-61029	-0.0287374	0.0350159
-61028	-0.106178	0.0808367		-61028	-0.026903	0.0301601		-61028	-0.000132102	0.0452091		-61028	-0.0287426	0.0350176
-61027	-0.106177	0.0808353		-61027	-0.0268958	0.0301614		-61027	-0.000136794	0.045211		-61027	-0.0287479	0.0350194
-61026	-0.106177	0.0808338		-61026	-0.0268887	0.0301628		-61026	-0.000141483	0.045213		-61026	-0.0287532	0.0350211
-61025	-0.106176	0.0808323		-61025	-0.0268815	0.0301641		-61025	-0.000146169	0.0452149		-61025	-0.0287584	0.0350229
-61024	-0.106176	0.0808308		-61024	-0.0268744	0.0301654		-61024	-0.000150853	0.0452169		-61024	-0.0287637	0.0350246
-61023	-0.106175	0.0808294		-61023	-0.0268673	0.0301667		-61023	-0.000155534	0.0452188		-61023	-0.028769	0.0350264
-61022	-0.106174	0.0808279		-61022	-0.0268601	0.0301681		-61022	-0.000160213	0.0452207		-61022	-0.0287742	0.0350281
-61021	-0.106174	0.0808264		-61021	-0.026853	0.0301694		-61021	-0.000164889	0.0452227		-61021	-0.0287795	0.0350299
-61020	-0.106173	0.0808249		-61020	-0.0268459	0.0301707		-61020	-0.000169563	0.0452246		-61020	-0.0287848	0.0350317
-61019	-0.106173	0.0808234		-61019	-0.0268387	0.0301721		-61019	-0.000174233	0.0452266		-61019	-0.02879	0.0350334
-61018	-0.106172	0.0808219		-61018	-0.0268316	0.0301734		-61018	-0.000178902	0.0452285		-61018	-0.0287953	0.0350352
-61017	-0.106171	0.0808204		-61017	-0.0268245	0.0301747		-61017	-0.000183567	0.0452305		-61017	-0.0288005	0.035037
-61016	-0.106171	0.0808189		-61016	-0.0268173	0.0301761		-61016	-0.000188231	0.0452324		-61016	-0.0288058	0.0350387
-61015	-0.10617	0.0808174		-61015	-0.0268102	0.0301774		-61015	-0.000192891	0.0452344		-61015	-0.028811	0.0350405
-61014	-0.10617	0.0808159		-61014	-0.0268031	0.0301787		-61014	-0.000197549	0.0452363		-61014	-0.0288163	0.0350423
-61013	-0.106169	0.0808144		-61013	-0.0267959	0.0301801		-61013	-0.000202204	0.0452383		-61013	-0.0288215	0.0350441
-61012	-0.106168	0.0808129		-61012	-0.0267888	0.0301814		-61012	-0.000206857	0.0452402		-61012	-0.0288268	0.0350458
-61011	-0.106168	0.0808114		-61011	-0.0267816	0.0301828		-61011	-0.000211507	0.0452422		-61011	-0.028832	0.0350476
-61010	-0.106167	0.0808099		-61010	-0.0267745	0.0301841		-61010	-0.000216154	0.0452441		-61010	-0.0288373	0.0350494
-61009	-0.106166	0.0808084		-61009	-0.0267674	0.0301854		-61009	-0.000220799	0.0452461		-61009	-0.0288425	0.0350512
-61008	-0.106166	0.0808069		-61008	-0.0267602	0.0301868		-61008	-0.000225441	0.045248		-61008	-0.0288477	0.035053
-61007	-0.106165	0.0808053		-61007	-0.0267531	0.0301881		-61007	-0.00023008	0.04525		-61007	-0.028853	0.0350547
-61006	-0.106164	0.0808038		-61006	-0.026746	0.0301895		-61006	-0.000234717	0.0452519		-61006	-0.0288582	0.0350565
-61005	-0.106164	0.0808023		-61005	-0.0267388	0.0301908		-61005	-0.000239351	0.0452539		-61005	-0.0288635	0.0350583
-61004	-0.106163	0.0808008		-61004	-0.0267317	0.0301922		-61004	-0.000243983	0.0452559		-61004	-0.0288687	0.0350601
-61003	-0.106162	0.0807993		-61003	-0.0267245	0.0301935		-61003	-0.000248612	0.0452578		-61003	-0.0288739	0.0350619
-61002	-0.106162	0.0807977		-61002	-0.0267174	0.0301949		-61002	-0.000253238	0.0452598		-61002	-0.0288792	0.0350637
-61001	-0.106161	0.0807962		-61001	-0.0267103	0.0301962		-61001	-0.000257861	0.0452617		-61001	-0.0288844	0.0350655
-61000	-0.10616	0.0807947		-61000	-0.0267031	0.0301976		-61000	-0.000262482	0.0452637		-61000	-0.0288896	0.0350673
-60999	-0.10616	0.0807932		-60999	-0.026696	0.030199		-60999	-0.0002671	0.0452657		-60999	-0.0288948	0.0350691
-60998	-0.106159	0.0807916		-60998	-0.0266889	0.0302003		-60998	-0.000271716	0.0452676		-60998	-0.0289001	0.0350709
-60997	-0.106158	0.0807901		-60997	-0.0266817	0.0302017		-60997	-0.000276329	0.0452696		-60997	-0.0289053	0.0350727
-60996	-0.106158	0.0807885		-60996	-0.0266746	0.030203		-60996	-0.000280939	0.0452716		-60996	-0.0289105	0.0350745
-60995	-0.106157	0.080787		-60995	-0.0266674	0.0302044		-60995	-0.000285546	0.0452735		-60995	-0.0289157	0.0350763
-60994	-0.106156	0.0807855		-60994	-0.0266603	0.0302058		-60994	-0.000290151	0.0452755		-60994	-0.0289209	0.0350781
-60993	-0.106156	0.0807839		-60993	-0.0266532	0.0302071		-60993	-0.000294753	0.0452775		-60993	-0.0289262	0.0350799
-60992	-0.106155	0.0807824		-60992	-0.026646	0.0302085		-60992	-0.000299352	0.0452794		-60992	-0.0289314	0.0350817
-60991	-0.106154	0.0807808		-60991	-0.0266389	0.0302099		-60991	-0.000303949	0.0452814		-60991	-0.0289366	0.0350835
-60990	-0.106154	0.0807793		-60990	-0.0266317	0.0302112		-60990	-0.000308542	0.0452834		-60990	-0.0289418	0.0350853
-60989	-0.106153	0.0807777		-60989	-0.0266246	0.0302126		-60989	-0.000313134	0.0452853		-60989	-0.028947	0.0350871
-60988	-0.106152	0.0807762		-60988	-0.0266175	0.030214		-60988	-0.000317722	0.0452873		-60988	-0.0289522	0.0350889
-60987	-0.106151	0.0807746		-60987	-0.0266103	0.0302153		-60987	-0.000322308	0.0452893		-60987	-0.0289574	0.0350907
-60986	-0.106151	0.0807731		-60986	-0.0266032	0.0302167		-60986	-0.000326891	0.0452912		-60986	-0.0289626	0.0350926
-60985	-0.10615	0.0807715		-60985	-0.0265961	0.0302181		-60985	-0.000331471	0.0452932		-60985	-0.0289678	0.0350944
-60984	-0.106149	0.08077		-60984	-0.0265889	0.0302195		-60984	-0.000336049	0.0452952		-60984	-0.028973	0.0350962
-60983	-0.106149	0.0807684		-60983	-0.0265818	0.0302208		-60983	-0.000340623	0.0452972		-60983	-0.0289782	0.035098
-60982	-0.106148	0.0807668		-60982	-0.0265746	0.0302222		-60982	-0.000345195	0.0452992		-60982	-0.0289834	0.0350998
-60981	-0.106147	0.0807653		-60981	-0.0265675	0.0302236		-60981	-0.000349765	0.0453011		-60981	-0.0289886	0.0351017
-60980	-0.106146	0.0807637		-60980	-0.0265604	0.030225		-60980	-0.000354331	0.0453031		-60980	-0.0289938	0.0351035
-60979	-0.106146	0.0807621		-60979	-0.0265532	0.0302264		-60979	-0.000358895	0.0453051		-60979	-0.028999	0.0351053
-60978	-0.106145	0.0807606		-60978	-0.0265461	0.0302277		-60978	-0.000363456	0.0453071		-60978	-0.0290042	0.0351071
-60977	-0.106144	0.080759		-60977	-0.0265389	0.0302291		-60977	-0.000368014	0.045309		-60977	-0.0290094	0.035109
-60976	-0.106143	0.0807574		-60976	-0.0265318	0.0302305		-60976	-0.000372569	0.045311		-60976	-0.0290146	0.0351108
-60975	-0.106143	0.0807559		-60975	-0.0265247	0.0302319		-60975	-0.000377122	0.045313		-60975	-0.0290198	0.0351126
-60974	-0.106142	0.0807543		-60974	-0.0265175	0.0302333		-60974	-0.000381672	0.045315		-60974	-0.0290249	0.0351145
-60973	-0.106141	0.0807527		-60973	-0.0265104	0.0302347		-60973	-0.000386219	0.045317		-60973	-0.0290301	0.0351163
-60972	-0.10614	0.0807511		-60972	-0.0265032	0.0302361		-60972	-0.000390763	0.045319		-60972	-0.0290353	0.0351182
-60971	-0.10614	0.0807496		-60971	-0.0264961	0.0302374		-60971	-0.000395304	0.0453209		-60971	-0.0290405	0.03512
-60970	-0.106139	0.080748		-60970	-0.026489	0.0302388		-60970	-0.000399843	0.0453229		-60970	-0.0290457	0.0351218
-60969	-0.106138	0.0807464		-60969	-0.0264818	0.0302402		-60969	-0.000404379	0.0453249		-60969	-0.0290508	0.0351237
-60968	-0.106137	0.0807448		-60968	-0.0264747	0.0302416		-60968	-0.000408913	0.0453269		-60968	-0.029056	0.0351255
-60967	-0.106137	0.0807432		-60967	-0.0264675	0.030243		-60967	-0.000413443	0.0453289		-60967	-0.0290612	0.0351274
-60966	-0.106136	0.0807416		-60966	-0.0264604	0.0302444		-60966	-0.000417971	0.0453309		-60966	-0.0290664	0.0351292
-60965	-0.106135	0.08074		-60965	-0.0264533	0.0302458		-60965	-0.000422497	0.0453329		-60965	-0.0290715	0.0351311
-60964	-0.106134	0.0807384		-60964	-0.0264461	0.0302472		-60964	-0.000427019	0.0453349		-60964	-0.0290767	0.0351329
-60963	-0.106133	0.0807369		-60963	-0.026439	0.0302486		-60963	-0.000431539	0.0453369		-60963	-0.0290819	0.0351348
-60962	-0.106133	0.0807353		-60962	-0.0264318	0.03025		-60962	-0.000436056	0.0453389		-60962	-0.029087	0.0351366
-60961	-0.106132	0.0807337		-60961	-0.0264247	0.0302514		-60961	-0.000440571	0.0453409		-60961	-0.0290922	0.0351385
-60960	-0.106131	0.0807321		-60960	-0.0264176	0.0302528		-60960	-0.000445082	0.0453428		-60960	-0.0290973	0.0351403
-60959	-0.10613	0.0807305		-60959	-0.0264104	0.0302542		-60959	-0.000449591	0.0453448		-60959	-0.0291025	0.0351422
-60958	-0.106129	0.0807289		-60958	-0.0264033	0.0302556		-60958	-0.000454098	0.0453468		-60958	-0.0291076	0.0351441
-60957	-0.106129	0.0807273		-60957	-0.0263962	0.030257		-60957	-0.000458601	0.0453488		-60957	-0.0291128	0.0351459
-60956	-0.106128	0.0807257		-60956	-0.026389	0.0302584		-60956	-0.000463102	0.0453508		-60956	-0.029118	0.0351478
-60955	-0.106127	0.0807241		-60955	-0.0263819	0.0302598		-60955	-0.0004676	0.0453528		-60955	-0.0291231	0.0351497
-60954	-0.106126	0.0807225		-60954	-0.0263748	0.0302612		-60954	-0.000472095	0.0453548		-60954	-0.0291282	0.0351515
-60953	-0.106125	0.0807209		-60953	-0.0263676	0.0302626		-60953	-0.000476588	0.0453568		-60953	-0.0291334	0.0351534
-60952	-0.106125	0.0807192		-60952	-0.0263605	0.030264		-60952	-0.000481077	0.0453588		-60952	-0.0291385	0.0351553
-60951	-0.106124	0.0807176		-60951	-0.0263533	0.0302655		-60951	-0.000485564	0.0453608		-60951	-0.0291437	0.0351571
-60950	-0.106123	0.080716		-60950	-0.0263462	0.0302669		-60950	-0.000490049	0.0453628		-60950	-0.0291488	0.035159
-60949	-0.106122	0.0807144		-60949	-0.0263391	0.0302683		-60949	-0.00049453	0.0453648		-60949	-0.029154	0.0351609
-60948	-0.106121	0.0807128		-60948	-0.0263319	0.0302697		-60948	-0.000499009	0.0453668		-60948	-0.0291591	0.0351628
-60947	-0.10612	0.0807112		-60947	-0.0263248	0.0302711		-60947	-0.000503485	0.0453688		-60947	-0.0291642	0.0351646
-60946	-0.106119	0.0807096		-60946	-0.0263177	0.0302725		-60946	-0.000507958	0.0453708		-60946	-0.0291694	0.0351665
-60945	-0.106119	0.080708		-60945	-0.0263105	0.0302739		-60945	-0.000512428	0.0453729		-60945	-0.0291745	0.0351684
-60944	-0.106118	0.0807063		-60944	-0.0263034	0.0302754		-60944	-0.000516896	0.0453749		-60944	-0.0291796	0.0351703
-60943	-0.106117	0.0807047		-60943	-0.0262963	0.0302768		-60943	-0.00052136	0.0453769		-60943	-0.0291848	0.0351722
-60942	-0.106116	0.0807031		-60942	-0.0262891	0.0302782		-60942	-0.000525822	0.0453789		-60942	-0.0291899	0.0351741
-60941	-0.106115	0.0807015		-60941	-0.026282	0.0302796		-60941	-0.000530282	0.0453809		-60941	-0.029195	0.0351759
-60940	-0.106114	0.0806998		-60940	-0.0262749	0.030281		-60940	-0.000534738	0.0453829		-60940	-0.0292001	0.0351778
-60939	-0.106113	0.0806982		-60939	-0.0262677	0.0302825		-60939	-0.000539191	0.0453849		-60939	-0.0292053	0.0351797
-60938	-0.106113	0.0806966		-60938	-0.0262606	0.0302839		-60938	-0.000543642	0.0453869		-60938	-0.0292104	0.0351816
-60937	-0.106112	0.080695		-60937	-0.0262535	0.0302853		-60937	-0.00054809	0.0453889		-60937	-0.0292155	0.0351835
-60936	-0.106111	0.0806933		-60936	-0.0262463	0.0302867		-60936	-0.000552535	0.0453909		-60936	-0.0292206	0.0351854
-60935	-0.10611	0.0806917		-60935	-0.0262392	0.0302882		-60935	-0.000556978	0.045393		-60935	-0.0292257	0.0351873
-60934	-0.106109	0.0806901		-60934	-0.0262321	0.0302896		-60934	-0.000561417	0.045395		-60934	-0.0292308	0.0351892
-60933	-0.106108	0.0806884		-60933	-0.0262249	0.030291		-60933	-0.000565854	0.045397		-60933	-0.0292359	0.0351911
-60932	-0.106107	0.0806868		-60932	-0.0262178	0.0302925		-60932	-0.000570288	0.045399		-60932	-0.029241	0.035193
-60931	-0.106106	0.0806852		-60931	-0.0262107	0.0302939		-60931	-0.000574719	0.045401		-60931	-0.0292461	0.0351949
-60930	-0.106106	0.0806835		-60930	-0.0262035	0.0302953		-60930	-0.000579147	0.045403		-60930	-0.0292513	0.0351968
-60929	-0.106105	0.0806819		-60929	-0.0261964	0.0302968		-60929	-0.000583573	0.0454051		-60929	-0.0292564	0.0351987
-60928	-0.106104	0.0806803		-60928	-0.0261893	0.0302982		-60928	-0.000587996	0.0454071		-60928	-0.0292615	0.0352006
-60927	-0.106103	0.0806786		-60927	-0.0261822	0.0302996		-60927	-0.000592416	0.0454091		-60927	-0.0292665	0.0352025
-60926	-0.106102	0.080677		-60926	-0.026175	0.0303011		-60926	-0.000596834	0.0454111		-60926	-0.0292716	0.0352044
-60925	-0.106101	0.0806753		-60925	-0.0261679	0.0303025		-60925	-0.000601248	0.0454131		-60925	-0.0292767	0.0352063
-60924	-0.1061	0.0806737		-60924	-0.0261608	0.0303039		-60924	-0.00060566	0.0454152		-60924	-0.0292818	0.0352083
-60923	-0.106099	0.080672		-60923	-0.0261536	0.0303054		-60923	-0.000610069	0.0454172		-60923	-0.0292869	0.0352102
-60922	-0.106098	0.0806704		-60922	-0.0261465	0.0303068		-60922	-0.000614475	0.0454192		-60922	-0.029292	0.0352121
-60921	-0.106097	0.0806687		-60921	-0.0261394	0.0303083		-60921	-0.000618878	0.0454212		-60921	-0.0292971	0.035214
-60920	-0.106096	0.0806671		-60920	-0.0261323	0.0303097		-60920	-0.000623279	0.0454233		-60920	-0.0293022	0.0352159
-60919	-0.106095	0.0806654		-60919	-0.0261251	0.0303112		-60919	-0.000627677	0.0454253		-60919	-0.0293073	0.0352178
-60918	-0.106094	0.0806638		-60918	-0.026118	0.0303126		-60918	-0.000632073	0.0454273		-60918	-0.0293123	0.0352198
-60917	-0.106094	0.0806621		-60917	-0.0261109	0.030314		-60917	-0.000636465	0.0454293		-60917	-0.0293174	0.0352217
-60916	-0.106093	0.0806604		-60916	-0.0261038	0.0303155		-60916	-0.000640856	0.0454314		-60916	-0.0293225	0.0352236
-60915	-0.106092	0.0806588		-60915	-0.0260966	0.0303169		-60915	-0.000645243	0.0454334		-60915	-0.0293276	0.0352255
-60914	-0.106091	0.0806571		-60914	-0.0260895	0.0303184		-60914	-0.000649628	0.0454354		-60914	-0.0293326	0.0352275
-60913	-0.10609	0.0806555		-60913	-0.0260824	0.0303198		-60913	-0.00065401	0.0454375		-60913	-0.0293377	0.0352294
-60912	-0.106089	0.0806538		-60912	-0.0260753	0.0303213		-60912	-0.000658389	0.0454395		-60912	-0.0293428	0.0352313
-60911	-0.106088	0.0806521		-60911	-0.0260682	0.0303228		-60911	-0.000662766	0.0454415		-60911	-0.0293478	0.0352333
-60910	-0.106087	0.0806505		-60910	-0.026061	0.0303242		-60910	-0.000667139	0.0454436		-60910	-0.0293529	0.0352352
-60909	-0.106086	0.0806488		-60909	-0.0260539	0.0303257		-60909	-0.00067151	0.0454456		-60909	-0.029358	0.0352371
-60908	-0.106085	0.0806471		-60908	-0.0260468	0.0303271		-60908	-0.000675879	0.0454476		-60908	-0.029363	0.0352391
-60907	-0.106084	0.0806455		-60907	-0.0260397	0.0303286		-60907	-0.000680245	0.0454497		-60907	-0.0293681	0.035241
-60906	-0.106083	0.0806438		-60906	-0.0260326	0.03033		-60906	-0.000684608	0.0454517		-60906	-0.0293731	0.035243
-60905	-0.106082	0.0806421		-60905	-0.0260254	0.0303315		-60905	-0.000688968	0.0454538		-60905	-0.0293782	0.0352449
-60904	-0.106081	0.0806405		-60904	-0.0260183	0.030333		-60904	-0.000693325	0.0454558		-60904	-0.0293833	0.0352469
-60903	-0.10608	0.0806388		-60903	-0.0260112	0.0303344		-60903	-0.00069768	0.0454578		-60903	-0.0293883	0.0352488
-60902	-0.106079	0.0806371		-60902	-0.0260041	0.0303359		-60902	-0.000702032	0.0454599		-60902	-0.0293934	0.0352508
-60901	-0.106078	0.0806354		-60901	-0.025997	0.0303374		-60901	-0.000706381	0.0454619		-60901	-0.0293984	0.0352527
-60900	-0.106077	0.0806338		-60900	-0.0259898	0.0303388		-60900	-0.000710728	0.045464		-60900	-0.0294034	0.0352547
-60899	-0.106076	0.0806321		-60899	-0.0259827	0.0303403		-60899	-0.000715071	0.045466		-60899	-0.0294085	0.0352566
-60898	-0.106075	0.0806304		-60898	-0.0259756	0.0303418		-60898	-0.000719412	0.0454681		-60898	-0.0294135	0.0352586
-60897	-0.106074	0.0806287		-60897	-0.0259685	0.0303432		-60897	-0.000723751	0.0454701		-60897	-0.0294186	0.0352605
-60896	-0.106073	0.080627		-60896	-0.0259614	0.0303447		-60896	-0.000728086	0.0454721		-60896	-0.0294236	0.0352625
-60895	-0.106072	0.0806253		-60895	-0.0259543	0.0303462		-60895	-0.000732418	0.0454742		-60895	-0.0294286	0.0352644
-60894	-0.106071	0.0806237		-60894	-0.0259472	0.0303476		-60894	-0.000736748	0.0454762		-60894	-0.0294337	0.0352664
-60893	-0.10607	0.080622		-60893	-0.02594	0.0303491		-60893	-0.000741075	0.0454783		-60893	-0.0294387	0.0352684
-60892	-0.106069	0.0806203		-60892	-0.0259329	0.0303506		-60892	-0.0007454	0.0454803		-60892	-0.0294437	0.0352703
-60891	-0.106068	0.0806186		-60891	-0.0259258	0.0303521		-60891	-0.000749721	0.0454824		-60891	-0.0294488	0.0352723
-60890	-0.106067	0.0806169		-60890	-0.0259187	0.0303535		-60890	-0.00075404	0.0454844		-60890	-0.0294538	0.0352743
-60889	-0.106066	0.0806152		-60889	-0.0259116	0.030355		-60889	-0.000758355	0.0454865		-60889	-0.0294588	0.0352762
-60888	-0.106065	0.0806135		-60888	-0.0259045	0.0303565		-60888	-0.000762668	0.0454886		-60888	-0.0294638	0.0352782
-60887	-0.106064	0.0806118		-60887	-0.0258974	0.030358		-60887	-0.000766979	0.0454906		-60887	-0.0294689	0.0352802
-60886	-0.106063	0.0806101		-60886	-0.0258903	0.0303595		-60886	-0.000771286	0.0454927		-60886	-0.0294739	0.0352822
-60885	-0.106062	0.0806084		-60885	-0.0258832	0.0303609		-60885	-0.00077559	0.0454947		-60885	-0.0294789	0.0352841
-60884	-0.106061	0.0806068		-60884	-0.0258761	0.0303624		-60884	-0.000779892	0.0454968		-60884	-0.0294839	0.0352861
-60883	-0.106059	0.0806051		-60883	-0.025869	0.0303639		-60883	-0.000784191	0.0454988		-60883	-0.0294889	0.0352881
-60882	-0.106058	0.0806034		-60882	-0.0258619	0.0303654		-60882	-0.000788487	0.0455009		-60882	-0.0294939	0.0352901
-60881	-0.106057	0.0806017		-60881	-0.0258547	0.0303669		-60881	-0.00079278	0.045503		-60881	-0.0294989	0.0352921
-60880	-0.106056	0.0806		-60880	-0.0258476	0.0303684		-60880	-0.00079707	0.045505		-60880	-0.029504	0.035294
-60879	-0.106055	0.0805983		-60879	-0.0258405	0.0303699		-60879	-0.000801357	0.0455071		-60879	-0.029509	0.035296
-60878	-0.106054	0.0805966		-60878	-0.0258334	0.0303713		-60878	-0.000805642	0.0455092		-60878	-0.029514	0.035298
-60877	-0.106053	0.0805948		-60877	-0.0258263	0.0303728		-60877	-0.000809924	0.0455112		-60877	-0.029519	0.0353
-60876	-0.106052	0.0805931		-60876	-0.0258192	0.0303743		-60876	-0.000814202	0.0455133		-60876	-0.029524	0.035302
-60875	-0.106051	0.0805914		-60875	-0.0258121	0.0303758		-60875	-0.000818478	0.0455154		-60875	-0.029529	0.035304
-60874	-0.10605	0.0805897		-60874	-0.025805	0.0303773		-60874	-0.000822751	0.0455174		-60874	-0.029534	0.035306
-60873	-0.106049	0.080588		-60873	-0.0257979	0.0303788		-60873	-0.000827021	0.0455195		-60873	-0.0295389	0.035308
-60872	-0.106048	0.0805863		-60872	-0.0257908	0.0303803		-60872	-0.000831289	0.0455216		-60872	-0.0295439	0.03531
-60871	-0.106046	0.0805846		-60871	-0.0257837	0.0303818		-60871	-0.000835553	0.0455236		-60871	-0.0295489	0.035312
-60870	-0.106045	0.0805829		-60870	-0.0257766	0.0303833		-60870	-0.000839814	0.0455257		-60870	-0.0295539	0.035314
-60869	-0.106044	0.0805812		-60869	-0.0257695	0.0303848		-60869	-0.000844072	0.0455278		-60869	-0.0295589	0.035316
-60868	-0.106043	0.0805795		-60868	-0.0257624	0.0303863		-60868	-0.000848327	0.0455299		-60868	-0.0295639	0.035318
-60867	-0.106042	0.0805778		-60867	-0.0257553	0.0303878		-60867	-0.00085258	0.0455319		-60867	-0.0295689	0.03532
-60866	-0.106041	0.080576		-60866	-0.0257482	0.0303893		-60866	-0.000856829	0.045534		-60866	-0.0295738	0.035322
-60865	-0.10604	0.0805743		-60865	-0.0257412	0.0303908		-60865	-0.000861075	0.0455361		-60865	-0.0295788	0.035324
-60864	-0.106039	0.0805726		-60864	-0.0257341	0.0303923		-60864	-0.000865318	0.0455382		-60864	-0.0295838	0.035326
-60863	-0.106038	0.0805709		-60863	-0.025727	0.0303938		-60863	-0.000869558	0.0455402		-60863	-0.0295887	0.035328
-60862	-0.106036	0.0805692		-60862	-0.0257199	0.0303953		-60862	-0.000873795	0.0455423		-60862	-0.0295937	0.03533
-60861	-0.106035	0.0805675		-60861	-0.0257128	0.0303968		-60861	-0.00087803	0.0455444		-60861	-0.0295987	0.0353321
-60860	-0.106034	0.0805657		-60860	-0.0257057	0.0303984		-60860	-0.000882261	0.0455465		-60860	-0.0296036	0.0353341
-60859	-0.106033	0.080564		-60859	-0.0256986	0.0303999		-60859	-0.000886489	0.0455486		-60859	-0.0296086	0.0353361
-60858	-0.106032	0.0805623		-60858	-0.0256915	0.0304014		-60858	-0.000890714	0.0455506		-60858	-0.0296136	0.0353381
-60857	-0.106031	0.0805606		-60857	-0.0256844	0.0304029		-60857	-0.000894936	0.0455527		-60857	-0.0296185	0.0353401
-60856	-0.106029	0.0805588		-60856	-0.0256773	0.0304044		-60856	-0.000899155	0.0455548		-60856	-0.0296235	0.0353422
-60855	-0.106028	0.0805571		-60855	-0.0256703	0.0304059		-60855	-0.000903371	0.0455569		-60855	-0.0296284	0.0353442
-60854	-0.106027	0.0805554		-60854	-0.0256632	0.0304074		-60854	-0.000907584	0.045559		-60854	-0.0296334	0.0353462
-60853	-0.106026	0.0805537		-60853	-0.0256561	0.030409		-60853	-0.000911794	0.0455611		-60853	-0.0296383	0.0353483
-60852	-0.106025	0.0805519		-60852	-0.025649	0.0304105		-60852	-0.000916	0.0455632		-60852	-0.0296433	0.0353503
-60851	-0.106024	0.0805502		-60851	-0.0256419	0.030412		-60851	-0.000920205	0.0455653		-60851	-0.0296482	0.0353523
-60850	-0.106022	0.0805485		-60850	-0.0256349	0.0304135		-60850	-0.000924405	0.0455673		-60850	-0.0296532	0.0353544
-60849	-0.106021	0.0805467		-60849	-0.0256278	0.030415		-60849	-0.000928602	0.0455694		-60849	-0.0296581	0.0353564
-60848	-0.10602	0.080545		-60848	-0.0256207	0.0304166		-60848	-0.000932797	0.0455715		-60848	-0.029663	0.0353584
-60847	-0.106019	0.0805433		-60847	-0.0256136	0.0304181		-60847	-0.000936988	0.0455736		-60847	-0.029668	0.0353605
-60846	-0.106018	0.0805415		-60846	-0.0256065	0.0304196		-60846	-0.000941177	0.0455757		-60846	-0.0296729	0.0353625
-60845	-0.106017	0.0805398		-60845	-0.0255995	0.0304211		-60845	-0.000945362	0.0455778		-60845	-0.0296778	0.0353646
-60844	-0.106015	0.0805381		-60844	-0.0255924	0.0304227		-60844	-0.000949545	0.0455799		-60844	-0.0296828	0.0353666
-60843	-0.106014	0.0805363		-60843	-0.0255853	0.0304242		-60843	-0.000953724	0.045582		-60843	-0.0296877	0.0353687
-60842	-0.106013	0.0805346		-60842	-0.0255782	0.0304257		-60842	-0.0009579	0.0455841		-60842	-0.0296926	0.0353707
-60841	-0.106012	0.0805328		-60841	-0.0255712	0.0304273		-60841	-0.000962074	0.0455862		-60841	-0.0296975	0.0353728
-60840	-0.10601	0.0805311		-60840	-0.0255641	0.0304288		-60840	-0.000966243	0.0455883		-60840	-0.0297025	0.0353748
-60839	-0.106009	0.0805294		-60839	-0.025557	0.0304303		-60839	-0.000970411	0.0455904		-60839	-0.0297074	0.0353769
-60838	-0.106008	0.0805276		-60838	-0.02555	0.0304318		-60838	-0.000974575	0.0455925		-60838	-0.0297123	0.0353789
-60837	-0.106007	0.0805259		-60837	-0.0255429	0.0304334		-60837	-0.000978736	0.0455946		-60837	-0.0297172	0.035381
-60836	-0.106006	0.0805241		-60836	-0.0255358	0.0304349		-60836	-0.000982894	0.0455967		-60836	-0.0297221	0.035383
-60835	-0.106004	0.0805224		-60835	-0.0255288	0.0304365		-60835	-0.000987049	0.0455988		-60835	-0.029727	0.0353851
-60834	-0.106003	0.0805207		-60834	-0.0255217	0.030438		-60834	-0.000991201	0.0456009		-60834	-0.0297319	0.0353872
-60833	-0.106002	0.0805189		-60833	-0.0255146	0.0304395		-60833	-0.00099535	0.045603		-60833	-0.0297368	0.0353892
-60832	-0.106001	0.0805172		-60832	-0.0255076	0.0304411		-60832	-0.000999496	0.0456052		-60832	-0.0297417	0.0353913
-60831	-0.105999	0.0805154		-60831	-0.0255005	0.0304426		-60831	-0.00100364	0.0456073		-60831	-0.0297466	0.0353934
-60830	-0.105998	0.0805137		-60830	-0.0254934	0.0304442		-60830	-0.00100778	0.0456094		-60830	-0.0297515	0.0353954
-60829	-0.105997	0.0805119		-60829	-0.0254864	0.0304457		-60829	-0.00101191	0.0456115		-60829	-0.0297564	0.0353975
-60828	-0.105996	0.0805102		-60828	-0.0254793	0.0304472		-60828	-0.00101605	0.0456136		-60828	-0.0297613	0.0353996
-60827	-0.105994	0.0805084		-60827	-0.0254723	0.0304488		-60827	-0.00102018	0.0456157		-60827	-0.0297662	0.0354016
-60826	-0.105993	0.0805067		-60826	-0.0254652	0.0304503		-60826	-0.00102431	0.0456178		-60826	-0.0297711	0.0354037
-60825	-0.105992	0.0805049		-60825	-0.0254582	0.0304519		-60825	-0.00102843	0.0456199		-60825	-0.029776	0.0354058
-60824	-0.105991	0.0805032		-60824	-0.0254511	0.0304534		-60824	-0.00103255	0.0456221		-60824	-0.0297809	0.0354079
-60823	-0.105989	0.0805014		-60823	-0.0254441	0.030455		-60823	-0.00103667	0.0456242		-60823	-0.0297857	0.03541
-60822	-0.105988	0.0804997		-60822	-0.025437	0.0304565		-60822	-0.00104078	0.0456263		-60822	-0.0297906	0.035412
-60821	-0.105987	0.0804979		-60821	-0.0254299	0.0304581		-60821	-0.0010449	0.0456284		-60821	-0.0297955	0.0354141
-60820	-0.105985	0.0804962		-60820	-0.0254229	0.0304597		-60820	-0.001049	0.0456305		-60820	-0.0298004	0.0354162
-60819	-0.105984	0.0804944		-60819	-0.0254158	0.0304612		-60819	-0.00105311	0.0456326		-60819	-0.0298052	0.0354183
-60818	-0.105983	0.0804926		-60818	-0.0254088	0.0304628		-60818	-0.00105721	0.0456348		-60818	-0.0298101	0.0354204
-60817	-0.105982	0.0804909		-60817	-0.0254018	0.0304643		-60817	-0.00106131	0.0456369		-60817	-0.029815	0.0354225
-60816	-0.10598	0.0804891		-60816	-0.0253947	0.0304659		-60816	-0.00106541	0.045639		-60816	-0.0298198	0.0354246
-60815	-0.105979	0.0804874		-60815	-0.0253877	0.0304674		-60815	-0.0010695	0.0456411		-60815	-0.0298247	0.0354267
-60814	-0.105978	0.0804856		-60814	-0.0253806	0.030469		-60814	-0.00107359	0.0456433		-60814	-0.0298296	0.0354288
-60813	-0.105976	0.0804839		-60813	-0.0253736	0.0304706		-60813	-0.00107768	0.0456454		-60813	-0.0298344	0.0354309
-60812	-0.105975	0.0804821		-60812	-0.0253665	0.0304721		-60812	-0.00108176	0.0456475		-60812	-0.0298393	0.035433
-60811	-0.105974	0.0804803		-60811	-0.0253595	0.0304737		-60811	-0.00108584	0.0456496		-60811	-0.0298441	0.0354351
-60810	-0.105972	0.0804786		-60810	-0.0253525	0.0304753		-60810	-0.00108992	0.0456518		-60810	-0.029849	0.0354372
-60809	-0.105971	0.0804768		-60809	-0.0253454	0.0304768		-60809	-0.00109399	0.0456539		-60809	-0.0298538	0.0354393
-60808	-0.10597	0.080475		-60808	-0.0253384	0.0304784		-60808	-0.00109806	0.045656		-60808	-0.0298587	0.0354414
-60807	-0.105968	0.0804733		-60807	-0.0253313	0.03048		-60807	-0.00110213	0.0456581		-60807	-0.0298635	0.0354435
-60806	-0.105967	0.0804715		-60806	-0.0253243	0.0304815		-60806	-0.0011062	0.0456603		-60806	-0.0298684	0.0354456
-60805	-0.105966	0.0804698		-60805	-0.0253173	0.0304831		-60805	-0.00111026	0.0456624		-60805	-0.0298732	0.0354477
-60804	-0.105964	0.080468		-60804	-0.0253102	0.0304847		-60804	-0.00111431	0.0456645		-60804	-0.029878	0.0354498
-60803	-0.105963	0.0804662		-60803	-0.0253032	0.0304862		-60803	-0.00111837	0.0456667		-60803	-0.0298829	0.0354519
-60802	-0.105962	0.0804645		-60802	-0.0252962	0.0304878		-60802	-0.00112242	0.0456688		-60802	-0.0298877	0.035454
-60801	-0.10596	0.0804627		-60801	-0.0252891	0.0304894		-60801	-0.00112647	0.0456709		-60801	-0.0298925	0.0354561
-60800	-0.105959	0.0804609		-60800	-0.0252821	0.030491		-60800	-0.00113052	0.0456731		-60800	-0.0298974	0.0354583
-60799	-0.105958	0.0804592		-60799	-0.0252751	0.0304925		-60799	-0.00113456	0.0456752		-60799	-0.0299022	0.0354604
-60798	-0.105956	0.0804574		-60798	-0.0252681	0.0304941		-60798	-0.0011386	0.0456773		-60798	-0.029907	0.0354625
-60797	-0.105955	0.0804556		-60797	-0.025261	0.0304957		-60797	-0.00114263	0.0456795		-60797	-0.0299118	0.0354646
-60796	-0.105954	0.0804539		-60796	-0.025254	0.0304973		-60796	-0.00114666	0.0456816		-60796	-0.0299167	0.0354668
-60795	-0.105952	0.0804521		-60795	-0.025247	0.0304989		-60795	-0.00115069	0.0456838		-60795	-0.0299215	0.0354689
-60794	-0.105951	0.0804503		-60794	-0.02524	0.0305005		-60794	-0.00115472	0.0456859		-60794	-0.0299263	0.035471
-60793	-0.105949	0.0804486		-60793	-0.0252329	0.030502		-60793	-0.00115874	0.045688		-60793	-0.0299311	0.0354731
-60792	-0.105948	0.0804468		-60792	-0.0252259	0.0305036		-60792	-0.00116276	0.0456902		-60792	-0.0299359	0.0354753
-60791	-0.105947	0.080445		-60791	-0.0252189	0.0305052		-60791	-0.00116678	0.0456923		-60791	-0.0299407	0.0354774
-60790	-0.105945	0.0804432		-60790	-0.0252119	0.0305068		-60790	-0.00117079	0.0456945		-60790	-0.0299455	0.0354795
-60789	-0.105944	0.0804415		-60789	-0.0252049	0.0305084		-60789	-0.0011748	0.0456966		-60789	-0.0299503	0.0354817
-60788	-0.105942	0.0804397		-60788	-0.0251979	0.03051		-60788	-0.00117881	0.0456988		-60788	-0.0299551	0.0354838
-60787	-0.105941	0.0804379		-60787	-0.0251908	0.0305116		-60787	-0.00118281	0.0457009		-60787	-0.0299599	0.035486
-60786	-0.10594	0.0804361		-60786	-0.0251838	0.0305132		-60786	-0.00118681	0.045703		-60786	-0.0299647	0.0354881
-60785	-0.105938	0.0804344		-60785	-0.0251768	0.0305148		-60785	-0.00119081	0.0457052		-60785	-0.0299695	0.0354902
-60784	-0.105937	0.0804326		-60784	-0.0251698	0.0305163		-60784	-0.0011948	0.0457073		-60784	-0.0299743	0.0354924
-60783	-0.105935	0.0804308		-60783	-0.0251628	0.0305179		-60783	-0.00119879	0.0457095		-60783	-0.0299791	0.0354945
-60782	-0.105934	0.080429		-60782	-0.0251558	0.0305195		-60782	-0.00120278	0.0457116		-60782	-0.0299839	0.0354967
-60781	-0.105933	0.0804273		-60781	-0.0251488	0.0305211		-60781	-0.00120677	0.0457138		-60781	-0.0299886	0.0354988
-60780	-0.105931	0.0804255		-60780	-0.0251418	0.0305227		-60780	-0.00121075	0.0457159		-60780	-0.0299934	0.035501
-60779	-0.10593	0.0804237		-60779	-0.0251348	0.0305243		-60779	-0.00121472	0.0457181		-60779	-0.0299982	0.0355031
-60778	-0.105928	0.0804219		-60778	-0.0251278	0.0305259		-60778	-0.0012187	0.0457202		-60778	-0.030003	0.0355053
-60777	-0.105927	0.0804202		-60777	-0.0251208	0.0305275		-60777	-0.00122267	0.0457224		-60777	-0.0300077	0.0355075
-60776	-0.105925	0.0804184		-60776	-0.0251138	0.0305291		-60776	-0.00122664	0.0457246		-60776	-0.0300125	0.0355096
-60775	-0.105924	0.0804166		-60775	-0.0251068	0.0305307		-60775	-0.00123061	0.0457267		-60775	-0.0300173	0.0355118
-60774	-0.105922	0.0804148		-60774	-0.0250998	0.0305324		-60774	-0.00123457	0.0457289		-60774	-0.030022	0.0355139
-60773	-0.105921	0.080413		-60773	-0.0250928	0.030534		-60773	-0.00123853	0.045731		-60773	-0.0300268	0.0355161
-60772	-0.10592	0.0804113		-60772	-0.0250858	0.0305356		-60772	-0.00124249	0.0457332		-60772	-0.0300316	0.0355183
-60771	-0.105918	0.0804095		-60771	-0.0250788	0.0305372		-60771	-0.00124645	0.0457353		-60771	-0.0300363	0.0355204
-60770	-0.105917	0.0804077		-60770	-0.0250718	0.0305388		-60770	-0.0012504	0.0457375		-60770	-0.0300411	0.0355226
-60769	-0.105915	0.0804059		-60769	-0.0250648	0.0305404		-60769	-0.00125435	0.0457397		-60769	-0.0300458	0.0355248
-60768	-0.105914	0.0804041		-60768	-0.0250578	0.030542		-60768	-0.0012583	0.0457418		-60768	-0.0300506	0.035527
-60767	-0.105912	0.0804023		-60767	-0.0250508	0.0305436		-60767	-0.00126225	0.045744		-60767	-0.0300553	0.0355291
-60766	-0.105911	0.0804006		-60766	-0.0250438	0.0305452		-60766	-0.00126619	0.0457461		-60766	-0.0300601	0.0355313
-60765	-0.105909	0.0803988		-60765	-0.0250369	0.0305468		-60765	-0.00127013	0.0457483		-60765	-0.0300648	0.0355335
-60764	-0.105908	0.080397		-60764	-0.0250299	0.0305484		-60764	-0.00127407	0.0457505		-60764	-0.0300695	0.0355357
-60763	-0.105906	0.0803952		-60763	-0.0250229	0.03055		-60763	-0.001278	0.0457526		-60763	-0.0300743	0.0355378
-60762	-0.105905	0.0803934		-60762	-0.0250159	0.0305517		-60762	-0.00128194	0.0457548		-60762	-0.030079	0.03554
-60761	-0.105903	0.0803916		-60761	-0.0250089	0.0305533		-60761	-0.00128587	0.045757		-60761	-0.0300838	0.0355422
-60760	-0.105902	0.0803898		-60760	-0.025002	0.0305549		-60760	-0.0012898	0.0457591		-60760	-0.0300885	0.0355444
-60759	-0.1059	0.080388		-60759	-0.024995	0.0305565		-60759	-0.00129372	0.0457613		-60759	-0.0300932	0.0355466
-60758	-0.105899	0.0803862		-60758	-0.024988	0.0305581		-60758	-0.00129765	0.0457635		-60758	-0.0300979	0.0355488
-60757	-0.105897	0.0803844		-60757	-0.0249811	0.0305597		-60757	-0.00130157	0.0457656		-60757	-0.0301027	0.035551
-60756	-0.105896	0.0803826		-60756	-0.0249741	0.0305614		-60756	-0.00130548	0.0457678		-60756	-0.0301074	0.0355532
-60755	-0.105894	0.0803808		-60755	-0.0249671	0.030563		-60755	-0.0013094	0.04577		-60755	-0.0301121	0.0355554
-60754	-0.105893	0.080379		-60754	-0.0249602	0.0305646		-60754	-0.00131331	0.0457721		-60754	-0.0301168	0.0355576
-60753	-0.105891	0.0803772		-60753	-0.0249532	0.0305662		-60753	-0.00131722	0.0457743		-60753	-0.0301215	0.0355598
-60752	-0.10589	0.0803754		-60752	-0.0249462	0.0305678		-60752	-0.00132113	0.0457765		-60752	-0.0301262	0.035562
-60751	-0.105888	0.0803736		-60751	-0.0249393	0.0305695		-60751	-0.00132503	0.0457787		-60751	-0.030131	0.0355642
-60750	-0.105887	0.0803718		-60750	-0.0249323	0.0305711		-60750	-0.00132894	0.0457808		-60750	-0.0301357	0.0355664
-60749	-0.105885	0.08037		-60749	-0.0249254	0.0305727		-60749	-0.00133284	0.045783		-60749	-0.0301404	0.0355686
-60748	-0.105884	0.0803682		-60748	-0.0249184	0.0305743		-60748	-0.00133673	0.0457852		-60748	-0.0301451	0.0355708
-60747	-0.105882	0.0803664		-60747	-0.0249114	0.030576		-60747	-0.00134063	0.0457874		-60747	-0.0301498	0.035573
-60746	-0.105881	0.0803646		-60746	-0.0249045	0.0305776		-60746	-0.00134452	0.0457895		-60746	-0.0301545	0.0355752
-60745	-0.105879	0.0803628		-60745	-0.0248975	0.0305792		-60745	-0.00134841	0.0457917		-60745	-0.0301592	0.0355774
-60744	-0.105878	0.080361		-60744	-0.0248906	0.0305808		-60744	-0.0013523	0.0457939		-60744	-0.0301639	0.0355797
-60743	-0.105876	0.0803592		-60743	-0.0248837	0.0305825		-60743	-0.00135618	0.0457961		-60743	-0.0301685	0.0355819
-60742	-0.105875	0.0803574		-60742	-0.0248767	0.0305841		-60742	-0.00136006	0.0457983		-60742	-0.0301732	0.0355841
-60741	-0.105873	0.0803555		-60741	-0.0248698	0.0305857		-60741	-0.00136394	0.0458005		-60741	-0.0301779	0.0355863
-60740	-0.105872	0.0803537		-60740	-0.0248628	0.0305873		-60740	-0.00136782	0.0458026		-60740	-0.0301826	0.0355885
-60739	-0.10587	0.0803519		-60739	-0.0248559	0.030589		-60739	-0.00137169	0.0458048		-60739	-0.0301873	0.0355908
-60738	-0.105869	0.0803501		-60738	-0.0248489	0.0305906		-60738	-0.00137557	0.045807		-60738	-0.030192	0.035593
-60737	-0.105867	0.0803483		-60737	-0.024842	0.0305922		-60737	-0.00137944	0.0458092		-60737	-0.0301966	0.0355952
-60736	-0.105865	0.0803465		-60736	-0.0248351	0.0305939		-60736	-0.0013833	0.0458114		-60736	-0.0302013	0.0355975
-60735	-0.105864	0.0803447		-60735	-0.0248281	0.0305955		-60735	-0.00138717	0.0458136		-60735	-0.030206	0.0355997
-60734	-0.105862	0.0803428		-60734	-0.0248212	0.0305971		-60734	-0.00139103	0.0458158		-60734	-0.0302106	0.0356019
-60733	-0.105861	0.080341		-60733	-0.0248143	0.0305988		-60733	-0.00139489	0.0458179		-60733	-0.0302153	0.0356042
-60732	-0.105859	0.0803392		-60732	-0.0248074	0.0306004		-60732	-0.00139875	0.0458201		-60732	-0.03022	0.0356064
-60731	-0.105858	0.0803374		-60731	-0.0248004	0.030602		-60731	-0.0014026	0.0458223		-60731	-0.0302246	0.0356086
-60730	-0.105856	0.0803356		-60730	-0.0247935	0.0306037		-60730	-0.00140645	0.0458245		-60730	-0.0302293	0.0356109
-60729	-0.105855	0.0803337		-60729	-0.0247866	0.0306053		-60729	-0.0014103	0.0458267		-60729	-0.0302339	0.0356131
-60728	-0.105853	0.0803319		-60728	-0.0247797	0.0306069		-60728	-0.00141415	0.0458289		-60728	-0.0302386	0.0356154
-60727	-0.105851	0.0803301		-60727	-0.0247727	0.0306086		-60727	-0.00141799	0.0458311		-60727	-0.0302432	0.0356176
-60726	-0.10585	0.0803283		-60726	-0.0247658	0.0306102		-60726	-0.00142183	0.0458333		-60726	-0.0302479	0.0356199
-60725	-0.105848	0.0803265		-60725	-0.0247589	0.0306119		-60725	-0.00142567	0.0458355		-60725	-0.0302525	0.0356221
-60724	-0.105847	0.0803246		-60724	-0.024752	0.0306135		-60724	-0.00142951	0.0458377		-60724	-0.0302572	0.0356244
-60723	-0.105845	0.0803228		-60723	-0.0247451	0.0306151		-60723	-0.00143334	0.0458399		-60723	-0.0302618	0.0356266
-60722	-0.105844	0.080321		-60722	-0.0247382	0.0306168		-60722	-0.00143717	0.0458421		-60722	-0.0302664	0.0356289
-60721	-0.105842	0.0803192		-60721	-0.0247313	0.0306184		-60721	-0.001441	0.0458443		-60721	-0.0302711	0.0356312
-60720	-0.10584	0.0803173		-60720	-0.0247244	0.03062		-60720	-0.00144483	0.0458465		-60720	-0.0302757	0.0356334
-60719	-0.105839	0.0803155		-60719	-0.0247175	0.0306217		-60719	-0.00144865	0.0458487		-60719	-0.0302803	0.0356357
-60718	-0.105837	0.0803137		-60718	-0.0247106	0.0306233		-60718	-0.00145247	0.0458509		-60718	-0.030285	0.035638
-60717	-0.105836	0.0803119		-60717	-0.0247037	0.030625		-60717	-0.00145629	0.0458531		-60717	-0.0302896	0.0356402
-60716	-0.105834	0.08031		-60716	-0.0246968	0.0306266		-60716	-0.00146011	0.0458553		-60716	-0.0302942	0.0356425
-60715	-0.105832	0.0803082		-60715	-0.0246899	0.0306283		-60715	-0.00146392	0.0458575		-60715	-0.0302988	0.0356448
-60714	-0.105831	0.0803064		-60714	-0.024683	0.0306299		-60714	-0.00146773	0.0458597		-60714	-0.0303034	0.035647
-60713	-0.105829	0.0803045		-60713	-0.0246761	0.0306315		-60713	-0.00147154	0.0458619		-60713	-0.030308	0.0356493
-60712	-0.105828	0.0803027		-60712	-0.0246692	0.0306332		-60712	-0.00147535	0.0458642		-60712	-0.0303126	0.0356516
-60711	-0.105826	0.0803009		-60711	-0.0246623	0.0306348		-60711	-0.00147915	0.0458664		-60711	-0.0303172	0.0356539
-60710	-0.105824	0.0802991		-60710	-0.0246554	0.0306365		-60710	-0.00148295	0.0458686		-60710	-0.0303218	0.0356562
-60709	-0.105823	0.0802972		-60709	-0.0246486	0.0306381		-60709	-0.00148675	0.0458708		-60709	-0.0303264	0.0356584
-60708	-0.105821	0.0802954		-60708	-0.0246417	0.0306397		-60708	-0.00149054	0.045873		-60708	-0.030331	0.0356607
-60707	-0.105819	0.0802936		-60707	-0.0246348	0.0306414		-60707	-0.00149433	0.0458752		-60707	-0.0303356	0.035663
-60706	-0.105818	0.0802917		-60706	-0.0246279	0.030643		-60706	-0.00149812	0.0458774		-60706	-0.0303402	0.0356653
-60705	-0.105816	0.0802899		-60705	-0.024621	0.0306447		-60705	-0.00150191	0.0458797		-60705	-0.0303448	0.0356676
-60704	-0.105815	0.0802881		-60704	-0.0246142	0.0306463		-60704	-0.0015057	0.0458819		-60704	-0.0303494	0.0356699
-60703	-0.105813	0.0802863		-60703	-0.0246073	0.030648		-60703	-0.00150948	0.0458841		-60703	-0.030354	0.0356722
-60702	-0.105811	0.0802844		-60702	-0.0246004	0.0306496		-60702	-0.00151326	0.0458863		-60702	-0.0303585	0.0356745
-60701	-0.10581	0.0802826		-60701	-0.0245936	0.0306513		-60701	-0.00151703	0.0458886		-60701	-0.0303631	0.0356768
-60700	-0.105808	0.0802808		-60700	-0.0245867	0.0306529		-60700	-0.00152081	0.0458908		-60700	-0.0303677	0.0356791
-60699	-0.105806	0.0802789		-60699	-0.0245798	0.0306546		-60699	-0.00152458	0.045893		-60699	-0.0303723	0.0356814
-60698	-0.105805	0.0802771		-60698	-0.024573	0.0306562		-60698	-0.00152835	0.0458952		-60698	-0.0303768	0.0356837
-60697	-0.105803	0.0802753		-60697	-0.0245661	0.0306578		-60697	-0.00153212	0.0458975		-60697	-0.0303814	0.035686
-60696	-0.105801	0.0802734		-60696	-0.0245593	0.0306595		-60696	-0.00153588	0.0458997		-60696	-0.030386	0.0356883
-60695	-0.1058	0.0802716		-60695	-0.0245524	0.0306611		-60695	-0.00153964	0.0459019		-60695	-0.0303905	0.0356906
-60694	-0.105798	0.0802698		-60694	-0.0245456	0.0306628		-60694	-0.0015434	0.0459042		-60694	-0.0303951	0.0356929
-60693	-0.105797	0.0802679		-60693	-0.0245387	0.0306644		-60693	-0.00154716	0.0459064		-60693	-0.0303996	0.0356953
-60692	-0.105795	0.0802661		-60692	-0.0245319	0.0306661		-60692	-0.00155091	0.0459086		-60692	-0.0304042	0.0356976
-60691	-0.105793	0.0802643		-60691	-0.024525	0.0306677		-60691	-0.00155466	0.0459109		-60691	-0.0304087	0.0356999
-60690	-0.105792	0.0802624		-60690	-0.0245182	0.0306694		-60690	-0.00155841	0.0459131		-60690	-0.0304133	0.0357022
-60689	-0.10579	0.0802606		-60689	-0.0245114	0.030671		-60689	-0.00156216	0.0459153		-60689	-0.0304178	0.0357045
-60688	-0.105788	0.0802588		-60688	-0.0245045	0.0306727		-60688	-0.0015659	0.0459176		-60688	-0.0304223	0.0357069
-60687	-0.105787	0.0802569		-60687	-0.0244977	0.0306743		-60687	-0.00156964	0.0459198		-60687	-0.0304269	0.0357092
-60686	-0.105785	0.0802551		-60686	-0.0244908	0.030676		-60686	-0.00157338	0.045922		-60686	-0.0304314	0.0357115
-60685	-0.105783	0.0802533		-60685	-0.024484	0.0306776		-60685	-0.00157712	0.0459243		-60685	-0.0304359	0.0357139
-60684	-0.105781	0.0802514		-60684	-0.0244772	0.0306793		-60684	-0.00158085	0.0459265		-60684	-0.0304405	0.0357162
-60683	-0.10578	0.0802496		-60683	-0.0244704	0.0306809		-60683	-0.00158458	0.0459288		-60683	-0.030445	0.0357185
-60682	-0.105778	0.0802478		-60682	-0.0244635	0.0306826		-60682	-0.00158831	0.045931		-60682	-0.0304495	0.0357209
-60681	-0.105776	0.0802459		-60681	-0.0244567	0.0306842		-60681	-0.00159204	0.0459332		-60681	-0.030454	0.0357232
-60680	-0.105775	0.0802441		-60680	-0.0244499	0.0306859		-60680	-0.00159576	0.0459355		-60680	-0.0304585	0.0357256
-60679	-0.105773	0.0802422		-60679	-0.0244431	0.0306875		-60679	-0.00159948	0.0459377		-60679	-0.030463	0.0357279
-60678	-0.105771	0.0802404		-60678	-0.0244363	0.0306892		-60678	-0.0016032	0.04594		-60678	-0.0304676	0.0357302
-60677	-0.10577	0.0802386		-60677	-0.0244294	0.0306908		-60677	-0.00160692	0.0459422		-60677	-0.0304721	0.0357326
-60676	-0.105768	0.0802367		-60676	-0.0244226	0.0306924		-60676	-0.00161063	0.0459445		-60676	-0.0304766	0.0357349
-60675	-0.105766	0.0802349		-60675	-0.0244158	0.0306941		-60675	-0.00161434	0.0459467		-60675	-0.0304811	0.0357373
-60674	-0.105765	0.0802331		-60674	-0.024409	0.0306957		-60674	-0.00161805	0.045949		-60674	-0.0304856	0.0357396
-60673	-0.105763	0.0802312		-60673	-0.0244022	0.0306974		-60673	-0.00162175	0.0459512		-60673	-0.0304901	0.035742
-60672	-0.105761	0.0802294		-60672	-0.0243954	0.030699		-60672	-0.00162546	0.0459535		-60672	-0.0304945	0.0357444
-60671	-0.105759	0.0802276		-60671	-0.0243886	0.0307007		-60671	-0.00162916	0.0459557		-60671	-0.030499	0.0357467
-60670	-0.105758	0.0802257		-60670	-0.0243818	0.0307023		-60670	-0.00163286	0.045958		-60670	-0.0305035	0.0357491
-60669	-0.105756	0.0802239		-60669	-0.024375	0.030704		-60669	-0.00163655	0.0459603		-60669	-0.030508	0.0357514
-60668	-0.105754	0.080222		-60668	-0.0243682	0.0307056		-60668	-0.00164025	0.0459625		-60668	-0.0305125	0.0357538
-60667	-0.105753	0.0802202		-60667	-0.0243615	0.0307073		-60667	-0.00164394	0.0459648		-60667	-0.0305169	0.0357562
-60666	-0.105751	0.0802184		-60666	-0.0243547	0.0307089		-60666	-0.00164763	0.045967		-60666	-0.0305214	0.0357585
-60665	-0.105749	0.0802165		-60665	-0.0243479	0.0307106		-60665	-0.00165131	0.0459693		-60665	-0.0305259	0.0357609
-60664	-0.105747	0.0802147		-60664	-0.0243411	0.0307122		-60664	-0.001655	0.0459715		-60664	-0.0305304	0.0357633
-60663	-0.105746	0.0802128		-60663	-0.0243343	0.0307139		-60663	-0.00165868	0.0459738		-60663	-0.0305348	0.0357657
-60662	-0.105744	0.080211		-60662	-0.0243275	0.0307155		-60662	-0.00166236	0.0459761		-60662	-0.0305393	0.035768
-60661	-0.105742	0.0802092		-60661	-0.0243208	0.0307172		-60661	-0.00166604	0.0459783		-60661	-0.0305437	0.0357704
-60660	-0.10574	0.0802073		-60660	-0.024314	0.0307188		-60660	-0.00166971	0.0459806		-60660	-0.0305482	0.0357728
-60659	-0.105739	0.0802055		-60659	-0.0243072	0.0307205		-60659	-0.00167338	0.0459829		-60659	-0.0305526	0.0357752
-60658	-0.105737	0.0802036		-60658	-0.0243005	0.0307221		-60658	-0.00167705	0.0459851		-60658	-0.0305571	0.0357776
-60657	-0.105735	0.0802018		-60657	-0.0242937	0.0307238		-60657	-0.00168072	0.0459874		-60657	-0.0305615	0.0357799
-60656	-0.105733	0.0802		-60656	-0.0242869	0.0307254		-60656	-0.00168438	0.0459897		-60656	-0.030566	0.0357823
-60655	-0.105732	0.0801981		-60655	-0.0242802	0.0307271		-60655	-0.00168804	0.0459919		-60655	-0.0305704	0.0357847
-60654	-0.10573	0.0801963		-60654	-0.0242734	0.0307287		-60654	-0.0016917	0.0459942		-60654	-0.0305749	0.0357871
-60653	-0.105728	0.0801944		-60653	-0.0242667	0.0307304		-60653	-0.00169536	0.0459965		-60653	-0.0305793	0.0357895
-60652	-0.105726	0.0801926		-60652	-0.0242599	0.030732		-60652	-0.00169902	0.0459987		-60652	-0.0305837	0.0357919
-60651	-0.105725	0.0801908		-60651	-0.0242532	0.0307337		-60651	-0.00170267	0.046001		-60651	-0.0305881	0.0357943
-60650	-0.105723	0.0801889		-60650	-0.0242464	0.0307353		-60650	-0.00170632	0.0460033		-60650	-0.0305926	0.0357967
-60649	-0.105721	0.0801871		-60649	-0.0242397	0.030737		-60649	-0.00170996	0.0460056		-60649	-0.030597	0.0357991
-60648	-0.105719	0.0801852		-60648	-0.0242329	0.0307386		-60648	-0.00171361	0.0460078		-60648	-0.0306014	0.0358015
-60647	-0.105718	0.0801834		-60647	-0.0242262	0.0307403		-60647	-0.00171725	0.0460101		-60647	-0.0306058	0.0358039
-60646	-0.105716	0.0801816		-60646	-0.0242195	0.0307419		-60646	-0.00172089	0.0460124		-60646	-0.0306102	0.0358063
-60645	-0.105714	0.0801797		-60645	-0.0242127	0.0307436		-60645	-0.00172453	0.0460147		-60645	-0.0306146	0.0358087
-60644	-0.105712	0.0801779		-60644	-0.024206	0.0307452		-60644	-0.00172816	0.0460169		-60644	-0.030619	0.0358111
-60643	-0.10571	0.080176		-60643	-0.0241993	0.0307469		-60643	-0.0017318	0.0460192		-60643	-0.0306234	0.0358135
-60642	-0.105709	0.0801742		-60642	-0.0241926	0.0307485		-60642	-0.00173543	0.0460215		-60642	-0.0306278	0.0358159
-60641	-0.105707	0.0801724		-60641	-0.0241858	0.0307502		-60641	-0.00173905	0.0460238		-60641	-0.0306322	0.0358183
-60640	-0.105705	0.0801705		-60640	-0.0241791	0.0307518		-60640	-0.00174268	0.046026		-60640	-0.0306366	0.0358207
-60639	-0.105703	0.0801687		-60639	-0.0241724	0.0307535		-60639	-0.0017463	0.0460283		-60639	-0.030641	0.0358231
-60638	-0.105702	0.0801668		-60638	-0.0241657	0.0307551		-60638	-0.00174992	0.0460306		-60638	-0.0306454	0.0358256
-60637	-0.1057	0.080165		-60637	-0.024159	0.0307568		-60637	-0.00175354	0.0460329		-60637	-0.0306498	0.035828
-60636	-0.105698	0.0801632		-60636	-0.0241523	0.0307584		-60636	-0.00175715	0.0460352		-60636	-0.0306541	0.0358304
-60635	-0.105696	0.0801613		-60635	-0.0241456	0.0307601		-60635	-0.00176076	0.0460375		-60635	-0.0306585	0.0358328
-60634	-0.105694	0.0801595		-60634	-0.0241389	0.0307617		-60634	-0.00176437	0.0460397		-60634	-0.0306629	0.0358352
-60633	-0.105693	0.0801576		-60633	-0.0241322	0.0307634		-60633	-0.00176798	0.046042		-60633	-0.0306673	0.0358377
-60632	-0.105691	0.0801558		-60632	-0.0241255	0.030765		-60632	-0.00177159	0.0460443		-60632	-0.0306716	0.0358401
-60631	-0.105689	0.080154		-60631	-0.0241188	0.0307667		-60631	-0.00177519	0.0460466		-60631	-0.030676	0.0358425
-60630	-0.105687	0.0801521		-60630	-0.0241121	0.0307683		-60630	-0.00177879	0.0460489		-60630	-0.0306803	0.035845
-60629	-0.105685	0.0801503		-60629	-0.0241054	0.03077		-60629	-0.00178239	0.0460512		-60629	-0.0306847	0.0358474
-60628	-0.105683	0.0801485		-60628	-0.0240987	0.0307716		-60628	-0.00178598	0.0460535		-60628	-0.030689	0.0358498
-60627	-0.105682	0.0801466		-60627	-0.024092	0.0307733		-60627	-0.00178957	0.0460558		-60627	-0.0306934	0.0358522
-60626	-0.10568	0.0801448		-60626	-0.0240854	0.0307749		-60626	-0.00179316	0.0460581		-60626	-0.0306977	0.0358547
-60625	-0.105678	0.0801429		-60625	-0.0240787	0.0307766		-60625	-0.00179675	0.0460603		-60625	-0.0307021	0.0358571
-60624	-0.105676	0.0801411		-60624	-0.024072	0.0307782		-60624	-0.00180033	0.0460626		-60624	-0.0307064	0.0358596
-60623	-0.105674	0.0801393		-60623	-0.0240653	0.0307799		-60623	-0.00180392	0.0460649		-60623	-0.0307107	0.035862
-60622	-0.105672	0.0801374		-60622	-0.0240587	0.0307815		-60622	-0.0018075	0.0460672		-60622	-0.0307151	0.0358644
-60621	-0.105671	0.0801356		-60621	-0.024052	0.0307831		-60621	-0.00181107	0.0460695		-60621	-0.0307194	0.0358669
-60620	-0.105669	0.0801338		-60620	-0.0240454	0.0307848		-60620	-0.00181465	0.0460718		-60620	-0.0307237	0.0358693
-60619	-0.105667	0.0801319		-60619	-0.0240387	0.0307864		-60619	-0.00181822	0.0460741		-60619	-0.030728	0.0358718
-60618	-0.105665	0.0801301		-60618	-0.024032	0.0307881		-60618	-0.00182179	0.0460764		-60618	-0.0307323	0.0358742
-60617	-0.105663	0.0801282		-60617	-0.0240254	0.0307897		-60617	-0.00182536	0.0460787		-60617	-0.0307366	0.0358767
-60616	-0.105661	0.0801264		-60616	-0.0240187	0.0307914		-60616	-0.00182892	0.046081		-60616	-0.030741	0.0358791
-60615	-0.10566	0.0801246		-60615	-0.0240121	0.030793		-60615	-0.00183248	0.0460833		-60615	-0.0307453	0.0358816
-60614	-0.105658	0.0801227		-60614	-0.0240054	0.0307947		-60614	-0.00183604	0.0460856		-60614	-0.0307496	0.035884
-60613	-0.105656	0.0801209		-60613	-0.0239988	0.0307963		-60613	-0.0018396	0.0460879		-60613	-0.0307539	0.0358865
-60612	-0.105654	0.0801191		-60612	-0.0239922	0.0307979		-60612	-0.00184315	0.0460902		-60612	-0.0307582	0.0358889
-60611	-0.105652	0.0801172		-60611	-0.0239855	0.0307996		-60611	-0.0018467	0.0460925		-60611	-0.0307624	0.0358914
-60610	-0.10565	0.0801154		-60610	-0.0239789	0.0308012		-60610	-0.00185025	0.0460948		-60610	-0.0307667	0.0358939
-60609	-0.105648	0.0801136		-60609	-0.0239723	0.0308029		-60609	-0.0018538	0.0460971		-60609	-0.030771	0.0358963
-60608	-0.105647	0.0801117		-60608	-0.0239656	0.0308045		-60608	-0.00185734	0.0460994		-60608	-0.0307753	0.0358988
-60607	-0.105645	0.0801099		-60607	-0.023959	0.0308062		-60607	-0.00186088	0.0461017		-60607	-0.0307796	0.0359013
-60606	-0.105643	0.0801081		-60606	-0.0239524	0.0308078		-60606	-0.00186442	0.046104		-60606	-0.0307838	0.0359037
-60605	-0.105641	0.0801063		-60605	-0.0239458	0.0308094		-60605	-0.00186796	0.0461063		-60605	-0.0307881	0.0359062
-60604	-0.105639	0.0801044		-60604	-0.0239391	0.0308111		-60604	-0.00187149	0.0461086		-60604	-0.0307924	0.0359087
-60603	-0.105637	0.0801026		-60603	-0.0239325	0.0308127		-60603	-0.00187502	0.0461109		-60603	-0.0307966	0.0359111
-60602	-0.105635	0.0801008		-60602	-0.0239259	0.0308144		-60602	-0.00187855	0.0461132		-60602	-0.0308009	0.0359136
-60601	-0.105633	0.0800989		-60601	-0.0239193	0.030816		-60601	-0.00188207	0.0461156		-60601	-0.0308051	0.0359161
-60600	-0.105631	0.0800971		-60600	-0.0239127	0.0308176		-60600	-0.0018856	0.0461179		-60600	-0.0308094	0.0359186
-60599	-0.10563	0.0800953		-60599	-0.0239061	0.0308193		-60599	-0.00188912	0.0461202		-60599	-0.0308136	0.035921
-60598	-0.105628	0.0800934		-60598	-0.0238995	0.0308209		-60598	-0.00189264	0.0461225		-60598	-0.0308179	0.0359235
-60597	-0.105626	0.0800916		-60597	-0.0238929	0.0308225		-60597	-0.00189615	0.0461248		-60597	-0.0308221	0.035926
-60596	-0.105624	0.0800898		-60596	-0.0238863	0.0308242		-60596	-0.00189966	0.0461271		-60596	-0.0308264	0.0359285
-60595	-0.105622	0.080088		-60595	-0.0238797	0.0308258		-60595	-0.00190317	0.0461294		-60595	-0.0308306	0.035931
-60594	-0.10562	0.0800861		-60594	-0.0238731	0.0308275		-60594	-0.00190668	0.0461317		-60594	-0.0308348	0.0359334
-60593	-0.105618	0.0800843		-60593	-0.0238666	0.0308291		-60593	-0.00191019	0.046134		-60593	-0.0308391	0.0359359
-60592	-0.105616	0.0800825		-60592	-0.02386	0.0308307		-60592	-0.00191369	0.0461364		-60592	-0.0308433	0.0359384
-60591	-0.105614	0.0800806		-60591	-0.0238534	0.0308324		-60591	-0.00191719	0.0461387		-60591	-0.0308475	0.0359409
-60590	-0.105612	0.0800788		-60590	-0.0238468	0.030834		-60590	-0.00192069	0.046141		-60590	-0.0308517	0.0359434
-60589	-0.10561	0.080077		-60589	-0.0238402	0.0308356		-60589	-0.00192418	0.0461433		-60589	-0.0308559	0.0359459
-60588	-0.105609	0.0800752		-60588	-0.0238337	0.0308373		-60588	-0.00192767	0.0461456		-60588	-0.0308601	0.0359484
-60587	-0.105607	0.0800733		-60587	-0.0238271	0.0308389		-60587	-0.00193116	0.0461479		-60587	-0.0308643	0.0359509
-60586	-0.105605	0.0800715		-60586	-0.0238205	0.0308405		-60586	-0.00193465	0.0461503		-60586	-0.0308685	0.0359534
-60585	-0.105603	0.0800697		-60585	-0.023814	0.0308422		-60585	-0.00193813	0.0461526		-60585	-0.0308727	0.0359559
-60584	-0.105601	0.0800679		-60584	-0.0238074	0.0308438		-60584	-0.00194161	0.0461549		-60584	-0.0308769	0.0359584
-60583	-0.105599	0.080066		-60583	-0.0238008	0.0308454		-60583	-0.00194509	0.0461572		-60583	-0.0308811	0.0359609
-60582	-0.105597	0.0800642		-60582	-0.0237943	0.0308471		-60582	-0.00194857	0.0461595		-60582	-0.0308853	0.0359634
-60581	-0.105595	0.0800624		-60581	-0.0237877	0.0308487		-60581	-0.00195204	0.0461619		-60581	-0.0308895	0.0359659
-60580	-0.105593	0.0800606		-60580	-0.0237812	0.0308503		-60580	-0.00195551	0.0461642		-60580	-0.0308937	0.0359684
-60579	-0.105591	0.0800587		-60579	-0.0237746	0.030852		-60579	-0.00195898	0.0461665		-60579	-0.0308978	0.0359709
-60578	-0.105589	0.0800569		-60578	-0.0237681	0.0308536		-60578	-0.00196245	0.0461688		-60578	-0.030902	0.0359734
-60577	-0.105587	0.0800551		-60577	-0.0237616	0.0308552		-60577	-0.00196591	0.0461711		-60577	-0.0309062	0.0359759
-60576	-0.105585	0.0800533		-60576	-0.023755	0.0308568		-60576	-0.00196937	0.0461735		-60576	-0.0309104	0.0359784
-60575	-0.105583	0.0800515		-60575	-0.0237485	0.0308585		-60575	-0.00197283	0.0461758		-60575	-0.0309145	0.035981
-60574	-0.105581	0.0800496		-60574	-0.023742	0.0308601		-60574	-0.00197629	0.0461781		-60574	-0.0309187	0.0359835
-60573	-0.105579	0.0800478		-60573	-0.0237354	0.0308617		-60573	-0.00197974	0.0461804		-60573	-0.0309228	0.035986
-60572	-0.105577	0.080046		-60572	-0.0237289	0.0308634		-60572	-0.00198319	0.0461828		-60572	-0.030927	0.0359885
-60571	-0.105576	0.0800442		-60571	-0.0237224	0.030865		-60571	-0.00198664	0.0461851		-60571	-0.0309311	0.035991
-60570	-0.105574	0.0800423		-60570	-0.0237159	0.0308666		-60570	-0.00199008	0.0461874		-60570	-0.0309353	0.0359935
-60569	-0.105572	0.0800405		-60569	-0.0237094	0.0308683		-60569	-0.00199353	0.0461897		-60569	-0.0309394	0.0359961
-60568	-0.10557	0.0800387		-60568	-0.0237029	0.0308699		-60568	-0.00199697	0.0461921		-60568	-0.0309436	0.0359986
-60567	-0.105568	0.0800369		-60567	-0.0236964	0.0308715		-60567	-0.00200041	0.0461944		-60567	-0.0309477	0.0360011
-60566	-0.105566	0.0800351		-60566	-0.0236898	0.0308732		-60566	-0.00200384	0.0461967		-60566	-0.0309518	0.0360036
-60565	-0.105564	0.0800332		-60565	-0.0236833	0.0308748		-60565	-0.00200727	0.0461991		-60565	-0.030956	0.0360062
-60564	-0.105562	0.0800314		-60564	-0.0236768	0.0308764		-60564	-0.0020107	0.0462014		-60564	-0.0309601	0.0360087
-60563	-0.10556	0.0800296		-60563	-0.0236704	0.030878		-60563	-0.00201413	0.0462037		-60563	-0.0309642	0.0360112
-60562	-0.105558	0.0800278		-60562	-0.0236639	0.0308797		-60562	-0.00201756	0.0462061		-60562	-0.0309683	0.0360138
-60561	-0.105556	0.080026		-60561	-0.0236574	0.0308813		-60561	-0.00202098	0.0462084		-60561	-0.0309724	0.0360163
-60560	-0.105554	0.0800241		-60560	-0.0236509	0.0308829		-60560	-0.0020244	0.0462107		-60560	-0.0309765	0.0360188
-60559	-0.105552	0.0800223		-60559	-0.0236444	0.0308846		-60559	-0.00202782	0.0462131		-60559	-0.0309806	0.0360214
-60558	-0.10555	0.0800205		-60558	-0.0236379	0.0308862		-60558	-0.00203123	0.0462154		-60558	-0.0309848	0.0360239
-60557	-0.105548	0.0800187		-60557	-0.0236315	0.0308878		-60557	-0.00203464	0.0462177		-60557	-0.0309889	0.0360264
-60556	-0.105546	0.0800169		-60556	-0.023625	0.0308894		-60556	-0.00203805	0.0462201		-60556	-0.0309929	0.036029
-60555	-0.105544	0.0800151		-60555	-0.0236185	0.0308911		-60555	-0.00204146	0.0462224		-60555	-0.030997	0.0360315
-60554	-0.105542	0.0800132		-60554	-0.0236121	0.0308927		-60554	-0.00204487	0.0462247		-60554	-0.0310011	0.0360341
-60553	-0.10554	0.0800114		-60553	-0.0236056	0.0308943		-60553	-0.00204827	0.0462271		-60553	-0.0310052	0.0360366
-60552	-0.105538	0.0800096		-60552	-0.0235991	0.030896		-60552	-0.00205167	0.0462294		-60552	-0.0310093	0.0360392
-60551	-0.105536	0.0800078		-60551	-0.0235927	0.0308976		-60551	-0.00205506	0.0462317		-60551	-0.0310134	0.0360417
-60550	-0.105534	0.080006		-60550	-0.0235862	0.0308992		-60550	-0.00205846	0.0462341		-60550	-0.0310175	0.0360443
-60549	-0.105532	0.0800042		-60549	-0.0235798	0.0309008		-60549	-0.00206185	0.0462364		-60549	-0.0310215	0.0360468
-60548	-0.10553	0.0800023		-60548	-0.0235733	0.0309025		-60548	-0.00206524	0.0462388		-60548	-0.0310256	0.0360494
-60547	-0.105528	0.0800005		-60547	-0.0235669	0.0309041		-60547	-0.00206862	0.0462411		-60547	-0.0310297	0.0360519
-60546	-0.105526	0.0799987		-60546	-0.0235605	0.0309057		-60546	-0.00207201	0.0462434		-60546	-0.0310337	0.0360545
-60545	-0.105524	0.0799969		-60545	-0.023554	0.0309074		-60545	-0.00207539	0.0462458		-60545	-0.0310378	0.036057
-60544	-0.105522	0.0799951		-60544	-0.0235476	0.030909		-60544	-0.00207877	0.0462481		-60544	-0.0310418	0.0360596
-60543	-0.10552	0.0799933		-60543	-0.0235412	0.0309106		-60543	-0.00208214	0.0462505		-60543	-0.0310459	0.0360621
-60542	-0.105518	0.0799915		-60542	-0.0235347	0.0309122		-60542	-0.00208552	0.0462528		-60542	-0.0310499	0.0360647
-60541	-0.105515	0.0799896		-60541	-0.0235283	0.0309139		-60541	-0.00208889	0.0462551		-60541	-0.031054	0.0360673
-60540	-0.105513	0.0799878		-60540	-0.0235219	0.0309155		-60540	-0.00209225	0.0462575		-60540	-0.031058	0.0360698
-60539	-0.105511	0.079986		-60539	-0.0235155	0.0309171		-60539	-0.00209562	0.0462598		-60539	-0.031062	0.0360724
-60538	-0.105509	0.0799842		-60538	-0.0235091	0.0309188		-60538	-0.00209898	0.0462622		-60538	-0.0310661	0.036075
-60537	-0.105507	0.0799824		-60537	-0.0235027	0.0309204		-60537	-0.00210234	0.0462645		-60537	-0.0310701	0.0360775
-60536	-0.105505	0.0799806		-60536	-0.0234963	0.030922		-60536	-0.0021057	0.0462669		-60536	-0.0310741	0.0360801
-60535	-0.105503	0.0799788		-60535	-0.0234899	0.0309236		-60535	-0.00210906	0.0462692		-60535	-0.0310782	0.0360827
-60534	-0.105501	0.079977		-60534	-0.0234835	0.0309253		-60534	-0.00211241	0.0462716		-60534	-0.0310822	0.0360852
-60533	-0.105499	0.0799752		-60533	-0.0234771	0.0309269		-60533	-0.00211576	0.0462739		-60533	-0.0310862	0.0360878
-60532	-0.105497	0.0799734		-60532	-0.0234707	0.0309285		-60532	-0.0021191	0.0462763		-60532	-0.0310902	0.0360904
-60531	-0.105495	0.0799715		-60531	-0.0234643	0.0309302		-60531	-0.00212245	0.0462786		-60531	-0.0310942	0.036093
-60530	-0.105493	0.0799697		-60530	-0.0234579	0.0309318		-60530	-0.00212579	0.046281		-60530	-0.0310982	0.0360955
-60529	-0.105491	0.0799679		-60529	-0.0234515	0.0309334		-60529	-0.00212913	0.0462833		-60529	-0.0311022	0.0360981
-60528	-0.105489	0.0799661		-60528	-0.0234451	0.030935		-60528	-0.00213247	0.0462857		-60528	-0.0311062	0.0361007
-60527	-0.105487	0.0799643		-60527	-0.0234388	0.0309367		-60527	-0.0021358	0.046288		-60527	-0.0311102	0.0361033
-60526	-0.105485	0.0799625		-60526	-0.0234324	0.0309383		-60526	-0.00213913	0.0462904		-60526	-0.0311142	0.0361059
-60525	-0.105483	0.0799607		-60525	-0.023426	0.0309399		-60525	-0.00214246	0.0462927		-60525	-0.0311182	0.0361085
-60524	-0.105481	0.0799589		-60524	-0.0234197	0.0309415		-60524	-0.00214579	0.0462951		-60524	-0.0311222	0.036111
-60523	-0.105478	0.0799571		-60523	-0.0234133	0.0309432		-60523	-0.00214911	0.0462974		-60523	-0.0311261	0.0361136
-60522	-0.105476	0.0799553		-60522	-0.0234069	0.0309448		-60522	-0.00215243	0.0462998		-60522	-0.0311301	0.0361162
-60521	-0.105474	0.0799535		-60521	-0.0234006	0.0309464		-60521	-0.00215575	0.0463021		-60521	-0.0311341	0.0361188
-60520	-0.105472	0.0799517		-60520	-0.0233942	0.0309481		-60520	-0.00215906	0.0463045		-60520	-0.031138	0.0361214
-60519	-0.10547	0.0799499		-60519	-0.0233879	0.0309497		-60519	-0.00216238	0.0463068		-60519	-0.031142	0.036124
-60518	-0.105468	0.0799481		-60518	-0.0233815	0.0309513		-60518	-0.00216569	0.0463092		-60518	-0.031146	0.0361266
-60517	-0.105466	0.0799463		-60517	-0.0233752	0.0309529		-60517	-0.00216899	0.0463115		-60517	-0.0311499	0.0361292
-60516	-0.105464	0.0799445		-60516	-0.0233689	0.0309546		-60516	-0.0021723	0.0463139		-60516	-0.0311539	0.0361318
-60515	-0.105462	0.0799427		-60515	-0.0233625	0.0309562		-60515	-0.0021756	0.0463163		-60515	-0.0311578	0.0361344
-60514	-0.10546	0.0799409		-60514	-0.0233562	0.0309578		-60514	-0.0021789	0.0463186		-60514	-0.0311618	0.036137
-60513	-0.105458	0.0799391		-60513	-0.0233499	0.0309594		-60513	-0.0021822	0.046321		-60513	-0.0311657	0.0361396
-60512	-0.105455	0.0799373		-60512	-0.0233435	0.0309611		-60512	-0.00218549	0.0463233		-60512	-0.0311696	0.0361422
-60511	-0.105453	0.0799355		-60511	-0.0233372	0.0309627		-60511	-0.00218878	0.0463257		-60511	-0.0311736	0.0361448
-60510	-0.105451	0.0799337		-60510	-0.0233309	0.0309643		-60510	-0.00219207	0.0463281		-60510	-0.0311775	0.0361474
-60509	-0.105449	0.0799319		-60509	-0.0233246	0.0309659		-60509	-0.00219536	0.0463304		-60509	-0.0311814	0.03615
-60508	-0.105447	0.0799301		-60508	-0.0233183	0.0309676		-60508	-0.00219864	0.0463328		-60508	-0.0311853	0.0361526
-60507	-0.105445	0.0799283		-60507	-0.023312	0.0309692		-60507	-0.00220192	0.0463351		-60507	-0.0311893	0.0361552
-60506	-0.105443	0.0799265		-60506	-0.0233056	0.0309708		-60506	-0.0022052	0.0463375		-60506	-0.0311932	0.0361578
-60505	-0.105441	0.0799247		-60505	-0.0232993	0.0309724		-60505	-0.00220847	0.0463399		-60505	-0.0311971	0.0361605
-60504	-0.105439	0.0799229		-60504	-0.023293	0.0309741		-60504	-0.00221175	0.0463422		-60504	-0.031201	0.0361631
-60503	-0.105436	0.0799211		-60503	-0.0232868	0.0309757		-60503	-0.00221502	0.0463446		-60503	-0.0312049	0.0361657
-60502	-0.105434	0.0799193		-60502	-0.0232805	0.0309773		-60502	-0.00221828	0.0463469		-60502	-0.0312088	0.0361683
-60501	-0.105432	0.0799175		-60501	-0.0232742	0.0309789		-60501	-0.00222155	0.0463493		-60501	-0.0312127	0.0361709
-60500	-0.10543	0.0799157		-60500	-0.0232679	0.0309806		-60500	-0.00222481	0.0463517		-60500	-0.0312166	0.0361735
-60499	-0.105428	0.0799139		-60499	-0.0232616	0.0309822		-60499	-0.00222807	0.046354		-60499	-0.0312205	0.0361762
-60498	-0.105426	0.0799121		-60498	-0.0232553	0.0309838		-60498	-0.00223133	0.0463564		-60498	-0.0312244	0.0361788
-60497	-0.105424	0.0799103		-60497	-0.023249	0.0309854		-60497	-0.00223458	0.0463588		-60497	-0.0312282	0.0361814
-60496	-0.105422	0.0799086		-60496	-0.0232428	0.030987		-60496	-0.00223783	0.0463611		-60496	-0.0312321	0.036184
-60495	-0.105419	0.0799068		-60495	-0.0232365	0.0309887		-60495	-0.00224108	0.0463635		-60495	-0.031236	0.0361867
-60494	-0.105417	0.079905		-60494	-0.0232302	0.0309903		-60494	-0.00224432	0.0463659		-60494	-0.0312398	0.0361893
-60493	-0.105415	0.0799032		-60493	-0.023224	0.0309919		-60493	-0.00224757	0.0463682		-60493	-0.0312437	0.0361919
-60492	-0.105413	0.0799014		-60492	-0.0232177	0.0309935		-60492	-0.00225081	0.0463706		-60492	-0.0312476	0.0361946
-60491	-0.105411	0.0798996		-60491	-0.0232115	0.0309952		-60491	-0.00225404	0.046373		-60491	-0.0312514	0.0361972
-60490	-0.105409	0.0798978		-60490	-0.0232052	0.0309968		-60490	-0.00225728	0.0463753		-60490	-0.0312553	0.0361998
-60489	-0.105407	0.079896		-60489	-0.023199	0.0309984		-60489	-0.00226051	0.0463777		-60489	-0.0312591	0.0362025
-60488	-0.105404	0.0798943		-60488	-0.0231927	0.031		-60488	-0.00226374	0.0463801		-60488	-0.031263	0.0362051
-60487	-0.105402	0.0798925		-60487	-0.0231865	0.0310016		-60487	-0.00226697	0.0463824		-60487	-0.0312668	0.0362077
-60486	-0.1054	0.0798907		-60486	-0.0231802	0.0310033		-60486	-0.00227019	0.0463848		-60486	-0.0312706	0.0362104
-60485	-0.105398	0.0798889		-60485	-0.023174	0.0310049		-60485	-0.00227341	0.0463872		-60485	-0.0312745	0.036213
-60484	-0.105396	0.0798871		-60484	-0.0231678	0.0310065		-60484	-0.00227663	0.0463896		-60484	-0.0312783	0.0362157
-60483	-0.105394	0.0798853		-60483	-0.0231616	0.0310081		-60483	-0.00227985	0.0463919		-60483	-0.0312821	0.0362183
-60482	-0.105391	0.0798836		-60482	-0.0231553	0.0310097		-60482	-0.00228306	0.0463943		-60482	-0.031286	0.036221
-60481	-0.105389	0.0798818		-60481	-0.0231491	0.0310114		-60481	-0.00228627	0.0463967		-60481	-0.0312898	0.0362236
-60480	-0.105387	0.07988		-60480	-0.0231429	0.031013		-60480	-0.00228948	0.046399		-60480	-0.0312936	0.0362262
-60479	-0.105385	0.0798782		-60479	-0.0231367	0.0310146		-60479	-0.00229268	0.0464014		-60479	-0.0312974	0.0362289
-60478	-0.105383	0.0798764		-60478	-0.0231305	0.0310162		-60478	-0.00229588	0.0464038		-60478	-0.0313012	0.0362315
-60477	-0.105381	0.0798747		-60477	-0.0231243	0.0310178		-60477	-0.00229908	0.0464062		-60477	-0.031305	0.0362342
-60476	-0.105378	0.0798729		-60476	-0.0231181	0.0310195		-60476	-0.00230228	0.0464085		-60476	-0.0313088	0.0362369
-60475	-0.105376	0.0798711		-60475	-0.0231119	0.0310211		-60475	-0.00230547	0.0464109		-60475	-0.0313126	0.0362395
-60474	-0.105374	0.0798693		-60474	-0.0231057	0.0310227		-60474	-0.00230866	0.0464133		-60474	-0.0313164	0.0362422
-60473	-0.105372	0.0798676		-60473	-0.0230995	0.0310243		-60473	-0.00231185	0.0464157		-60473	-0.0313202	0.0362448
-60472	-0.10537	0.0798658		-60472	-0.0230933	0.0310259		-60472	-0.00231504	0.046418		-60472	-0.0313239	0.0362475
-60471	-0.105367	0.079864		-60471	-0.0230871	0.0310276		-60471	-0.00231822	0.0464204		-60471	-0.0313277	0.0362501
-60470	-0.105365	0.0798622		-60470	-0.0230809	0.0310292		-60470	-0.0023214	0.0464228		-60470	-0.0313315	0.0362528
-60469	-0.105363	0.0798605		-60469	-0.0230747	0.0310308		-60469	-0.00232458	0.0464252		-60469	-0.0313353	0.0362555
-60468	-0.105361	0.0798587		-60468	-0.0230685	0.0310324		-60468	-0.00232775	0.0464275		-60468	-0.031339	0.0362581
-60467	-0.105359	0.0798569		-60467	-0.0230624	0.031034		-60467	-0.00233092	0.0464299		-60467	-0.0313428	0.0362608
-60466	-0.105356	0.0798552		-60466	-0.0230562	0.0310356		-60466	-0.00233409	0.0464323		-60466	-0.0313465	0.0362635
-60465	-0.105354	0.0798534		-60465	-0.02305	0.0310373		-60465	-0.00233725	0.0464347		-60465	-0.0313503	0.0362661
-60464	-0.105352	0.0798516		-60464	-0.0230439	0.0310389		-60464	-0.00234042	0.0464371		-60464	-0.031354	0.0362688
-60463	-0.10535	0.0798499		-60463	-0.0230377	0.0310405		-60463	-0.00234357	0.0464395		-60463	-0.0313578	0.0362715
-60462	-0.105348	0.0798481		-60462	-0.0230316	0.0310421		-60462	-0.00234673	0.0464418		-60462	-0.0313615	0.0362742
-60461	-0.105345	0.0798463		-60461	-0.0230254	0.0310437		-60461	-0.00234988	0.0464442		-60461	-0.0313653	0.0362768
-60460	-0.105343	0.0798446		-60460	-0.0230193	0.0310453		-60460	-0.00235303	0.0464466		-60460	-0.031369	0.0362795
-60459	-0.105341	0.0798428		-60459	-0.0230131	0.0310469		-60459	-0.00235618	0.046449		-60459	-0.0313727	0.0362822
-60458	-0.105339	0.0798411		-60458	-0.023007	0.0310486		-60458	-0.00235933	0.0464514		-60458	-0.0313764	0.0362849
-60457	-0.105336	0.0798393		-60457	-0.0230008	0.0310502		-60457	-0.00236247	0.0464538		-60457	-0.0313802	0.0362875
-60456	-0.105334	0.0798376		-60456	-0.0229947	0.0310518		-60456	-0.00236561	0.0464561		-60456	-0.0313839	0.0362902
-60455	-0.105332	0.0798358		-60455	-0.0229886	0.0310534		-60455	-0.00236874	0.0464585		-60455	-0.0313876	0.0362929
-60454	-0.10533	0.0798341		-60454	-0.0229824	0.031055		-60454	-0.00237187	0.0464609		-60454	-0.0313913	0.0362956
-60453	-0.105328	0.0798323		-60453	-0.0229763	0.0310566		-60453	-0.002375	0.0464633		-60453	-0.031395	0.0362983
-60452	-0.105325	0.0798306		-60452	-0.0229702	0.0310582		-60452	-0.00237813	0.0464657		-60452	-0.0313987	0.036301
-60451	-0.105323	0.0798288		-60451	-0.0229641	0.0310599		-60451	-0.00238125	0.0464681		-60451	-0.0314024	0.0363037
-60450	-0.105321	0.0798271		-60450	-0.0229579	0.0310615		-60450	-0.00238437	0.0464705		-60450	-0.0314061	0.0363064
-60449	-0.105319	0.0798253		-60449	-0.0229518	0.0310631		-60449	-0.00238749	0.0464729		-60449	-0.0314097	0.036309
-60448	-0.105316	0.0798236		-60448	-0.0229457	0.0310647		-60448	-0.0023906	0.0464753		-60448	-0.0314134	0.0363117
-60447	-0.105314	0.0798218		-60447	-0.0229396	0.0310663		-60447	-0.00239371	0.0464776		-60447	-0.0314171	0.0363144
-60446	-0.105312	0.0798201		-60446	-0.0229335	0.0310679		-60446	-0.00239682	0.04648		-60446	-0.0314208	0.0363171
-60445	-0.10531	0.0798184		-60445	-0.0229274	0.0310695		-60445	-0.00239993	0.0464824		-60445	-0.0314244	0.0363198
-60444	-0.105307	0.0798166		-60444	-0.0229213	0.0310711		-60444	-0.00240303	0.0464848		-60444	-0.0314281	0.0363225
-60443	-0.105305	0.0798149		-60443	-0.0229152	0.0310728		-60443	-0.00240613	0.0464872		-60443	-0.0314318	0.0363252
-60442	-0.105303	0.0798132		-60442	-0.0229091	0.0310744		-60442	-0.00240922	0.0464896		-60442	-0.0314354	0.0363279
-60441	-0.105301	0.0798114		-60441	-0.0229031	0.031076		-60441	-0.00241231	0.046492		-60441	-0.0314391	0.0363306
-60440	-0.105298	0.0798097		-60440	-0.022897	0.0310776		-60440	-0.0024154	0.0464944		-60440	-0.0314427	0.0363333
-60439	-0.105296	0.079808		-60439	-0.0228909	0.0310792		-60439	-0.00241849	0.0464968		-60439	-0.0314464	0.0363361
-60438	-0.105294	0.0798062		-60438	-0.0228848	0.0310808		-60438	-0.00242157	0.0464992		-60438	-0.03145	0.0363388
-60437	-0.105292	0.0798045		-60437	-0.0228788	0.0310824		-60437	-0.00242465	0.0465016		-60437	-0.0314536	0.0363415
-60436	-0.105289	0.0798028		-60436	-0.0228727	0.031084		-60436	-0.00242773	0.046504		-60436	-0.0314572	0.0363442
-60435	-0.105287	0.0798011		-60435	-0.0228666	0.0310856		-60435	-0.0024308	0.0465064		-60435	-0.0314609	0.0363469
-60434	-0.105285	0.0797994		-60434	-0.0228606	0.0310872		-60434	-0.00243387	0.0465088		-60434	-0.0314645	0.0363496
-60433	-0.105283	0.0797976		-60433	-0.0228545	0.0310888		-60433	-0.00243694	0.0465112		-60433	-0.0314681	0.0363523
-60432	-0.10528	0.0797959		-60432	-0.0228485	0.0310904		-60432	-0.00244001	0.0465136		-60432	-0.0314717	0.036355
-60431	-0.105278	0.0797942		-60431	-0.0228424	0.031092		-60431	-0.00244307	0.046516		-60431	-0.0314753	0.0363578
-60430	-0.105276	0.0797925		-60430	-0.0228364	0.0310936		-60430	-0.00244613	0.0465184		-60430	-0.0314789	0.0363605
-60429	-0.105273	0.0797908		-60429	-0.0228303	0.0310953		-60429	-0.00244918	0.0465208		-60429	-0.0314825	0.0363632
-60428	-0.105271	0.0797891		-60428	-0.0228243	0.0310969		-60428	-0.00245223	0.0465232		-60428	-0.0314861	0.0363659
-60427	-0.105269	0.0797874		-60427	-0.0228182	0.0310985		-60427	-0.00245528	0.0465256		-60427	-0.0314897	0.0363687
-60426	-0.105267	0.0797857		-60426	-0.0228122	0.0311001		-60426	-0.00245833	0.046528		-60426	-0.0314933	0.0363714
-60425	-0.105264	0.0797839		-60425	-0.0228062	0.0311017		-60425	-0.00246137	0.0465304		-60425	-0.0314969	0.0363741
-60424	-0.105262	0.0797822		-60424	-0.0228002	0.0311033		-60424	-0.00246441	0.0465328		-60424	-0.0315004	0.0363768
-60423	-0.10526	0.0797805		-60423	-0.0227941	0.0311049		-60423	-0.00246745	0.0465353		-60423	-0.031504	0.0363796
-60422	-0.105257	0.0797788		-60422	-0.0227881	0.0311065		-60422	-0.00247048	0.0465377		-60422	-0.0315076	0.0363823
-60421	-0.105255	0.0797771		-60421	-0.0227821	0.0311081		-60421	-0.00247351	0.0465401		-60421	-0.0315111	0.036385
-60420	-0.105253	0.0797755		-60420	-0.0227761	0.0311097		-60420	-0.00247654	0.0465425		-60420	-0.0315147	0.0363878
-60419	-0.105251	0.0797738		-60419	-0.0227701	0.0311113		-60419	-0.00247956	0.0465449		-60419	-0.0315182	0.0363905
-60418	-0.105248	0.0797721		-60418	-0.0227641	0.0311129		-60418	-0.00248258	0.0465473		-60418	-0.0315218	0.0363933
-60417	-0.105246	0.0797704		-60417	-0.0227581	0.0311145		-60417	-0.0024856	0.0465497		-60417	-0.0315253	0.036396
-60416	-0.105244	0.0797687		-60416	-0.0227521	0.0311161		-60416	-0.00248862	0.0465521		-60416	-0.0315289	0.0363987
-60415	-0.105241	0.079767		-60415	-0.0227461	0.0311177		-60415	-0.00249163	0.0465545		-60415	-0.0315324	0.0364015
-60414	-0.105239	0.0797653		-60414	-0.0227401	0.0311192		-60414	-0.00249464	0.0465569		-60414	-0.0315359	0.0364042
-60413	-0.105237	0.0797636		-60413	-0.0227341	0.0311208		-60413	-0.00249764	0.0465594		-60413	-0.0315395	0.036407
-60412	-0.105234	0.079762		-60412	-0.0227282	0.0311224		-60412	-0.00250064	0.0465618		-60412	-0.031543	0.0364097
-60411	-0.105232	0.0797603		-60411	-0.0227222	0.031124		-60411	-0.00250364	0.0465642		-60411	-0.0315465	0.0364125
-60410	-0.10523	0.0797586		-60410	-0.0227162	0.0311256		-60410	-0.00250664	0.0465666		-60410	-0.03155	0.0364152
-60409	-0.105228	0.0797569		-60409	-0.0227102	0.0311272		-60409	-0.00250963	0.046569		-60409	-0.0315535	0.036418
-60408	-0.105225	0.0797553		-60408	-0.0227043	0.0311288		-60408	-0.00251262	0.0465714		-60408	-0.031557	0.0364207
-60407	-0.105223	0.0797536		-60407	-0.0226983	0.0311304		-60407	-0.00251561	0.0465738		-60407	-0.0315605	0.0364235
-60406	-0.105221	0.0797519		-60406	-0.0226923	0.031132		-60406	-0.00251859	0.0465763		-60406	-0.031564	0.0364263
-60405	-0.105218	0.0797503		-60405	-0.0226864	0.0311336		-60405	-0.00252157	0.0465787		-60405	-0.0315675	0.036429
-60404	-0.105216	0.0797486		-60404	-0.0226804	0.0311352		-60404	-0.00252455	0.0465811		-60404	-0.031571	0.0364318
-60403	-0.105214	0.0797469		-60403	-0.0226745	0.0311368		-60403	-0.00252753	0.0465835		-60403	-0.0315744	0.0364345
-60402	-0.105211	0.0797453		-60402	-0.0226685	0.0311383		-60402	-0.0025305	0.0465859		-60402	-0.0315779	0.0364373
-60401	-0.105209	0.0797436		-60401	-0.0226626	0.0311399		-60401	-0.00253347	0.0465883		-60401	-0.0315814	0.0364401
-60400	-0.105207	0.079742		-60400	-0.0226567	0.0311415		-60400	-0.00253643	0.0465908		-60400	-0.0315848	0.0364428
-60399	-0.105204	0.0797403		-60399	-0.0226507	0.0311431		-60399	-0.0025394	0.0465932		-60399	-0.0315883	0.0364456
-60398	-0.105202	0.0797387		-60398	-0.0226448	0.0311447		-60398	-0.00254236	0.0465956		-60398	-0.0315918	0.0364484
-60397	-0.1052	0.079737		-60397	-0.0226389	0.0311463		-60397	-0.00254531	0.046598		-60397	-0.0315952	0.0364511
-60396	-0.105197	0.0797354		-60396	-0.022633	0.0311479		-60396	-0.00254827	0.0466004		-60396	-0.0315987	0.0364539
-60395	-0.105195	0.0797337		-60395	-0.022627	0.0311494		-60395	-0.00255122	0.0466028		-60395	-0.0316021	0.0364567
-60394	-0.105193	0.0797321		-60394	-0.0226211	0.031151		-60394	-0.00255416	0.0466053		-60394	-0.0316055	0.0364595
-60393	-0.10519	0.0797304		-60393	-0.0226152	0.0311526		-60393	-0.00255711	0.0466077		-60393	-0.031609	0.0364623
-60392	-0.105188	0.0797288		-60392	-0.0226093	0.0311542		-60392	-0.00256005	0.0466101		-60392	-0.0316124	0.036465
-60391	-0.105186	0.0797272		-60391	-0.0226034	0.0311558		-60391	-0.00256299	0.0466125		-60391	-0.0316158	0.0364678
-60390	-0.105183	0.0797255		-60390	-0.0225975	0.0311573		-60390	-0.00256592	0.046615		-60390	-0.0316192	0.0364706
-60389	-0.105181	0.0797239		-60389	-0.0225916	0.0311589		-60389	-0.00256886	0.0466174		-60389	-0.0316226	0.0364734
-60388	-0.105178	0.0797223		-60388	-0.0225857	0.0311605		-60388	-0.00257178	0.0466198		-60388	-0.0316261	0.0364762
-60387	-0.105176	0.0797206		-60387	-0.0225798	0.0311621		-60387	-0.00257471	0.0466222		-60387	-0.0316295	0.036479
-60386	-0.105174	0.079719		-60386	-0.022574	0.0311636		-60386	-0.00257763	0.0466246		-60386	-0.0316329	0.0364818
-60385	-0.105171	0.0797174		-60385	-0.0225681	0.0311652		-60385	-0.00258055	0.0466271		-60385	-0.0316362	0.0364845
-60384	-0.105169	0.0797158		-60384	-0.0225622	0.0311668		-60384	-0.00258347	0.0466295		-60384	-0.0316396	0.0364873
-60383	-0.105167	0.0797142		-60383	-0.0225563	0.0311684		-60383	-0.00258639	0.0466319		-60383	-0.031643	0.0364901
-60382	-0.105164	0.0797125		-60382	-0.0225505	0.0311699		-60382	-0.0025893	0.0466343		-60382	-0.0316464	0.0364929
-60381	-0.105162	0.0797109		-60381	-0.0225446	0.0311715		-60381	-0.0025922	0.0466368		-60381	-0.0316498	0.0364957
-60380	-0.10516	0.0797093		-60380	-0.0225387	0.0311731		-60380	-0.00259511	0.0466392		-60380	-0.0316532	0.0364985
-60379	-0.105157	0.0797077		-60379	-0.0225329	0.0311746		-60379	-0.00259801	0.0466416		-60379	-0.0316565	0.0365013
-60378	-0.105155	0.0797061		-60378	-0.022527	0.0311762		-60378	-0.00260091	0.046644		-60378	-0.0316599	0.0365041
-60377	-0.105152	0.0797045		-60377	-0.0225212	0.0311778		-60377	-0.00260381	0.0466465		-60377	-0.0316632	0.0365069
-60376	-0.10515	0.0797029		-60376	-0.0225153	0.0311793		-60376	-0.0026067	0.0466489		-60376	-0.0316666	0.0365097
-60375	-0.105148	0.0797013		-60375	-0.0225095	0.0311809		-60375	-0.00260959	0.0466513		-60375	-0.0316699	0.0365125
-60374	-0.105145	0.0796997		-60374	-0.0225037	0.0311825		-60374	-0.00261248	0.0466538		-60374	-0.0316733	0.0365154
-60373	-0.105143	0.0796981		-60373	-0.0224978	0.031184		-60373	-0.00261536	0.0466562		-60373	-0.0316766	0.0365182
-60372	-0.105141	0.0796965		-60372	-0.022492	0.0311856		-60372	-0.00261824	0.0466586		-60372	-0.03168	0.036521
-60371	-0.105138	0.0796949		-60371	-0.0224862	0.0311872		-60371	-0.00262112	0.046661		-60371	-0.0316833	0.0365238
-60370	-0.105136	0.0796933		-60370	-0.0224803	0.0311887		-60370	-0.002624	0.0466635		-60370	-0.0316866	0.0365266
-60369	-0.105133	0.0796917		-60369	-0.0224745	0.0311903		-60369	-0.00262687	0.0466659		-60369	-0.0316899	0.0365294
-60368	-0.105131	0.0796902		-60368	-0.0224687	0.0311918		-60368	-0.00262974	0.0466683		-60368	-0.0316932	0.0365322
-60367	-0.105129	0.0796886		-60367	-0.0224629	0.0311934		-60367	-0.0026326	0.0466708		-60367	-0.0316965	0.0365351
-60366	-0.105126	0.079687		-60366	-0.0224571	0.031195		-60366	-0.00263547	0.0466732		-60366	-0.0316999	0.0365379
-60365	-0.105124	0.0796854		-60365	-0.0224513	0.0311965		-60365	-0.00263833	0.0466756		-60365	-0.0317032	0.0365407
-60364	-0.105121	0.0796838		-60364	-0.0224455	0.0311981		-60364	-0.00264118	0.046678		-60364	-0.0317065	0.0365435
-60363	-0.105119	0.0796823		-60363	-0.0224397	0.0311996		-60363	-0.00264404	0.0466805		-60363	-0.0317097	0.0365464
-60362	-0.105117	0.0796807		-60362	-0.0224339	0.0312012		-60362	-0.00264689	0.0466829		-60362	-0.031713	0.0365492
-60361	-0.105114	0.0796791		-60361	-0.0224281	0.0312027		-60361	-0.00264974	0.0466853		-60361	-0.0317163	0.036552
-60360	-0.105112	0.0796775		-60360	-0.0224223	0.0312043		-60360	-0.00265258	0.0466878		-60360	-0.0317196	0.0365548
-60359	-0.105109	0.079676		-60359	-0.0224166	0.0312058		-60359	-0.00265543	0.0466902		-60359	-0.0317229	0.0365577
-60358	-0.105107	0.0796744		-60358	-0.0224108	0.0312074		-60358	-0.00265827	0.0466926		-60358	-0.0317261	0.0365605
-60357	-0.105104	0.0796729		-60357	-0.022405	0.0312089		-60357	-0.0026611	0.0466951		-60357	-0.0317294	0.0365634
-60356	-0.105102	0.0796713		-60356	-0.0223993	0.0312105		-60356	-0.00266394	0.0466975		-60356	-0.0317327	0.0365662
-60355	-0.1051	0.0796697		-60355	-0.0223935	0.031212		-60355	-0.00266677	0.0466999		-60355	-0.0317359	0.036569
-60354	-0.105097	0.0796682		-60354	-0.0223877	0.0312136		-60354	-0.0026696	0.0467024		-60354	-0.0317392	0.0365719
-60353	-0.105095	0.0796666		-60353	-0.022382	0.0312151		-60353	-0.00267242	0.0467048		-60353	-0.0317424	0.0365747
-60352	-0.105092	0.0796651		-60352	-0.0223762	0.0312167		-60352	-0.00267525	0.0467072		-60352	-0.0317456	0.0365776
-60351	-0.10509	0.0796635		-60351	-0.0223705	0.0312182		-60351	-0.00267806	0.0467097		-60351	-0.0317489	0.0365804
-60350	-0.105088	0.079662		-60350	-0.0223647	0.0312197		-60350	-0.00268088	0.0467121		-60350	-0.0317521	0.0365832
-60349	-0.105085	0.0796604		-60349	-0.022359	0.0312213		-60349	-0.0026837	0.0467145		-60349	-0.0317553	0.0365861
-60348	-0.105083	0.0796589		-60348	-0.0223533	0.0312228		-60348	-0.00268651	0.046717		-60348	-0.0317585	0.0365889
-60347	-0.10508	0.0796573		-60347	-0.0223475	0.0312244		-60347	-0.00268931	0.0467194		-60347	-0.0317618	0.0365918
-60346	-0.105078	0.0796558		-60346	-0.0223418	0.0312259		-60346	-0.00269212	0.0467219		-60346	-0.031765	0.0365946
-60345	-0.105075	0.0796543		-60345	-0.0223361	0.0312274		-60345	-0.00269492	0.0467243		-60345	-0.0317682	0.0365975
-60344	-0.105073	0.0796527		-60344	-0.0223304	0.031229		-60344	-0.00269772	0.0467267		-60344	-0.0317714	0.0366004
-60343	-0.10507	0.0796512		-60343	-0.0223247	0.0312305		-60343	-0.00270052	0.0467292		-60343	-0.0317746	0.0366032
-60342	-0.105068	0.0796497		-60342	-0.022319	0.031232		-60342	-0.00270331	0.0467316		-60342	-0.0317778	0.0366061
-60341	-0.105066	0.0796481		-60341	-0.0223133	0.0312336		-60341	-0.0027061	0.046734		-60341	-0.031781	0.0366089
-60340	-0.105063	0.0796466		-60340	-0.0223076	0.0312351		-60340	-0.00270889	0.0467365		-60340	-0.0317841	0.0366118
-60339	-0.105061	0.0796451		-60339	-0.0223019	0.0312366		-60339	-0.00271168	0.0467389		-60339	-0.0317873	0.0366147
-60338	-0.105058	0.0796436		-60338	-0.0222962	0.0312382		-60338	-0.00271446	0.0467414		-60338	-0.0317905	0.0366175
-60337	-0.105056	0.079642		-60337	-0.0222905	0.0312397		-60337	-0.00271724	0.0467438		-60337	-0.0317937	0.0366204
-60336	-0.105053	0.0796405		-60336	-0.0222848	0.0312412		-60336	-0.00272001	0.0467462		-60336	-0.0317968	0.0366233
-60335	-0.105051	0.079639		-60335	-0.0222791	0.0312427		-60335	-0.00272279	0.0467487		-60335	-0.0318	0.0366261
-60334	-0.105048	0.0796375		-60334	-0.0222734	0.0312443		-60334	-0.00272556	0.0467511		-60334	-0.0318031	0.036629
-60333	-0.105046	0.079636		-60333	-0.0222678	0.0312458		-60333	-0.00272833	0.0467536		-60333	-0.0318063	0.0366319
-60332	-0.105043	0.0796345		-60332	-0.0222621	0.0312473		-60332	-0.00273109	0.046756		-60332	-0.0318094	0.0366347
-60331	-0.105041	0.079633		-60331	-0.0222564	0.0312488		-60331	-0.00273386	0.0467584		-60331	-0.0318126	0.0366376
-60330	-0.105038	0.0796315		-60330	-0.0222508	0.0312504		-60330	-0.00273662	0.0467609		-60330	-0.0318157	0.0366405
-60329	-0.105036	0.0796299		-60329	-0.0222451	0.0312519		-60329	-0.00273937	0.0467633		-60329	-0.0318188	0.0366434
-60328	-0.105034	0.0796284		-60328	-0.0222394	0.0312534		-60328	-0.00274213	0.0467658		-60328	-0.031822	0.0366463
-60327	-0.105031	0.0796269		-60327	-0.0222338	0.0312549		-60327	-0.00274488	0.0467682		-60327	-0.0318251	0.0366491
-60326	-0.105029	0.0796254		-60326	-0.0222282	0.0312564		-60326	-0.00274763	0.0467707		-60326	-0.0318282	0.036652
-60325	-0.105026	0.0796239		-60325	-0.0222225	0.0312579		-60325	-0.00275037	0.0467731		-60325	-0.0318313	0.0366549
-60324	-0.105024	0.0796225		-60324	-0.0222169	0.0312595		-60324	-0.00275312	0.0467755		-60324	-0.0318344	0.0366578
-60323	-0.105021	0.079621		-60323	-0.0222112	0.031261		-60323	-0.00275586	0.046778		-60323	-0.0318375	0.0366607
-60322	-0.105019	0.0796195		-60322	-0.0222056	0.0312625		-60322	-0.0027586	0.0467804		-60322	-0.0318406	0.0366636
-60321	-0.105016	0.079618		-60321	-0.0222	0.031264		-60321	-0.00276133	0.0467829		-60321	-0.0318437	0.0366665
-60320	-0.105014	0.0796165		-60320	-0.0221944	0.0312655		-60320	-0.00276406	0.0467853		-60320	-0.0318468	0.0366694
-60319	-0.105011	0.079615		-60319	-0.0221888	0.031267		-60319	-0.00276679	0.0467878		-60319	-0.0318499	0.0366722
-60318	-0.105009	0.0796135		-60318	-0.0221831	0.0312685		-60318	-0.00276952	0.0467902		-60318	-0.0318529	0.0366751
-60317	-0.105006	0.079612		-60317	-0.0221775	0.03127		-60317	-0.00277224	0.0467927		-60317	-0.031856	0.036678
-60316	-0.105004	0.0796106		-60316	-0.0221719	0.0312715		-60316	-0.00277496	0.0467951		-60316	-0.0318591	0.0366809
-60315	-0.105001	0.0796091		-60315	-0.0221663	0.031273		-60315	-0.00277768	0.0467975		-60315	-0.0318621	0.0366838
-60314	-0.104999	0.0796076		-60314	-0.0221607	0.0312745		-60314	-0.0027804	0.0468		-60314	-0.0318652	0.0366867
-60313	-0.104996	0.0796061		-60313	-0.0221551	0.031276		-60313	-0.00278311	0.0468024		-60313	-0.0318683	0.0366896
-60312	-0.104994	0.0796047		-60312	-0.0221496	0.0312775		-60312	-0.00278582	0.0468049		-60312	-0.0318713	0.0366925
-60311	-0.104991	0.0796032		-60311	-0.022144	0.031279		-60311	-0.00278853	0.0468073		-60311	-0.0318743	0.0366954
-60310	-0.104989	0.0796017		-60310	-0.0221384	0.0312805		-60310	-0.00279123	0.0468098		-60310	-0.0318774	0.0366983
-60309	-0.104986	0.0796003		-60309	-0.0221328	0.031282		-60309	-0.00279394	0.0468122		-60309	-0.0318804	0.0367012
-60308	-0.104984	0.0795988		-60308	-0.0221272	0.0312835		-60308	-0.00279664	0.0468147		-60308	-0.0318834	0.0367042
-60307	-0.104981	0.0795974		-60307	-0.0221217	0.031285		-60307	-0.00279933	0.0468171		-60307	-0.0318865	0.0367071
-60306	-0.104978	0.0795959		-60306	-0.0221161	0.0312865		-60306	-0.00280203	0.0468196		-60306	-0.0318895	0.03671
-60305	-0.104976	0.0795945		-60305	-0.0221105	0.031288		-60305	-0.00280472	0.046822		-60305	-0.0318925	0.0367129
-60304	-0.104973	0.079593		-60304	-0.022105	0.0312895		-60304	-0.00280741	0.0468245		-60304	-0.0318955	0.0367158
-60303	-0.104971	0.0795916		-60303	-0.0220994	0.031291		-60303	-0.00281009	0.0468269		-60303	-0.0318985	0.0367187
-60302	-0.104968	0.0795901		-60302	-0.0220939	0.0312925		-60302	-0.00281277	0.0468294		-60302	-0.0319015	0.0367217
-60301	-0.104966	0.0795887		-60301	-0.0220884	0.031294		-60301	-0.00281546	0.0468318		-60301	-0.0319045	0.0367246
-60300	-0.104963	0.0795872		-60300	-0.0220828	0.0312954		-60300	-0.00281813	0.0468343		-60300	-0.0319075	0.0367275
-60299	-0.104961	0.0795858		-60299	-0.0220773	0.0312969		-60299	-0.00282081	0.0468367		-60299	-0.0319105	0.0367304
-60298	-0.104958	0.0795843		-60298	-0.0220717	0.0312984		-60298	-0.00282348	0.0468391		-60298	-0.0319135	0.0367334
-60297	-0.104956	0.0795829		-60297	-0.0220662	0.0312999		-60297	-0.00282615	0.0468416		-60297	-0.0319164	0.0367363
-60296	-0.104953	0.0795815		-60296	-0.0220607	0.0313014		-60296	-0.00282882	0.046844		-60296	-0.0319194	0.0367392
-60295	-0.104951	0.07958		-60295	-0.0220552	0.0313029		-60295	-0.00283148	0.0468465		-60295	-0.0319224	0.0367421
-60294	-0.104948	0.0795786		-60294	-0.0220497	0.0313043		-60294	-0.00283414	0.0468489		-60294	-0.0319253	0.0367451
-60293	-0.104945	0.0795772		-60293	-0.0220441	0.0313058		-60293	-0.0028368	0.0468514		-60293	-0.0319283	0.036748
-60292	-0.104943	0.0795758		-60292	-0.0220386	0.0313073		-60292	-0.00283945	0.0468538		-60292	-0.0319312	0.0367509
-60291	-0.10494	0.0795743		-60291	-0.0220331	0.0313088		-60291	-0.00284211	0.0468563		-60291	-0.0319342	0.0367539
-60290	-0.104938	0.0795729		-60290	-0.0220276	0.0313102		-60290	-0.00284476	0.0468587		-60290	-0.0319371	0.0367568
-60289	-0.104935	0.0795715		-60289	-0.0220221	0.0313117		-60289	-0.0028474	0.0468612		-60289	-0.03194	0.0367598
-60288	-0.104933	0.0795701		-60288	-0.0220167	0.0313132		-60288	-0.00285005	0.0468637		-60288	-0.031943	0.0367627
-60287	-0.10493	0.0795687		-60287	-0.0220112	0.0313146		-60287	-0.00285269	0.0468661		-60287	-0.0319459	0.0367656
-60286	-0.104928	0.0795673		-60286	-0.0220057	0.0313161		-60286	-0.00285533	0.0468686		-60286	-0.0319488	0.0367686
-60285	-0.104925	0.0795658		-60285	-0.0220002	0.0313176		-60285	-0.00285797	0.046871		-60285	-0.0319517	0.0367715
-60284	-0.104922	0.0795644		-60284	-0.0219947	0.031319		-60284	-0.0028606	0.0468735		-60284	-0.0319546	0.0367745
-60283	-0.10492	0.079563		-60283	-0.0219893	0.0313205		-60283	-0.00286323	0.0468759		-60283	-0.0319575	0.0367774
-60282	-0.104917	0.0795616		-60282	-0.0219838	0.031322		-60282	-0.00286586	0.0468784		-60282	-0.0319604	0.0367804
-60281	-0.104915	0.0795602		-60281	-0.0219783	0.0313234		-60281	-0.00286849	0.0468808		-60281	-0.0319633	0.0367833
-60280	-0.104912	0.0795588		-60280	-0.0219729	0.0313249		-60280	-0.00287111	0.0468833		-60280	-0.0319662	0.0367863
-60279	-0.10491	0.0795574		-60279	-0.0219674	0.0313264		-60279	-0.00287373	0.0468857		-60279	-0.0319691	0.0367892
-60278	-0.104907	0.0795561		-60278	-0.021962	0.0313278		-60278	-0.00287634	0.0468882		-60278	-0.031972	0.0367922
-60277	-0.104904	0.0795547		-60277	-0.0219565	0.0313293		-60277	-0.00287896	0.0468906		-60277	-0.0319748	0.0367951
-60276	-0.104902	0.0795533		-60276	-0.0219511	0.0313307		-60276	-0.00288157	0.0468931		-60276	-0.0319777	0.0367981
-60275	-0.104899	0.0795519		-60275	-0.0219456	0.0313322		-60275	-0.00288418	0.0468955		-60275	-0.0319806	0.036801
-60274	-0.104897	0.0795505		-60274	-0.0219402	0.0313336		-60274	-0.00288679	0.046898		-60274	-0.0319834	0.036804
-60273	-0.104894	0.0795491		-60273	-0.0219348	0.0313351		-60273	-0.00288939	0.0469004		-60273	-0.0319863	0.036807
-60272	-0.104891	0.0795477		-60272	-0.0219293	0.0313365		-60272	-0.00289199	0.0469029		-60272	-0.0319891	0.0368099
-60271	-0.104889	0.0795464		-60271	-0.0219239	0.031338		-60271	-0.00289459	0.0469053		-60271	-0.031992	0.0368129
-60270	-0.104886	0.079545		-60270	-0.0219185	0.0313394		-60270	-0.00289718	0.0469078		-60270	-0.0319948	0.0368159
-60269	-0.104884	0.0795436		-60269	-0.0219131	0.0313409		-60269	-0.00289977	0.0469102		-60269	-0.0319976	0.0368188
-60268	-0.104881	0.0795423		-60268	-0.0219077	0.0313423		-60268	-0.00290236	0.0469127		-60268	-0.0320004	0.0368218
-60267	-0.104878	0.0795409		-60267	-0.0219023	0.0313438		-60267	-0.00290495	0.0469151		-60267	-0.0320033	0.0368248
-60266	-0.104876	0.0795395		-60266	-0.0218969	0.0313452		-60266	-0.00290753	0.0469176		-60266	-0.0320061	0.0368277
-60265	-0.104873	0.0795382		-60265	-0.0218915	0.0313466		-60265	-0.00291012	0.04692		-60265	-0.0320089	0.0368307
-60264	-0.104871	0.0795368		-60264	-0.0218861	0.0313481		-60264	-0.00291269	0.0469225		-60264	-0.0320117	0.0368337
-60263	-0.104868	0.0795355		-60263	-0.0218807	0.0313495		-60263	-0.00291527	0.0469249		-60263	-0.0320145	0.0368367
-60262	-0.104865	0.0795341		-60262	-0.0218753	0.031351		-60262	-0.00291784	0.0469274		-60262	-0.0320173	0.0368397
-60261	-0.104863	0.0795328		-60261	-0.0218699	0.0313524		-60261	-0.00292041	0.0469298		-60261	-0.0320201	0.0368426
-60260	-0.10486	0.0795314		-60260	-0.0218645	0.0313538		-60260	-0.00292298	0.0469323		-60260	-0.0320229	0.0368456
-60259	-0.104857	0.0795301		-60259	-0.0218592	0.0313553		-60259	-0.00292554	0.0469348		-60259	-0.0320256	0.0368486
-60258	-0.104855	0.0795287		-60258	-0.0218538	0.0313567		-60258	-0.0029281	0.0469372		-60258	-0.0320284	0.0368516
-60257	-0.104852	0.0795274		-60257	-0.0218484	0.0313581		-60257	-0.00293066	0.0469397		-60257	-0.0320312	0.0368546
-60256	-0.10485	0.079526		-60256	-0.021843	0.0313595		-60256	-0.00293322	0.0469421		-60256	-0.0320339	0.0368576
-60255	-0.104847	0.0795247		-60255	-0.0218377	0.031361		-60255	-0.00293577	0.0469446		-60255	-0.0320367	0.0368605
-60254	-0.104844	0.0795234		-60254	-0.0218323	0.0313624		-60254	-0.00293832	0.046947		-60254	-0.0320394	0.0368635
-60253	-0.104842	0.079522		-60253	-0.021827	0.0313638		-60253	-0.00294087	0.0469495		-60253	-0.0320422	0.0368665
-60252	-0.104839	0.0795207		-60252	-0.0218216	0.0313652		-60252	-0.00294342	0.0469519		-60252	-0.0320449	0.0368695
-60251	-0.104836	0.0795194		-60251	-0.0218163	0.0313667		-60251	-0.00294596	0.0469544		-60251	-0.0320477	0.0368725
-60250	-0.104834	0.0795181		-60250	-0.0218109	0.0313681		-60250	-0.0029485	0.0469568		-60250	-0.0320504	0.0368755
-60249	-0.104831	0.0795167		-60249	-0.0218056	0.0313695		-60249	-0.00295103	0.0469593		-60249	-0.0320531	0.0368785
-60248	-0.104828	0.0795154		-60248	-0.0218003	0.0313709		-60248	-0.00295357	0.0469617		-60248	-0.0320558	0.0368815
-60247	-0.104826	0.0795141		-60247	-0.0217949	0.0313723		-60247	-0.0029561	0.0469642		-60247	-0.0320585	0.0368845
-60246	-0.104823	0.0795128		-60246	-0.0217896	0.0313737		-60246	-0.00295863	0.0469666		-60246	-0.0320612	0.0368875
-60245	-0.104821	0.0795115		-60245	-0.0217843	0.0313751		-60245	-0.00296115	0.0469691		-60245	-0.0320639	0.0368905
-60244	-0.104818	0.0795102		-60244	-0.021779	0.0313766		-60244	-0.00296367	0.0469715		-60244	-0.0320666	0.0368935
-60243	-0.104815	0.0795089		-60243	-0.0217737	0.031378		-60243	-0.00296619	0.046974		-60243	-0.0320693	0.0368965
-60242	-0.104813	0.0795076		-60242	-0.0217684	0.0313794		-60242	-0.00296871	0.0469764		-60242	-0.032072	0.0368995
-60241	-0.10481	0.0795063		-60241	-0.0217631	0.0313808		-60241	-0.00297122	0.0469789		-60241	-0.0320747	0.0369026
-60240	-0.104807	0.079505		-60240	-0.0217578	0.0313822		-60240	-0.00297374	0.0469813		-60240	-0.0320774	0.0369056
-60239	-0.104805	0.0795037		-60239	-0.0217525	0.0313836		-60239	-0.00297624	0.0469838		-60239	-0.03208	0.0369086
-60238	-0.104802	0.0795024		-60238	-0.0217472	0.031385		-60238	-0.00297875	0.0469862		-60238	-0.0320827	0.0369116
-60237	-0.104799	0.0795011		-60237	-0.0217419	0.0313864		-60237	-0.00298125	0.0469887		-60237	-0.0320854	0.0369146
-60236	-0.104797	0.0794998		-60236	-0.0217366	0.0313878		-60236	-0.00298375	0.0469911		-60236	-0.032088	0.0369176
-60235	-0.104794	0.0794985		-60235	-0.0217313	0.0313892		-60235	-0.00298625	0.0469936		-60235	-0.0320907	0.0369206
-60234	-0.104791	0.0794972		-60234	-0.021726	0.0313906		-60234	-0.00298874	0.046996		-60234	-0.0320933	0.0369237
-60233	-0.104788	0.079496		-60233	-0.0217207	0.031392		-60233	-0.00299123	0.0469985		-60233	-0.032096	0.0369267
-60232	-0.104786	0.0794947		-60232	-0.0217155	0.0313934		-60232	-0.00299372	0.0470009		-60232	-0.0320986	0.0369297
-60231	-0.104783	0.0794934		-60231	-0.0217102	0.0313948		-60231	-0.00299621	0.0470034		-60231	-0.0321012	0.0369327
-60230	-0.10478	0.0794921		-60230	-0.0217049	0.0313961		-60230	-0.00299869	0.0470058		-60230	-0.0321038	0.0369357
-60229	-0.104778	0.0794909		-60229	-0.0216997	0.0313975		-60229	-0.00300117	0.0470082		-60229	-0.0321064	0.0369388
-60228	-0.104775	0.0794896		-60228	-0.0216944	0.0313989		-60228	-0.00300365	0.0470107		-60228	-0.0321091	0.0369418
-60227	-0.104772	0.0794883		-60227	-0.0216892	0.0314003		-60227	-0.00300612	0.0470131		-60227	-0.0321117	0.0369448
-60226	-0.10477	0.0794871		-60226	-0.0216839	0.0314017		-60226	-0.00300859	0.0470156		-60226	-0.0321143	0.0369479
-60225	-0.104767	0.0794858		-60225	-0.0216787	0.0314031		-60225	-0.00301106	0.047018		-60225	-0.0321169	0.0369509
-60224	-0.104764	0.0794845		-60224	-0.0216734	0.0314044		-60224	-0.00301353	0.0470205		-60224	-0.0321194	0.0369539
-60223	-0.104762	0.0794833		-60223	-0.0216682	0.0314058		-60223	-0.00301599	0.0470229		-60223	-0.032122	0.036957
-60222	-0.104759	0.079482		-60222	-0.021663	0.0314072		-60222	-0.00301845	0.0470254		-60222	-0.0321246	0.03696
-60221	-0.104756	0.0794808		-60221	-0.0216577	0.0314086		-60221	-0.00302091	0.0470278		-60221	-0.0321272	0.036963
-60220	-0.104753	0.0794795		-60220	-0.0216525	0.0314099		-60220	-0.00302336	0.0470303		-60220	-0.0321297	0.0369661
-60219	-0.104751	0.0794783		-60219	-0.0216473	0.0314113		-60219	-0.00302581	0.0470327		-60219	-0.0321323	0.0369691
-60218	-0.104748	0.0794771		-60218	-0.0216421	0.0314127		-60218	-0.00302826	0.0470351		-60218	-0.0321349	0.0369722
-60217	-0.104745	0.0794758		-60217	-0.0216369	0.031414		-60217	-0.00303071	0.0470376		-60217	-0.0321374	0.0369752
-60216	-0.104743	0.0794746		-60216	-0.0216316	0.0314154		-60216	-0.00303315	0.04704		-60216	-0.03214	0.0369782
-60215	-0.10474	0.0794734		-60215	-0.0216264	0.0314168		-60215	-0.00303559	0.0470425		-60215	-0.0321425	0.0369813
-60214	-0.104737	0.0794721		-60214	-0.0216212	0.0314181		-60214	-0.00303803	0.0470449		-60214	-0.032145	0.0369843
-60213	-0.104734	0.0794709		-60213	-0.021616	0.0314195		-60213	-0.00304046	0.0470473		-60213	-0.0321476	0.0369874
-60212	-0.104732	0.0794697		-60212	-0.0216108	0.0314209		-60212	-0.0030429	0.0470498		-60212	-0.0321501	0.0369904
-60211	-0.104729	0.0794684		-60211	-0.0216057	0.0314222		-60211	-0.00304533	0.0470522		-60211	-0.0321526	0.0369935
-60210	-0.104726	0.0794672		-60210	-0.0216005	0.0314236		-60210	-0.00304775	0.0470547		-60210	-0.0321551	0.0369965
-60209	-0.104724	0.079466		-60209	-0.0215953	0.0314249		-60209	-0.00305018	0.0470571		-60209	-0.0321576	0.0369996
-60208	-0.104721	0.0794648		-60208	-0.0215901	0.0314263		-60208	-0.0030526	0.0470595		-60208	-0.0321601	0.0370026
-60207	-0.104718	0.0794636		-60207	-0.0215849	0.0314276		-60207	-0.00305502	0.047062		-60207	-0.0321626	0.0370057
-60206	-0.104715	0.0794624		-60206	-0.0215798	0.031429		-60206	-0.00305743	0.0470644		-60206	-0.0321651	0.0370088
-60205	-0.104713	0.0794612		-60205	-0.0215746	0.0314303		-60205	-0.00305984	0.0470669		-60205	-0.0321676	0.0370118
-60204	-0.10471	0.0794599		-60204	-0.0215694	0.0314317		-60204	-0.00306225	0.0470693		-60204	-0.0321701	0.0370149
-60203	-0.104707	0.0794587		-60203	-0.0215643	0.031433		-60203	-0.00306466	0.0470717		-60203	-0.0321726	0.0370179
-60202	-0.104704	0.0794575		-60202	-0.0215591	0.0314344		-60202	-0.00306707	0.0470742		-60202	-0.032175	0.037021
-60201	-0.104702	0.0794563		-60201	-0.0215539	0.0314357		-60201	-0.00306947	0.0470766		-60201	-0.0321775	0.0370241
-60200	-0.104699	0.0794552		-60200	-0.0215488	0.0314371		-60200	-0.00307187	0.047079		-60200	-0.0321799	0.0370271
-60199	-0.104696	0.079454		-60199	-0.0215437	0.0314384		-60199	-0.00307426	0.0470815		-60199	-0.0321824	0.0370302
-60198	-0.104693	0.0794528		-60198	-0.0215385	0.0314397		-60198	-0.00307666	0.0470839		-60198	-0.0321848	0.0370333
-60197	-0.104691	0.0794516		-60197	-0.0215334	0.0314411		-60197	-0.00307905	0.0470864		-60197	-0.0321873	0.0370363
-60196	-0.104688	0.0794504		-60196	-0.0215282	0.0314424		-60196	-0.00308144	0.0470888		-60196	-0.0321897	0.0370394
-60195	-0.104685	0.0794492		-60195	-0.0215231	0.0314437		-60195	-0.00308382	0.0470912		-60195	-0.0321922	0.0370425
-60194	-0.104682	0.079448		-60194	-0.021518	0.0314451		-60194	-0.0030862	0.0470937		-60194	-0.0321946	0.0370455
-60193	-0.10468	0.0794469		-60193	-0.0215129	0.0314464		-60193	-0.00308858	0.0470961		-60193	-0.032197	0.0370486
-60192	-0.104677	0.0794457		-60192	-0.0215078	0.0314477		-60192	-0.00309096	0.0470985		-60192	-0.0321994	0.0370517
-60191	-0.104674	0.0794445		-60191	-0.0215026	0.031449		-60191	-0.00309334	0.047101		-60191	-0.0322018	0.0370548
-60190	-0.104671	0.0794433		-60190	-0.0214975	0.0314504		-60190	-0.00309571	0.0471034		-60190	-0.0322042	0.0370578
-60189	-0.104668	0.0794422		-60189	-0.0214924	0.0314517		-60189	-0.00309808	0.0471058		-60189	-0.0322066	0.0370609
-60188	-0.104666	0.079441		-60188	-0.0214873	0.031453		-60188	-0.00310044	0.0471082		-60188	-0.032209	0.037064
-60187	-0.104663	0.0794399		-60187	-0.0214822	0.0314543		-60187	-0.00310281	0.0471107		-60187	-0.0322114	0.0370671
-60186	-0.10466	0.0794387		-60186	-0.0214771	0.0314556		-60186	-0.00310517	0.0471131		-60186	-0.0322138	0.0370702
-60185	-0.104657	0.0794375		-60185	-0.021472	0.0314569		-60185	-0.00310753	0.0471155		-60185	-0.0322162	0.0370732
-60184	-0.104655	0.0794364		-60184	-0.021467	0.0314583		-60184	-0.00310988	0.047118		-60184	-0.0322186	0.0370763
-60183	-0.104652	0.0794352		-60183	-0.0214619	0.0314596		-60183	-0.00311224	0.0471204		-60183	-0.0322209	0.0370794
-60182	-0.104649	0.0794341		-60182	-0.0214568	0.0314609		-60182	-0.00311459	0.0471228		-60182	-0.0322233	0.0370825
-60181	-0.104646	0.0794329		-60181	-0.0214517	0.0314622		-60181	-0.00311694	0.0471253		-60181	-0.0322256	0.0370856
-60180	-0.104643	0.0794318		-60180	-0.0214467	0.0314635		-60180	-0.00311928	0.0471277		-60180	-0.032228	0.0370887
-60179	-0.104641	0.0794306		-60179	-0.0214416	0.0314648		-60179	-0.00312162	0.0471301		-60179	-0.0322303	0.0370918
-60178	-0.104638	0.0794295		-60178	-0.0214365	0.0314661		-60178	-0.00312396	0.0471325		-60178	-0.0322327	0.0370949
-60177	-0.104635	0.0794284		-60177	-0.0214315	0.0314674		-60177	-0.0031263	0.047135		-60177	-0.032235	0.037098
-60176	-0.104632	0.0794272		-60176	-0.0214264	0.0314687		-60176	-0.00312864	0.0471374		-60176	-0.0322373	0.037101
-60175	-0.104629	0.0794261		-60175	-0.0214214	0.03147		-60175	-0.00313097	0.0471398		-60175	-0.0322397	0.0371041
-60174	-0.104627	0.079425		-60174	-0.0214163	0.0314713		-60174	-0.0031333	0.0471422		-60174	-0.032242	0.0371072
-60173	-0.104624	0.0794239		-60173	-0.0214113	0.0314726		-60173	-0.00313563	0.0471447		-60173	-0.0322443	0.0371103
-60172	-0.104621	0.0794227		-60172	-0.0214063	0.0314739		-60172	-0.00313795	0.0471471		-60172	-0.0322466	0.0371134
-60171	-0.104618	0.0794216		-60171	-0.0214012	0.0314752		-60171	-0.00314027	0.0471495		-60171	-0.0322489	0.0371165
-60170	-0.104615	0.0794205		-60170	-0.0213962	0.0314765		-60170	-0.00314259	0.0471519		-60170	-0.0322512	0.0371196
-60169	-0.104613	0.0794194		-60169	-0.0213912	0.0314777		-60169	-0.00314491	0.0471543		-60169	-0.0322535	0.0371227
-60168	-0.10461	0.0794183		-60168	-0.0213862	0.031479		-60168	-0.00314723	0.0471568		-60168	-0.0322558	0.0371258
-60167	-0.104607	0.0794172		-60167	-0.0213811	0.0314803		-60167	-0.00314954	0.0471592		-60167	-0.0322581	0.0371289
-60166	-0.104604	0.079416		-60166	-0.0213761	0.0314816		-60166	-0.00315185	0.0471616		-60166	-0.0322604	0.0371321
-60165	-0.104601	0.0794149		-60165	-0.0213711	0.0314829		-60165	-0.00315415	0.047164		-60165	-0.0322626	0.0371352
-60164	-0.104599	0.0794138		-60164	-0.0213661	0.0314841		-60164	-0.00315646	0.0471665		-60164	-0.0322649	0.0371383
-60163	-0.104596	0.0794127		-60163	-0.0213611	0.0314854		-60163	-0.00315876	0.0471689		-60163	-0.0322672	0.0371414
-60162	-0.104593	0.0794116		-60162	-0.0213561	0.0314867		-60162	-0.00316106	0.0471713		-60162	-0.0322694	0.0371445
-60161	-0.10459	0.0794105		-60161	-0.0213511	0.031488		-60161	-0.00316336	0.0471737		-60161	-0.0322717	0.0371476
-60160	-0.104587	0.0794095		-60160	-0.0213461	0.0314892		-60160	-0.00316565	0.0471761		-60160	-0.0322739	0.0371507
-60159	-0.104584	0.0794084		-60159	-0.0213412	0.0314905		-60159	-0.00316794	0.0471785		-60159	-0.0322762	0.0371538
-60158	-0.104582	0.0794073		-60158	-0.0213362	0.0314918		-60158	-0.00317023	0.047181		-60158	-0.0322784	0.0371569
-60157	-0.104579	0.0794062		-60157	-0.0213312	0.031493		-60157	-0.00317252	0.0471834		-60157	-0.0322806	0.0371601
-60156	-0.104576	0.0794051		-60156	-0.0213262	0.0314943		-60156	-0.0031748	0.0471858		-60156	-0.0322829	0.0371632
-60155	-0.104573	0.079404		-60155	-0.0213213	0.0314956		-60155	-0.00317709	0.0471882		-60155	-0.0322851	0.0371663
-60154	-0.10457	0.079403		-60154	-0.0213163	0.0314968		-60154	-0.00317936	0.0471906		-60154	-0.0322873	0.0371694
-60153	-0.104567	0.0794019		-60153	-0.0213114	0.0314981		-60153	-0.00318164	0.047193		-60153	-0.0322895	0.0371725
-60152	-0.104565	0.0794008		-60152	-0.0213064	0.0314993		-60152	-0.00318392	0.0471954		-60152	-0.0322917	0.0371757
-60151	-0.104562	0.0793997		-60151	-0.0213014	0.0315006		-60151	-0.00318619	0.0471979		-60151	-0.0322939	0.0371788
-60150	-0.104559	0.0793987		-60150	-0.0212965	0.0315018		-60150	-0.00318846	0.0472003		-60150	-0.0322961	0.0371819
-60149	-0.104556	0.0793976		-60149	-0.0212916	0.0315031		-60149	-0.00319072	0.0472027		-60149	-0.0322983	0.037185
-60148	-0.104553	0.0793965		-60148	-0.0212866	0.0315043		-60148	-0.00319299	0.0472051		-60148	-0.0323005	0.0371882
-60147	-0.10455	0.0793955		-60147	-0.0212817	0.0315056		-60147	-0.00319525	0.0472075		-60147	-0.0323027	0.0371913
-60146	-0.104547	0.0793944		-60146	-0.0212768	0.0315068		-60146	-0.00319751	0.0472099		-60146	-0.0323049	0.0371944
-60145	-0.104545	0.0793934		-60145	-0.0212718	0.031508		-60145	-0.00319977	0.0472123		-60145	-0.032307	0.0371975
-60144	-0.104542	0.0793923		-60144	-0.0212669	0.0315093		-60144	-0.00320202	0.0472147		-60144	-0.0323092	0.0372007
-60143	-0.104539	0.0793913		-60143	-0.021262	0.0315105		-60143	-0.00320427	0.0472171		-60143	-0.0323114	0.0372038
-60142	-0.104536	0.0793902		-60142	-0.0212571	0.0315118		-60142	-0.00320652	0.0472196		-60142	-0.0323135	0.0372069
-60141	-0.104533	0.0793892		-60141	-0.0212522	0.031513		-60141	-0.00320877	0.047222		-60141	-0.0323157	0.0372101
-60140	-0.10453	0.0793881		-60140	-0.0212473	0.0315142		-60140	-0.00321101	0.0472244		-60140	-0.0323178	0.0372132
-60139	-0.104527	0.0793871		-60139	-0.0212424	0.0315154		-60139	-0.00321326	0.0472268		-60139	-0.0323199	0.0372163
-60138	-0.104525	0.0793861		-60138	-0.0212375	0.0315167		-60138	-0.0032155	0.0472292		-60138	-0.0323221	0.0372195
-60137	-0.104522	0.079385		-60137	-0.0212326	0.0315179		-60137	-0.00321773	0.0472316		-60137	-0.0323242	0.0372226
-60136	-0.104519	0.079384		-60136	-0.0212277	0.0315191		-60136	-0.00321997	0.047234		-60136	-0.0323263	0.0372258
-60135	-0.104516	0.079383		-60135	-0.0212228	0.0315203		-60135	-0.0032222	0.0472364		-60135	-0.0323284	0.0372289
-60134	-0.104513	0.0793819		-60134	-0.021218	0.0315215		-60134	-0.00322443	0.0472388		-60134	-0.0323306	0.0372321
-60133	-0.10451	0.0793809		-60133	-0.0212131	0.0315228		-60133	-0.00322666	0.0472412		-60133	-0.0323327	0.0372352
-60132	-0.104507	0.0793799		-60132	-0.0212082	0.031524		-60132	-0.00322889	0.0472436		-60132	-0.0323348	0.0372383
-60131	-0.104505	0.0793789		-60131	-0.0212034	0.0315252		-60131	-0.00323111	0.047246		-60131	-0.0323369	0.0372415
-60130	-0.104502	0.0793779		-60130	-0.0211985	0.0315264		-60130	-0.00323333	0.0472484		-60130	-0.032339	0.0372446
-60129	-0.104499	0.0793768		-60129	-0.0211937	0.0315276		-60129	-0.00323555	0.0472508		-60129	-0.032341	0.0372478
-60128	-0.104496	0.0793758		-60128	-0.0211888	0.0315288		-60128	-0.00323776	0.0472532		-60128	-0.0323431	0.0372509
-60127	-0.104493	0.0793748		-60127	-0.021184	0.03153		-60127	-0.00323998	0.0472556		-60127	-0.0323452	0.0372541
-60126	-0.10449	0.0793738		-60126	-0.0211791	0.0315312		-60126	-0.00324219	0.047258		-60126	-0.0323473	0.0372572
-60125	-0.104487	0.0793728		-60125	-0.0211743	0.0315324		-60125	-0.00324439	0.0472604		-60125	-0.0323493	0.0372604
-60124	-0.104484	0.0793718		-60124	-0.0211694	0.0315336		-60124	-0.0032466	0.0472628		-60124	-0.0323514	0.0372635
-60123	-0.104481	0.0793708		-60123	-0.0211646	0.0315348		-60123	-0.0032488	0.0472652		-60123	-0.0323535	0.0372667
-60122	-0.104479	0.0793698		-60122	-0.0211598	0.031536		-60122	-0.003251	0.0472676		-60122	-0.0323555	0.0372699
-60121	-0.104476	0.0793688		-60121	-0.021155	0.0315372		-60121	-0.0032532	0.04727		-60121	-0.0323576	0.037273
-60120	-0.104473	0.0793678		-60120	-0.0211502	0.0315384		-60120	-0.0032554	0.0472724		-60120	-0.0323596	0.0372762
-60119	-0.10447	0.0793668		-60119	-0.0211453	0.0315395		-60119	-0.00325759	0.0472748		-60119	-0.0323616	0.0372793
-60118	-0.104467	0.0793659		-60118	-0.0211405	0.0315407		-60118	-0.00325978	0.0472772		-60118	-0.0323637	0.0372825
-60117	-0.104464	0.0793649		-60117	-0.0211357	0.0315419		-60117	-0.00326197	0.0472796		-60117	-0.0323657	0.0372857
-60116	-0.104461	0.0793639		-60116	-0.0211309	0.0315431		-60116	-0.00326416	0.047282		-60116	-0.0323677	0.0372888
-60115	-0.104458	0.0793629		-60115	-0.0211261	0.0315442		-60115	-0.00326634	0.0472844		-60115	-0.0323697	0.037292
-60114	-0.104455	0.0793619		-60114	-0.0211214	0.0315454		-60114	-0.00326852	0.0472868		-60114	-0.0323717	0.0372952
-60113	-0.104452	0.079361		-60113	-0.0211166	0.0315466		-60113	-0.00327071	0.0472891		-60113	-0.0323737	0.0372983
-60112	-0.10445	0.07936		-60112	-0.0211118	0.0315478		-60112	-0.00327289	0.0472915		-60112	-0.0323757	0.0373015
-60111	-0.104447	0.079359		-60111	-0.021107	0.0315489		-60111	-0.00327506	0.0472939		-60111	-0.0323777	0.0373047
-60110	-0.104444	0.079358		-60110	-0.0211022	0.0315501		-60110	-0.00327721	0.0472963		-60110	-0.0323797	0.0373078
-60109	-0.104441	0.0793571		-60109	-0.0210975	0.0315512		-60109	-0.00327939	0.0472987		-60109	-0.0323817	0.037311
-60108	-0.104438	0.0793561		-60108	-0.0210927	0.0315524		-60108	-0.00328156	0.0473011		-60108	-0.0323837	0.0373142
-60107	-0.104435	0.0793552		-60107	-0.021088	0.0315536		-60107	-0.00328373	0.0473035		-60107	-0.0323857	0.0373173
-60106	-0.104432	0.0793542		-60106	-0.0210832	0.0315547		-60106	-0.00328588	0.0473059		-60106	-0.0323876	0.0373205
-60105	-0.104429	0.0793532		-60105	-0.0210784	0.0315559		-60105	-0.00328804	0.0473083		-60105	-0.0323896	0.0373237
-60104	-0.104426	0.0793523		-60104	-0.0210737	0.031557		-60104	-0.00329021	0.0473106		-60104	-0.0323916	0.0373269
-60103	-0.104423	0.0793513		-60103	-0.021069	0.0315582		-60103	-0.00329235	0.047313		-60103	-0.0323935	0.0373301
-60102	-0.10442	0.0793504		-60102	-0.0210642	0.0315593		-60102	-0.0032945	0.0473154		-60102	-0.0323955	0.0373332
-60101	-0.104417	0.0793494		-60101	-0.0210595	0.0315604		-60101	-0.00329665	0.0473178		-60101	-0.0323974	0.0373364
-60100	-0.104415	0.0793485		-60100	-0.0210548	0.0315616		-60100	-0.0032988	0.0473202		-60100	-0.0323993	0.0373396
-60099	-0.104412	0.0793476		-60099	-0.02105	0.0315627		-60099	-0.00330094	0.0473226		-60099	-0.0324013	0.0373428
-60098	-0.104409	0.0793466		-60098	-0.0210453	0.0315639		-60098	-0.00330309	0.0473249		-60098	-0.0324032	0.037346
-60097	-0.104406	0.0793457		-60097	-0.0210406	0.031565		-60097	-0.00330523	0.0473273		-60097	-0.0324051	0.0373491
-60096	-0.104403	0.0793448		-60096	-0.0210359	0.0315661		-60096	-0.00330736	0.0473297		-60096	-0.032407	0.0373523
-60095	-0.1044	0.0793438		-60095	-0.0210312	0.0315673		-60095	-0.0033095	0.0473321		-60095	-0.0324089	0.0373555
-60094	-0.104397	0.0793429		-60094	-0.0210265	0.0315684		-60094	-0.00331163	0.0473344		-60094	-0.0324108	0.0373587
-60093	-0.104394	0.079342		-60093	-0.0210218	0.0315695		-60093	-0.00331376	0.0473368		-60093	-0.0324127	0.0373619
-60092	-0.104391	0.0793411		-60092	-0.0210171	0.0315706		-60092	-0.00331589	0.0473392		-60092	-0.0324146	0.0373651
-60091	-0.104388	0.0793401		-60091	-0.0210124	0.0315717		-60091	-0.003318	0.0473416		-60091	-0.0324165	0.0373683
-60090	-0.104385	0.0793392		-60090	-0.0210077	0.0315729		-60090	-0.00332012	0.047344		-60090	-0.0324184	0.0373715
-60089	-0.104382	0.0793383		-60089	-0.021003	0.031574		-60089	-0.00332225	0.0473463		-60089	-0.0324203	0.0373747
-60088	-0.104379	0.0793374		-60088	-0.0209983	0.0315751		-60088	-0.00332435	0.0473487		-60088	-0.0324222	0.0373779
-60087	-0.104376	0.0793365		-60087	-0.0209937	0.0315762		-60087	-0.00332647	0.0473511		-60087	-0.032424	0.0373811
-60086	-0.104373	0.0793356		-60086	-0.020989	0.0315773		-60086	-0.00332858	0.0473534		-60086	-0.0324259	0.0373843
-60085	-0.10437	0.0793347		-60085	-0.0209843	0.0315784		-60085	-0.00333069	0.0473558		-60085	-0.0324277	0.0373875
-60084	-0.104367	0.0793338		-60084	-0.0209797	0.0315795		-60084	-0.0033328	0.0473582		-60084	-0.0324296	0.0373907
-60083	-0.104364	0.0793329		-60083	-0.020975	0.0315806		-60083	-0.0033349	0.0473606		-60083	-0.0324314	0.0373939
-60082	-0.104362	0.079332		-60082	-0.0209704	0.0315817		-60082	-0.003337	0.0473629		-60082	-0.0324333	0.0373971
-60081	-0.104359	0.0793311		-60081	-0.0209657	0.0315828		-60081	-0.0033391	0.0473653		-60081	-0.0324351	0.0374003
-60080	-0.104356	0.0793302		-60080	-0.0209611	0.0315839		-60080	-0.0033412	0.0473677		-60080	-0.0324369	0.0374035
-60079	-0.104353	0.0793293		-60079	-0.0209564	0.031585		-60079	-0.00334329	0.04737		-60079	-0.0324388	0.0374067
-60078	-0.10435	0.0793284		-60078	-0.0209518	0.0315861		-60078	-0.00334538	0.0473724		-60078	-0.0324406	0.0374099
-60077	-0.104347	0.0793275		-60077	-0.0209472	0.0315871		-60077	-0.00334747	0.0473747		-60077	-0.0324424	0.0374131
-60076	-0.104344	0.0793266		-60076	-0.0209425	0.0315882		-60076	-0.00334956	0.0473771		-60076	-0.0324442	0.0374163
-60075	-0.104341	0.0793258		-60075	-0.0209379	0.0315893		-60075	-0.00335164	0.0473795		-60075	-0.032446	0.0374195
-60074	-0.104338	0.0793249		-60074	-0.0209333	0.0315904		-60074	-0.00335372	0.0473818		-60074	-0.0324478	0.0374227
-60073	-0.104335	0.079324		-60073	-0.0209287	0.0315915		-60073	-0.0033558	0.0473842		-60073	-0.0324496	0.037426
-60072	-0.104332	0.0793231		-60072	-0.0209241	0.0315925		-60072	-0.00335787	0.0473866		-60072	-0.0324514	0.0374292
-60071	-0.104329	0.0793223		-60071	-0.0209195	0.0315936		-60071	-0.00335995	0.0473889		-60071	-0.0324532	0.0374324
-60070	-0.104326	0.0793214		-60070	-0.0209149	0.0315947		-60070	-0.00336202	0.0473913		-60070	-0.0324549	0.0374356
-60069	-0.104323	0.0793205		-60069	-0.0209103	0.0315957		-60069	-0.00336408	0.0473936		-60069	-0.0324567	0.0374388
-60068	-0.10432	0.0793197		-60068	-0.0209057	0.0315968		-60068	-0.00336615	0.047396		-60068	-0.0324585	0.037442
-60067	-0.104317	0.0793188		-60067	-0.0209011	0.0315978		-60067	-0.00336821	0.0473983		-60067	-0.0324602	0.0374453
-60066	-0.104314	0.0793179		-60066	-0.0208965	0.0315989		-60066	-0.00337027	0.0474007		-60066	-0.032462	0.0374485
-60065	-0.104311	0.0793171		-60065	-0.0208919	0.0316		-60065	-0.00337233	0.047403		-60065	-0.0324637	0.0374517
-60064	-0.104308	0.0793162		-60064	-0.0208874	0.031601		-60064	-0.00337438	0.0474054		-60064	-0.0324655	0.0374549
-60063	-0.104305	0.0793154		-60063	-0.0208828	0.0316021		-60063	-0.00337644	0.0474077		-60063	-0.0324672	0.0374582
-60062	-0.104302	0.0793145		-60062	-0.0208782	0.0316031		-60062	-0.00337849	0.0474101		-60062	-0.0324689	0.0374614
-60061	-0.104299	0.0793137		-60061	-0.0208737	0.0316042		-60061	-0.00338053	0.0474124		-60061	-0.0324707	0.0374646
-60060	-0.104296	0.0793129		-60060	-0.0208691	0.0316052		-60060	-0.00338258	0.0474148		-60060	-0.0324724	0.0374678
-60059	-0.104293	0.079312		-60059	-0.0208646	0.0316062		-60059	-0.00338462	0.0474171		-60059	-0.0324741	0.0374711
-60058	-0.10429	0.0793112		-60058	-0.02086	0.0316073		-60058	-0.00338666	0.0474195		-60058	-0.0324758	0.0374743
-60057	-0.104287	0.0793103		-60057	-0.0208555	0.0316083		-60057	-0.0033887	0.0474218		-60057	-0.0324775	0.0374775
-60056	-0.104284	0.0793095		-60056	-0.0208509	0.0316093		-60056	-0.00339073	0.0474242		-60056	-0.0324792	0.0374808
-60055	-0.104281	0.0793087		-60055	-0.0208464	0.0316104		-60055	-0.00339277	0.0474265		-60055	-0.0324809	0.037484
-60054	-0.104278	0.0793079		-60054	-0.0208419	0.0316114		-60054	-0.0033948	0.0474289		-60054	-0.0324826	0.0374872
-60053	-0.104275	0.079307		-60053	-0.0208373	0.0316124		-60053	-0.00339682	0.0474312		-60053	-0.0324843	0.0374905
-60052	-0.104272	0.0793062		-60052	-0.0208328	0.0316135		-60052	-0.00339885	0.0474335		-60052	-0.032486	0.0374937
-60051	-0.104269	0.0793054		-60051	-0.0208283	0.0316145		-60051	-0.00340087	0.0474359		-60051	-0.0324876	0.037497
-60050	-0.104266	0.0793046		-60050	-0.0208238	0.0316155		-60050	-0.00340289	0.0474382		-60050	-0.0324893	0.0375002
-60049	-0.104263	0.0793038		-60049	-0.0208193	0.0316165		-60049	-0.00340491	0.0474406		-60049	-0.032491	0.0375034
-60048	-0.10426	0.0793029		-60048	-0.0208148	0.0316175		-60048	-0.00340693	0.0474429		-60048	-0.0324926	0.0375067
-60047	-0.104257	0.0793021		-60047	-0.0208102	0.0316185		-60047	-0.00340894	0.0474452		-60047	-0.0324943	0.0375099
-60046	-0.104254	0.0793013		-60046	-0.0208058	0.0316195		-60046	-0.00341095	0.0474476		-60046	-0.0324959	0.0375132
-60045	-0.104251	0.0793005		-60045	-0.0208013	0.0316206		-60045	-0.00341296	0.0474499		-60045	-0.0324975	0.0375164
-60044	-0.104248	0.0792997		-60044	-0.0207968	0.0316216		-60044	-0.00341496	0.0474522		-60044	-0.0324992	0.0375196
-60043	-0.104245	0.0792989		-60043	-0.0207923	0.0316226		-60043	-0.00341697	0.0474546		-60043	-0.0325008	0.0375229
-60042	-0.104242	0.0792981		-60042	-0.0207878	0.0316236		-60042	-0.00341897	0.0474569		-60042	-0.0325024	0.0375261
-60041	-0.104239	0.0792973		-60041	-0.0207833	0.0316246		-60041	-0.00342097	0.0474592		-60041	-0.032504	0.0375294
-60040	-0.104236	0.0792965		-60040	-0.0207789	0.0316256		-60040	-0.00342296	0.0474615		-60040	-0.0325057	0.0375326
-60039	-0.104233	0.0792957		-60039	-0.0207744	0.0316265		-60039	-0.00342495	0.0474639		-60039	-0.0325073	0.0375359
-60038	-0.10423	0.079295		-60038	-0.0207699	0.0316275		-60038	-0.00342694	0.0474662		-60038	-0.0325089	0.0375391
-60037	-0.104227	0.0792942		-60037	-0.0207655	0.0316285		-60037	-0.00342893	0.0474685		-60037	-0.0325105	0.0375424
-60036	-0.104224	0.0792934		-60036	-0.020761	0.0316295		-60036	-0.00343092	0.0474708		-60036	-0.032512	0.0375456
-60035	-0.104221	0.0792926		-60035	-0.0207566	0.0316305		-60035	-0.0034329	0.0474732		-60035	-0.0325136	0.0375489
-60034	-0.104218	0.0792918		-60034	-0.0207521	0.0316315		-60034	-0.00343488	0.0474755		-60034	-0.0325152	0.0375522
-60033	-0.104215	0.0792911		-60033	-0.0207477	0.0316325		-60033	-0.00343686	0.0474778		-60033	-0.0325168	0.0375554
-60032	-0.104212	0.0792903		-60032	-0.0207432	0.0316334		-60032	-0.00343884	0.0474801		-60032	-0.0325183	0.0375587
-60031	-0.104208	0.0792895		-60031	-0.0207388	0.0316344		-60031	-0.00344081	0.0474824		-60031	-0.0325199	0.0375619
-60030	-0.104205	0.0792887		-60030	-0.0207344	0.0316354		-60030	-0.00344278	0.0474847		-60030	-0.0325215	0.0375652
-60029	-0.104202	0.079288		-60029	-0.02073	0.0316363		-60029	-0.00344475	0.0474871		-60029	-0.032523	0.0375684
-60028	-0.104199	0.0792872		-60028	-0.0207255	0.0316373		-60028	-0.00344672	0.0474894		-60028	-0.0325246	0.0375717
-60027	-0.104196	0.0792865		-60027	-0.0207211	0.0316383		-60027	-0.00344868	0.0474917		-60027	-0.0325261	0.037575
-60026	-0.104193	0.0792857		-60026	-0.0207167	0.0316392		-60026	-0.00345064	0.047494		-60026	-0.0325276	0.0375782
-60025	-0.10419	0.0792849		-60025	-0.0207123	0.0316402		-60025	-0.0034526	0.0474963		-60025	-0.0325292	0.0375815
-60024	-0.104187	0.0792842		-60024	-0.0207079	0.0316412		-60024	-0.00345456	0.0474986		-60024	-0.0325307	0.0375848
-60023	-0.104184	0.0792834		-60023	-0.0207035	0.0316421		-60023	-0.00345651	0.0475009		-60023	-0.0325322	0.037588
-60022	-0.104181	0.0792827		-60022	-0.0206991	0.0316431		-60022	-0.00345846	0.0475032		-60022	-0.0325337	0.0375913
-60021	-0.104178	0.0792819		-60021	-0.0206947	0.031644		-60021	-0.00346041	0.0475055		-60021	-0.0325352	0.0375946
-60020	-0.104175	0.0792812		-60020	-0.0206903	0.031645		-60020	-0.00346236	0.0475078		-60020	-0.0325367	0.0375978
-60019	-0.104172	0.0792805		-60019	-0.020686	0.0316459		-60019	-0.0034643	0.0475101		-60019	-0.0325382	0.0376011
-60018	-0.104169	0.0792797		-60018	-0.0206816	0.0316468		-60018	-0.00346624	0.0475124		-60018	-0.0325397	0.0376044
-60017	-0.104166	0.079279		-60017	-0.0206772	0.0316478		-60017	-0.00346818	0.0475148		-60017	-0.0325412	0.0376076
-60016	-0.104163	0.0792782		-60016	-0.0206729	0.0316487		-60016	-0.00347012	0.047517		-60016	-0.0325427	0.0376109
-60015	-0.10416	0.0792775		-60015	-0.0206685	0.0316497		-60015	-0.00347205	0.0475193		-60015	-0.0325442	0.0376142
-60014	-0.104157	0.0792768		-60014	-0.0206641	0.0316506		-60014	-0.00347399	0.0475216		-60014	-0.0325456	0.0376174
-60013	-0.104153	0.0792761		-60013	-0.0206598	0.0316515		-60013	-0.00347592	0.0475239		-60013	-0.0325471	0.0376207
-60012	-0.10415	0.0792753		-60012	-0.0206554	0.0316525		-60012	-0.00347784	0.0475262		-60012	-0.0325485	0.037624
-60011	-0.104147	0.0792746		-60011	-0.0206511	0.0316534		-60011	-0.00347977	0.0475285		-60011	-0.03255	0.0376273
-60010	-0.104144	0.0792739		-60010	-0.0206468	0.0316543		-60010	-0.00348169	0.0475308		-60010	-0.0325514	0.0376305
-60009	-0.104141	0.0792732		-60009	-0.0206424	0.0316552		-60009	-0.00348361	0.0475331		-60009	-0.0325529	0.0376338
-60008	-0.104138	0.0792725		-60008	-0.0206381	0.0316562		-60008	-0.00348553	0.0475354		-60008	-0.0325543	0.0376371
-60007	-0.104135	0.0792718		-60007	-0.0206338	0.0316571		-60007	-0.00348744	0.0475377		-60007	-0.0325558	0.0376404
-60006	-0.104132	0.079271		-60006	-0.0206295	0.031658		-60006	-0.00348936	0.04754		-60006	-0.0325572	0.0376436
-60005	-0.104129	0.0792703		-60005	-0.0206251	0.0316589		-60005	-0.00349127	0.0475423		-60005	-0.0325586	0.0376469
-60004	-0.104126	0.0792696		-60004	-0.0206208	0.0316598		-60004	-0.00349318	0.0475445		-60004	-0.03256	0.0376502
-60003	-0.104123	0.0792689		-60003	-0.0206165	0.0316607		-60003	-0.00349508	0.0475468		-60003	-0.0325614	0.0376535
-60002	-0.10412	0.0792682		-60002	-0.0206122	0.0316616		-60002	-0.00349699	0.0475491		-60002	-0.0325628	0.0376568
-60001	-0.104116	0.0792675		-60001	-0.0206079	0.0316625		-60001	-0.00349889	0.0475514		-60001	-0.0325642	0.03766
-60000	-0.104113	0.0792669		-60000	-0.0206036	0.0316634		-60000	-0.00350079	0.0475537		-60000	-0.0325656	0.0376633
-59999	-0.10411	0.0792662		-59999	-0.0205994	0.0316643		-59999	-0.00350269	0.0475559		-59999	-0.032567	0.0376666
-59998	-0.104107	0.0792655		-59998	-0.0205951	0.0316652		-59998	-0.00350458	0.0475582		-59998	-0.0325684	0.0376699
-59997	-0.104104	0.0792648		-59997	-0.0205908	0.0316661		-59997	-0.00350647	0.0475605		-59997	-0.0325698	0.0376732
-59996	-0.104101	0.0792641		-59996	-0.0205865	0.031667		-59996	-0.00350836	0.0475628		-59996	-0.0325711	0.0376764
-59995	-0.104098	0.0792634		-59995	-0.0205823	0.0316679		-59995	-0.00351025	0.047565		-59995	-0.0325725	0.0376797
-59994	-0.104095	0.0792627		-59994	-0.020578	0.0316688		-59994	-0.00351213	0.0475673		-59994	-0.0325739	0.037683
-59993	-0.104092	0.0792621		-59993	-0.0205737	0.0316697		-59993	-0.00351402	0.0475696		-59993	-0.0325752	0.0376863
-59992	-0.104089	0.0792614		-59992	-0.0205695	0.0316706		-59992	-0.0035159	0.0475719		-59992	-0.0325766	0.0376896
-59991	-0.104086	0.0792607		-59991	-0.0205652	0.0316715		-59991	-0.00351778	0.0475741		-59991	-0.0325779	0.0376929
-59990	-0.104082	0.0792601		-59990	-0.020561	0.0316723		-59990	-0.00351965	0.0475764		-59990	-0.0325793	0.0376962
-59989	-0.104079	0.0792594		-59989	-0.0205568	0.0316732		-59989	-0.00352153	0.0475787		-59989	-0.0325806	0.0376994
-59988	-0.104076	0.0792587		-59988	-0.0205525	0.0316741		-59988	-0.0035234	0.0475809		-59988	-0.0325819	0.0377027
-59987	-0.104073	0.0792581		-59987	-0.0205483	0.031675		-59987	-0.00352527	0.0475832		-59987	-0.0325832	0.037706
-59986	-0.10407	0.0792574		-59986	-0.0205441	0.0316758		-59986	-0.00352713	0.0475854		-59986	-0.0325846	0.0377093
-59985	-0.104067	0.0792568		-59985	-0.0205399	0.0316767		-59985	-0.003529	0.0475877		-59985	-0.0325859	0.0377126
-59984	-0.104064	0.0792561		-59984	-0.0205356	0.0316776		-59984	-0.00353086	0.04759		-59984	-0.0325872	0.0377159
-59983	-0.104061	0.0792555		-59983	-0.0205314	0.0316784		-59983	-0.00353272	0.0475922		-59983	-0.0325885	0.0377192
-59982	-0.104058	0.0792548		-59982	-0.0205272	0.0316793		-59982	-0.00353458	0.0475945		-59982	-0.0325898	0.0377225
-59981	-0.104054	0.0792542		-59981	-0.020523	0.0316801		-59981	-0.00353643	0.0475967		-59981	-0.0325911	0.0377258
-59980	-0.104051	0.0792535		-59980	-0.0205188	0.031681		-59980	-0.00353829	0.047599		-59980	-0.0325924	0.037729
-59979	-0.104048	0.0792529		-59979	-0.0205146	0.0316819		-59979	-0.00354014	0.0476012		-59979	-0.0325936	0.0377323
-59978	-0.104045	0.0792522		-59978	-0.0205105	0.0316827		-59978	-0.00354199	0.0476035		-59978	-0.0325949	0.0377356
-59977	-0.104042	0.0792516		-59977	-0.0205063	0.0316836		-59977	-0.00354383	0.0476057		-59977	-0.0325962	0.0377389
-59976	-0.104039	0.079251		-59976	-0.0205021	0.0316844		-59976	-0.00354568	0.047608		-59976	-0.0325975	0.0377422
-59975	-0.104036	0.0792503		-59975	-0.0204979	0.0316853		-59975	-0.00354752	0.0476102		-59975	-0.0325987	0.0377455
-59974	-0.104033	0.0792497		-59974	-0.0204938	0.0316861		-59974	-0.00354936	0.0476125		-59974	-0.0326	0.0377488
-59973	-0.10403	0.0792491		-59973	-0.0204896	0.0316869		-59973	-0.0035512	0.0476147		-59973	-0.0326012	0.0377521
-59972	-0.104026	0.0792485		-59972	-0.0204854	0.0316878		-59972	-0.00355303	0.047617		-59972	-0.0326025	0.0377554
-59971	-0.104023	0.0792479		-59971	-0.0204813	0.0316886		-59971	-0.00355487	0.0476192		-59971	-0.0326037	0.0377587
-59970	-0.10402	0.0792472		-59970	-0.0204771	0.0316894		-59970	-0.0035567	0.0476215		-59970	-0.0326049	0.037762
-59969	-0.104017	0.0792466		-59969	-0.020473	0.0316903		-59969	-0.00355853	0.0476237		-59969	-0.0326062	0.0377653
-59968	-0.104014	0.079246		-59968	-0.0204689	0.0316911		-59968	-0.00356036	0.0476259		-59968	-0.0326074	0.0377686
-59967	-0.104011	0.0792454		-59967	-0.0204647	0.0316919		-59967	-0.00356218	0.0476282		-59967	-0.0326086	0.0377719
-59966	-0.104008	0.0792448		-59966	-0.0204606	0.0316928		-59966	-0.003564	0.0476304		-59966	-0.0326098	0.0377752
-59965	-0.104004	0.0792442		-59965	-0.0204565	0.0316936		-59965	-0.00356582	0.0476326		-59965	-0.032611	0.0377785
-59964	-0.104001	0.0792436		-59964	-0.0204523	0.0316944		-59964	-0.00356764	0.0476349		-59964	-0.0326122	0.0377818
-59963	-0.103998	0.079243		-59963	-0.0204482	0.0316952		-59963	-0.00356946	0.0476371		-59963	-0.0326134	0.0377851
-59962	-0.103995	0.0792424		-59962	-0.0204441	0.031696		-59962	-0.00357127	0.0476393		-59962	-0.0326146	0.0377884
-59961	-0.103992	0.0792418		-59961	-0.02044	0.0316968		-59961	-0.00357308	0.0476416		-59961	-0.0326158	0.0377917
-59960	-0.103989	0.0792412		-59960	-0.0204359	0.0316976		-59960	-0.00357489	0.0476438		-59960	-0.032617	0.037795
-59959	-0.103986	0.0792406		-59959	-0.0204318	0.0316985		-59959	-0.0035767	0.047646		-59959	-0.0326181	0.0377983
-59958	-0.103982	0.07924		-59958	-0.0204277	0.0316993		-59958	-0.00357851	0.0476482		-59958	-0.0326193	0.0378016
-59957	-0.103979	0.0792394		-59957	-0.0204236	0.0317001		-59957	-0.00358031	0.0476505		-59957	-0.0326205	0.0378049
-59956	-0.103976	0.0792388		-59956	-0.0204196	0.0317009		-59956	-0.00358211	0.0476527		-59956	-0.0326216	0.0378082
-59955	-0.103973	0.0792383		-59955	-0.0204155	0.0317017		-59955	-0.00358391	0.0476549		-59955	-0.0326228	0.0378115
-59954	-0.10397	0.0792377		-59954	-0.0204114	0.0317025		-59954	-0.00358571	0.0476571		-59954	-0.0326239	0.0378148
-59953	-0.103967	0.0792371		-59953	-0.0204074	0.0317033		-59953	-0.0035875	0.0476593		-59953	-0.0326251	0.0378181
-59952	-0.103964	0.0792365		-59952	-0.0204033	0.031704		-59952	-0.00358929	0.0476616		-59952	-0.0326262	0.0378214
-59951	-0.10396	0.079236		-59951	-0.0203992	0.0317048		-59951	-0.00359108	0.0476638		-59951	-0.0326274	0.0378247
-59950	-0.103957	0.0792354		-59950	-0.0203952	0.0317056		-59950	-0.00359287	0.047666		-59950	-0.0326285	0.037828
-59949	-0.103954	0.0792348		-59949	-0.0203911	0.0317064		-59949	-0.00359466	0.0476682		-59949	-0.0326296	0.0378313
-59948	-0.103951	0.0792343		-59948	-0.0203871	0.0317072		-59948	-0.00359644	0.0476704		-59948	-0.0326307	0.0378346
-59947	-0.103948	0.0792337		-59947	-0.0203831	0.031708		-59947	-0.00359823	0.0476726		-59947	-0.0326318	0.0378379
-59946	-0.103945	0.0792332		-59946	-0.020379	0.0317087		-59946	-0.00360001	0.0476748		-59946	-0.0326329	0.0378412
-59945	-0.103941	0.0792326		-59945	-0.020375	0.0317095		-59945	-0.00360179	0.0476771		-59945	-0.032634	0.0378445
-59944	-0.103938	0.079232		-59944	-0.020371	0.0317103		-59944	-0.00360356	0.0476793		-59944	-0.0326351	0.0378478
-59943	-0.103935	0.0792315		-59943	-0.020367	0.0317111		-59943	-0.00360534	0.0476815		-59943	-0.0326362	0.0378511
-59942	-0.103932	0.0792309		-59942	-0.020363	0.0317118		-59942	-0.00360711	0.0476837		-59942	-0.0326373	0.0378544
-59941	-0.103929	0.0792304		-59941	-0.0203589	0.0317126		-59941	-0.00360888	0.0476859		-59941	-0.0326384	0.0378577
-59940	-0.103926	0.0792299		-59940	-0.0203549	0.0317133		-59940	-0.00361065	0.0476881		-59940	-0.0326395	0.037861
-59939	-0.103922	0.0792293		-59939	-0.0203509	0.0317141		-59939	-0.00361241	0.0476903		-59939	-0.0326405	0.0378643
-59938	-0.103919	0.0792288		-59938	-0.020347	0.0317149		-59938	-0.00361418	0.0476925		-59938	-0.0326416	0.0378676
-59937	-0.103916	0.0792282		-59937	-0.020343	0.0317156		-59937	-0.00361594	0.0476947		-59937	-0.0326427	0.037871
-59936	-0.103913	0.0792277		-59936	-0.020339	0.0317164		-59936	-0.0036177	0.0476969		-59936	-0.0326437	0.0378743
-59935	-0.10391	0.0792272		-59935	-0.020335	0.0317171		-59935	-0.00361946	0.0476991		-59935	-0.0326448	0.0378776
-59934	-0.103907	0.0792266		-59934	-0.020331	0.0317179		-59934	-0.00362122	0.0477013		-59934	-0.0326458	0.0378809
-59933	-0.103903	0.0792261		-59933	-0.0203271	0.0317186		-59933	-0.00362297	0.0477034		-59933	-0.0326469	0.0378842
-59932	-0.1039	0.0792256		-59932	-0.0203231	0.0317194		-59932	-0.00362472	0.0477056		-59932	-0.0326479	0.0378875
-59931	-0.103897	0.0792251		-59931	-0.0203191	0.0317201		-59931	-0.00362647	0.0477078		-59931	-0.0326489	0.0378908
-59930	-0.103894	0.0792245		-59930	-0.0203152	0.0317208		-59930	-0.00362822	0.04771		-59930	-0.03265	0.0378941
-59929	-0.103891	0.079224		-59929	-0.0203112	0.0317216		-59929	-0.00362997	0.0477122		-59929	-0.032651	0.0378974
-59928	-0.103888	0.0792235		-59928	-0.0203073	0.0317223		-59928	-0.00363171	0.0477144		-59928	-0.032652	0.0379007
-59927	-0.103884	0.079223		-59927	-0.0203034	0.031723		-59927	-0.00363346	0.0477166		-59927	-0.032653	0.0379041
-59926	-0.103881	0.0792225		-59926	-0.0202994	0.0317237		-59926	-0.0036352	0.0477187		-59926	-0.032654	0.0379074
-59925	-0.103878	0.079222		-59925	-0.0202955	0.0317245		-59925	-0.00363694	0.0477209		-59925	-0.032655	0.0379107
-59924	-0.103875	0.0792215		-59924	-0.0202916	0.0317252		-59924	-0.00363868	0.0477231		-59924	-0.032656	0.037914
-59923	-0.103872	0.079221		-59923	-0.0202877	0.0317259		-59923	-0.00364041	0.0477253		-59923	-0.032657	0.0379173
-59922	-0.103868	0.0792205		-59922	-0.0202838	0.0317266		-59922	-0.00364215	0.0477275		-59922	-0.032658	0.0379206
-59921	-0.103865	0.07922		-59921	-0.0202799	0.0317273		-59921	-0.00364388	0.0477296		-59921	-0.0326589	0.0379239
-59920	-0.103862	0.0792195		-59920	-0.020276	0.031728		-59920	-0.00364561	0.0477318		-59920	-0.0326599	0.0379273
-59919	-0.103859	0.079219		-59919	-0.0202721	0.0317288		-59919	-0.00364734	0.047734		-59919	-0.0326609	0.0379306
-59918	-0.103856	0.0792185		-59918	-0.0202682	0.0317295		-59918	-0.00364906	0.0477361		-59918	-0.0326619	0.0379339
-59917	-0.103852	0.079218		-59917	-0.0202643	0.0317302		-59917	-0.00365079	0.0477383		-59917	-0.0326628	0.0379372
-59916	-0.103849	0.0792175		-59916	-0.0202604	0.0317309		-59916	-0.00365251	0.0477405		-59916	-0.0326638	0.0379405
-59915	-0.103846	0.079217		-59915	-0.0202565	0.0317316		-59915	-0.00365423	0.0477426		-59915	-0.0326647	0.0379438
-59914	-0.103843	0.0792165		-59914	-0.0202527	0.0317323		-59914	-0.00365595	0.0477448		-59914	-0.0326657	0.0379471
-59913	-0.10384	0.0792161		-59913	-0.0202488	0.0317329		-59913	-0.00365767	0.047747		-59913	-0.0326666	0.0379505
-59912	-0.103837	0.0792156		-59912	-0.0202449	0.0317336		-59912	-0.00365939	0.0477491		-59912	-0.0326675	0.0379538
-59911	-0.103833	0.0792151		-59911	-0.0202411	0.0317343		-59911	-0.0036611	0.0477513		-59911	-0.0326685	0.0379571
-59910	-0.10383	0.0792146		-59910	-0.0202372	0.031735		-59910	-0.00366281	0.0477534		-59910	-0.0326694	0.0379604
-59909	-0.103827	0.0792141		-59909	-0.0202334	0.0317357		-59909	-0.00366452	0.0477556		-59909	-0.0326703	0.0379637
-59908	-0.103824	0.0792137		-59908	-0.0202296	0.0317364		-59908	-0.00366623	0.0477577		-59908	-0.0326712	0.0379671
-59907	-0.10382	0.0792132		-59907	-0.0202257	0.031737		-59907	-0.00366794	0.0477599		-59907	-0.0326721	0.0379704
-59906	-0.103817	0.0792127		-59906	-0.0202219	0.0317377		-59906	-0.00366965	0.047762		-59906	-0.032673	0.0379737
-59905	-0.103814	0.0792123		-59905	-0.0202181	0.0317384		-59905	-0.00367135	0.0477642		-59905	-0.0326739	0.037977
-59904	-0.103811	0.0792118		-59904	-0.0202143	0.031739		-59904	-0.00367305	0.0477663		-59904	-0.0326748	0.0379803
-59903	-0.103808	0.0792114		-59903	-0.0202104	0.0317397		-59903	-0.00367475	0.0477685		-59903	-0.0326757	0.0379837
-59902	-0.103804	0.0792109		-59902	-0.0202066	0.0317404		-59902	-0.00367645	0.0477706		-59902	-0.0326766	0.037987
-59901	-0.103801	0.0792104		-59901	-0.0202028	0.031741		-59901	-0.00367815	0.0477728		-59901	-0.0326775	0.0379903
-59900	-0.103798	0.07921		-59900	-0.020199	0.0317417		-59900	-0.00367985	0.0477749		-59900	-0.0326783	0.0379936
-59899	-0.103795	0.0792095		-59899	-0.0201953	0.0317423		-59899	-0.00368154	0.047777		-59899	-0.0326792	0.0379969
-59898	-0.103792	0.0792091		-59898	-0.0201915	0.031743		-59898	-0.00368323	0.0477792		-59898	-0.0326801	0.0380003
-59897	-0.103788	0.0792086		-59897	-0.0201877	0.0317436		-59897	-0.00368492	0.0477813		-59897	-0.0326809	0.0380036
-59896	-0.103785	0.0792082		-59896	-0.0201839	0.0317443		-59896	-0.00368661	0.0477834		-59896	-0.0326818	0.0380069
-59895	-0.103782	0.0792078		-59895	-0.0201801	0.0317449		-59895	-0.0036883	0.0477856		-59895	-0.0326826	0.0380102
-59894	-0.103779	0.0792073		-59894	-0.0201764	0.0317455		-59894	-0.00368999	0.0477877		-59894	-0.0326835	0.0380136
-59893	-0.103776	0.0792069		-59893	-0.0201726	0.0317462		-59893	-0.00369167	0.0477898		-59893	-0.0326843	0.0380169
-59892	-0.103772	0.0792065		-59892	-0.0201689	0.0317468		-59892	-0.00369335	0.0477919		-59892	-0.0326852	0.0380202
-59891	-0.103769	0.079206		-59891	-0.0201651	0.0317474		-59891	-0.00369503	0.0477941		-59891	-0.032686	0.0380235
-59890	-0.103766	0.0792056		-59890	-0.0201614	0.0317481		-59890	-0.00369671	0.0477962		-59890	-0.0326868	0.0380269
-59889	-0.103763	0.0792052		-59889	-0.0201577	0.0317487		-59889	-0.00369839	0.0477983		-59889	-0.0326876	0.0380302
-59888	-0.103759	0.0792047		-59888	-0.0201539	0.0317493		-59888	-0.00370007	0.0478004		-59888	-0.0326884	0.0380335
-59887	-0.103756	0.0792043		-59887	-0.0201502	0.0317499		-59887	-0.00370174	0.0478026		-59887	-0.0326893	0.0380368
-59886	-0.103753	0.0792039		-59886	-0.0201465	0.0317505		-59886	-0.00370342	0.0478047		-59886	-0.0326901	0.0380402
-59885	-0.10375	0.0792035		-59885	-0.0201428	0.0317512		-59885	-0.00370509	0.0478068		-59885	-0.0326909	0.0380435
-59884	-0.103747	0.0792031		-59884	-0.020139	0.0317518		-59884	-0.00370676	0.0478089		-59884	-0.0326916	0.0380468
-59883	-0.103743	0.0792026		-59883	-0.0201353	0.0317524		-59883	-0.00370843	0.047811		-59883	-0.0326924	0.0380501
-59882	-0.10374	0.0792022		-59882	-0.0201316	0.031753		-59882	-0.00371009	0.0478131		-59882	-0.0326932	0.0380535
-59881	-0.103737	0.0792018		-59881	-0.020128	0.0317536		-59881	-0.00371176	0.0478152		-59881	-0.032694	0.0380568
-59880	-0.103734	0.0792014		-59880	-0.0201243	0.0317542		-59880	-0.00371342	0.0478173		-59880	-0.0326948	0.0380601
-59879	-0.10373	0.079201		-59879	-0.0201206	0.0317548		-59879	-0.00371509	0.0478194		-59879	-0.0326955	0.0380634
-59878	-0.103727	0.0792006		-59878	-0.0201169	0.0317554		-59878	-0.00371675	0.0478215		-59878	-0.0326963	0.0380668
-59877	-0.103724	0.0792002		-59877	-0.0201132	0.031756		-59877	-0.00371841	0.0478236		-59877	-0.0326971	0.0380701
-59876	-0.103721	0.0791998		-59876	-0.0201096	0.0317565		-59876	-0.00372006	0.0478257		-59876	-0.0326978	0.0380734
-59875	-0.103718	0.0791994		-59875	-0.0201059	0.0317571		-59875	-0.00372172	0.0478278		-59875	-0.0326986	0.0380768
-59874	-0.103714	0.079199		-59874	-0.0201023	0.0317577		-59874	-0.00372338	0.0478299		-59874	-0.0326993	0.0380801
-59873	-0.103711	0.0791986		-59873	-0.0200986	0.0317583		-59873	-0.00372503	0.047832		-59873	-0.0327001	0.0380834
-59872	-0.103708	0.0791982		-59872	-0.020095	0.0317589		-59872	-0.00372668	0.0478341		-59872	-0.0327008	0.0380867
-59871	-0.103705	0.0791978		-59871	-0.0200913	0.0317594		-59871	-0.00372833	0.0478362		-59871	-0.0327015	0.0380901
-59870	-0.103701	0.0791975		-59870	-0.0200877	0.03176		-59870	-0.00372998	0.0478383		-59870	-0.0327023	0.0380934
-59869	-0.103698	0.0791971		-59869	-0.0200841	0.0317606		-59869	-0.00373163	0.0478403		-59869	-0.032703	0.0380967
-59868	-0.103695	0.0791967		-59868	-0.0200804	0.0317611		-59868	-0.00373328	0.0478424		-59868	-0.0327037	0.0381001
-59867	-0.103692	0.0791963		-59867	-0.0200768	0.0317617		-59867	-0.00373492	0.0478445		-59867	-0.0327044	0.0381034
-59866	-0.103688	0.0791959		-59866	-0.0200732	0.0317622		-59866	-0.00373657	0.0478466		-59866	-0.0327051	0.0381067
-59865	-0.103685	0.0791956		-59865	-0.0200696	0.0317628		-59865	-0.00373821	0.0478487		-59865	-0.0327058	0.0381101
-59864	-0.103682	0.0791952		-59864	-0.020066	0.0317633		-59864	-0.00373985	0.0478507		-59864	-0.0327065	0.0381134
-59863	-0.103679	0.0791948		-59863	-0.0200624	0.0317639		-59863	-0.00374149	0.0478528		-59863	-0.0327072	0.0381167
-59862	-0.103676	0.0791945		-59862	-0.0200588	0.0317644		-59862	-0.00374313	0.0478549		-59862	-0.0327079	0.0381201
-59861	-0.103672	0.0791941		-59861	-0.0200552	0.031765		-59861	-0.00374476	0.0478569		-59861	-0.0327086	0.0381234
-59860	-0.103669	0.0791937		-59860	-0.0200517	0.0317655		-59860	-0.0037464	0.047859		-59860	-0.0327092	0.0381267
-59859	-0.103666	0.0791934		-59859	-0.0200481	0.0317661		-59859	-0.00374803	0.0478611		-59859	-0.0327099	0.0381301
-59858	-0.103663	0.079193		-59858	-0.0200445	0.0317666		-59858	-0.00374966	0.0478631		-59858	-0.0327106	0.0381334
-59857	-0.103659	0.0791927		-59857	-0.020041	0.0317671		-59857	-0.00375129	0.0478652		-59857	-0.0327112	0.0381367
-59856	-0.103656	0.0791923		-59856	-0.0200374	0.0317677		-59856	-0.00375292	0.0478673		-59856	-0.0327119	0.0381401
-59855	-0.103653	0.079192		-59855	-0.0200339	0.0317682		-59855	-0.00375455	0.0478693		-59855	-0.0327126	0.0381434
-59854	-0.10365	0.0791916		-59854	-0.0200303	0.0317687		-59854	-0.00375618	0.0478714		-59854	-0.0327132	0.0381467
-59853	-0.103646	0.0791913		-59853	-0.0200268	0.0317692		-59853	-0.0037578	0.0478734		-59853	-0.0327138	0.0381501
-59852	-0.103643	0.0791909		-59852	-0.0200233	0.0317697		-59852	-0.00375943	0.0478755		-59852	-0.0327145	0.0381534
-59851	-0.10364	0.0791906		-59851	-0.0200197	0.0317702		-59851	-0.00376105	0.0478775		-59851	-0.0327151	0.0381567
-59850	-0.103637	0.0791902		-59850	-0.0200162	0.0317708		-59850	-0.00376267	0.0478796		-59850	-0.0327157	0.0381601
-59849	-0.103633	0.0791899		-59849	-0.0200127	0.0317713		-59849	-0.00376429	0.0478816		-59849	-0.0327164	0.0381634
-59848	-0.10363	0.0791896		-59848	-0.0200092	0.0317718		-59848	-0.00376591	0.0478837		-59848	-0.032717	0.0381667
-59847	-0.103627	0.0791892		-59847	-0.0200057	0.0317723		-59847	-0.00376753	0.0478857		-59847	-0.0327176	0.0381701
-59846	-0.103624	0.0791889		-59846	-0.0200022	0.0317728		-59846	-0.00376914	0.0478877		-59846	-0.0327182	0.0381734
-59845	-0.10362	0.0791886		-59845	-0.0199987	0.0317733		-59845	-0.00377076	0.0478898		-59845	-0.0327188	0.0381767
-59844	-0.103617	0.0791883		-59844	-0.0199952	0.0317737		-59844	-0.00377237	0.0478918		-59844	-0.0327194	0.0381801
-59843	-0.103614	0.0791879		-59843	-0.0199917	0.0317742		-59843	-0.00377398	0.0478938		-59843	-0.03272	0.0381834
-59842	-0.103611	0.0791876		-59842	-0.0199883	0.0317747		-59842	-0.00377559	0.0478959		-59842	-0.0327206	0.0381868
-59841	-0.103607	0.0791873		-59841	-0.0199848	0.0317752		-59841	-0.0037772	0.0478979		-59841	-0.0327212	0.0381901
-59840	-0.103604	0.079187		-59840	-0.0199813	0.0317757		-59840	-0.00377881	0.0478999		-59840	-0.0327218	0.0381934
-59839	-0.103601	0.0791867		-59839	-0.0199779	0.0317762		-59839	-0.00378042	0.047902		-59839	-0.0327223	0.0381968
-59838	-0.103598	0.0791863		-59838	-0.0199744	0.0317766		-59838	-0.00378202	0.047904		-59838	-0.0327229	0.0382001
-59837	-0.103594	0.079186		-59837	-0.019971	0.0317771		-59837	-0.00378362	0.047906		-59837	-0.0327235	0.0382034
-59836	-0.103591	0.0791857		-59836	-0.0199675	0.0317776		-59836	-0.00378523	0.047908		-59836	-0.032724	0.0382068
-59835	-0.103588	0.0791854		-59835	-0.0199641	0.031778		-59835	-0.00378683	0.04791		-59835	-0.0327246	0.0382101
-59834	-0.103585	0.0791851		-59834	-0.0199607	0.0317785		-59834	-0.00378843	0.047912		-59834	-0.0327251	0.0382135
-59833	-0.103581	0.0791848		-59833	-0.0199572	0.0317789		-59833	-0.00379003	0.0479141		-59833	-0.0327257	0.0382168
-59832	-0.103578	0.0791845		-59832	-0.0199538	0.0317794		-59832	-0.00379162	0.0479161		-59832	-0.0327262	0.0382201
-59831	-0.103575	0.0791842		-59831	-0.0199504	0.0317798		-59831	-0.00379322	0.0479181		-59831	-0.0327268	0.0382235
-59830	-0.103572	0.0791839		-59830	-0.019947	0.0317803		-59830	-0.00379482	0.0479201		-59830	-0.0327273	0.0382268
-59829	-0.103568	0.0791836		-59829	-0.0199436	0.0317807		-59829	-0.00379641	0.0479221		-59829	-0.0327278	0.0382302
-59828	-0.103565	0.0791834		-59828	-0.0199402	0.0317812		-59828	-0.003798	0.0479241		-59828	-0.0327283	0.0382335
-59827	-0.103562	0.0791831		-59827	-0.0199368	0.0317816		-59827	-0.00379959	0.0479261		-59827	-0.0327289	0.0382368
-59826	-0.103559	0.0791828		-59826	-0.0199334	0.0317821		-59826	-0.00380118	0.0479281		-59826	-0.0327294	0.0382402
-59825	-0.103555	0.0791825		-59825	-0.0199301	0.0317825		-59825	-0.00380277	0.0479301		-59825	-0.0327299	0.0382435
-59824	-0.103552	0.0791822		-59824	-0.0199267	0.0317829		-59824	-0.00380436	0.0479321		-59824	-0.0327304	0.0382469
-59823	-0.103549	0.0791819		-59823	-0.0199233	0.0317833		-59823	-0.00380595	0.0479341		-59823	-0.0327309	0.0382502
-59822	-0.103546	0.0791817		-59822	-0.01992	0.0317838		-59822	-0.00380753	0.0479361		-59822	-0.0327314	0.0382535
-59821	-0.103542	0.0791814		-59821	-0.0199166	0.0317842		-59821	-0.00380912	0.0479381		-59821	-0.0327319	0.0382569
-59820	-0.103539	0.0791811		-59820	-0.0199133	0.0317846		-59820	-0.0038107	0.04794		-59820	-0.0327323	0.0382602
-59819	-0.103536	0.0791809		-59819	-0.0199099	0.031785		-59819	-0.00381228	0.047942		-59819	-0.0327328	0.0382636
-59818	-0.103533	0.0791806		-59818	-0.0199066	0.0317854		-59818	-0.00381386	0.047944		-59818	-0.0327333	0.0382669
-59817	-0.103529	0.0791803		-59817	-0.0199032	0.0317859		-59817	-0.00381544	0.047946		-59817	-0.0327338	0.0382702
-59816	-0.103526	0.0791801		-59816	-0.0198999	0.0317863		-59816	-0.00381702	0.047948		-59816	-0.0327342	0.0382736
-59815	-0.103523	0.0791798		-59815	-0.0198966	0.0317867		-59815	-0.0038186	0.0479499		-59815	-0.0327347	0.0382769
-59814	-0.103519	0.0791796		-59814	-0.0198933	0.0317871		-59814	-0.00382017	0.0479519		-59814	-0.0327351	0.0382803
-59813	-0.103516	0.0791793		-59813	-0.01989	0.0317875		-59813	-0.00382175	0.0479539		-59813	-0.0327356	0.0382836
-59812	-0.103513	0.0791791		-59812	-0.0198867	0.0317879		-59812	-0.00382332	0.0479558		-59812	-0.032736	0.0382869
-59811	-0.10351	0.0791788		-59811	-0.0198834	0.0317882		-59811	-0.00382489	0.0479578		-59811	-0.0327365	0.0382903
-59810	-0.103506	0.0791786		-59810	-0.0198801	0.0317886		-59810	-0.00382646	0.0479598		-59810	-0.0327369	0.0382936
-59809	-0.103503	0.0791783		-59809	-0.0198768	0.031789		-59809	-0.00382803	0.0479617		-59809	-0.0327374	0.038297
-59808	-0.1035	0.0791781		-59808	-0.0198735	0.0317894		-59808	-0.0038296	0.0479637		-59808	-0.0327378	0.0383003
-59807	-0.103497	0.0791778		-59807	-0.0198702	0.0317898		-59807	-0.00383117	0.0479657		-59807	-0.0327382	0.0383037
-59806	-0.103493	0.0791776		-59806	-0.019867	0.0317902		-59806	-0.00383274	0.0479676		-59806	-0.0327386	0.038307
-59805	-0.10349	0.0791774		-59805	-0.0198637	0.0317905		-59805	-0.0038343	0.0479696		-59805	-0.032739	0.0383103
-59804	-0.103487	0.0791771		-59804	-0.0198605	0.0317909		-59804	-0.00383587	0.0479715		-59804	-0.0327394	0.0383137
-59803	-0.103484	0.0791769		-59803	-0.0198572	0.0317913		-59803	-0.00383743	0.0479735		-59803	-0.0327398	0.038317
-59802	-0.10348	0.0791767		-59802	-0.019854	0.0317916		-59802	-0.00383899	0.0479754		-59802	-0.0327402	0.0383204
-59801	-0.103477	0.0791765		-59801	-0.0198507	0.031792		-59801	-0.00384055	0.0479774		-59801	-0.0327406	0.0383237
-59800	-0.103474	0.0791762		-59800	-0.0198475	0.0317923		-59800	-0.00384211	0.0479793		-59800	-0.032741	0.0383271
-59799	-0.103471	0.079176		-59799	-0.0198443	0.0317927		-59799	-0.00384367	0.0479812		-59799	-0.0327414	0.0383304
-59798	-0.103467	0.0791758		-59798	-0.019841	0.0317931		-59798	-0.00384523	0.0479832		-59798	-0.0327418	0.0383338
-59797	-0.103464	0.0791756		-59797	-0.0198378	0.0317934		-59797	-0.00384678	0.0479851		-59797	-0.0327422	0.0383371
-59796	-0.103461	0.0791754		-59796	-0.0198346	0.0317937		-59796	-0.00384834	0.0479871		-59796	-0.0327425	0.0383404
-59795	-0.103457	0.0791752		-59795	-0.0198314	0.0317941		-59795	-0.00384989	0.047989		-59795	-0.0327429	0.0383438
-59794	-0.103454	0.079175		-59794	-0.0198282	0.0317944		-59794	-0.00385145	0.0479909		-59794	-0.0327433	0.0383471
-59793	-0.103451	0.0791747		-59793	-0.019825	0.0317948		-59793	-0.003853	0.0479928		-59793	-0.0327436	0.0383505
-59792	-0.103448	0.0791745		-59792	-0.0198218	0.0317951		-59792	-0.00385455	0.0479948		-59792	-0.032744	0.0383538
-59791	-0.103444	0.0791743		-59791	-0.0198186	0.0317954		-59791	-0.0038561	0.0479967		-59791	-0.0327443	0.0383572
-59790	-0.103441	0.0791741		-59790	-0.0198155	0.0317958		-59790	-0.00385765	0.0479986		-59790	-0.0327447	0.0383605
-59789	-0.103438	0.079174		-59789	-0.0198123	0.0317961		-59789	-0.0038592	0.0480005		-59789	-0.032745	0.0383639
-59788	-0.103435	0.0791738		-59788	-0.0198091	0.0317964		-59788	-0.00386075	0.0480025		-59788	-0.0327453	0.0383672
-59787	-0.103431	0.0791736		-59787	-0.019806	0.0317967		-59787	-0.00386229	0.0480044		-59787	-0.0327457	0.0383706
-59786	-0.103428	0.0791734		-59786	-0.0198028	0.031797		-59786	-0.00386384	0.0480063		-59786	-0.032746	0.0383739
-59785	-0.103425	0.0791732		-59785	-0.0197997	0.0317973		-59785	-0.00386538	0.0480082		-59785	-0.0327463	0.0383772
-59784	-0.103421	0.079173		-59784	-0.0197965	0.0317976		-59784	-0.00386692	0.0480101		-59784	-0.0327466	0.0383806
-59783	-0.103418	0.0791728		-59783	-0.0197934	0.0317979		-59783	-0.00386847	0.048012		-59783	-0.0327469	0.0383839
-59782	-0.103415	0.0791727		-59782	-0.0197903	0.0317982		-59782	-0.00387001	0.0480139		-59782	-0.0327472	0.0383873
-59781	-0.103412	0.0791725		-59781	-0.0197872	0.0317985		-59781	-0.00387155	0.0480158		-59781	-0.0327475	0.0383906
-59780	-0.103408	0.0791723		-59780	-0.019784	0.0317988		-59780	-0.00387308	0.0480177		-59780	-0.0327478	0.038394
-59779	-0.103405	0.0791721		-59779	-0.0197809	0.0317991		-59779	-0.00387462	0.0480196		-59779	-0.0327481	0.0383973
-59778	-0.103402	0.079172		-59778	-0.0197778	0.0317994		-59778	-0.00387616	0.0480215		-59778	-0.0327484	0.0384007
-59777	-0.103398	0.0791718		-59777	-0.0197747	0.0317997		-59777	-0.0038777	0.0480234		-59777	-0.0327487	0.038404
-59776	-0.103395	0.0791716		-59776	-0.0197716	0.0318		-59776	-0.00387923	0.0480253		-59776	-0.032749	0.0384074
-59775	-0.103392	0.0791715		-59775	-0.0197686	0.0318003		-59775	-0.00388076	0.0480272		-59775	-0.0327493	0.0384107
-59774	-0.103389	0.0791713		-59774	-0.0197655	0.0318005		-59774	-0.0038823	0.0480291		-59774	-0.0327495	0.0384141
-59773	-0.103385	0.0791712		-59773	-0.0197624	0.0318008		-59773	-0.00388383	0.048031		-59773	-0.0327498	0.0384174
-59772	-0.103382	0.079171		-59772	-0.0197593	0.0318011		-59772	-0.00388536	0.0480328		-59772	-0.03275	0.0384208
-59771	-0.103379	0.0791709		-59771	-0.0197563	0.0318013		-59771	-0.00388689	0.0480347		-59771	-0.0327503	0.0384241
-59770	-0.103376	0.0791707		-59770	-0.0197532	0.0318016		-59770	-0.00388842	0.0480366		-59770	-0.0327506	0.0384275
-59769	-0.103372	0.0791706		-59769	-0.0197502	0.0318019		-59769	-0.00388995	0.0480385		-59769	-0.0327508	0.0384308
-59768	-0.103369	0.0791704		-59768	-0.0197471	0.0318021		-59768	-0.00389147	0.0480404		-59768	-0.032751	0.0384342
-59767	-0.103366	0.0791703		-59767	-0.0197441	0.0318024		-59767	-0.003893	0.0480422		-59767	-0.0327513	0.0384375
-59766	-0.103362	0.0791701		-59766	-0.019741	0.0318026		-59766	-0.00389453	0.0480441		-59766	-0.0327515	0.0384409
-59765	-0.103359	0.07917		-59765	-0.019738	0.0318029		-59765	-0.00389605	0.048046		-59765	-0.0327517	0.0384442
-59764	-0.103356	0.0791699		-59764	-0.019735	0.0318031		-59764	-0.00389757	0.0480478		-59764	-0.032752	0.0384476
-59763	-0.103353	0.0791698		-59763	-0.019732	0.0318034		-59763	-0.00389909	0.0480497		-59763	-0.0327522	0.0384509
-59762	-0.103349	0.0791696		-59762	-0.019729	0.0318036		-59762	-0.00390062	0.0480516		-59762	-0.0327524	0.0384543
-59761	-0.103346	0.0791695		-59761	-0.019726	0.0318038		-59761	-0.00390214	0.0480534		-59761	-0.0327526	0.0384576
-59760	-0.103343	0.0791694		-59760	-0.019723	0.0318041		-59760	-0.00390366	0.0480553		-59760	-0.0327528	0.038461
-59759	-0.103339	0.0791693		-59759	-0.01972	0.0318043		-59759	-0.00390517	0.0480571		-59759	-0.032753	0.0384643
-59758	-0.103336	0.0791691		-59758	-0.019717	0.0318045		-59758	-0.00390669	0.048059		-59758	-0.0327532	0.0384677
-59757	-0.103333	0.079169		-59757	-0.019714	0.0318047		-59757	-0.00390821	0.0480608		-59757	-0.0327534	0.038471
-59756	-0.103329	0.0791689		-59756	-0.019711	0.0318049		-59756	-0.00390972	0.0480627		-59756	-0.0327536	0.0384744
-59755	-0.103326	0.0791688		-59755	-0.0197081	0.0318051		-59755	-0.00391124	0.0480645		-59755	-0.0327538	0.0384777
-59754	-0.103323	0.0791687		-59754	-0.0197051	0.0318054		-59754	-0.00391275	0.0480664		-59754	-0.032754	0.0384811
-59753	-0.10332	0.0791686		-59753	-0.0197021	0.0318056		-59753	-0.00391426	0.0480682		-59753	-0.0327541	0.0384844
-59752	-0.103316	0.0791685		-59752	-0.0196992	0.0318058		-59752	-0.00391578	0.0480701		-59752	-0.0327543	0.0384878
-59751	-0.103313	0.0791684		-59751	-0.0196962	0.031806		-59751	-0.00391729	0.0480719		-59751	-0.0327545	0.0384912
-59750	-0.10331	0.0791683		-59750	-0.0196933	0.0318062		-59750	-0.0039188	0.0480737		-59750	-0.0327546	0.0384945
-59749	-0.103306	0.0791682		-59749	-0.0196904	0.0318063		-59749	-0.00392031	0.0480756		-59749	-0.0327548	0.0384979
-59748	-0.103303	0.0791681		-59748	-0.0196874	0.0318065		-59748	-0.00392181	0.0480774		-59748	-0.0327549	0.0385012
-59747	-0.1033	0.079168		-59747	-0.0196845	0.0318067		-59747	-0.00392332	0.0480792		-59747	-0.0327551	0.0385046
-59746	-0.103297	0.0791679		-59746	-0.0196816	0.0318069		-59746	-0.00392483	0.048081		-59746	-0.0327552	0.0385079
-59745	-0.103293	0.0791679		-59745	-0.0196787	0.0318071		-59745	-0.00392633	0.0480829		-59745	-0.0327554	0.0385113
-59744	-0.10329	0.0791678		-59744	-0.0196758	0.0318073		-59744	-0.00392784	0.0480847		-59744	-0.0327555	0.0385147
-59743	-0.103287	0.0791677		-59743	-0.0196729	0.0318074		-59743	-0.00392934	0.0480865		-59743	-0.0327556	0.038518
-59742	-0.103283	0.0791676		-59742	-0.01967	0.0318076		-59742	-0.00393084	0.0480883		-59742	-0.0327557	0.0385214
-59741	-0.10328	0.0791675		-59741	-0.0196671	0.0318078		-59741	-0.00393234	0.0480901		-59741	-0.0327559	0.0385247
-59740	-0.103277	0.0791675		-59740	-0.0196642	0.0318079		-59740	-0.00393384	0.048092		-59740	-0.032756	0.0385281
-59739	-0.103273	0.0791674		-59739	-0.0196613	0.0318081		-59739	-0.00393534	0.0480938		-59739	-0.0327561	0.0385315
-59738	-0.10327	0.0791673		-59738	-0.0196584	0.0318082		-59738	-0.00393684	0.0480956		-59738	-0.0327562	0.0385348
-59737	-0.103267	0.0791673		-59737	-0.0196556	0.0318084		-59737	-0.00393834	0.0480974		-59737	-0.0327563	0.0385382
-59736	-0.103264	0.0791672		-59736	-0.0196527	0.0318085		-59736	-0.00393984	0.0480992		-59736	-0.0327564	0.0385415
-59735	-0.10326	0.0791672		-59735	-0.0196499	0.0318087		-59735	-0.00394133	0.048101		-59735	-0.0327565	0.0385449
-59734	-0.103257	0.0791671		-59734	-0.019647	0.0318088		-59734	-0.00394283	0.0481028		-59734	-0.0327566	0.0385483
-59733	-0.103254	0.0791671		-59733	-0.0196442	0.0318089		-59733	-0.00394432	0.0481046		-59733	-0.0327567	0.0385516
-59732	-0.10325	0.079167		-59732	-0.0196413	0.0318091		-59732	-0.00394581	0.0481064		-59732	-0.0327567	0.038555
-59731	-0.103247	0.079167		-59731	-0.0196385	0.0318092		-59731	-0.00394731	0.0481082		-59731	-0.0327568	0.0385584
-59730	-0.103244	0.0791669		-59730	-0.0196357	0.0318093		-59730	-0.0039488	0.04811		-59730	-0.0327569	0.0385617
-59729	-0.10324	0.0791669		-59729	-0.0196329	0.0318095		-59729	-0.00395029	0.0481118		-59729	-0.0327569	0.0385651
-59728	-0.103237	0.0791668		-59728	-0.01963	0.0318096		-59728	-0.00395177	0.0481135		-59728	-0.032757	0.0385684
-59727	-0.103234	0.0791668		-59727	-0.0196272	0.0318097		-59727	-0.00395326	0.0481153		-59727	-0.0327571	0.0385718
-59726	-0.103231	0.0791668		-59726	-0.0196244	0.0318098		-59726	-0.00395475	0.0481171		-59726	-0.0327571	0.0385752
-59725	-0.103227	0.0791667		-59725	-0.0196216	0.0318099		-59725	-0.00395623	0.0481189		-59725	-0.0327572	0.0385785
-59724	-0.103224	0.0791667		-59724	-0.0196188	0.03181		-59724	-0.00395772	0.0481206		-59724	-0.0327572	0.0385819
-59723	-0.103221	0.0791667		-59723	-0.0196161	0.0318101		-59723	-0.0039592	0.0481224		-59723	-0.0327572	0.0385853
-59722	-0.103217	0.0791667		-59722	-0.0196133	0.0318102		-59722	-0.00396068	0.0481242		-59722	-0.0327573	0.0385886
-59721	-0.103214	0.0791666		-59721	-0.0196105	0.0318103		-59721	-0.00396216	0.048126		-59721	-0.0327573	0.038592
-59720	-0.103211	0.0791666		-59720	-0.0196077	0.0318104		-59720	-0.00396364	0.0481277		-59720	-0.0327573	0.0385954
-59719	-0.103207	0.0791666		-59719	-0.019605	0.0318105		-59719	-0.00396511	0.0481295		-59719	-0.0327574	0.0385987
-59718	-0.103204	0.0791666		-59718	-0.0196022	0.0318106		-59718	-0.00396659	0.0481312		-59718	-0.0327574	0.0386021
-59717	-0.103201	0.0791666		-59717	-0.0195995	0.0318107		-59717	-0.00396807	0.048133		-59717	-0.0327574	0.0386055
-59716	-0.103198	0.0791666		-59716	-0.0195967	0.0318107		-59716	-0.00396954	0.0481348		-59716	-0.0327574	0.0386088
-59715	-0.103194	0.0791666		-59715	-0.019594	0.0318108		-59715	-0.00397101	0.0481365		-59715	-0.0327574	0.0386122
-59714	-0.103191	0.0791666		-59714	-0.0195913	0.0318109		-59714	-0.00397248	0.0481382		-59714	-0.0327574	0.0386156
-59713	-0.103188	0.0791666		-59713	-0.0195885	0.031811		-59713	-0.00397395	0.04814		-59713	-0.0327574	0.0386189
-59712	-0.103184	0.0791666		-59712	-0.0195858	0.031811		-59712	-0.00397542	0.0481417		-59712	-0.0327574	0.0386223
-59711	-0.103181	0.0791666		-59711	-0.0195831	0.0318111		-59711	-0.00397689	0.0481435		-59711	-0.0327574	0.0386257
-59710	-0.103178	0.0791666		-59710	-0.0195804	0.0318111		-59710	-0.00397836	0.0481452		-59710	-0.0327574	0.038629
-59709	-0.103174	0.0791666		-59709	-0.0195777	0.0318112		-59709	-0.00397982	0.048147		-59709	-0.0327573	0.0386324
-59708	-0.103171	0.0791666		-59708	-0.019575	0.0318112		-59708	-0.00398129	0.0481487		-59708	-0.0327573	0.0386358
-59707	-0.103168	0.0791667		-59707	-0.0195723	0.0318113		-59707	-0.00398275	0.0481504		-59707	-0.0327573	0.0386391
-59706	-0.103164	0.0791667		-59706	-0.0195696	0.0318113		-59706	-0.00398421	0.0481521		-59706	-0.0327572	0.0386425
-59705	-0.103161	0.0791667		-59705	-0.0195669	0.0318114		-59705	-0.00398567	0.0481539		-59705	-0.0327572	0.0386459
-59704	-0.103158	0.0791667		-59704	-0.0195642	0.0318114		-59704	-0.00398713	0.0481556		-59704	-0.0327572	0.0386493
-59703	-0.103154	0.0791668		-59703	-0.0195616	0.0318114		-59703	-0.00398859	0.0481573		-59703	-0.0327571	0.0386526
-59702	-0.103151	0.0791668		-59702	-0.0195589	0.0318114		-59702	-0.00399005	0.048159		-59702	-0.032757	0.038656
-59701	-0.103148	0.0791668		-59701	-0.0195562	0.0318115		-59701	-0.0039915	0.0481607		-59701	-0.032757	0.0386594
-59700	-0.103145	0.0791669		-59700	-0.0195536	0.0318115		-59700	-0.00399296	0.0481625		-59700	-0.0327569	0.0386628
-59699	-0.103141	0.0791669		-59699	-0.0195509	0.0318115		-59699	-0.00399441	0.0481642		-59699	-0.0327569	0.0386661
-59698	-0.103138	0.0791669		-59698	-0.0195483	0.0318115		-59698	-0.00399586	0.0481659		-59698	-0.0327568	0.0386695
-59697	-0.103135	0.079167		-59697	-0.0195457	0.0318115		-59697	-0.00399732	0.0481676		-59697	-0.0327567	0.0386729
-59696	-0.103131	0.079167		-59696	-0.019543	0.0318115		-59696	-0.00399877	0.0481693		-59696	-0.0327566	0.0386763
-59695	-0.103128	0.0791671		-59695	-0.0195404	0.0318115		-59695	-0.00400021	0.048171		-59695	-0.0327565	0.0386796
-59694	-0.103125	0.0791671		-59694	-0.0195378	0.0318115		-59694	-0.00400166	0.0481727		-59694	-0.0327565	0.038683
-59693	-0.103121	0.0791672		-59693	-0.0195352	0.0318115		-59693	-0.00400311	0.0481744		-59693	-0.0327564	0.0386864
-59692	-0.103118	0.0791673		-59692	-0.0195326	0.0318115		-59692	-0.00400455	0.0481761		-59692	-0.0327563	0.0386898
-59691	-0.103115	0.0791673		-59691	-0.01953	0.0318115		-59691	-0.004006	0.0481777		-59691	-0.0327562	0.0386931
-59690	-0.103111	0.0791674		-59690	-0.0195274	0.0318115		-59690	-0.00400744	0.0481794		-59690	-0.0327561	0.0386965
-59689	-0.103108	0.0791674		-59689	-0.0195248	0.0318115		-59689	-0.00400888	0.0481811		-59689	-0.0327559	0.0386999
-59688	-0.103105	0.0791675		-59688	-0.0195222	0.0318115		-59688	-0.00401032	0.0481828		-59688	-0.0327558	0.0387033
-59687	-0.103101	0.0791676		-59687	-0.0195196	0.0318114		-59687	-0.00401176	0.0481845		-59687	-0.0327557	0.0387066
-59686	-0.103098	0.0791677		-59686	-0.0195171	0.0318114		-59686	-0.0040132	0.0481862		-59686	-0.0327556	0.03871
-59685	-0.103095	0.0791677		-59685	-0.0195145	0.0318114		-59685	-0.00401464	0.0481878		-59685	-0.0327555	0.0387134
-59684	-0.103091	0.0791678		-59684	-0.0195119	0.0318113		-59684	-0.00401607	0.0481895		-59684	-0.0327553	0.0387168
-59683	-0.103088	0.0791679		-59683	-0.0195094	0.0318113		-59683	-0.00401751	0.0481912		-59683	-0.0327552	0.0387202
-59682	-0.103085	0.079168		-59682	-0.0195068	0.0318112		-59682	-0.00401894	0.0481928		-59682	-0.032755	0.0387235
-59681	-0.103081	0.0791681		-59681	-0.0195043	0.0318112		-59681	-0.00402037	0.0481945		-59681	-0.0327549	0.0387269
-59680	-0.103078	0.0791682		-59680	-0.0195018	0.0318111		-59680	-0.0040218	0.0481962		-59680	-0.0327547	0.0387303
-59679	-0.103075	0.0791683		-59679	-0.0194992	0.0318111		-59679	-0.00402323	0.0481978		-59679	-0.0327546	0.0387337
-59678	-0.103071	0.0791684		-59678	-0.0194967	0.031811		-59678	-0.00402466	0.0481995		-59678	-0.0327544	0.0387371
-59677	-0.103068	0.0791685		-59677	-0.0194942	0.031811		-59677	-0.00402609	0.0482011		-59677	-0.0327543	0.0387405
-59676	-0.103065	0.0791686		-59676	-0.0194917	0.0318109		-59676	-0.00402751	0.0482028		-59676	-0.0327541	0.0387438
-59675	-0.103061	0.0791687		-59675	-0.0194892	0.0318108		-59675	-0.00402894	0.0482044		-59675	-0.0327539	0.0387472
-59674	-0.103058	0.0791688		-59674	-0.0194866	0.0318107		-59674	-0.00403036	0.0482061		-59674	-0.0327538	0.0387506
-59673	-0.103055	0.0791689		-59673	-0.0194842	0.0318107		-59673	-0.00403179	0.0482077		-59673	-0.0327536	0.038754
-59672	-0.103051	0.079169		-59672	-0.0194817	0.0318106		-59672	-0.00403321	0.0482093		-59672	-0.0327534	0.0387574
-59671	-0.103048	0.0791692		-59671	-0.0194792	0.0318105		-59671	-0.00403463	0.048211		-59671	-0.0327532	0.0387608
-59670	-0.103045	0.0791693		-59670	-0.0194767	0.0318104		-59670	-0.00403605	0.0482126		-59670	-0.032753	0.0387641
-59669	-0.103042	0.0791694		-59669	-0.0194742	0.0318103		-59669	-0.00403747	0.0482142		-59669	-0.0327528	0.0387675
-59668	-0.103038	0.0791695		-59668	-0.0194718	0.0318102		-59668	-0.00403888	0.0482159		-59668	-0.0327526	0.0387709
-59667	-0.103035	0.0791697		-59667	-0.0194693	0.0318101		-59667	-0.0040403	0.0482175		-59667	-0.0327524	0.0387743
-59666	-0.103032	0.0791698		-59666	-0.0194668	0.03181		-59666	-0.00404171	0.0482191		-59666	-0.0327522	0.0387777
-59665	-0.103028	0.0791699		-59665	-0.0194644	0.0318099		-59665	-0.00404313	0.0482207		-59665	-0.032752	0.0387811
-59664	-0.103025	0.0791701		-59664	-0.0194619	0.0318098		-59664	-0.00404454	0.0482224		-59664	-0.0327517	0.0387845
-59663	-0.103022	0.0791702		-59663	-0.0194595	0.0318097		-59663	-0.00404595	0.048224		-59663	-0.0327515	0.0387879
-59662	-0.103018	0.0791704		-59662	-0.0194571	0.0318096		-59662	-0.00404736	0.0482256		-59662	-0.0327513	0.0387912
-59661	-0.103015	0.0791705		-59661	-0.0194546	0.0318095		-59661	-0.00404877	0.0482272		-59661	-0.0327511	0.0387946
-59660	-0.103012	0.0791707		-59660	-0.0194522	0.0318093		-59660	-0.00405017	0.0482288		-59660	-0.0327508	0.038798
-59659	-0.103008	0.0791708		-59659	-0.0194498	0.0318092		-59659	-0.00405158	0.0482304		-59659	-0.0327506	0.0388014
-59658	-0.103005	0.079171		-59658	-0.0194474	0.0318091		-59658	-0.00405298	0.048232		-59658	-0.0327503	0.0388048
-59657	-0.103002	0.0791711		-59657	-0.019445	0.031809		-59657	-0.00405439	0.0482336		-59657	-0.0327501	0.0388082
-59656	-0.102998	0.0791713		-59656	-0.0194426	0.0318088		-59656	-0.00405579	0.0482352		-59656	-0.0327498	0.0388116
-59655	-0.102995	0.0791715		-59655	-0.0194402	0.0318087		-59655	-0.00405719	0.0482368		-59655	-0.0327496	0.038815
-59654	-0.102991	0.0791716		-59654	-0.0194378	0.0318085		-59654	-0.00405859	0.0482384		-59654	-0.0327493	0.0388184
-59653	-0.102988	0.0791718		-59653	-0.0194354	0.0318084		-59653	-0.00405999	0.04824		-59653	-0.0327491	0.0388218
-59652	-0.102985	0.079172		-59652	-0.019433	0.0318082		-59652	-0.00406139	0.0482416		-59652	-0.0327488	0.0388252
-59651	-0.102981	0.0791722		-59651	-0.0194307	0.0318081		-59651	-0.00406279	0.0482432		-59651	-0.0327485	0.0388286
-59650	-0.102978	0.0791724		-59650	-0.0194283	0.0318079		-59650	-0.00406418	0.0482447		-59650	-0.0327482	0.038832
-59649	-0.102975	0.0791725		-59649	-0.019426	0.0318077		-59649	-0.00406558	0.0482463		-59649	-0.0327479	0.0388354
-59648	-0.102971	0.0791727		-59648	-0.0194236	0.0318076		-59648	-0.00406697	0.0482479		-59648	-0.0327477	0.0388388
-59647	-0.102968	0.0791729		-59647	-0.0194213	0.0318074		-59647	-0.00406836	0.0482495		-59647	-0.0327474	0.0388421
-59646	-0.102965	0.0791731		-59646	-0.0194189	0.0318072		-59646	-0.00406975	0.0482511		-59646	-0.0327471	0.0388455
-59645	-0.102961	0.0791733		-59645	-0.0194166	0.0318071		-59645	-0.00407114	0.0482526		-59645	-0.0327468	0.0388489
-59644	-0.102958	0.0791735		-59644	-0.0194143	0.0318069		-59644	-0.00407253	0.0482542		-59644	-0.0327465	0.0388523
-59643	-0.102955	0.0791737		-59643	-0.0194119	0.0318067		-59643	-0.00407392	0.0482558		-59643	-0.0327462	0.0388557
-59642	-0.102951	0.0791739		-59642	-0.0194096	0.0318065		-59642	-0.00407531	0.0482573		-59642	-0.0327459	0.0388591
-59641	-0.102948	0.0791741		-59641	-0.0194073	0.0318063		-59641	-0.00407669	0.0482589		-59641	-0.0327455	0.0388625
-59640	-0.102945	0.0791743		-59640	-0.019405	0.0318061		-59640	-0.00407808	0.0482604		-59640	-0.0327452	0.0388659
-59639	-0.102941	0.0791746		-59639	-0.0194027	0.0318059		-59639	-0.00407946	0.048262		-59639	-0.0327449	0.0388693
-59638	-0.102938	0.0791748		-59638	-0.0194004	0.0318057		-59638	-0.00408084	0.0482635		-59638	-0.0327446	0.0388727
-59637	-0.102935	0.079175		-59637	-0.0193981	0.0318055		-59637	-0.00408222	0.0482651		-59637	-0.0327442	0.0388761
-59636	-0.102931	0.0791752		-59636	-0.0193958	0.0318053		-59636	-0.0040836	0.0482666		-59636	-0.0327439	0.0388795
-59635	-0.102928	0.0791755		-59635	-0.0193936	0.0318051		-59635	-0.00408498	0.0482682		-59635	-0.0327435	0.0388829
-59634	-0.102925	0.0791757		-59634	-0.0193913	0.0318049		-59634	-0.00408636	0.0482697		-59634	-0.0327432	0.0388863
-59633	-0.102921	0.0791759		-59633	-0.019389	0.0318047		-59633	-0.00408773	0.0482713		-59633	-0.0327429	0.0388897
-59632	-0.102918	0.0791762		-59632	-0.0193868	0.0318044		-59632	-0.00408911	0.0482728		-59632	-0.0327425	0.0388931
-59631	-0.102915	0.0791764		-59631	-0.0193845	0.0318042		-59631	-0.00409048	0.0482743		-59631	-0.0327421	0.0388966
-59630	-0.102911	0.0791766		-59630	-0.0193823	0.031804		-59630	-0.00409185	0.0482759		-59630	-0.0327418	0.0389
-59629	-0.102908	0.0791769		-59629	-0.01938	0.0318038		-59629	-0.00409323	0.0482774		-59629	-0.0327414	0.0389034
-59628	-0.102905	0.0791771		-59628	-0.0193778	0.0318035		-59628	-0.0040946	0.0482789		-59628	-0.032741	0.0389068
-59627	-0.102901	0.0791774		-59627	-0.0193756	0.0318033		-59627	-0.00409597	0.0482804		-59627	-0.0327407	0.0389102
-59626	-0.102898	0.0791776		-59626	-0.0193733	0.031803		-59626	-0.00409733	0.0482819		-59626	-0.0327403	0.0389136
-59625	-0.102895	0.0791779		-59625	-0.0193711	0.0318028		-59625	-0.0040987	0.0482835		-59625	-0.0327399	0.038917
-59624	-0.102891	0.0791782		-59624	-0.0193689	0.0318025		-59624	-0.00410007	0.048285		-59624	-0.0327395	0.0389204
-59623	-0.102888	0.0791784		-59623	-0.0193667	0.0318023		-59623	-0.00410143	0.0482865		-59623	-0.0327391	0.0389238
-59622	-0.102884	0.0791787		-59622	-0.0193645	0.031802		-59622	-0.00410279	0.048288		-59622	-0.0327387	0.0389272
-59621	-0.102881	0.079179		-59621	-0.0193623	0.0318018		-59621	-0.00410415	0.0482895		-59621	-0.0327383	0.0389306
-59620	-0.102878	0.0791792		-59620	-0.0193601	0.0318015		-59620	-0.00410552	0.048291		-59620	-0.0327379	0.038934
-59619	-0.102874	0.0791795		-59619	-0.0193579	0.0318012		-59619	-0.00410688	0.0482925		-59619	-0.0327375	0.0389374
-59618	-0.102871	0.0791798		-59618	-0.0193558	0.031801		-59618	-0.00410823	0.048294		-59618	-0.0327371	0.0389408
-59617	-0.102868	0.0791801		-59617	-0.0193536	0.0318007		-59617	-0.00410959	0.0482955		-59617	-0.0327367	0.0389442
-59616	-0.102864	0.0791804		-59616	-0.0193514	0.0318004		-59616	-0.00411095	0.048297		-59616	-0.0327363	0.0389476
-59615	-0.102861	0.0791807		-59615	-0.0193493	0.0318001		-59615	-0.0041123	0.0482985		-59615	-0.0327358	0.038951
-59614	-0.102858	0.079181		-59614	-0.0193471	0.0317999		-59614	-0.00411366	0.0483		-59614	-0.0327354	0.0389545
-59613	-0.102854	0.0791813		-59613	-0.019345	0.0317996		-59613	-0.00411501	0.0483015		-59613	-0.032735	0.0389579
-59612	-0.102851	0.0791815		-59612	-0.0193428	0.0317993		-59612	-0.00411636	0.048303		-59612	-0.0327345	0.0389613
-59611	-0.102848	0.0791818		-59611	-0.0193407	0.031799		-59611	-0.00411772	0.0483044		-59611	-0.0327341	0.0389647
-59610	-0.102844	0.0791822		-59610	-0.0193386	0.0317987		-59610	-0.00411907	0.0483059		-59610	-0.0327337	0.0389681
-59609	-0.102841	0.0791825		-59609	-0.0193364	0.0317984		-59609	-0.00412042	0.0483074		-59609	-0.0327332	0.0389715
-59608	-0.102837	0.0791828		-59608	-0.0193343	0.0317981		-59608	-0.00412176	0.0483089		-59608	-0.0327328	0.0389749
-59607	-0.102834	0.0791831		-59607	-0.0193322	0.0317978		-59607	-0.00412311	0.0483103		-59607	-0.0327323	0.0389783
-59606	-0.102831	0.0791834		-59606	-0.0193301	0.0317975		-59606	-0.00412446	0.0483118		-59606	-0.0327318	0.0389817
-59605	-0.102827	0.0791837		-59605	-0.019328	0.0317971		-59605	-0.0041258	0.0483133		-59605	-0.0327314	0.0389852
-59604	-0.102824	0.079184		-59604	-0.0193259	0.0317968		-59604	-0.00412715	0.0483147		-59604	-0.0327309	0.0389886
-59603	-0.102821	0.0791844		-59603	-0.0193238	0.0317965		-59603	-0.00412849	0.0483162		-59603	-0.0327304	0.038992
-59602	-0.102817	0.0791847		-59602	-0.0193218	0.0317962		-59602	-0.00412983	0.0483177		-59602	-0.03273	0.0389954
-59601	-0.102814	0.079185		-59601	-0.0193197	0.0317959		-59601	-0.00413117	0.0483191		-59601	-0.0327295	0.0389988
-59600	-0.102811	0.0791854		-59600	-0.0193176	0.0317955		-59600	-0.00413251	0.0483206		-59600	-0.032729	0.0390022
-59599	-0.102807	0.0791857		-59599	-0.0193156	0.0317952		-59599	-0.00413385	0.048322		-59599	-0.0327285	0.0390056
-59598	-0.102804	0.079186		-59598	-0.0193135	0.0317949		-59598	-0.00413519	0.0483235		-59598	-0.032728	0.039009
-59597	-0.102801	0.0791864		-59597	-0.0193115	0.0317945		-59597	-0.00413653	0.0483249		-59597	-0.0327275	0.0390125
-59596	-0.102797	0.0791867		-59596	-0.0193094	0.0317942		-59596	-0.00413786	0.0483263		-59596	-0.032727	0.0390159
-59595	-0.102794	0.0791871		-59595	-0.0193074	0.0317938		-59595	-0.0041392	0.0483278		-59595	-0.0327265	0.0390193
-59594	-0.10279	0.0791874		-59594	-0.0193054	0.0317935		-59594	-0.00414053	0.0483292		-59594	-0.032726	0.0390227
-59593	-0.102787	0.0791878		-59593	-0.0193033	0.0317931		-59593	-0.00414187	0.0483307		-59593	-0.0327255	0.0390261
-59592	-0.102784	0.0791881		-59592	-0.0193013	0.0317928		-59592	-0.0041432	0.0483321		-59592	-0.032725	0.0390295
-59591	-0.10278	0.0791885		-59591	-0.0192993	0.0317924		-59591	-0.00414453	0.0483335		-59591	-0.0327245	0.0390329
-59590	-0.102777	0.0791888		-59590	-0.0192973	0.031792		-59590	-0.00414586	0.0483349		-59590	-0.032724	0.0390363
-59589	-0.102774	0.0791892		-59589	-0.0192953	0.0317917		-59589	-0.00414719	0.0483364		-59589	-0.0327234	0.0390398
-59588	-0.10277	0.0791896		-59588	-0.0192933	0.0317913		-59588	-0.00414852	0.0483378		-59588	-0.0327229	0.0390432
-59587	-0.102767	0.0791899		-59587	-0.0192913	0.0317909		-59587	-0.00414985	0.0483392		-59587	-0.0327224	0.0390466
-59586	-0.102764	0.0791903		-59586	-0.0192893	0.0317905		-59586	-0.00415117	0.0483406		-59586	-0.0327218	0.03905
-59585	-0.10276	0.0791907		-59585	-0.0192874	0.0317902		-59585	-0.0041525	0.048342		-59585	-0.0327213	0.0390534
-59584	-0.102757	0.0791911		-59584	-0.0192854	0.0317898		-59584	-0.00415382	0.0483434		-59584	-0.0327208	0.0390568
-59583	-0.102753	0.0791915		-59583	-0.0192834	0.0317894		-59583	-0.00415515	0.0483448		-59583	-0.0327202	0.0390602
-59582	-0.10275	0.0791918		-59582	-0.0192815	0.031789		-59582	-0.00415647	0.0483463		-59582	-0.0327197	0.0390637
-59581	-0.102747	0.0791922		-59581	-0.0192795	0.0317886		-59581	-0.00415779	0.0483477		-59581	-0.0327191	0.0390671
-59580	-0.102743	0.0791926		-59580	-0.0192776	0.0317882		-59580	-0.00415911	0.0483491		-59580	-0.0327185	0.0390705
-59579	-0.10274	0.079193		-59579	-0.0192757	0.0317878		-59579	-0.00416043	0.0483504		-59579	-0.032718	0.0390739
-59578	-0.102737	0.0791934		-59578	-0.0192737	0.0317874		-59578	-0.00416175	0.0483518		-59578	-0.0327174	0.0390773
-59577	-0.102733	0.0791938		-59577	-0.0192718	0.031787		-59577	-0.00416307	0.0483532		-59577	-0.0327169	0.0390807
-59576	-0.10273	0.0791942		-59576	-0.0192699	0.0317866		-59576	-0.00416439	0.0483546		-59576	-0.0327163	0.0390841
-59575	-0.102727	0.0791946		-59575	-0.019268	0.0317862		-59575	-0.00416571	0.048356		-59575	-0.0327157	0.0390875
-59574	-0.102723	0.079195		-59574	-0.0192661	0.0317858		-59574	-0.00416702	0.0483574		-59574	-0.0327151	0.039091
-59573	-0.10272	0.0791954		-59573	-0.0192642	0.0317854		-59573	-0.00416834	0.0483588		-59573	-0.0327145	0.0390944
-59572	-0.102716	0.0791958		-59572	-0.0192623	0.0317849		-59572	-0.00416966	0.0483602		-59572	-0.032714	0.0390978
-59571	-0.102713	0.0791963		-59571	-0.0192604	0.0317845		-59571	-0.00417097	0.0483615		-59571	-0.0327134	0.0391012
-59570	-0.10271	0.0791967		-59570	-0.0192585	0.0317841		-59570	-0.00417228	0.0483629		-59570	-0.0327128	0.0391046
-59569	-0.102706	0.0791971		-59569	-0.0192567	0.0317837		-59569	-0.00417359	0.0483643		-59569	-0.0327122	0.039108
-59568	-0.102703	0.0791975		-59568	-0.0192548	0.0317832		-59568	-0.00417491	0.0483656		-59568	-0.0327116	0.0391114
-59567	-0.1027	0.0791979		-59567	-0.019253	0.0317828		-59567	-0.00417622	0.048367		-59567	-0.032711	0.0391148
-59566	-0.102696	0.0791984		-59566	-0.0192511	0.0317823		-59566	-0.00417753	0.0483684		-59566	-0.0327104	0.0391183
-59565	-0.102693	0.0791988		-59565	-0.0192493	0.0317819		-59565	-0.00417884	0.0483697		-59565	-0.0327098	0.0391217
-59564	-0.10269	0.0791992		-59564	-0.0192474	0.0317815		-59564	-0.00418015	0.0483711		-59564	-0.0327091	0.0391251
-59563	-0.102686	0.0791997		-59563	-0.0192456	0.031781		-59563	-0.00418145	0.0483724		-59563	-0.0327085	0.0391285
-59562	-0.102683	0.0792001		-59562	-0.0192438	0.0317806		-59562	-0.00418276	0.0483738		-59562	-0.0327079	0.0391319
-59561	-0.10268	0.0792006		-59561	-0.0192419	0.0317801		-59561	-0.00418407	0.0483751		-59561	-0.0327073	0.0391353
-59560	-0.102676	0.079201		-59560	-0.0192401	0.0317796		-59560	-0.00418537	0.0483765		-59560	-0.0327067	0.0391387
-59559	-0.102673	0.0792015		-59559	-0.0192383	0.0317792		-59559	-0.00418668	0.0483778		-59559	-0.032706	0.0391421
-59558	-0.102669	0.0792019		-59558	-0.0192365	0.0317787		-59558	-0.00418798	0.0483792		-59558	-0.0327054	0.0391456
-59557	-0.102666	0.0792024		-59557	-0.0192347	0.0317782		-59557	-0.00418929	0.0483805		-59557	-0.0327047	0.039149
-59556	-0.102663	0.0792028		-59556	-0.0192329	0.0317778		-59556	-0.00419059	0.0483818		-59556	-0.0327041	0.0391524
-59555	-0.102659	0.0792033		-59555	-0.0192312	0.0317773		-59555	-0.00419189	0.0483832		-59555	-0.0327035	0.0391558
-59554	-0.102656	0.0792037		-59554	-0.0192294	0.0317768		-59554	-0.00419319	0.0483845		-59554	-0.0327028	0.0391592
-59553	-0.102653	0.0792042		-59553	-0.0192276	0.0317763		-59553	-0.00419449	0.0483858		-59553	-0.0327022	0.0391626
-59552	-0.102649	0.0792047		-59552	-0.0192258	0.0317759		-59552	-0.00419579	0.0483871		-59552	-0.0327015	0.039166
-59551	-0.102646	0.0792051		-59551	-0.0192241	0.0317754		-59551	-0.00419709	0.0483885		-59551	-0.0327008	0.0391694
-59550	-0.102643	0.0792056		-59550	-0.0192223	0.0317749		-59550	-0.00419839	0.0483898		-59550	-0.0327002	0.0391728
-59549	-0.102639	0.0792061		-59549	-0.0192206	0.0317744		-59549	-0.00419969	0.0483911		-59549	-0.0326995	0.0391762
-59548	-0.102636	0.0792066		-59548	-0.0192189	0.0317739		-59548	-0.00420099	0.0483924		-59548	-0.0326989	0.0391796
-59547	-0.102632	0.0792071		-59547	-0.0192171	0.0317734		-59547	-0.00420228	0.0483937		-59547	-0.0326982	0.0391831
-59546	-0.102629	0.0792075		-59546	-0.0192154	0.0317729		-59546	-0.00420358	0.048395		-59546	-0.0326975	0.0391865
-59545	-0.102626	0.079208		-59545	-0.0192137	0.0317724		-59545	-0.00420487	0.0483963		-59545	-0.0326968	0.0391899
-59544	-0.102622	0.0792085		-59544	-0.019212	0.0317719		-59544	-0.00420617	0.0483976		-59544	-0.0326961	0.0391933
-59543	-0.102619	0.079209		-59543	-0.0192103	0.0317714		-59543	-0.00420746	0.0483989		-59543	-0.0326955	0.0391967
-59542	-0.102616	0.0792095		-59542	-0.0192086	0.0317709		-59542	-0.00420876	0.0484002		-59542	-0.0326948	0.0392001
-59541	-0.102612	0.07921		-59541	-0.0192069	0.0317704		-59541	-0.00421005	0.0484015		-59541	-0.0326941	0.0392035
-59540	-0.102609	0.0792105		-59540	-0.0192052	0.0317698		-59540	-0.00421134	0.0484028		-59540	-0.0326934	0.0392069
-59539	-0.102606	0.079211		-59539	-0.0192035	0.0317693		-59539	-0.00421263	0.0484041		-59539	-0.0326927	0.0392103
-59538	-0.102602	0.0792115		-59538	-0.0192019	0.0317688		-59538	-0.00421392	0.0484054		-59538	-0.032692	0.0392137
-59537	-0.102599	0.079212		-59537	-0.0192002	0.0317683		-59537	-0.00421521	0.0484066		-59537	-0.0326913	0.0392171
-59536	-0.102595	0.0792125		-59536	-0.0191985	0.0317677		-59536	-0.0042165	0.0484079		-59536	-0.0326906	0.0392205
-59535	-0.102592	0.079213		-59535	-0.0191969	0.0317672		-59535	-0.00421779	0.0484092		-59535	-0.0326898	0.0392239
-59534	-0.102589	0.0792136		-59534	-0.0191952	0.0317667		-59534	-0.00421907	0.0484105		-59534	-0.0326891	0.0392273
-59533	-0.102585	0.0792141		-59533	-0.0191936	0.0317661		-59533	-0.00422036	0.0484117		-59533	-0.0326884	0.0392307
-59532	-0.102582	0.0792146		-59532	-0.019192	0.0317656		-59532	-0.00422164	0.048413		-59532	-0.0326877	0.0392341
-59531	-0.102579	0.0792151		-59531	-0.0191903	0.031765		-59531	-0.00422293	0.0484143		-59531	-0.0326869	0.0392376
-59530	-0.102575	0.0792156		-59530	-0.0191887	0.0317645		-59530	-0.00422421	0.0484155		-59530	-0.0326862	0.039241
-59529	-0.102572	0.0792162		-59529	-0.0191871	0.031764		-59529	-0.0042255	0.0484168		-59529	-0.0326855	0.0392444
-59528	-0.102569	0.0792167		-59528	-0.0191855	0.0317634		-59528	-0.00422678	0.0484181		-59528	-0.0326847	0.0392478
-59527	-0.102565	0.0792172		-59527	-0.0191839	0.0317628		-59527	-0.00422806	0.0484193		-59527	-0.032684	0.0392512
-59526	-0.102562	0.0792178		-59526	-0.0191823	0.0317623		-59526	-0.00422934	0.0484206		-59526	-0.0326833	0.0392546
-59525	-0.102559	0.0792183		-59525	-0.0191807	0.0317617		-59525	-0.00423062	0.0484218		-59525	-0.0326825	0.039258
-59524	-0.102555	0.0792188		-59524	-0.0191791	0.0317612		-59524	-0.0042319	0.048423		-59524	-0.0326818	0.0392614
-59523	-0.102552	0.0792194		-59523	-0.0191776	0.0317606		-59523	-0.00423318	0.0484243		-59523	-0.032681	0.0392648
-59522	-0.102548	0.0792199		-59522	-0.019176	0.03176		-59522	-0.00423446	0.0484255		-59522	-0.0326802	0.0392682
-59521	-0.102545	0.0792205		-59521	-0.0191744	0.0317595		-59521	-0.00423574	0.0484268		-59521	-0.0326795	0.0392716
-59520	-0.102542	0.079221		-59520	-0.0191729	0.0317589		-59520	-0.00423701	0.048428		-59520	-0.0326787	0.039275
-59519	-0.102538	0.0792216		-59519	-0.0191713	0.0317583		-59519	-0.00423829	0.0484292		-59519	-0.0326779	0.0392784
-59518	-0.102535	0.0792221		-59518	-0.0191698	0.0317578		-59518	-0.00423956	0.0484304		-59518	-0.0326772	0.0392818
-59517	-0.102532	0.0792227		-59517	-0.0191683	0.0317572		-59517	-0.00424084	0.0484317		-59517	-0.0326764	0.0392852
-59516	-0.102528	0.0792233		-59516	-0.0191667	0.0317566		-59516	-0.00424211	0.0484329		-59516	-0.0326756	0.0392886
-59515	-0.102525	0.0792238		-59515	-0.0191652	0.031756		-59515	-0.00424339	0.0484341		-59515	-0.0326748	0.039292
-59514	-0.102522	0.0792244		-59514	-0.0191637	0.0317554		-59514	-0.00424466	0.0484353		-59514	-0.032674	0.0392954
-59513	-0.102518	0.079225		-59513	-0.0191622	0.0317548		-59513	-0.00424593	0.0484365		-59513	-0.0326732	0.0392988
-59512	-0.102515	0.0792255		-59512	-0.0191607	0.0317543		-59512	-0.00424721	0.0484377		-59512	-0.0326724	0.0393022
-59511	-0.102512	0.0792261		-59511	-0.0191592	0.0317537		-59511	-0.00424848	0.048439		-59511	-0.0326716	0.0393056
-59510	-0.102508	0.0792267		-59510	-0.0191577	0.0317531		-59510	-0.00424975	0.0484402		-59510	-0.0326708	0.039309
-59509	-0.102505	0.0792272		-59509	-0.0191562	0.0317525		-59509	-0.00425102	0.0484414		-59509	-0.03267	0.0393123
-59508	-0.102502	0.0792278		-59508	-0.0191547	0.0317519		-59508	-0.00425229	0.0484426		-59508	-0.0326692	0.0393157
-59507	-0.102498	0.0792284		-59507	-0.0191533	0.0317513		-59507	-0.00425356	0.0484437		-59507	-0.0326684	0.0393191
-59506	-0.102495	0.079229		-59506	-0.0191518	0.0317507		-59506	-0.00425483	0.0484449		-59506	-0.0326676	0.0393225
-59505	-0.102492	0.0792296		-59505	-0.0191503	0.0317501		-59505	-0.0042561	0.0484461		-59505	-0.0326668	0.0393259
-59504	-0.102488	0.0792301		-59504	-0.0191489	0.0317495		-59504	-0.00425737	0.0484473		-59504	-0.032666	0.0393293
-59503	-0.102485	0.0792307		-59503	-0.0191474	0.0317488		-59503	-0.00425864	0.0484485		-59503	-0.0326651	0.0393327
-59502	-0.102481	0.0792313		-59502	-0.019146	0.0317482		-59502	-0.00425991	0.0484497		-59502	-0.0326643	0.0393361
-59501	-0.102478	0.0792319		-59501	-0.0191445	0.0317476		-59501	-0.00426118	0.0484509		-59501	-0.0326635	0.0393395
-59500	-0.102475	0.0792325		-59500	-0.0191431	0.031747		-59500	-0.00426245	0.048452		-59500	-0.0326626	0.0393429
-59499	-0.102471	0.0792331		-59499	-0.0191417	0.0317464		-59499	-0.00426372	0.0484532		-59499	-0.0326618	0.0393463
-59498	-0.102468	0.0792337		-59498	-0.0191403	0.0317458		-59498	-0.00426498	0.0484544		-59498	-0.0326609	0.0393497
-59497	-0.102465	0.0792343		-59497	-0.0191389	0.0317451		-59497	-0.00426625	0.0484555		-59497	-0.0326601	0.0393531
-59496	-0.102461	0.0792349		-59496	-0.0191375	0.0317445		-59496	-0.00426752	0.0484567		-59496	-0.0326592	0.0393565
-59495	-0.102458	0.0792355		-59495	-0.0191361	0.0317439		-59495	-0.00426878	0.0484579		-59495	-0.0326584	0.0393599
-59494	-0.102455	0.0792361		-59494	-0.0191347	0.0317432		-59494	-0.00427005	0.048459		-59494	-0.0326575	0.0393633
-59493	-0.102451	0.0792367		-59493	-0.0191333	0.0317426		-59493	-0.00427131	0.0484602		-59493	-0.0326566	0.0393667
-59492	-0.102448	0.0792374		-59492	-0.0191319	0.031742		-59492	-0.00427258	0.0484613		-59492	-0.0326558	0.03937
-59491	-0.102445	0.079238		-59491	-0.0191305	0.0317413		-59491	-0.00427384	0.0484625		-59491	-0.0326549	0.0393734
-59490	-0.102441	0.0792386		-59490	-0.0191292	0.0317407		-59490	-0.00427511	0.0484636		-59490	-0.032654	0.0393768
-59489	-0.102438	0.0792392		-59489	-0.0191278	0.03174		-59489	-0.00427637	0.0484647		-59489	-0.0326531	0.0393802
-59488	-0.102435	0.0792398		-59488	-0.0191264	0.0317394		-59488	-0.00427764	0.0484659		-59488	-0.0326523	0.0393836
-59487	-0.102431	0.0792404		-59487	-0.0191251	0.0317387		-59487	-0.0042789	0.048467		-59487	-0.0326514	0.039387
-59486	-0.102428	0.0792411		-59486	-0.0191237	0.0317381		-59486	-0.00428016	0.0484682		-59486	-0.0326505	0.0393904
-59485	-0.102425	0.0792417		-59485	-0.0191224	0.0317374		-59485	-0.00428143	0.0484693		-59485	-0.0326496	0.0393938
-59484	-0.102421	0.0792423		-59484	-0.0191211	0.0317368		-59484	-0.00428269	0.0484704		-59484	-0.0326487	0.0393972
-59483	-0.102418	0.079243		-59483	-0.0191197	0.0317361		-59483	-0.00428395	0.0484715		-59483	-0.0326478	0.0394006
-59482	-0.102415	0.0792436		-59482	-0.0191184	0.0317355		-59482	-0.00428521	0.0484727		-59482	-0.0326469	0.0394039
-59481	-0.102411	0.0792442		-59481	-0.0191171	0.0317348		-59481	-0.00428647	0.0484738		-59481	-0.032646	0.0394073
-59480	-0.102408	0.0792449		-59480	-0.0191158	0.0317341		-59480	-0.00428773	0.0484749		-59480	-0.0326451	0.0394107
-59479	-0.102405	0.0792455		-59479	-0.0191145	0.0317335		-59479	-0.00428899	0.048476		-59479	-0.0326442	0.0394141
-59478	-0.102401	0.0792461		-59478	-0.0191132	0.0317328		-59478	-0.00429025	0.0484771		-59478	-0.0326432	0.0394175
-59477	-0.102398	0.0792468		-59477	-0.0191119	0.0317321		-59477	-0.00429151	0.0484782		-59477	-0.0326423	0.0394209
-59476	-0.102395	0.0792474		-59476	-0.0191106	0.0317314		-59476	-0.00429277	0.0484793		-59476	-0.0326414	0.0394243
-59475	-0.102391	0.0792481		-59475	-0.0191094	0.0317308		-59475	-0.00429403	0.0484804		-59475	-0.0326405	0.0394277
-59474	-0.102388	0.0792487		-59474	-0.0191081	0.0317301		-59474	-0.00429529	0.0484815		-59474	-0.0326395	0.039431
-59473	-0.102385	0.0792494		-59473	-0.0191068	0.0317294		-59473	-0.00429655	0.0484826		-59473	-0.0326386	0.0394344
-59472	-0.102381	0.07925		-59472	-0.0191056	0.0317287		-59472	-0.0042978	0.0484837		-59472	-0.0326377	0.0394378
-59471	-0.102378	0.0792507		-59471	-0.0191043	0.031728		-59471	-0.00429906	0.0484848		-59471	-0.0326367	0.0394412
-59470	-0.102375	0.0792514		-59470	-0.0191031	0.0317273		-59470	-0.00430032	0.0484859		-59470	-0.0326358	0.0394446
-59469	-0.102372	0.079252		-59469	-0.0191018	0.0317266		-59469	-0.00430158	0.0484869		-59469	-0.0326348	0.039448
-59468	-0.102368	0.0792527		-59468	-0.0191006	0.0317259		-59468	-0.00430283	0.048488		-59468	-0.0326339	0.0394513
-59467	-0.102365	0.0792534		-59467	-0.0190994	0.0317252		-59467	-0.00430409	0.0484891		-59467	-0.0326329	0.0394547
-59466	-0.102362	0.079254		-59466	-0.0190981	0.0317245		-59466	-0.00430534	0.0484902		-59466	-0.032632	0.0394581
-59465	-0.102358	0.0792547		-59465	-0.0190969	0.0317238		-59465	-0.0043066	0.0484912		-59465	-0.032631	0.0394615
-59464	-0.102355	0.0792554		-59464	-0.0190957	0.0317231		-59464	-0.00430785	0.0484923		-59464	-0.03263	0.0394649
-59463	-0.102352	0.079256		-59463	-0.0190945	0.0317224		-59463	-0.00430911	0.0484934		-59463	-0.0326291	0.0394683
-59462	-0.102348	0.0792567		-59462	-0.0190933	0.0317217		-59462	-0.00431036	0.0484944		-59462	-0.0326281	0.0394716
-59461	-0.102345	0.0792574		-59461	-0.0190921	0.031721		-59461	-0.00431162	0.0484955		-59461	-0.0326271	0.039475
-59460	-0.102342	0.0792581		-59460	-0.0190909	0.0317203		-59460	-0.00431287	0.0484965		-59460	-0.0326261	0.0394784
-59459	-0.102338	0.0792588		-59459	-0.0190898	0.0317196		-59459	-0.00431412	0.0484976		-59459	-0.0326252	0.0394818
-59458	-0.102335	0.0792594		-59458	-0.0190886	0.0317189		-59458	-0.00431538	0.0484986		-59458	-0.0326242	0.0394852
-59457	-0.102332	0.0792601		-59457	-0.0190874	0.0317181		-59457	-0.00431663	0.0484997		-59457	-0.0326232	0.0394885
-59456	-0.102328	0.0792608		-59456	-0.0190863	0.0317174		-59456	-0.00431788	0.0485007		-59456	-0.0326222	0.0394919
-59455	-0.102325	0.0792615		-59455	-0.0190851	0.0317167		-59455	-0.00431913	0.0485018		-59455	-0.0326212	0.0394953
-59454	-0.102322	0.0792622		-59454	-0.019084	0.031716		-59454	-0.00432039	0.0485028		-59454	-0.0326202	0.0394987
-59453	-0.102318	0.0792629		-59453	-0.0190828	0.0317152		-59453	-0.00432164	0.0485038		-59453	-0.0326192	0.039502
-59452	-0.102315	0.0792636		-59452	-0.0190817	0.0317145		-59452	-0.00432289	0.0485049		-59452	-0.0326182	0.0395054
-59451	-0.102312	0.0792643		-59451	-0.0190806	0.0317138		-59451	-0.00432414	0.0485059		-59451	-0.0326172	0.0395088
-59450	-0.102309	0.079265		-59450	-0.0190794	0.031713		-59450	-0.00432539	0.0485069		-59450	-0.0326162	0.0395122
-59449	-0.102305	0.0792657		-59449	-0.0190783	0.0317123		-59449	-0.00432664	0.048508		-59449	-0.0326151	0.0395155
-59448	-0.102302	0.0792664		-59448	-0.0190772	0.0317115		-59448	-0.00432789	0.048509		-59448	-0.0326141	0.0395189
-59447	-0.102299	0.0792671		-59447	-0.0190761	0.0317108		-59447	-0.00432914	0.04851		-59447	-0.0326131	0.0395223
-59446	-0.102295	0.0792679		-59446	-0.019075	0.03171		-59446	-0.00433039	0.048511		-59446	-0.0326121	0.0395257
-59445	-0.102292	0.0792686		-59445	-0.0190739	0.0317093		-59445	-0.00433164	0.048512		-59445	-0.0326111	0.039529
-59444	-0.102289	0.0792693		-59444	-0.0190728	0.0317085		-59444	-0.00433289	0.048513		-59444	-0.03261	0.0395324
-59443	-0.102285	0.07927		-59443	-0.0190717	0.0317078		-59443	-0.00433414	0.048514		-59443	-0.032609	0.0395358
-59442	-0.102282	0.0792707		-59442	-0.0190707	0.031707		-59442	-0.00433538	0.048515		-59442	-0.0326079	0.0395392
-59441	-0.102279	0.0792715		-59441	-0.0190696	0.0317063		-59441	-0.00433663	0.048516		-59441	-0.0326069	0.0395425
-59440	-0.102276	0.0792722		-59440	-0.0190685	0.0317055		-59440	-0.00433788	0.048517		-59440	-0.0326059	0.0395459
-59439	-0.102272	0.0792729		-59439	-0.0190675	0.0317047		-59439	-0.00433913	0.048518		-59439	-0.0326048	0.0395493
-59438	-0.102269	0.0792737		-59438	-0.0190664	0.031704		-59438	-0.00434037	0.048519		-59438	-0.0326038	0.0395526
-59437	-0.102266	0.0792744		-59437	-0.0190654	0.0317032		-59437	-0.00434162	0.04852		-59437	-0.0326027	0.039556
-59436	-0.102262	0.0792751		-59436	-0.0190643	0.0317024		-59436	-0.00434287	0.048521		-59436	-0.0326016	0.0395594
-59435	-0.102259	0.0792759		-59435	-0.0190633	0.0317017		-59435	-0.00434411	0.0485219		-59435	-0.0326006	0.0395628
-59434	-0.102256	0.0792766		-59434	-0.0190623	0.0317009		-59434	-0.00434536	0.0485229		-59434	-0.0325995	0.0395661
-59433	-0.102252	0.0792773		-59433	-0.0190613	0.0317001		-59433	-0.0043466	0.0485239		-59433	-0.0325985	0.0395695
-59432	-0.102249	0.0792781		-59432	-0.0190602	0.0316993		-59432	-0.00434785	0.0485249		-59432	-0.0325974	0.0395729
-59431	-0.102246	0.0792788		-59431	-0.0190592	0.0316986		-59431	-0.00434909	0.0485258		-59431	-0.0325963	0.0395762
-59430	-0.102243	0.0792796		-59430	-0.0190582	0.0316978		-59430	-0.00435034	0.0485268		-59430	-0.0325952	0.0395796
-59429	-0.102239	0.0792803		-59429	-0.0190572	0.031697		-59429	-0.00435158	0.0485278		-59429	-0.0325942	0.039583
-59428	-0.102236	0.0792811		-59428	-0.0190562	0.0316962		-59428	-0.00435283	0.0485287		-59428	-0.0325931	0.0395863
-59427	-0.102233	0.0792819		-59427	-0.0190553	0.0316954		-59427	-0.00435407	0.0485297		-59427	-0.032592	0.0395897
-59426	-0.102229	0.0792826		-59426	-0.0190543	0.0316946		-59426	-0.00435532	0.0485306		-59426	-0.0325909	0.039593
-59425	-0.102226	0.0792834		-59425	-0.0190533	0.0316938		-59425	-0.00435656	0.0485316		-59425	-0.0325898	0.0395964
-59424	-0.102223	0.0792841		-59424	-0.0190523	0.031693		-59424	-0.0043578	0.0485325		-59424	-0.0325887	0.0395998
-59423	-0.102219	0.0792849		-59423	-0.0190514	0.0316922		-59423	-0.00435905	0.0485335		-59423	-0.0325876	0.0396031
-59422	-0.102216	0.0792857		-59422	-0.0190504	0.0316914		-59422	-0.00436029	0.0485344		-59422	-0.0325865	0.0396065
-59421	-0.102213	0.0792865		-59421	-0.0190495	0.0316906		-59421	-0.00436153	0.0485354		-59421	-0.0325854	0.0396098
-59420	-0.10221	0.0792872		-59420	-0.0190485	0.0316898		-59420	-0.00436277	0.0485363		-59420	-0.0325843	0.0396132
-59419	-0.102206	0.079288		-59419	-0.0190476	0.031689		-59419	-0.00436402	0.0485372		-59419	-0.0325832	0.0396166
-59418	-0.102203	0.0792888		-59418	-0.0190467	0.0316882		-59418	-0.00436526	0.0485382		-59418	-0.0325821	0.0396199
-59417	-0.1022	0.0792896		-59417	-0.0190457	0.0316874		-59417	-0.0043665	0.0485391		-59417	-0.032581	0.0396233
-59416	-0.102196	0.0792904		-59416	-0.0190448	0.0316866		-59416	-0.00436774	0.04854		-59416	-0.0325798	0.0396266
-59415	-0.102193	0.0792911		-59415	-0.0190439	0.0316858		-59415	-0.00436898	0.0485409		-59415	-0.0325787	0.03963
-59414	-0.10219	0.0792919		-59414	-0.019043	0.0316849		-59414	-0.00437022	0.0485419		-59414	-0.0325776	0.0396334
-59413	-0.102187	0.0792927		-59413	-0.0190421	0.0316841		-59413	-0.00437146	0.0485428		-59413	-0.0325765	0.0396367
-59412	-0.102183	0.0792935		-59412	-0.0190412	0.0316833		-59412	-0.0043727	0.0485437		-59412	-0.0325753	0.0396401
-59411	-0.10218	0.0792943		-59411	-0.0190403	0.0316825		-59411	-0.00437394	0.0485446		-59411	-0.0325742	0.0396434
-59410	-0.102177	0.0792951		-59410	-0.0190395	0.0316817		-59410	-0.00437519	0.0485455		-59410	-0.0325731	0.0396468
-59409	-0.102173	0.0792959		-59409	-0.0190386	0.0316808		-59409	-0.00437643	0.0485464		-59409	-0.0325719	0.0396501
-59408	-0.10217	0.0792967		-59408	-0.0190377	0.03168		-59408	-0.00437767	0.0485473		-59408	-0.0325708	0.0396535
-59407	-0.102167	0.0792975		-59407	-0.0190368	0.0316792		-59407	-0.00437891	0.0485482		-59407	-0.0325696	0.0396568
-59406	-0.102164	0.0792983		-59406	-0.019036	0.0316783		-59406	-0.00438014	0.0485491		-59406	-0.0325685	0.0396602
-59405	-0.10216	0.0792991		-59405	-0.0190351	0.0316775		-59405	-0.00438138	0.04855		-59405	-0.0325673	0.0396635
-59404	-0.102157	0.0793		-59404	-0.0190343	0.0316767		-59404	-0.00438262	0.0485509		-59404	-0.0325662	0.0396669
-59403	-0.102154	0.0793008		-59403	-0.0190335	0.0316758		-59403	-0.00438386	0.0485518		-59403	-0.032565	0.0396702
-59402	-0.102151	0.0793016		-59402	-0.0190326	0.031675		-59402	-0.0043851	0.0485526		-59402	-0.0325639	0.0396736
-59401	-0.102147	0.0793024		-59401	-0.0190318	0.0316741		-59401	-0.00438634	0.0485535		-59401	-0.0325627	0.0396769
-59400	-0.102144	0.0793032		-59400	-0.019031	0.0316733		-59400	-0.00438758	0.0485544		-59400	-0.0325615	0.0396803
-59399	-0.102141	0.0793041		-59399	-0.0190302	0.0316724		-59399	-0.00438882	0.0485553		-59399	-0.0325604	0.0396836
-59398	-0.102137	0.0793049		-59398	-0.0190293	0.0316716		-59398	-0.00439005	0.0485562		-59398	-0.0325592	0.0396869
-59397	-0.102134	0.0793057		-59397	-0.0190285	0.0316707		-59397	-0.00439129	0.048557		-59397	-0.032558	0.0396903
-59396	-0.102131	0.0793066		-59396	-0.0190277	0.0316699		-59396	-0.00439253	0.0485579		-59396	-0.0325568	0.0396936
-59395	-0.102128	0.0793074		-59395	-0.019027	0.031669		-59395	-0.00439377	0.0485587		-59395	-0.0325557	0.039697
-59394	-0.102124	0.0793082		-59394	-0.0190262	0.0316682		-59394	-0.004395	0.0485596		-59394	-0.0325545	0.0397003
-59393	-0.102121	0.0793091		-59393	-0.0190254	0.0316673		-59393	-0.00439624	0.0485605		-59393	-0.0325533	0.0397036
-59392	-0.102118	0.0793099		-59392	-0.0190246	0.0316664		-59392	-0.00439748	0.0485613		-59392	-0.0325521	0.039707
-59391	-0.102115	0.0793108		-59391	-0.0190239	0.0316656		-59391	-0.00439872	0.0485622		-59391	-0.0325509	0.0397103
-59390	-0.102111	0.0793116		-59390	-0.0190231	0.0316647		-59390	-0.00439995	0.048563		-59390	-0.0325497	0.0397137
-59389	-0.102108	0.0793125		-59389	-0.0190223	0.0316638		-59389	-0.00440119	0.0485639		-59389	-0.0325485	0.039717
-59388	-0.102105	0.0793133		-59388	-0.0190216	0.031663		-59388	-0.00440243	0.0485647		-59388	-0.0325473	0.0397203
-59387	-0.102101	0.0793142		-59387	-0.0190208	0.0316621		-59387	-0.00440366	0.0485655		-59387	-0.0325461	0.0397237
-59386	-0.102098	0.079315		-59386	-0.0190201	0.0316612		-59386	-0.0044049	0.0485664		-59386	-0.0325449	0.039727
-59385	-0.102095	0.0793159		-59385	-0.0190194	0.0316604		-59385	-0.00440613	0.0485672		-59385	-0.0325437	0.0397303
-59384	-0.102092	0.0793168		-59384	-0.0190187	0.0316595		-59384	-0.00440737	0.048568		-59384	-0.0325425	0.0397337
-59383	-0.102088	0.0793176		-59383	-0.0190179	0.0316586		-59383	-0.00440861	0.0485689		-59383	-0.0325412	0.039737
-59382	-0.102085	0.0793185		-59382	-0.0190172	0.0316577		-59382	-0.00440984	0.0485697		-59382	-0.03254	0.0397403
-59381	-0.102082	0.0793194		-59381	-0.0190165	0.0316568		-59381	-0.00441108	0.0485705		-59381	-0.0325388	0.0397436
-59380	-0.102079	0.0793202		-59380	-0.0190158	0.0316559		-59380	-0.00441231	0.0485713		-59380	-0.0325376	0.039747
-59379	-0.102075	0.0793211		-59379	-0.0190151	0.0316551		-59379	-0.00441355	0.0485721		-59379	-0.0325364	0.0397503
-59378	-0.102072	0.079322		-59378	-0.0190144	0.0316542		-59378	-0.00441478	0.048573		-59378	-0.0325351	0.0397536
-59377	-0.102069	0.0793229		-59377	-0.0190138	0.0316533		-59377	-0.00441602	0.0485738		-59377	-0.0325339	0.0397569
-59376	-0.102066	0.0793238		-59376	-0.0190131	0.0316524		-59376	-0.00441725	0.0485746		-59376	-0.0325327	0.0397603
-59375	-0.102062	0.0793246		-59375	-0.0190124	0.0316515		-59375	-0.00441848	0.0485754		-59375	-0.0325314	0.0397636
-59374	-0.102059	0.0793255		-59374	-0.0190117	0.0316506		-59374	-0.00441972	0.0485762		-59374	-0.0325302	0.0397669
-59373	-0.102056	0.0793264		-59373	-0.0190111	0.0316497		-59373	-0.00442095	0.048577		-59373	-0.0325289	0.0397702
-59372	-0.102053	0.0793273		-59372	-0.0190104	0.0316488		-59372	-0.00442219	0.0485778		-59372	-0.0325277	0.0397736
-59371	-0.102049	0.0793282		-59371	-0.0190098	0.0316479		-59371	-0.00442342	0.0485786		-59371	-0.0325264	0.0397769
-59370	-0.102046	0.0793291		-59370	-0.0190091	0.031647		-59370	-0.00442465	0.0485794		-59370	-0.0325252	0.0397802
-59369	-0.102043	0.07933		-59369	-0.0190085	0.0316461		-59369	-0.00442589	0.0485801		-59369	-0.0325239	0.0397835
-59368	-0.102039	0.0793309		-59368	-0.0190079	0.0316452		-59368	-0.00442712	0.0485809		-59368	-0.0325227	0.0397868
-59367	-0.102036	0.0793318		-59367	-0.0190073	0.0316443		-59367	-0.00442835	0.0485817		-59367	-0.0325214	0.0397901
-59366	-0.102033	0.0793327		-59366	-0.0190066	0.0316434		-59366	-0.00442959	0.0485825		-59366	-0.0325201	0.0397935
-59365	-0.10203	0.0793336		-59365	-0.019006	0.0316424		-59365	-0.00443082	0.0485833		-59365	-0.0325189	0.0397968
-59364	-0.102026	0.0793346		-59364	-0.0190054	0.0316415		-59364	-0.00443205	0.048584		-59364	-0.0325176	0.0398001
-59363	-0.102023	0.0793355		-59363	-0.0190048	0.0316406		-59363	-0.00443328	0.0485848		-59363	-0.0325163	0.0398034
-59362	-0.10202	0.0793364		-59362	-0.0190042	0.0316397		-59362	-0.00443451	0.0485856		-59362	-0.0325151	0.0398067
-59361	-0.102017	0.0793373		-59361	-0.0190037	0.0316388		-59361	-0.00443575	0.0485863		-59361	-0.0325138	0.03981
-59360	-0.102013	0.0793382		-59360	-0.0190031	0.0316379		-59360	-0.00443698	0.0485871		-59360	-0.0325125	0.0398133
-59359	-0.10201	0.0793392		-59359	-0.0190025	0.0316369		-59359	-0.00443821	0.0485878		-59359	-0.0325112	0.0398166
-59358	-0.102007	0.0793401		-59358	-0.0190019	0.031636		-59358	-0.00443944	0.0485886		-59358	-0.0325099	0.0398199
-59357	-0.102004	0.079341		-59357	-0.0190014	0.0316351		-59357	-0.00444067	0.0485893		-59357	-0.0325086	0.0398232
-59356	-0.102001	0.079342		-59356	-0.0190008	0.0316342		-59356	-0.0044419	0.0485901		-59356	-0.0325073	0.0398265
-59355	-0.101997	0.0793429		-59355	-0.0190003	0.0316332		-59355	-0.00444313	0.0485908		-59355	-0.0325061	0.0398298
-59354	-0.101994	0.0793439		-59354	-0.0189997	0.0316323		-59354	-0.00444436	0.0485916		-59354	-0.0325048	0.0398331
-59353	-0.101991	0.0793448		-59353	-0.0189992	0.0316314		-59353	-0.00444559	0.0485923		-59353	-0.0325035	0.0398364
-59352	-0.101988	0.0793457		-59352	-0.0189986	0.0316304		-59352	-0.00444682	0.048593		-59352	-0.0325021	0.0398397
-59351	-0.101984	0.0793467		-59351	-0.0189981	0.0316295		-59351	-0.00444805	0.0485938		-59351	-0.0325008	0.039843
-59350	-0.101981	0.0793476		-59350	-0.0189976	0.0316285		-59350	-0.00444928	0.0485945		-59350	-0.0324995	0.0398463
-59349	-0.101978	0.0793486		-59349	-0.0189971	0.0316276		-59349	-0.00445051	0.0485952		-59349	-0.0324982	0.0398496
-59348	-0.101975	0.0793496		-59348	-0.0189966	0.0316267		-59348	-0.00445174	0.048596		-59348	-0.0324969	0.0398529
-59347	-0.101971	0.0793505		-59347	-0.0189961	0.0316257		-59347	-0.00445296	0.0485967		-59347	-0.0324956	0.0398562
-59346	-0.101968	0.0793515		-59346	-0.0189956	0.0316248		-59346	-0.00445419	0.0485974		-59346	-0.0324943	0.0398595
-59345	-0.101965	0.0793524		-59345	-0.0189951	0.0316238		-59345	-0.00445542	0.0485981		-59345	-0.0324929	0.0398628
-59344	-0.101962	0.0793534		-59344	-0.0189946	0.0316229		-59344	-0.00445665	0.0485988		-59344	-0.0324916	0.0398661
-59343	-0.101958	0.0793544		-59343	-0.0189941	0.0316219		-59343	-0.00445788	0.0485995		-59343	-0.0324903	0.0398694
-59342	-0.101955	0.0793554		-59342	-0.0189936	0.031621		-59342	-0.0044591	0.0486002		-59342	-0.032489	0.0398727
-59341	-0.101952	0.0793563		-59341	-0.0189932	0.03162		-59341	-0.00446033	0.0486009		-59341	-0.0324876	0.039876
-59340	-0.101949	0.0793573		-59340	-0.0189927	0.031619		-59340	-0.00446156	0.0486016		-59340	-0.0324863	0.0398793
-59339	-0.101946	0.0793583		-59339	-0.0189922	0.0316181		-59339	-0.00446278	0.0486023		-59339	-0.0324849	0.0398825
-59338	-0.101942	0.0793593		-59338	-0.0189918	0.0316171		-59338	-0.00446401	0.048603		-59338	-0.0324836	0.0398858
-59337	-0.101939	0.0793603		-59337	-0.0189914	0.0316162		-59337	-0.00446524	0.0486037		-59337	-0.0324822	0.0398891
-59336	-0.101936	0.0793612		-59336	-0.0189909	0.0316152		-59336	-0.00446646	0.0486044		-59336	-0.0324809	0.0398924
-59335	-0.101933	0.0793622		-59335	-0.0189905	0.0316142		-59335	-0.00446769	0.0486051		-59335	-0.0324795	0.0398957
-59334	-0.101929	0.0793632		-59334	-0.0189901	0.0316133		-59334	-0.00446891	0.0486058		-59334	-0.0324782	0.039899
-59333	-0.101926	0.0793642		-59333	-0.0189896	0.0316123		-59333	-0.00447014	0.0486064		-59333	-0.0324768	0.0399022
-59332	-0.101923	0.0793652		-59332	-0.0189892	0.0316113		-59332	-0.00447136	0.0486071		-59332	-0.0324755	0.0399055
-59331	-0.10192	0.0793662		-59331	-0.0189888	0.0316103		-59331	-0.00447259	0.0486078		-59331	-0.0324741	0.0399088
-59330	-0.101916	0.0793672		-59330	-0.0189884	0.0316094		-59330	-0.00447381	0.0486084		-59330	-0.0324727	0.0399121
-59329	-0.101913	0.0793682		-59329	-0.018988	0.0316084		-59329	-0.00447504	0.0486091		-59329	-0.0324714	0.0399153
-59328	-0.10191	0.0793692		-59328	-0.0189876	0.0316074		-59328	-0.00447626	0.0486098		-59328	-0.03247	0.0399186
-59327	-0.101907	0.0793703		-59327	-0.0189872	0.0316064		-59327	-0.00447748	0.0486104		-59327	-0.0324686	0.0399219
-59326	-0.101904	0.0793713		-59326	-0.0189869	0.0316054		-59326	-0.00447871	0.0486111		-59326	-0.0324673	0.0399252
-59325	-0.1019	0.0793723		-59325	-0.0189865	0.0316045		-59325	-0.00447993	0.0486117		-59325	-0.0324659	0.0399284
-59324	-0.101897	0.0793733		-59324	-0.0189861	0.0316035		-59324	-0.00448115	0.0486124		-59324	-0.0324645	0.0399317
-59323	-0.101894	0.0793743		-59323	-0.0189858	0.0316025		-59323	-0.00448237	0.048613		-59323	-0.0324631	0.039935
-59322	-0.101891	0.0793754		-59322	-0.0189854	0.0316015		-59322	-0.0044836	0.0486137		-59322	-0.0324617	0.0399382
-59321	-0.101888	0.0793764		-59321	-0.0189851	0.0316005		-59321	-0.00448482	0.0486143		-59321	-0.0324603	0.0399415
-59320	-0.101884	0.0793774		-59320	-0.0189847	0.0315995		-59320	-0.00448604	0.048615		-59320	-0.0324589	0.0399448
-59319	-0.101881	0.0793785		-59319	-0.0189844	0.0315985		-59319	-0.00448726	0.0486156		-59319	-0.0324575	0.039948
-59318	-0.101878	0.0793795		-59318	-0.0189841	0.0315975		-59318	-0.00448848	0.0486162		-59318	-0.0324561	0.0399513
-59317	-0.101875	0.0793805		-59317	-0.0189837	0.0315965		-59317	-0.0044897	0.0486169		-59317	-0.0324547	0.0399545
-59316	-0.101872	0.0793816		-59316	-0.0189834	0.0315955		-59316	-0.00449092	0.0486175		-59316	-0.0324533	0.0399578
-59315	-0.101868	0.0793826		-59315	-0.0189831	0.0315945		-59315	-0.00449214	0.0486181		-59315	-0.0324519	0.0399611
-59314	-0.101865	0.0793837		-59314	-0.0189828	0.0315935		-59314	-0.00449336	0.0486187		-59314	-0.0324505	0.0399643
-59313	-0.101862	0.0793847		-59313	-0.0189825	0.0315925		-59313	-0.00449458	0.0486193		-59313	-0.0324491	0.0399676
-59312	-0.101859	0.0793858		-59312	-0.0189822	0.0315915		-59312	-0.0044958	0.04862		-59312	-0.0324477	0.0399708
-59311	-0.101855	0.0793868		-59311	-0.0189819	0.0315905		-59311	-0.00449702	0.0486206		-59311	-0.0324463	0.0399741
-59310	-0.101852	0.0793879		-59310	-0.0189816	0.0315895		-59310	-0.00449824	0.0486212		-59310	-0.0324449	0.0399773
-59309	-0.101849	0.079389		-59309	-0.0189813	0.0315885		-59309	-0.00449946	0.0486218		-59309	-0.0324434	0.0399806
-59308	-0.101846	0.07939		-59308	-0.0189811	0.0315875		-59308	-0.00450068	0.0486224		-59308	-0.032442	0.0399838
-59307	-0.101843	0.0793911		-59307	-0.0189808	0.0315865		-59307	-0.00450189	0.048623		-59307	-0.0324406	0.0399871
-59306	-0.10184	0.0793922		-59306	-0.0189806	0.0315855		-59306	-0.00450311	0.0486236		-59306	-0.0324391	0.0399903
-59305	-0.101836	0.0793932		-59305	-0.0189803	0.0315844		-59305	-0.00450433	0.0486242		-59305	-0.0324377	0.0399936
-59304	-0.101833	0.0793943		-59304	-0.0189801	0.0315834		-59304	-0.00450555	0.0486247		-59304	-0.0324363	0.0399968
-59303	-0.10183	0.0793954		-59303	-0.0189798	0.0315824		-59303	-0.00450677	0.0486253		-59303	-0.0324348	0.0400001
-59302	-0.101827	0.0793965		-59302	-0.0189796	0.0315814		-59302	-0.00450798	0.0486259		-59302	-0.0324334	0.0400033
-59301	-0.101824	0.0793976		-59301	-0.0189793	0.0315804		-59301	-0.0045092	0.0486265		-59301	-0.0324319	0.0400065
-59300	-0.10182	0.0793986		-59300	-0.0189791	0.0315793		-59300	-0.00451042	0.0486271		-59300	-0.0324305	0.0400098
-59299	-0.101817	0.0793997		-59299	-0.0189789	0.0315783		-59299	-0.00451163	0.0486276		-59299	-0.0324291	0.040013
-59298	-0.101814	0.0794008		-59298	-0.0189787	0.0315773		-59298	-0.00451285	0.0486282		-59298	-0.0324276	0.0400162
-59297	-0.101811	0.0794019		-59297	-0.0189785	0.0315762		-59297	-0.00451406	0.0486288		-59297	-0.0324261	0.0400195
-59296	-0.101808	0.079403		-59296	-0.0189783	0.0315752		-59296	-0.00451528	0.0486294		-59296	-0.0324247	0.0400227
-59295	-0.101804	0.0794041		-59295	-0.0189781	0.0315742		-59295	-0.00451649	0.0486299		-59295	-0.0324232	0.0400259
-59294	-0.101801	0.0794052		-59294	-0.0189779	0.0315731		-59294	-0.00451771	0.0486305		-59294	-0.0324218	0.0400292
-59293	-0.101798	0.0794063		-59293	-0.0189777	0.0315721		-59293	-0.00451892	0.048631		-59293	-0.0324203	0.0400324
-59292	-0.101795	0.0794074		-59292	-0.0189776	0.0315711		-59292	-0.00452014	0.0486316		-59292	-0.0324188	0.0400356
-59291	-0.101792	0.0794085		-59291	-0.0189774	0.03157		-59291	-0.00452135	0.0486321		-59291	-0.0324174	0.0400389
-59290	-0.101789	0.0794097		-59290	-0.0189772	0.031569		-59290	-0.00452256	0.0486327		-59290	-0.0324159	0.0400421
-59289	-0.101785	0.0794108		-59289	-0.0189771	0.031568		-59289	-0.00452378	0.0486332		-59289	-0.0324144	0.0400453
-59288	-0.101782	0.0794119		-59288	-0.0189769	0.0315669		-59288	-0.00452499	0.0486338		-59288	-0.0324129	0.0400485
-59287	-0.101779	0.079413		-59287	-0.0189768	0.0315659		-59287	-0.00452621	0.0486343		-59287	-0.0324115	0.0400518
-59286	-0.101776	0.0794141		-59286	-0.0189766	0.0315648		-59286	-0.00452742	0.0486348		-59286	-0.03241	0.040055
-59285	-0.101773	0.0794153		-59285	-0.0189765	0.0315638		-59285	-0.00452863	0.0486354		-59285	-0.0324085	0.0400582
-59284	-0.10177	0.0794164		-59284	-0.0189764	0.0315627		-59284	-0.00452984	0.0486359		-59284	-0.032407	0.0400614
-59283	-0.101766	0.0794175		-59283	-0.0189763	0.0315617		-59283	-0.00453106	0.0486364		-59283	-0.0324055	0.0400646
-59282	-0.101763	0.0794187		-59282	-0.0189761	0.0315606		-59282	-0.00453227	0.048637		-59282	-0.032404	0.0400678
-59281	-0.10176	0.0794198		-59281	-0.018976	0.0315596		-59281	-0.00453348	0.0486375		-59281	-0.0324025	0.0400711
-59280	-0.101757	0.079421		-59280	-0.0189759	0.0315585		-59280	-0.00453469	0.048638		-59280	-0.032401	0.0400743
-59279	-0.101754	0.0794221		-59279	-0.0189758	0.0315574		-59279	-0.0045359	0.0486385		-59279	-0.0323995	0.0400775
-59278	-0.101751	0.0794233		-59278	-0.0189757	0.0315564		-59278	-0.00453711	0.048639		-59278	-0.032398	0.0400807
-59277	-0.101747	0.0794244		-59277	-0.0189757	0.0315553		-59277	-0.00453833	0.0486395		-59277	-0.0323965	0.0400839
-59276	-0.101744	0.0794256		-59276	-0.0189756	0.0315543		-59276	-0.00453954	0.04864		-59276	-0.032395	0.0400871
-59275	-0.101741	0.0794267		-59275	-0.0189755	0.0315532		-59275	-0.00454075	0.0486405		-59275	-0.0323935	0.0400903
-59274	-0.101738	0.0794279		-59274	-0.0189754	0.0315521		-59274	-0.00454196	0.048641		-59274	-0.032392	0.0400935
-59273	-0.101735	0.079429		-59273	-0.0189754	0.0315511		-59273	-0.00454317	0.0486415		-59273	-0.0323905	0.0400967
-59272	-0.101732	0.0794302		-59272	-0.0189753	0.03155		-59272	-0.00454438	0.048642		-59272	-0.0323889	0.0400999
-59271	-0.101728	0.0794314		-59271	-0.0189753	0.0315489		-59271	-0.00454559	0.0486425		-59271	-0.0323874	0.0401031
-59270	-0.101725	0.0794325		-59270	-0.0189752	0.0315479		-59270	-0.0045468	0.048643		-59270	-0.0323859	0.0401063
-59269	-0.101722	0.0794337		-59269	-0.0189752	0.0315468		-59269	-0.00454801	0.0486435		-59269	-0.0323844	0.0401095
-59268	-0.101719	0.0794349		-59268	-0.0189752	0.0315457		-59268	-0.00454922	0.048644		-59268	-0.0323828	0.0401127
-59267	-0.101716	0.0794361		-59267	-0.0189751	0.0315446		-59267	-0.00455043	0.0486445		-59267	-0.0323813	0.0401159
-59266	-0.101713	0.0794372		-59266	-0.0189751	0.0315436		-59266	-0.00455164	0.0486449		-59266	-0.0323798	0.0401191
-59265	-0.10171	0.0794384		-59265	-0.0189751	0.0315425		-59265	-0.00455285	0.0486454		-59265	-0.0323782	0.0401223
-59264	-0.101706	0.0794396		-59264	-0.0189751	0.0315414		-59264	-0.00455406	0.0486459		-59264	-0.0323767	0.0401255
-59263	-0.101703	0.0794408		-59263	-0.0189751	0.0315403		-59263	-0.00455526	0.0486464		-59263	-0.0323752	0.0401287
-59262	-0.1017	0.079442		-59262	-0.0189751	0.0315392		-59262	-0.00455647	0.0486468		-59262	-0.0323736	0.0401319
-59261	-0.101697	0.0794432		-59261	-0.0189751	0.0315382		-59261	-0.00455768	0.0486473		-59261	-0.0323721	0.040135
-59260	-0.101694	0.0794444		-59260	-0.0189751	0.0315371		-59260	-0.00455889	0.0486477		-59260	-0.0323705	0.0401382
-59259	-0.101691	0.0794456		-59259	-0.0189752	0.031536		-59259	-0.0045601	0.0486482		-59259	-0.032369	0.0401414
-59258	-0.101688	0.0794468		-59258	-0.0189752	0.0315349		-59258	-0.0045613	0.0486487		-59258	-0.0323674	0.0401446
-59257	-0.101684	0.079448		-59257	-0.0189752	0.0315338		-59257	-0.00456251	0.0486491		-59257	-0.0323659	0.0401478
-59256	-0.101681	0.0794492		-59256	-0.0189753	0.0315327		-59256	-0.00456372	0.0486496		-59256	-0.0323643	0.040151
-59255	-0.101678	0.0794504		-59255	-0.0189753	0.0315316		-59255	-0.00456492	0.04865		-59255	-0.0323627	0.0401541
-59254	-0.101675	0.0794516		-59254	-0.0189754	0.0315305		-59254	-0.00456613	0.0486504		-59254	-0.0323612	0.0401573
-59253	-0.101672	0.0794528		-59253	-0.0189754	0.0315294		-59253	-0.00456733	0.0486509		-59253	-0.0323596	0.0401605
-59252	-0.101669	0.0794541		-59252	-0.0189755	0.0315283		-59252	-0.00456854	0.0486513		-59252	-0.0323581	0.0401637
-59251	-0.101666	0.0794553		-59251	-0.0189756	0.0315272		-59251	-0.00456974	0.0486518		-59251	-0.0323565	0.0401668
-59250	-0.101663	0.0794565		-59250	-0.0189756	0.0315261		-59250	-0.00457094	0.0486522		-59250	-0.0323549	0.04017
-59249	-0.101659	0.0794577		-59249	-0.0189757	0.031525		-59249	-0.00457215	0.0486526		-59249	-0.0323533	0.0401732
-59248	-0.101656	0.079459		-59248	-0.0189758	0.0315239		-59248	-0.00457335	0.0486531		-59248	-0.0323518	0.0401764
-59247	-0.101653	0.0794602		-59247	-0.0189759	0.0315228		-59247	-0.00457455	0.0486535		-59247	-0.0323502	0.0401795
-59246	-0.10165	0.0794614		-59246	-0.018976	0.0315217		-59246	-0.00457576	0.0486539		-59246	-0.0323486	0.0401827
-59245	-0.101647	0.0794627		-59245	-0.0189761	0.0315206		-59245	-0.00457696	0.0486543		-59245	-0.032347	0.0401859
-59244	-0.101644	0.0794639		-59244	-0.0189762	0.0315195		-59244	-0.00457816	0.0486547		-59244	-0.0323454	0.040189
-59243	-0.101641	0.0794652		-59243	-0.0189763	0.0315184		-59243	-0.00457936	0.0486551		-59243	-0.0323438	0.0401922
-59242	-0.101638	0.0794664		-59242	-0.0189764	0.0315173		-59242	-0.00458056	0.0486556		-59242	-0.0323422	0.0401954
-59241	-0.101635	0.0794677		-59241	-0.0189766	0.0315161		-59241	-0.00458176	0.048656		-59241	-0.0323407	0.0401985
-59240	-0.101631	0.0794689		-59240	-0.0189767	0.031515		-59240	-0.00458296	0.0486564		-59240	-0.0323391	0.0402017
-59239	-0.101628	0.0794702		-59239	-0.0189768	0.0315139		-59239	-0.00458416	0.0486568		-59239	-0.0323375	0.0402048
-59238	-0.101625	0.0794714		-59238	-0.018977	0.0315128		-59238	-0.00458536	0.0486572		-59238	-0.0323359	0.040208
-59237	-0.101622	0.0794727		-59237	-0.0189771	0.0315117		-59237	-0.00458656	0.0486576		-59237	-0.0323343	0.0402112
-59236	-0.101619	0.079474		-59236	-0.0189773	0.0315105		-59236	-0.00458776	0.048658		-59236	-0.0323326	0.0402143
-59235	-0.101616	0.0794752		-59235	-0.0189775	0.0315094		-59235	-0.00458896	0.0486584		-59235	-0.032331	0.0402175
-59234	-0.101613	0.0794765		-59234	-0.0189776	0.0315083		-59234	-0.00459015	0.0486587		-59234	-0.0323294	0.0402206
-59233	-0.10161	0.0794778		-59233	-0.0189778	0.0315072		-59233	-0.00459135	0.0486591		-59233	-0.0323278	0.0402238
-59232	-0.101607	0.0794791		-59232	-0.018978	0.031506		-59232	-0.00459255	0.0486595		-59232	-0.0323262	0.0402269
-59231	-0.101603	0.0794803		-59231	-0.0189781	0.0315049		-59231	-0.00459374	0.0486599		-59231	-0.0323246	0.0402301
-59230	-0.1016	0.0794816		-59230	-0.0189783	0.0315038		-59230	-0.00459494	0.0486603		-59230	-0.032323	0.0402332
-59229	-0.101597	0.0794829		-59229	-0.0189785	0.0315026		-59229	-0.00459614	0.0486607		-59229	-0.0323213	0.0402364
-59228	-0.101594	0.0794842		-59228	-0.0189787	0.0315015		-59228	-0.00459733	0.048661		-59228	-0.0323197	0.0402395
-59227	-0.101591	0.0794855		-59227	-0.0189789	0.0315004		-59227	-0.00459852	0.0486614		-59227	-0.0323181	0.0402427
-59226	-0.101588	0.0794868		-59226	-0.0189791	0.0314992		-59226	-0.00459972	0.0486618		-59226	-0.0323164	0.0402458
-59225	-0.101585	0.0794881		-59225	-0.0189794	0.0314981		-59225	-0.00460091	0.0486621		-59225	-0.0323148	0.040249
-59224	-0.101582	0.0794894		-59224	-0.0189796	0.0314969		-59224	-0.00460211	0.0486625		-59224	-0.0323132	0.0402521
-59223	-0.101579	0.0794907		-59223	-0.0189798	0.0314958		-59223	-0.0046033	0.0486628		-59223	-0.0323115	0.0402553
-59222	-0.101576	0.079492		-59222	-0.01898	0.0314946		-59222	-0.00460449	0.0486632		-59222	-0.0323099	0.0402584
-59221	-0.101572	0.0794933		-59221	-0.0189803	0.0314935		-59221	-0.00460568	0.0486636		-59221	-0.0323083	0.0402615
-59220	-0.101569	0.0794946		-59220	-0.0189805	0.0314924		-59220	-0.00460687	0.0486639		-59220	-0.0323066	0.0402647
-59219	-0.101566	0.0794959		-59219	-0.0189808	0.0314912		-59219	-0.00460806	0.0486643		-59219	-0.032305	0.0402678
-59218	-0.101563	0.0794972		-59218	-0.018981	0.0314901		-59218	-0.00460925	0.0486646		-59218	-0.0323033	0.040271
-59217	-0.10156	0.0794986		-59217	-0.0189813	0.0314889		-59217	-0.00461044	0.0486649		-59217	-0.0323017	0.0402741
-59216	-0.101557	0.0794999		-59216	-0.0189816	0.0314877		-59216	-0.00461163	0.0486653		-59216	-0.0323	0.0402772
-59215	-0.101554	0.0795012		-59215	-0.0189818	0.0314866		-59215	-0.00461282	0.0486656		-59215	-0.0322983	0.0402804
-59214	-0.101551	0.0795025		-59214	-0.0189821	0.0314854		-59214	-0.00461401	0.048666		-59214	-0.0322967	0.0402835
-59213	-0.101548	0.0795039		-59213	-0.0189824	0.0314843		-59213	-0.0046152	0.0486663		-59213	-0.032295	0.0402866
-59212	-0.101545	0.0795052		-59212	-0.0189827	0.0314831		-59212	-0.00461639	0.0486666		-59212	-0.0322934	0.0402898
-59211	-0.101542	0.0795065		-59211	-0.018983	0.0314819		-59211	-0.00461757	0.048667		-59211	-0.0322917	0.0402929
-59210	-0.101539	0.0795079		-59210	-0.0189833	0.0314808		-59210	-0.00461876	0.0486673		-59210	-0.03229	0.040296
-59209	-0.101536	0.0795092		-59209	-0.0189836	0.0314796		-59209	-0.00461995	0.0486676		-59209	-0.0322884	0.0402991
-59208	-0.101532	0.0795106		-59208	-0.0189839	0.0314785		-59208	-0.00462113	0.0486679		-59208	-0.0322867	0.0403023
-59207	-0.101529	0.0795119		-59207	-0.0189842	0.0314773		-59207	-0.00462232	0.0486682		-59207	-0.032285	0.0403054
-59206	-0.101526	0.0795133		-59206	-0.0189845	0.0314761		-59206	-0.0046235	0.0486686		-59206	-0.0322833	0.0403085
-59205	-0.101523	0.0795146		-59205	-0.0189849	0.0314749		-59205	-0.00462469	0.0486689		-59205	-0.0322816	0.0403116
-59204	-0.10152	0.079516		-59204	-0.0189852	0.0314738		-59204	-0.00462587	0.0486692		-59204	-0.03228	0.0403148
-59203	-0.101517	0.0795174		-59203	-0.0189855	0.0314726		-59203	-0.00462705	0.0486695		-59203	-0.0322783	0.0403179
-59202	-0.101514	0.0795187		-59202	-0.0189859	0.0314714		-59202	-0.00462824	0.0486698		-59202	-0.0322766	0.040321
-59201	-0.101511	0.0795201		-59201	-0.0189862	0.0314702		-59201	-0.00462942	0.0486701		-59201	-0.0322749	0.0403241
-59200	-0.101508	0.0795215		-59200	-0.0189866	0.0314691		-59200	-0.0046306	0.0486704		-59200	-0.0322732	0.0403272
-59199	-0.101505	0.0795228		-59199	-0.018987	0.0314679		-59199	-0.00463178	0.0486707		-59199	-0.0322715	0.0403304
-59198	-0.101502	0.0795242		-59198	-0.0189873	0.0314667		-59198	-0.00463296	0.048671		-59198	-0.0322698	0.0403335
-59197	-0.101499	0.0795256		-59197	-0.0189877	0.0314655		-59197	-0.00463414	0.0486713		-59197	-0.0322681	0.0403366
-59196	-0.101496	0.079527		-59196	-0.0189881	0.0314643		-59196	-0.00463532	0.0486716		-59196	-0.0322664	0.0403397
-59195	-0.101493	0.0795284		-59195	-0.0189885	0.0314631		-59195	-0.0046365	0.0486718		-59195	-0.0322647	0.0403428
-59194	-0.10149	0.0795298		-59194	-0.0189889	0.031462		-59194	-0.00463768	0.0486721		-59194	-0.032263	0.0403459
-59193	-0.101487	0.0795311		-59193	-0.0189892	0.0314608		-59193	-0.00463885	0.0486724		-59193	-0.0322613	0.040349
-59192	-0.101483	0.0795325		-59192	-0.0189896	0.0314596		-59192	-0.00464003	0.0486727		-59192	-0.0322595	0.0403521
-59191	-0.10148	0.0795339		-59191	-0.0189901	0.0314584		-59191	-0.00464121	0.048673		-59191	-0.0322578	0.0403553
-59190	-0.101477	0.0795353		-59190	-0.0189905	0.0314572		-59190	-0.00464238	0.0486732		-59190	-0.0322561	0.0403584
-59189	-0.101474	0.0795367		-59189	-0.0189909	0.031456		-59189	-0.00464356	0.0486735		-59189	-0.0322544	0.0403615
-59188	-0.101471	0.0795382		-59188	-0.0189913	0.0314548		-59188	-0.00464473	0.0486738		-59188	-0.0322527	0.0403646
-59187	-0.101468	0.0795396		-59187	-0.0189917	0.0314536		-59187	-0.00464591	0.048674		-59187	-0.0322509	0.0403677
-59186	-0.101465	0.079541		-59186	-0.0189922	0.0314524		-59186	-0.00464708	0.0486743		-59186	-0.0322492	0.0403708
-59185	-0.101462	0.0795424		-59185	-0.0189926	0.0314512		-59185	-0.00464825	0.0486746		-59185	-0.0322475	0.0403739
-59184	-0.101459	0.0795438		-59184	-0.018993	0.03145		-59184	-0.00464943	0.0486748		-59184	-0.0322457	0.040377
-59183	-0.101456	0.0795452		-59183	-0.0189935	0.0314488		-59183	-0.0046506	0.0486751		-59183	-0.032244	0.0403801
-59182	-0.101453	0.0795467		-59182	-0.0189939	0.0314476		-59182	-0.00465177	0.0486753		-59182	-0.0322423	0.0403832
-59181	-0.10145	0.0795481		-59181	-0.0189944	0.0314464		-59181	-0.00465294	0.0486756		-59181	-0.0322405	0.0403863
-59180	-0.101447	0.0795495		-59180	-0.0189949	0.0314452		-59180	-0.00465411	0.0486758		-59180	-0.0322388	0.0403894
-59179	-0.101444	0.0795509		-59179	-0.0189953	0.031444		-59179	-0.00465528	0.0486761		-59179	-0.032237	0.0403925
-59178	-0.101441	0.0795524		-59178	-0.0189958	0.0314428		-59178	-0.00465645	0.0486763		-59178	-0.0322353	0.0403956
-59177	-0.101438	0.0795538		-59177	-0.0189963	0.0314415		-59177	-0.00465761	0.0486765		-59177	-0.0322335	0.0403987
-59176	-0.101435	0.0795553		-59176	-0.0189968	0.0314403		-59176	-0.00465878	0.0486768		-59176	-0.0322318	0.0404018
-59175	-0.101432	0.0795567		-59175	-0.0189973	0.0314391		-59175	-0.00465995	0.048677		-59175	-0.03223	0.0404048
-59174	-0.101429	0.0795582		-59174	-0.0189978	0.0314379		-59174	-0.00466111	0.0486772		-59174	-0.0322282	0.0404079
-59173	-0.101426	0.0795596		-59173	-0.0189983	0.0314367		-59173	-0.00466228	0.0486775		-59173	-0.0322265	0.040411
-59172	-0.101423	0.0795611		-59172	-0.0189988	0.0314355		-59172	-0.00466344	0.0486777		-59172	-0.0322247	0.0404141
-59171	-0.10142	0.0795625		-59171	-0.0189993	0.0314342		-59171	-0.0046646	0.0486779		-59171	-0.0322229	0.0404172
-59170	-0.101417	0.079564		-59170	-0.0189998	0.031433		-59170	-0.00466577	0.0486781		-59170	-0.0322212	0.0404203
-59169	-0.101414	0.0795654		-59169	-0.0190003	0.0314318		-59169	-0.00466693	0.0486783		-59169	-0.0322194	0.0404234
-59168	-0.101411	0.0795669		-59168	-0.0190009	0.0314306		-59168	-0.00466809	0.0486786		-59168	-0.0322176	0.0404264
-59167	-0.101408	0.0795684		-59167	-0.0190014	0.0314293		-59167	-0.00466925	0.0486788		-59167	-0.0322158	0.0404295
-59166	-0.101405	0.0795699		-59166	-0.0190019	0.0314281		-59166	-0.00467041	0.048679		-59166	-0.0322141	0.0404326
-59165	-0.101402	0.0795713		-59165	-0.0190025	0.0314269		-59165	-0.00467157	0.0486792		-59165	-0.0322123	0.0404357
-59164	-0.101399	0.0795728		-59164	-0.019003	0.0314256		-59164	-0.00467272	0.0486794		-59164	-0.0322105	0.0404388
-59163	-0.101396	0.0795743		-59163	-0.0190036	0.0314244		-59163	-0.00467388	0.0486796		-59163	-0.0322087	0.0404418
-59162	-0.101393	0.0795758		-59162	-0.0190042	0.0314232		-59162	-0.00467504	0.0486798		-59162	-0.0322069	0.0404449
-59161	-0.101389	0.0795773		-59161	-0.0190047	0.0314219		-59161	-0.00467619	0.04868		-59161	-0.0322051	0.040448
-59160	-0.101386	0.0795788		-59160	-0.0190053	0.0314207		-59160	-0.00467735	0.0486802		-59160	-0.0322033	0.0404511
-59159	-0.101383	0.0795802		-59159	-0.0190059	0.0314195		-59159	-0.0046785	0.0486804		-59159	-0.0322015	0.0404541
-59158	-0.10138	0.0795817		-59158	-0.0190065	0.0314182		-59158	-0.00467966	0.0486806		-59158	-0.0321997	0.0404572
-59157	-0.101377	0.0795832		-59157	-0.019007	0.031417		-59157	-0.00468081	0.0486807		-59157	-0.0321979	0.0404603
-59156	-0.101374	0.0795847		-59156	-0.0190076	0.0314157		-59156	-0.00468196	0.0486809		-59156	-0.0321961	0.0404634
-59155	-0.101371	0.0795862		-59155	-0.0190082	0.0314145		-59155	-0.00468311	0.0486811		-59155	-0.0321943	0.0404664
-59154	-0.101368	0.0795878		-59154	-0.0190088	0.0314133		-59154	-0.00468426	0.0486813		-59154	-0.0321925	0.0404695
-59153	-0.101365	0.0795893		-59153	-0.0190094	0.031412		-59153	-0.00468541	0.0486815		-59153	-0.0321906	0.0404726
-59152	-0.101362	0.0795908		-59152	-0.0190101	0.0314108		-59152	-0.00468656	0.0486816		-59152	-0.0321888	0.0404756
-59151	-0.101359	0.0795923		-59151	-0.0190107	0.0314095		-59151	-0.0046877	0.0486818		-59151	-0.032187	0.0404787
-59150	-0.101356	0.0795938		-59150	-0.0190113	0.0314083		-59150	-0.00468885	0.048682		-59150	-0.0321852	0.0404817
-59149	-0.101353	0.0795953		-59149	-0.0190119	0.031407		-59149	-0.00469	0.0486821		-59149	-0.0321833	0.0404848
-59148	-0.10135	0.0795969		-59148	-0.0190126	0.0314057		-59148	-0.00469114	0.0486823		-59148	-0.0321815	0.0404879
-59147	-0.101347	0.0795984		-59147	-0.0190132	0.0314045		-59147	-0.00469228	0.0486824		-59147	-0.0321797	0.0404909
-59146	-0.101344	0.0795999		-59146	-0.0190138	0.0314032		-59146	-0.00469343	0.0486826		-59146	-0.0321778	0.040494
-59145	-0.101341	0.0796015		-59145	-0.0190145	0.031402		-59145	-0.00469457	0.0486827		-59145	-0.032176	0.040497
-59144	-0.101338	0.079603		-59144	-0.0190152	0.0314007		-59144	-0.00469571	0.0486829		-59144	-0.0321742	0.0405001
-59143	-0.101335	0.0796045		-59143	-0.0190158	0.0313995		-59143	-0.00469685	0.048683		-59143	-0.0321723	0.0405031
-59142	-0.101332	0.0796061		-59142	-0.0190165	0.0313982		-59142	-0.00469799	0.0486832		-59142	-0.0321705	0.0405062
-59141	-0.101329	0.0796076		-59141	-0.0190172	0.0313969		-59141	-0.00469913	0.0486833		-59141	-0.0321686	0.0405092
-59140	-0.101327	0.0796092		-59140	-0.0190178	0.0313957		-59140	-0.00470027	0.0486835		-59140	-0.0321668	0.0405123
-59139	-0.101324	0.0796107		-59139	-0.0190185	0.0313944		-59139	-0.0047014	0.0486836		-59139	-0.0321649	0.0405153
-59138	-0.101321	0.0796123		-59138	-0.0190192	0.0313931		-59138	-0.00470254	0.0486837		-59138	-0.032163	0.0405184
-59137	-0.101318	0.0796139		-59137	-0.0190199	0.0313919		-59137	-0.00470367	0.0486839		-59137	-0.0321612	0.0405214
-59136	-0.101315	0.0796154		-59136	-0.0190206	0.0313906		-59136	-0.00470481	0.048684		-59136	-0.0321593	0.0405245
-59135	-0.101312	0.079617		-59135	-0.0190213	0.0313893		-59135	-0.00470594	0.0486841		-59135	-0.0321574	0.0405275
-59134	-0.101309	0.0796186		-59134	-0.019022	0.031388		-59134	-0.00470707	0.0486842		-59134	-0.0321556	0.0405306
-59133	-0.101306	0.0796201		-59133	-0.0190227	0.0313868		-59133	-0.0047082	0.0486844		-59133	-0.0321537	0.0405336
-59132	-0.101303	0.0796217		-59132	-0.0190234	0.0313855		-59132	-0.00470933	0.0486845		-59132	-0.0321518	0.0405366
-59131	-0.1013	0.0796233		-59131	-0.0190241	0.0313842		-59131	-0.00471046	0.0486846		-59131	-0.0321499	0.0405397
-59130	-0.101297	0.0796249		-59130	-0.0190249	0.0313829		-59130	-0.00471159	0.0486847		-59130	-0.0321481	0.0405427
-59129	-0.101294	0.0796264		-59129	-0.0190256	0.0313817		-59129	-0.00471272	0.0486848		-59129	-0.0321462	0.0405457
-59128	-0.101291	0.079628		-59128	-0.0190263	0.0313804		-59128	-0.00471385	0.0486849		-59128	-0.0321443	0.0405488
-59127	-0.101288	0.0796296		-59127	-0.0190271	0.0313791		-59127	-0.00471497	0.048685		-59127	-0.0321424	0.0405518
-59126	-0.101285	0.0796312		-59126	-0.0190278	0.0313778		-59126	-0.0047161	0.0486851		-59126	-0.0321405	0.0405548
-59125	-0.101282	0.0796328		-59125	-0.0190286	0.0313765		-59125	-0.00471722	0.0486852		-59125	-0.0321386	0.0405579
-59124	-0.101279	0.0796344		-59124	-0.0190294	0.0313752		-59124	-0.00471834	0.0486853		-59124	-0.0321367	0.0405609
-59123	-0.101276	0.079636		-59123	-0.0190301	0.031374		-59123	-0.00471946	0.0486854		-59123	-0.0321348	0.0405639
-59122	-0.101273	0.0796376		-59122	-0.0190309	0.0313727		-59122	-0.00472058	0.0486855		-59122	-0.0321329	0.0405669
-59121	-0.10127	0.0796392		-59121	-0.0190317	0.0313714		-59121	-0.0047217	0.0486856		-59121	-0.032131	0.0405699
-59120	-0.101267	0.0796408		-59120	-0.0190324	0.0313701		-59120	-0.00472282	0.0486857		-59120	-0.0321291	0.040573
-59119	-0.101264	0.0796424		-59119	-0.0190332	0.0313688		-59119	-0.00472394	0.0486857		-59119	-0.0321272	0.040576
-59118	-0.101261	0.0796441		-59118	-0.019034	0.0313675		-59118	-0.00472506	0.0486858		-59118	-0.0321253	0.040579
-59117	-0.101258	0.0796457		-59117	-0.0190348	0.0313662		-59117	-0.00472618	0.0486859		-59117	-0.0321233	0.040582
-59116	-0.101255	0.0796473		-59116	-0.0190356	0.0313649		-59116	-0.00472729	0.048686		-59116	-0.0321214	0.040585
-59115	-0.101252	0.0796489		-59115	-0.0190364	0.0313636		-59115	-0.00472841	0.048686		-59115	-0.0321195	0.040588
-59114	-0.101249	0.0796505		-59114	-0.0190372	0.0313623		-59114	-0.00472952	0.0486861		-59114	-0.0321176	0.0405911
-59113	-0.101246	0.0796522		-59113	-0.019038	0.031361		-59113	-0.00473063	0.0486862		-59113	-0.0321156	0.0405941
-59112	-0.101243	0.0796538		-59112	-0.0190389	0.0313597		-59112	-0.00473174	0.0486862		-59112	-0.0321137	0.0405971
-59111	-0.10124	0.0796554		-59111	-0.0190397	0.0313584		-59111	-0.00473285	0.0486863		-59111	-0.0321118	0.0406001
-59110	-0.101238	0.0796571		-59110	-0.0190405	0.0313571		-59110	-0.00473396	0.0486864		-59110	-0.0321098	0.0406031
-59109	-0.101235	0.0796587		-59109	-0.0190414	0.0313558		-59109	-0.00473507	0.0486864		-59109	-0.0321079	0.0406061
-59108	-0.101232	0.0796604		-59108	-0.0190422	0.0313545		-59108	-0.00473618	0.0486865		-59108	-0.032106	0.0406091
-59107	-0.101229	0.079662		-59107	-0.019043	0.0313532		-59107	-0.00473729	0.0486865		-59107	-0.032104	0.0406121
-59106	-0.101226	0.0796637		-59106	-0.0190439	0.0313519		-59106	-0.00473839	0.0486866		-59106	-0.0321021	0.0406151
-59105	-0.101223	0.0796653		-59105	-0.0190448	0.0313505		-59105	-0.0047395	0.0486866		-59105	-0.0321001	0.0406181
-59104	-0.10122	0.079667		-59104	-0.0190456	0.0313492		-59104	-0.0047406	0.0486866		-59104	-0.0320982	0.0406211
-59103	-0.101217	0.0796686		-59103	-0.0190465	0.0313479		-59103	-0.00474171	0.0486867		-59103	-0.0320962	0.0406241
-59102	-0.101214	0.0796703		-59102	-0.0190474	0.0313466		-59102	-0.00474281	0.0486867		-59102	-0.0320943	0.0406271
-59101	-0.101211	0.079672		-59101	-0.0190482	0.0313453		-59101	-0.00474391	0.0486867		-59101	-0.0320923	0.0406301
-59100	-0.101208	0.0796736		-59100	-0.0190491	0.031344		-59100	-0.00474501	0.0486868		-59100	-0.0320903	0.040633
-59099	-0.101205	0.0796753		-59099	-0.01905	0.0313427		-59099	-0.00474611	0.0486868		-59099	-0.0320884	0.040636
-59098	-0.101202	0.079677		-59098	-0.0190509	0.0313413		-59098	-0.00474721	0.0486868		-59098	-0.0320864	0.040639
-59097	-0.101199	0.0796787		-59097	-0.0190518	0.03134		-59097	-0.00474831	0.0486869		-59097	-0.0320844	0.040642
-59096	-0.101196	0.0796803		-59096	-0.0190527	0.0313387		-59096	-0.0047494	0.0486869		-59096	-0.0320824	0.040645
-59095	-0.101193	0.079682		-59095	-0.0190536	0.0313374		-59095	-0.0047505	0.0486869		-59095	-0.0320805	0.040648
-59094	-0.101191	0.0796837		-59094	-0.0190545	0.031336		-59094	-0.0047516	0.0486869		-59094	-0.0320785	0.0406509
-59093	-0.101188	0.0796854		-59093	-0.0190554	0.0313347		-59093	-0.00475269	0.0486869		-59093	-0.0320765	0.0406539
-59092	-0.101185	0.0796871		-59092	-0.0190564	0.0313334		-59092	-0.00475378	0.0486869		-59092	-0.0320745	0.0406569
-59091	-0.101182	0.0796888		-59091	-0.0190573	0.0313321		-59091	-0.00475488	0.0486869		-59091	-0.0320725	0.0406599
-59090	-0.101179	0.0796905		-59090	-0.0190582	0.0313307		-59090	-0.00475597	0.0486869		-59090	-0.0320705	0.0406628
-59089	-0.101176	0.0796922		-59089	-0.0190592	0.0313294		-59089	-0.00475706	0.0486869		-59089	-0.0320686	0.0406658
-59088	-0.101173	0.0796939		-59088	-0.0190601	0.0313281		-59088	-0.00475815	0.0486869		-59088	-0.0320666	0.0406688
-59087	-0.10117	0.0796956		-59087	-0.0190611	0.0313267		-59087	-0.00475924	0.0486869		-59087	-0.0320646	0.0406717
-59086	-0.101167	0.0796973		-59086	-0.019062	0.0313254		-59086	-0.00476033	0.0486869		-59086	-0.0320626	0.0406747
-59085	-0.101164	0.079699		-59085	-0.019063	0.0313241		-59085	-0.00476142	0.0486869		-59085	-0.0320606	0.0406777
-59084	-0.101161	0.0797007		-59084	-0.019064	0.0313227		-59084	-0.0047625	0.0486869		-59084	-0.0320586	0.0406806
-59083	-0.101158	0.0797024		-59083	-0.0190649	0.0313214		-59083	-0.00476359	0.0486869		-59083	-0.0320566	0.0406836
-59082	-0.101156	0.0797041		-59082	-0.0190659	0.03132		-59082	-0.00476467	0.0486869		-59082	-0.0320545	0.0406865
-59081	-0.101153	0.0797059		-59081	-0.0190669	0.0313187		-59081	-0.00476576	0.0486868		-59081	-0.0320525	0.0406895
-59080	-0.10115	0.0797076		-59080	-0.0190679	0.0313174		-59080	-0.00476684	0.0486868		-59080	-0.0320505	0.0406924
-59079	-0.101147	0.0797093		-59079	-0.0190689	0.031316		-59079	-0.00476792	0.0486868		-59079	-0.0320485	0.0406954
-59078	-0.101144	0.079711		-59078	-0.0190699	0.0313147		-59078	-0.00476901	0.0486868		-59078	-0.0320465	0.0406983
-59077	-0.101141	0.0797128		-59077	-0.0190709	0.0313133		-59077	-0.00477009	0.0486867		-59077	-0.0320445	0.0407013
-59076	-0.101138	0.0797145		-59076	-0.0190719	0.031312		-59076	-0.00477117	0.0486867		-59076	-0.0320424	0.0407042
-59075	-0.101135	0.0797162		-59075	-0.0190729	0.0313106		-59075	-0.00477225	0.0486867		-59075	-0.0320404	0.0407072
-59074	-0.101132	0.079718		-59074	-0.0190739	0.0313093		-59074	-0.00477332	0.0486866		-59074	-0.0320384	0.0407101
-59073	-0.101129	0.0797197		-59073	-0.0190749	0.0313079		-59073	-0.0047744	0.0486866		-59073	-0.0320363	0.040713
-59072	-0.101127	0.0797215		-59072	-0.019076	0.0313066		-59072	-0.00477548	0.0486866		-59072	-0.0320343	0.040716
-59071	-0.101124	0.0797232		-59071	-0.019077	0.0313052		-59071	-0.00477656	0.0486865		-59071	-0.0320323	0.0407189
-59070	-0.101121	0.079725		-59070	-0.019078	0.0313039		-59070	-0.00477763	0.0486865		-59070	-0.0320302	0.0407219
-59069	-0.101118	0.0797267		-59069	-0.0190791	0.0313025		-59069	-0.00477871	0.0486864		-59069	-0.0320282	0.0407248
-59068	-0.101115	0.0797285		-59068	-0.0190801	0.0313012		-59068	-0.00477978	0.0486864		-59068	-0.0320261	0.0407277
-59067	-0.101112	0.0797302		-59067	-0.0190812	0.0312998		-59067	-0.00478085	0.0486863		-59067	-0.0320241	0.0407306
-59066	-0.101109	0.079732		-59066	-0.0190822	0.0312984		-59066	-0.00478193	0.0486862		-59066	-0.0320221	0.0407336
-59065	-0.101106	0.0797338		-59065	-0.0190833	0.0312971		-59065	-0.004783	0.0486862		-59065	-0.03202	0.0407365
-59064	-0.101103	0.0797355		-59064	-0.0190844	0.0312957		-59064	-0.00478407	0.0486861		-59064	-0.0320179	0.0407394
-59063	-0.101101	0.0797373		-59063	-0.0190855	0.0312944		-59063	-0.00478514	0.0486861		-59063	-0.0320159	0.0407423
-59062	-0.101098	0.0797391		-59062	-0.0190865	0.031293		-59062	-0.00478621	0.048686		-59062	-0.0320138	0.0407453
-59061	-0.101095	0.0797408		-59061	-0.0190876	0.0312916		-59061	-0.00478728	0.0486859		-59061	-0.0320118	0.0407482
-59060	-0.101092	0.0797426		-59060	-0.0190887	0.0312903		-59060	-0.00478835	0.0486858		-59060	-0.0320097	0.0407511
-59059	-0.101089	0.0797444		-59059	-0.0190898	0.0312889		-59059	-0.00478941	0.0486858		-59059	-0.0320076	0.040754
-59058	-0.101086	0.0797462		-59058	-0.0190909	0.0312875		-59058	-0.00479048	0.0486857		-59058	-0.0320056	0.0407569
-59057	-0.101083	0.079748		-59057	-0.019092	0.0312861		-59057	-0.00479155	0.0486856		-59057	-0.0320035	0.0407598
-59056	-0.10108	0.0797498		-59056	-0.0190931	0.0312848		-59056	-0.00479261	0.0486855		-59056	-0.0320014	0.0407627
-59055	-0.101078	0.0797515		-59055	-0.0190942	0.0312834		-59055	-0.00479368	0.0486854		-59055	-0.0319994	0.0407656
-59054	-0.101075	0.0797533		-59054	-0.0190954	0.031282		-59054	-0.00479474	0.0486853		-59054	-0.0319973	0.0407686
-59053	-0.101072	0.0797551		-59053	-0.0190965	0.0312807		-59053	-0.0047958	0.0486853		-59053	-0.0319952	0.0407715
-59052	-0.101069	0.0797569		-59052	-0.0190976	0.0312793		-59052	-0.00479686	0.0486852		-59052	-0.0319931	0.0407744
-59051	-0.101066	0.0797587		-59051	-0.0190988	0.0312779		-59051	-0.00479793	0.0486851		-59051	-0.0319911	0.0407773
-59050	-0.101063	0.0797605		-59050	-0.0190999	0.0312765		-59050	-0.00479899	0.048685		-59050	-0.031989	0.0407802
-59049	-0.10106	0.0797623		-59049	-0.0191011	0.0312751		-59049	-0.00480005	0.0486849		-59049	-0.0319869	0.0407831
-59048	-0.101058	0.0797642		-59048	-0.0191022	0.0312738		-59048	-0.00480111	0.0486848		-59048	-0.0319848	0.0407859
-59047	-0.101055	0.079766		-59047	-0.0191034	0.0312724		-59047	-0.00480217	0.0486847		-59047	-0.0319827	0.0407888
-59046	-0.101052	0.0797678		-59046	-0.0191045	0.031271		-59046	-0.00480322	0.0486846		-59046	-0.0319806	0.0407917
-59045	-0.101049	0.0797696		-59045	-0.0191057	0.0312696		-59045	-0.00480428	0.0486844		-59045	-0.0319785	0.0407946
-59044	-0.101046	0.0797714		-59044	-0.0191069	0.0312682		-59044	-0.00480534	0.0486843		-59044	-0.0319764	0.0407975
-59043	-0.101043	0.0797732		-59043	-0.0191081	0.0312668		-59043	-0.00480639	0.0486842		-59043	-0.0319743	0.0408004
-59042	-0.10104	0.0797751		-59042	-0.0191093	0.0312655		-59042	-0.00480745	0.0486841		-59042	-0.0319722	0.0408033
-59041	-0.101038	0.0797769		-59041	-0.0191104	0.0312641		-59041	-0.0048085	0.048684		-59041	-0.0319701	0.0408062
-59040	-0.101035	0.0797787		-59040	-0.0191116	0.0312627		-59040	-0.00480956	0.0486839		-59040	-0.031968	0.040809
-59039	-0.101032	0.0797806		-59039	-0.0191128	0.0312613		-59039	-0.00481061	0.0486837		-59039	-0.0319659	0.0408119
-59038	-0.101029	0.0797824		-59038	-0.019114	0.0312599		-59038	-0.00481166	0.0486836		-59038	-0.0319638	0.0408148
[truncated: 120,073 more rows]

## Sheet: Figure S2b
wake vs Delta power				wake vs Theta power				wake vs Beta power				wake vs Sigma power
Time (ms)	mean	SD		Time (ms)	mean	SD		Time (ms)	mean	SD		Time (ms)	mean	SD
-61035	-0.0609139	0.0325607		-61035	-0.00238456	0.0653137		-61035	0.00516735	0.07144		-61035	-0.00168373	0.0604641
-61034	-0.0609113	0.0325644		-61034	-0.00218049	0.0657289		-61034	0.00516564	0.0714422		-61034	-0.00168693	0.0604661
-61033	-0.0609088	0.032568		-61033	-0.00217642	0.0657291		-61033	0.00516392	0.0714445		-61033	-0.00169012	0.0604681
-61032	-0.0609063	0.0325717		-61032	-0.00217236	0.0657292		-61032	0.00516221	0.0714468		-61032	-0.00169332	0.0604702
-61031	-0.0609037	0.0325753		-61031	-0.00216829	0.0657294		-61031	0.00516049	0.0714491		-61031	-0.00169652	0.0604722
-61030	-0.0609012	0.032579		-61030	-0.00216423	0.0657295		-61030	0.00515877	0.0714513		-61030	-0.00169972	0.0604743
-61029	-0.0608986	0.0325827		-61029	-0.00216017	0.0657297		-61029	0.00515705	0.0714536		-61029	-0.00170292	0.0604763
-61028	-0.0608961	0.0325863		-61028	-0.0022514	0.0655321		-61028	0.00515533	0.0714559		-61028	-0.00170612	0.0604784
-61027	-0.0608936	0.03259		-61027	-0.00224657	0.0655338		-61027	0.00515361	0.0714582		-61027	-0.00170933	0.0604804
-61026	-0.060891	0.0325936		-61026	-0.00224173	0.0655356		-61026	0.00515189	0.0714605		-61026	-0.00171253	0.0604825
-61025	-0.0608885	0.0325973		-61025	-0.0022369	0.0655374		-61025	0.00515016	0.0714627		-61025	-0.00171574	0.0604845
-61024	-0.0608859	0.032601		-61024	-0.00223206	0.0655392		-61024	0.00514843	0.071465		-61024	-0.00171894	0.0604866
-61023	-0.0608834	0.0326047		-61023	-0.00222723	0.065541		-61023	0.0051467	0.0714673		-61023	-0.00172215	0.0604886
-61022	-0.0608809	0.0326083		-61022	-0.00222239	0.0655427		-61022	0.00514497	0.0714696		-61022	-0.00172536	0.0604907
-61021	-0.0608783	0.032612		-61021	-0.00221756	0.0655445		-61021	0.00514324	0.0714719		-61021	-0.00172857	0.0604928
-61020	-0.0608758	0.0326157		-61020	-0.00221272	0.0655463		-61020	0.00514151	0.0714742		-61020	-0.00173178	0.0604948
-61019	-0.0608733	0.0326194		-61019	-0.00220789	0.0655481		-61019	0.00513977	0.0714764		-61019	-0.00173499	0.0604969
-61018	-0.0608707	0.032623		-61018	-0.00220306	0.0655499		-61018	0.00513804	0.0714787		-61018	-0.0017382	0.060499
-61017	-0.0608682	0.0326267		-61017	-0.00219823	0.0655517		-61017	0.0051363	0.071481		-61017	-0.00174142	0.060501
-61016	-0.0608656	0.0326304		-61016	-0.00219339	0.0655535		-61016	0.00513456	0.0714833		-61016	-0.00174463	0.0605031
-61015	-0.0608631	0.0326341		-61015	-0.00218856	0.0655553		-61015	0.00513282	0.0714856		-61015	-0.00174785	0.0605052
-61014	-0.0608606	0.0326378		-61014	-0.00218373	0.0655571		-61014	0.00513108	0.0714879		-61014	-0.00175106	0.0605073
-61013	-0.060858	0.0326415		-61013	-0.0021789	0.0655589		-61013	0.00512934	0.0714902		-61013	-0.00175428	0.0605094
-61012	-0.0608555	0.0326452		-61012	-0.00217407	0.0655607		-61012	0.00512759	0.0714925		-61012	-0.0017575	0.0605114
-61011	-0.060853	0.0326489		-61011	-0.00216924	0.0655626		-61011	0.00512585	0.0714948		-61011	-0.00176071	0.0605135
-61010	-0.0608504	0.0326526		-61010	-0.00216441	0.0655644		-61010	0.0051241	0.0714971		-61010	-0.00176393	0.0605156
-61009	-0.0608479	0.0326563		-61009	-0.00215958	0.0655662		-61009	0.00512235	0.0714993		-61009	-0.00176715	0.0605177
-61008	-0.0608454	0.03266		-61008	-0.00215475	0.065568		-61008	0.0051206	0.0715016		-61008	-0.00177038	0.0605198
-61007	-0.0608428	0.0326637		-61007	-0.00214992	0.0655698		-61007	0.00511885	0.0715039		-61007	-0.0017736	0.0605219
-61006	-0.0608403	0.0326674		-61006	-0.00214509	0.0655717		-61006	0.0051171	0.0715062		-61006	-0.00177682	0.060524
-61005	-0.0608378	0.0326711		-61005	-0.00214026	0.0655735		-61005	0.00511534	0.0715085		-61005	-0.00178004	0.0605261
-61004	-0.0608352	0.0326748		-61004	-0.00213543	0.0655753		-61004	0.00511359	0.0715108		-61004	-0.00178327	0.0605282
-61003	-0.0608327	0.0326785		-61003	-0.00213061	0.0655772		-61003	0.00511183	0.0715131		-61003	-0.0017865	0.0605303
-61002	-0.0608302	0.0326822		-61002	-0.00212578	0.065579		-61002	0.00511007	0.0715154		-61002	-0.00178972	0.0605324
-61001	-0.0608277	0.032686		-61001	-0.00212095	0.0655808		-61001	0.00510831	0.0715177		-61001	-0.00179295	0.0605345
-61000	-0.0608251	0.0326897		-61000	-0.00211613	0.0655827		-61000	0.00510655	0.0715201		-61000	-0.00179618	0.0605367
-60999	-0.0608226	0.0326934		-60999	-0.0021113	0.0655845		-60999	0.00510479	0.0715224		-60999	-0.00179941	0.0605388
-60998	-0.0608201	0.0326971		-60998	-0.00210647	0.0655864		-60998	0.00510302	0.0715247		-60998	-0.00180264	0.0605409
-60997	-0.0608175	0.0327008		-60997	-0.00210165	0.0655882		-60997	0.00510126	0.071527		-60997	-0.00180587	0.060543
-60996	-0.060815	0.0327046		-60996	-0.00209682	0.0655901		-60996	0.00509949	0.0715293		-60996	-0.0018091	0.0605451
-60995	-0.0608125	0.0327083		-60995	-0.002092	0.0655919		-60995	0.00509772	0.0715316		-60995	-0.00181233	0.0605473
-60994	-0.06081	0.032712		-60994	-0.00208717	0.0655938		-60994	0.00509596	0.0715339		-60994	-0.00181557	0.0605494
-60993	-0.0608074	0.0327158		-60993	-0.00208235	0.0655956		-60993	0.00509418	0.0715362		-60993	-0.0018188	0.0605515
-60992	-0.0608049	0.0327195		-60992	-0.00207753	0.0655975		-60992	0.00509241	0.0715385		-60992	-0.00182204	0.0605536
-60991	-0.0608024	0.0327232		-60991	-0.0020727	0.0655994		-60991	0.00509064	0.0715408		-60991	-0.00182527	0.0605558
-60990	-0.0607999	0.032727		-60990	-0.00206788	0.0656012		-60990	0.00508886	0.0715432		-60990	-0.00182851	0.0605579
-60989	-0.0607973	0.0327307		-60989	-0.00206306	0.0656031		-60989	0.00508709	0.0715455		-60989	-0.00183175	0.0605601
-60988	-0.0607948	0.0327345		-60988	-0.00205824	0.065605		-60988	0.00508531	0.0715478		-60988	-0.00183499	0.0605622
-60987	-0.0607923	0.0327382		-60987	-0.00205341	0.0656068		-60987	0.00508353	0.0715501		-60987	-0.00183823	0.0605643
-60986	-0.0607898	0.032742		-60986	-0.00204859	0.0656087		-60986	0.00508175	0.0715524		-60986	-0.00184147	0.0605665
-60985	-0.0607872	0.0327457		-60985	-0.00204377	0.0656106		-60985	0.00507997	0.0715547		-60985	-0.00184471	0.0605686
-60984	-0.0607847	0.0327495		-60984	-0.00203895	0.0656125		-60984	0.00507819	0.0715571		-60984	-0.00184795	0.0605708
-60983	-0.0607822	0.0327532		-60983	-0.00203413	0.0656144		-60983	0.0050764	0.0715594		-60983	-0.00185119	0.0605729
-60982	-0.0607797	0.032757		-60982	-0.00202931	0.0656162		-60982	0.00507462	0.0715617		-60982	-0.00185444	0.0605751
-60981	-0.0607771	0.0327607		-60981	-0.00202449	0.0656181		-60981	0.00507283	0.071564		-60981	-0.00185768	0.0605773
-60980	-0.0607746	0.0327645		-60980	-0.00201967	0.06562		-60980	0.00507104	0.0715664		-60980	-0.00186093	0.0605794
-60979	-0.0607721	0.0327682		-60979	-0.00201485	0.0656219		-60979	0.00506925	0.0715687		-60979	-0.00186417	0.0605816
-60978	-0.0607696	0.032772		-60978	-0.00201004	0.0656238		-60978	0.00506746	0.071571		-60978	-0.00186742	0.0605837
-60977	-0.0607671	0.0327758		-60977	-0.00200522	0.0656257		-60977	0.00506567	0.0715734		-60977	-0.00187067	0.0605859
-60976	-0.0607645	0.0327795		-60976	-0.0020004	0.0656276		-60976	0.00506387	0.0715757		-60976	-0.00187392	0.0605881
-60975	-0.060762	0.0327833		-60975	-0.00199558	0.0656295		-60975	0.00506208	0.071578		-60975	-0.00187717	0.0605903
-60974	-0.0607595	0.0327871		-60974	-0.00199077	0.0656314		-60974	0.00506028	0.0715803		-60974	-0.00188042	0.0605924
-60973	-0.060757	0.0327908		-60973	-0.00198595	0.0656333		-60973	0.00505848	0.0715827		-60973	-0.00188367	0.0605946
-60972	-0.0607545	0.0327946		-60972	-0.00198113	0.0656352		-60972	0.00505668	0.071585		-60972	-0.00188692	0.0605968
-60971	-0.060752	0.0327984		-60971	-0.00197632	0.0656371		-60971	0.00505488	0.0715873		-60971	-0.00189017	0.060599
-60970	-0.0607494	0.0328022		-60970	-0.0019715	0.0656391		-60970	0.00505308	0.0715897		-60970	-0.00189342	0.0606012
-60969	-0.0607469	0.032806		-60969	-0.00196669	0.065641		-60969	0.00505128	0.071592		-60969	-0.00189668	0.0606033
-60968	-0.0607444	0.0328097		-60968	-0.00196187	0.0656429		-60968	0.00504948	0.0715944		-60968	-0.00189993	0.0606055
-60967	-0.0607419	0.0328135		-60967	-0.00195706	0.0656448		-60967	0.00504767	0.0715967		-60967	-0.00190319	0.0606077
-60966	-0.0607394	0.0328173		-60966	-0.00195225	0.0656467		-60966	0.00504586	0.071599		-60966	-0.00190645	0.0606099
-60965	-0.0607369	0.0328211		-60965	-0.00194743	0.0656487		-60965	0.00504405	0.0716014		-60965	-0.0019097	0.0606121
-60964	-0.0607343	0.0328249		-60964	-0.00194262	0.0656506		-60964	0.00504224	0.0716037		-60964	-0.00191296	0.0606143
-60963	-0.0607318	0.0328287		-60963	-0.00193781	0.0656525		-60963	0.00504043	0.0716061		-60963	-0.00191622	0.0606165
-60962	-0.0607293	0.0328325		-60962	-0.00193299	0.0656545		-60962	0.00503862	0.0716084		-60962	-0.00191948	0.0606187
-60961	-0.0607268	0.0328363		-60961	-0.00192818	0.0656564		-60961	0.00503681	0.0716108		-60961	-0.00192274	0.0606209
-60960	-0.0607243	0.0328401		-60960	-0.00192337	0.0656583		-60960	0.00503499	0.0716131		-60960	-0.001926	0.0606231
-60959	-0.0607218	0.0328439		-60959	-0.00191856	0.0656603		-60959	0.00503318	0.0716154		-60959	-0.00192926	0.0606254
-60958	-0.0607193	0.0328477		-60958	-0.00191375	0.0656622		-60958	0.00503136	0.0716178		-60958	-0.00193252	0.0606276
-60957	-0.0607168	0.0328515		-60957	-0.00190894	0.0656642		-60957	0.00502954	0.0716201		-60957	-0.00193579	0.0606298
-60956	-0.0607143	0.0328553		-60956	-0.00190413	0.0656661		-60956	0.00502772	0.0716225		-60956	-0.00193905	0.060632
-60955	-0.0607117	0.0328591		-60955	-0.00189932	0.0656681		-60955	0.00502589	0.0716248		-60955	-0.00194231	0.0606342
-60954	-0.0607092	0.0328629		-60954	-0.00189451	0.06567		-60954	0.00502407	0.0716272		-60954	-0.00194558	0.0606364
-60953	-0.0607067	0.0328667		-60953	-0.00188971	0.065672		-60953	0.00502224	0.0716295		-60953	-0.00194885	0.0606387
-60952	-0.0607042	0.0328705		-60952	-0.0018849	0.0656739		-60952	0.00502042	0.0716319		-60952	-0.00195211	0.0606409
-60951	-0.0607017	0.0328743		-60951	-0.00188009	0.0656759		-60951	0.00501859	0.0716342		-60951	-0.00195538	0.0606431
-60950	-0.0606992	0.0328781		-60950	-0.00187529	0.0656779		-60950	0.00501676	0.0716366		-60950	-0.00195865	0.0606454
-60949	-0.0606967	0.032882		-60949	-0.00187048	0.0656798		-60949	0.00501493	0.071639		-60949	-0.00196192	0.0606476
-60948	-0.0606942	0.0328858		-60948	-0.00186567	0.0656818		-60948	0.0050131	0.0716413		-60948	-0.00196519	0.0606498
-60947	-0.0606917	0.0328896		-60947	-0.00186087	0.0656838		-60947	0.00501126	0.0716437		-60947	-0.00196846	0.0606521
-60946	-0.0606892	0.0328934		-60946	-0.00185606	0.0656858		-60946	0.00500943	0.071646		-60946	-0.00197173	0.0606543
-60945	-0.0606867	0.0328973		-60945	-0.00185126	0.0656877		-60945	0.00500759	0.0716484		-60945	-0.001975	0.0606566
-60944	-0.0606842	0.0329011		-60944	-0.00184646	0.0656897		-60944	0.00500575	0.0716507		-60944	-0.00197827	0.0606588
-60943	-0.0606817	0.0329049		-60943	-0.00184165	0.0656917		-60943	0.00500391	0.0716531		-60943	-0.00198155	0.0606611
-60942	-0.0606792	0.0329088		-60942	-0.00183685	0.0656937		-60942	0.00500207	0.0716554		-60942	-0.00198482	0.0606633
-60941	-0.0606767	0.0329126		-60941	-0.00183205	0.0656956		-60941	0.00500023	0.0716578		-60941	-0.0019881	0.0606656
-60940	-0.0606742	0.0329164		-60940	-0.00182725	0.0656976		-60940	0.00499838	0.0716602		-60940	-0.00199137	0.0606678
-60939	-0.0606717	0.0329203		-60939	-0.00182245	0.0656996		-60939	0.00499654	0.0716625		-60939	-0.00199465	0.0606701
-60938	-0.0606692	0.0329241		-60938	-0.00181765	0.0657016		-60938	0.00499469	0.0716649		-60938	-0.00199792	0.0606724
-60937	-0.0606666	0.0329279		-60937	-0.00181285	0.0657036		-60937	0.00499284	0.0716672		-60937	-0.0020012	0.0606746
-60936	-0.0606641	0.0329318		-60936	-0.00180805	0.0657056		-60936	0.00499099	0.0716696		-60936	-0.00200448	0.0606769
-60935	-0.0606616	0.0329356		-60935	-0.00180325	0.0657076		-60935	0.00498914	0.071672		-60935	-0.00200776	0.0606792
-60934	-0.0606591	0.0329395		-60934	-0.00179845	0.0657096		-60934	0.00498729	0.0716743		-60934	-0.00201104	0.0606814
-60933	-0.0606566	0.0329433		-60933	-0.00179365	0.0657116		-60933	0.00498543	0.0716767		-60933	-0.00201432	0.0606837
-60932	-0.0606541	0.0329472		-60932	-0.00178885	0.0657136		-60932	0.00498358	0.0716791		-60932	-0.0020176	0.060686
-60931	-0.0606517	0.032951		-60931	-0.00178406	0.0657156		-60931	0.00498172	0.0716814		-60931	-0.00202088	0.0606883
-60930	-0.0606492	0.0329549		-60930	-0.00177926	0.0657176		-60930	0.00497986	0.0716838		-60930	-0.00202417	0.0606905
-60929	-0.0606467	0.0329587		-60929	-0.00177446	0.0657196		-60929	0.004978	0.0716862		-60929	-0.00202745	0.0606928
-60928	-0.0606442	0.0329626		-60928	-0.00176967	0.0657217		-60928	0.00497614	0.0716885		-60928	-0.00203073	0.0606951
-60927	-0.0606417	0.0329665		-60927	-0.00176487	0.0657237		-60927	0.00497428	0.0716909		-60927	-0.00203402	0.0606974
-60926	-0.0606392	0.0329703		-60926	-0.00176008	0.0657257		-60926	0.00497241	0.0716933		-60926	-0.0020373	0.0606997
-60925	-0.0606367	0.0329742		-60925	-0.00175528	0.0657277		-60925	0.00497055	0.0716956		-60925	-0.00204059	0.060702
-60924	-0.0606342	0.0329781		-60924	-0.00175049	0.0657297		-60924	0.00496868	0.071698		-60924	-0.00204388	0.0607043
-60923	-0.0606317	0.0329819		-60923	-0.00174569	0.0657318		-60923	0.00496681	0.0717004		-60923	-0.00204716	0.0607066
-60922	-0.0606292	0.0329858		-60922	-0.0017409	0.0657338		-60922	0.00496494	0.0717027		-60922	-0.00205045	0.0607089
-60921	-0.0606267	0.0329897		-60921	-0.00173611	0.0657358		-60921	0.00496307	0.0717051		-60921	-0.00205374	0.0607112
-60920	-0.0606242	0.0329935		-60920	-0.00173131	0.0657379		-60920	0.0049612	0.0717075		-60920	-0.00205703	0.0607135
-60919	-0.0606217	0.0329974		-60919	-0.00172652	0.0657399		-60919	0.00495932	0.0717099		-60919	-0.00206032	0.0607158
-60918	-0.0606192	0.0330013		-60918	-0.00172173	0.0657419		-60918	0.00495745	0.0717122		-60918	-0.00206361	0.0607181
-60917	-0.0606167	0.0330052		-60917	-0.00171694	0.065744		-60917	0.00495557	0.0717146		-60917	-0.0020669	0.0607204
-60916	-0.0606142	0.033009		-60916	-0.00171215	0.065746		-60916	0.00495369	0.071717		-60916	-0.00207019	0.0607227
-60915	-0.0606117	0.0330129		-60915	-0.00170736	0.0657481		-60915	0.00495181	0.0717194		-60915	-0.00207349	0.060725
-60914	-0.0606092	0.0330168		-60914	-0.00170257	0.0657501		-60914	0.00494993	0.0717217		-60914	-0.00207678	0.0607274
-60913	-0.0606068	0.0330207		-60913	-0.00169778	0.0657522		-60913	0.00494805	0.0717241		-60913	-0.00208007	0.0607297
-60912	-0.0606043	0.0330246		-60912	-0.00169299	0.0657542		-60912	0.00494616	0.0717265		-60912	-0.00208337	0.060732
-60911	-0.0606018	0.0330285		-60911	-0.0016882	0.0657563		-60911	0.00494428	0.0717289		-60911	-0.00208666	0.0607343
-60910	-0.0605993	0.0330324		-60910	-0.00168341	0.0657583		-60910	0.00494239	0.0717312		-60910	-0.00208996	0.0607367
-60909	-0.0605968	0.0330363		-60909	-0.00167863	0.0657604		-60909	0.0049405	0.0717336		-60909	-0.00209326	0.060739
-60908	-0.0605943	0.0330402		-60908	-0.00167384	0.0657624		-60908	0.00493861	0.071736		-60908	-0.00209655	0.0607413
-60907	-0.0605918	0.033044		-60907	-0.00166905	0.0657645		-60907	0.00493672	0.0717384		-60907	-0.00209985	0.0607437
-60906	-0.0605893	0.0330479		-60906	-0.00166427	0.0657666		-60906	0.00493483	0.0717408		-60906	-0.00210315	0.060746
-60905	-0.0605869	0.0330518		-60905	-0.00165948	0.0657686		-60905	0.00493294	0.0717431		-60905	-0.00210645	0.0607484
-60904	-0.0605844	0.0330557		-60904	-0.00165469	0.0657707		-60904	0.00493104	0.0717455		-60904	-0.00210975	0.0607507
-60903	-0.0605819	0.0330596		-60903	-0.00164991	0.0657728		-60903	0.00492914	0.0717479		-60903	-0.00211305	0.060753
-60902	-0.0605794	0.0330635		-60902	-0.00164512	0.0657748		-60902	0.00492725	0.0717503		-60902	-0.00211635	0.0607554
-60901	-0.0605769	0.0330674		-60901	-0.00164034	0.0657769		-60901	0.00492535	0.0717527		-60901	-0.00211965	0.0607577
-60900	-0.0605745	0.0330714		-60900	-0.00163555	0.065779		-60900	0.00492345	0.0717551		-60900	-0.00212295	0.0607601
-60899	-0.060572	0.0330753		-60899	-0.00163077	0.0657811		-60899	0.00492154	0.0717574		-60899	-0.00212625	0.0607625
-60898	-0.0605695	0.0330792		-60898	-0.00162598	0.0657832		-60898	0.00491964	0.0717598		-60898	-0.00212955	0.0607648
-60897	-0.060567	0.0330831		-60897	-0.0016212	0.0657853		-60897	0.00491774	0.0717622		-60897	-0.00213286	0.0607672
-60896	-0.0605645	0.033087		-60896	-0.00161642	0.0657874		-60896	0.00491583	0.0717646		-60896	-0.00213616	0.0607696
-60895	-0.0605621	0.0330909		-60895	-0.00161163	0.0657894		-60895	0.00491392	0.071767		-60895	-0.00213946	0.0607719
-60894	-0.0605596	0.0330948		-60894	-0.00160685	0.0657915		-60894	0.00491201	0.0717694		-60894	-0.00214277	0.0607743
-60893	-0.0605571	0.0330987		-60893	-0.00160207	0.0657936		-60893	0.0049101	0.0717718		-60893	-0.00214607	0.0607767
-60892	-0.0605546	0.0331026		-60892	-0.00159728	0.0657957		-60892	0.00490819	0.0717742		-60892	-0.00214938	0.060779
-60891	-0.0605522	0.0331065		-60891	-0.0015925	0.0657978		-60891	0.00490628	0.0717765		-60891	-0.00215268	0.0607814
-60890	-0.0605497	0.0331105		-60890	-0.00158772	0.0658		-60890	0.00490437	0.0717789		-60890	-0.00215599	0.0607838
-60889	-0.0605472	0.0331144		-60889	-0.00158294	0.0658021		-60889	0.00490245	0.0717813		-60889	-0.00215929	0.0607862
-60888	-0.0605448	0.0331183		-60888	-0.00157816	0.0658042		-60888	0.00490054	0.0717837		-60888	-0.0021626	0.0607886
-60887	-0.0605423	0.0331222		-60887	-0.00157337	0.0658063		-60887	0.00489862	0.0717861		-60887	-0.00216591	0.060791
-60886	-0.0605398	0.0331261		-60886	-0.00156859	0.0658084		-60886	0.0048967	0.0717885		-60886	-0.00216922	0.0607934
-60885	-0.0605374	0.0331301		-60885	-0.00156381	0.0658105		-60885	0.00489478	0.0717909		-60885	-0.00217252	0.0607958
-60884	-0.0605349	0.033134		-60884	-0.00155903	0.0658126		-60884	0.00489286	0.0717933		-60884	-0.00217583	0.0607981
-60883	-0.0605324	0.0331379		-60883	-0.00155425	0.0658148		-60883	0.00489094	0.0717957		-60883	-0.00217914	0.0608006
-60882	-0.06053	0.0331418		-60882	-0.00154947	0.0658169		-60882	0.00488901	0.0717981		-60882	-0.00218245	0.060803
-60881	-0.0605275	0.0331458		-60881	-0.00154469	0.065819		-60881	0.00488709	0.0718005		-60881	-0.00218576	0.0608054
-60880	-0.060525	0.0331497		-60880	-0.00153991	0.0658212		-60880	0.00488516	0.0718029		-60880	-0.00218907	0.0608078
-60879	-0.0605226	0.0331536		-60879	-0.00153513	0.0658233		-60879	0.00488323	0.0718053		-60879	-0.00219238	0.0608102
-60878	-0.0605201	0.0331575		-60878	-0.00153035	0.0658254		-60878	0.00488131	0.0718077		-60878	-0.00219569	0.0608126
-60877	-0.0605177	0.0331615		-60877	-0.00152557	0.0658276		-60877	0.00487938	0.0718101		-60877	-0.002199	0.060815
-60876	-0.0605152	0.0331654		-60876	-0.00152079	0.0658297		-60876	0.00487745	0.0718125		-60876	-0.00220232	0.0608174
-60875	-0.0605127	0.0331693		-60875	-0.00151601	0.0658319		-60875	0.00487552	0.0718149		-60875	-0.00220563	0.0608199
-60874	-0.0605103	0.0331733		-60874	-0.00151123	0.065834		-60874	0.00487358	0.0718173		-60874	-0.00220894	0.0608223
-60873	-0.0605078	0.0331772		-60873	-0.00150645	0.0658362		-60873	0.00487165	0.0718197		-60873	-0.00221225	0.0608247
-60872	-0.0605054	0.0331811		-60872	-0.00150167	0.0658383		-60872	0.00486971	0.0718221		-60872	-0.00221557	0.0608271
-60871	-0.0605029	0.0331851		-60871	-0.00149689	0.0658405		-60871	0.00486778	0.0718245		-60871	-0.00221888	0.0608296
-60870	-0.0605005	0.033189		-60870	-0.00149211	0.0658426		-60870	0.00486584	0.0718269		-60870	-0.00222219	0.060832
-60869	-0.060498	0.033193		-60869	-0.00148734	0.0658448		-60869	0.0048639	0.0718293		-60869	-0.00222551	0.0608344
-60868	-0.0604956	0.0331969		-60868	-0.00148256	0.065847		-60868	0.00486197	0.0718317		-60868	-0.00222882	0.0608369
-60867	-0.0604931	0.0332008		-60867	-0.00147778	0.0658491		-60867	0.00486003	0.0718341		-60867	-0.00223214	0.0608393
-60866	-0.0604907	0.0332048		-60866	-0.001473	0.0658513		-60866	0.00485809	0.0718365		-60866	-0.00223545	0.0608418
-60865	-0.0604882	0.0332087		-60865	-0.00146822	0.0658535		-60865	0.00485614	0.0718389		-60865	-0.00223877	0.0608442
-60864	-0.0604858	0.0332127		-60864	-0.00146344	0.0658556		-60864	0.0048542	0.0718413		-60864	-0.00224208	0.0608467
-60863	-0.0604833	0.0332166		-60863	-0.00145866	0.0658578		-60863	0.00485226	0.0718437		-60863	-0.0022454	0.0608491
-60862	-0.0604809	0.0332206		-60862	-0.00145388	0.06586		-60862	0.00485031	0.0718461		-60862	-0.00224872	0.0608516
-60861	-0.0604784	0.0332245		-60861	-0.00144911	0.0658622		-60861	0.00484837	0.0718486		-60861	-0.00225203	0.060854
-60860	-0.060476	0.0332285		-60860	-0.00144433	0.0658644		-60860	0.00484642	0.071851		-60860	-0.00225535	0.0608565
-60859	-0.0604735	0.0332324		-60859	-0.00143955	0.0658665		-60859	0.00484447	0.0718534		-60859	-0.00225867	0.060859
-60858	-0.0604711	0.0332364		-60858	-0.00143477	0.0658687		-60858	0.00484252	0.0718558		-60858	-0.00226198	0.0608614
-60857	-0.0604686	0.0332403		-60857	-0.00142999	0.0658709		-60857	0.00484057	0.0718582		-60857	-0.0022653	0.0608639
-60856	-0.0604662	0.0332443		-60856	-0.00142521	0.0658731		-60856	0.00483862	0.0718606		-60856	-0.00226862	0.0608664
-60855	-0.0604638	0.0332482		-60855	-0.00142044	0.0658753		-60855	0.00483667	0.071863		-60855	-0.00227194	0.0608689
-60854	-0.0604613	0.0332522		-60854	-0.00141566	0.0658775		-60854	0.00483472	0.0718654		-60854	-0.00227526	0.0608713
-60853	-0.0604589	0.0332562		-60853	-0.00141088	0.0658797		-60853	0.00483276	0.0718679		-60853	-0.00227858	0.0608738
-60852	-0.0604564	0.0332601		-60852	-0.0014061	0.0658819		-60852	0.00483081	0.0718703		-60852	-0.00228189	0.0608763
-60851	-0.060454	0.0332641		-60851	-0.00140132	0.0658841		-60851	0.00482885	0.0718727		-60851	-0.00228521	0.0608788
-60850	-0.0604516	0.0332681		-60850	-0.00139655	0.0658863		-60850	0.0048269	0.0718751		-60850	-0.00228853	0.0608813
-60849	-0.0604491	0.033272		-60849	-0.00139177	0.0658886		-60849	0.00482494	0.0718775		-60849	-0.00229185	0.0608838
-60848	-0.0604467	0.033276		-60848	-0.00138699	0.0658908		-60848	0.00482298	0.0718799		-60848	-0.00229517	0.0608863
-60847	-0.0604442	0.0332799		-60847	-0.00138221	0.065893		-60847	0.00482102	0.0718824		-60847	-0.00229849	0.0608888
-60846	-0.0604418	0.0332839		-60846	-0.00137743	0.0658952		-60846	0.00481906	0.0718848		-60846	-0.00230181	0.0608913
-60845	-0.0604394	0.0332879		-60845	-0.00137266	0.0658974		-60845	0.0048171	0.0718872		-60845	-0.00230513	0.0608938
-60844	-0.0604369	0.0332919		-60844	-0.00136788	0.0658997		-60844	0.00481513	0.0718896		-60844	-0.00230846	0.0608963
-60843	-0.0604345	0.0332958		-60843	-0.0013631	0.0659019		-60843	0.00481317	0.071892		-60843	-0.00231178	0.0608988
-60842	-0.0604321	0.0332998		-60842	-0.00135833	0.0659041		-60842	0.0048112	0.0718945		-60842	-0.0023151	0.0609013
-60841	-0.0604297	0.0333038		-60841	-0.00135355	0.0659063		-60841	0.00480924	0.0718969		-60841	-0.00231842	0.0609038
-60840	-0.0604272	0.0333077		-60840	-0.00134877	0.0659086		-60840	0.00480727	0.0718993		-60840	-0.00232174	0.0609063
-60839	-0.0604248	0.0333117		-60839	-0.00134399	0.0659108		-60839	0.00480531	0.0719017		-60839	-0.00232507	0.0609089
-60838	-0.0604224	0.0333157		-60838	-0.00133922	0.0659131		-60838	0.00480334	0.0719042		-60838	-0.00232839	0.0609114
-60837	-0.0604199	0.0333197		-60837	-0.00133444	0.0659153		-60837	0.00480137	0.0719066		-60837	-0.00233171	0.0609139
-60836	-0.0604175	0.0333237		-60836	-0.00132966	0.0659175		-60836	0.0047994	0.071909		-60836	-0.00233504	0.0609164
-60835	-0.0604151	0.0333276		-60835	-0.00132489	0.0659198		-60835	0.00479743	0.0719114		-60835	-0.00233836	0.060919
-60834	-0.0604127	0.0333316		-60834	-0.00132011	0.065922		-60834	0.00479545	0.0719139		-60834	-0.00234169	0.0609215
-60833	-0.0604102	0.0333356		-60833	-0.00131533	0.0659243		-60833	0.00479348	0.0719163		-60833	-0.00234501	0.060924
-60832	-0.0604078	0.0333396		-60832	-0.00131056	0.0659266		-60832	0.00479151	0.0719187		-60832	-0.00234833	0.0609266
-60831	-0.0604054	0.0333436		-60831	-0.00130578	0.0659288		-60831	0.00478953	0.0719211		-60831	-0.00235166	0.0609291
-60830	-0.060403	0.0333476		-60830	-0.001301	0.0659311		-60830	0.00478756	0.0719236		-60830	-0.00235498	0.0609317
-60829	-0.0604005	0.0333516		-60829	-0.00129623	0.0659333		-60829	0.00478558	0.071926		-60829	-0.00235831	0.0609342
-60828	-0.0603981	0.0333556		-60828	-0.00129145	0.0659356		-60828	0.00478361	0.0719284		-60828	-0.00236164	0.0609368
-60827	-0.0603957	0.0333596		-60827	-0.00128668	0.0659379		-60827	0.00478163	0.0719309		-60827	-0.00236496	0.0609393
-60826	-0.0603933	0.0333636		-60826	-0.0012819	0.0659401		-60826	0.00477965	0.0719333		-60826	-0.00236829	0.0609419
-60825	-0.0603909	0.0333676		-60825	-0.00127712	0.0659424		-60825	0.00477767	0.0719357		-60825	-0.00237161	0.0609444
-60824	-0.0603884	0.0333716		-60824	-0.00127235	0.0659447		-60824	0.00477569	0.0719382		-60824	-0.00237494	0.060947
-60823	-0.060386	0.0333756		-60823	-0.00126757	0.065947		-60823	0.00477371	0.0719406		-60823	-0.00237827	0.0609496
-60822	-0.0603836	0.0333796		-60822	-0.00126279	0.0659493		-60822	0.00477172	0.071943		-60822	-0.0023816	0.0609521
-60821	-0.0603812	0.0333836		-60821	-0.00125802	0.0659515		-60821	0.00476974	0.0719455		-60821	-0.00238492	0.0609547
-60820	-0.0603788	0.0333876		-60820	-0.00125324	0.0659538		-60820	0.00476776	0.0719479		-60820	-0.00238825	0.0609573
-60819	-0.0603764	0.0333916		-60819	-0.00124847	0.0659561		-60819	0.00476577	0.0719503		-60819	-0.00239158	0.0609599
-60818	-0.0603739	0.0333956		-60818	-0.00124369	0.0659584		-60818	0.00476379	0.0719528		-60818	-0.00239491	0.0609624
-60817	-0.0603715	0.0333996		-60817	-0.00123891	0.0659607		-60817	0.0047618	0.0719552		-60817	-0.00239824	0.060965
-60816	-0.0603691	0.0334036		-60816	-0.00123414	0.065963		-60816	0.00475981	0.0719577		-60816	-0.00240157	0.0609676
-60815	-0.0603667	0.0334076		-60815	-0.00122936	0.0659653		-60815	0.00475783	0.0719601		-60815	-0.00240489	0.0609702
-60814	-0.0603643	0.0334116		-60814	-0.00122459	0.0659676		-60814	0.00475584	0.0719625		-60814	-0.00240822	0.0609728
-60813	-0.0603619	0.0334156		-60813	-0.00121981	0.0659699		-60813	0.00475385	0.071965		-60813	-0.00241155	0.0609754
-60812	-0.0603595	0.0334197		-60812	-0.00121503	0.0659722		-60812	0.00475186	0.0719674		-60812	-0.00241488	0.060978
-60811	-0.0603571	0.0334237		-60811	-0.00121026	0.0659745		-60811	0.00474987	0.0719699		-60811	-0.00241821	0.0609806
-60810	-0.0603546	0.0334277		-60810	-0.00120548	0.0659768		-60810	0.00474787	0.0719723		-60810	-0.00242154	0.0609832
-60809	-0.0603522	0.0334317		-60809	-0.00120071	0.0659792		-60809	0.00474588	0.0719747		-60809	-0.00242487	0.0609858
-60808	-0.0603498	0.0334357		-60808	-0.00119593	0.0659815		-60808	0.00474389	0.0719772		-60808	-0.0024282	0.0609884
-60807	-0.0603474	0.0334398		-60807	-0.00119116	0.0659838		-60807	0.00474189	0.0719796		-60807	-0.00243153	0.060991
-60806	-0.060345	0.0334438		-60806	-0.00118638	0.0659861		-60806	0.0047399	0.0719821		-60806	-0.00243487	0.0609936
-60805	-0.0603426	0.0334478		-60805	-0.00118161	0.0659885		-60805	0.0047379	0.0719845		-60805	-0.0024382	0.0609962
-60804	-0.0603402	0.0334518		-60804	-0.00117683	0.0659908		-60804	0.00473591	0.071987		-60804	-0.00244153	0.0609988
-60803	-0.0603378	0.0334559		-60803	-0.00117205	0.0659931		-60803	0.00473391	0.0719894		-60803	-0.00244486	0.0610015
-60802	-0.0603354	0.0334599		-60802	-0.00116728	0.0659954		-60802	0.00473191	0.0719919		-60802	-0.00244819	0.0610041
-60801	-0.060333	0.0334639		-60801	-0.0011625	0.0659978		-60801	0.00472991	0.0719943		-60801	-0.00245152	0.0610067
-60800	-0.0603306	0.033468		-60800	-0.00115773	0.0660001		-60800	0.00472791	0.0719968		-60800	-0.00245485	0.0610093
-60799	-0.0603282	0.033472		-60799	-0.00115295	0.0660025		-60799	0.00472591	0.0719992		-60799	-0.00245819	0.061012
-60798	-0.0603258	0.033476		-60798	-0.00114818	0.0660048		-60798	0.00472391	0.0720017		-60798	-0.00246152	0.0610146
-60797	-0.0603234	0.0334801		-60797	-0.0011434	0.0660072		-60797	0.00472191	0.0720041		-60797	-0.00246485	0.0610173
-60796	-0.060321	0.0334841		-60796	-0.00113863	0.0660095		-60796	0.00471991	0.0720066		-60796	-0.00246818	0.0610199
-60795	-0.0603186	0.0334882		-60795	-0.00113385	0.0660119		-60795	0.0047179	0.072009		-60795	-0.00247152	0.0610225
-60794	-0.0603162	0.0334922		-60794	-0.00112908	0.0660142		-60794	0.0047159	0.0720115		-60794	-0.00247485	0.0610252
-60793	-0.0603138	0.0334963		-60793	-0.0011243	0.0660166		-60793	0.00471389	0.0720139		-60793	-0.00247818	0.0610278
-60792	-0.0603114	0.0335003		-60792	-0.00111953	0.0660189		-60792	0.00471189	0.0720164		-60792	-0.00248152	0.0610305
-60791	-0.060309	0.0335043		-60791	-0.00111476	0.0660213		-60791	0.00470988	0.0720189		-60791	-0.00248485	0.0610331
-60790	-0.0603066	0.0335084		-60790	-0.00110998	0.0660237		-60790	0.00470787	0.0720213		-60790	-0.00248818	0.0610358
-60789	-0.0603042	0.0335124		-60789	-0.00110521	0.066026		-60789	0.00470587	0.0720238		-60789	-0.00249152	0.0610385
-60788	-0.0603018	0.0335165		-60788	-0.00110043	0.0660284		-60788	0.00470386	0.0720262		-60788	-0.00249485	0.0610411
-60787	-0.0602994	0.0335206		-60787	-0.00109566	0.0660308		-60787	0.00470185	0.0720287		-60787	-0.00249819	0.0610438
-60786	-0.060297	0.0335246		-60786	-0.00109088	0.0660331		-60786	0.00469984	0.0720312		-60786	-0.00250152	0.0610465
-60785	-0.0602946	0.0335287		-60785	-0.00108611	0.0660355		-60785	0.00469783	0.0720336		-60785	-0.00250485	0.0610491
-60784	-0.0602922	0.0335327		-60784	-0.00108133	0.0660379		-60784	0.00469582	0.0720361		-60784	-0.00250819	0.0610518
-60783	-0.0602898	0.0335368		-60783	-0.00107656	0.0660403		-60783	0.00469381	0.0720386		-60783	-0.00251152	0.0610545
-60782	-0.0602875	0.0335408		-60782	-0.00107179	0.0660427		-60782	0.00469179	0.072041		-60782	-0.00251486	0.0610572
-60781	-0.0602851	0.0335449		-60781	-0.00106701	0.0660451		-60781	0.00468978	0.0720435		-60781	-0.00251819	0.0610599
-60780	-0.0602827	0.033549		-60780	-0.00106224	0.0660474		-60780	0.00468776	0.072046		-60780	-0.00252153	0.0610625
-60779	-0.0602803	0.033553		-60779	-0.00105747	0.0660498		-60779	0.00468575	0.0720484		-60779	-0.00252486	0.0610652
-60778	-0.0602779	0.0335571		-60778	-0.00105269	0.0660522		-60778	0.00468373	0.0720509		-60778	-0.0025282	0.0610679
-60777	-0.0602755	0.0335612		-60777	-0.00104792	0.0660546		-60777	0.00468172	0.0720534		-60777	-0.00253153	0.0610706
-60776	-0.0602731	0.0335652		-60776	-0.00104314	0.066057		-60776	0.0046797	0.0720558		-60776	-0.00253487	0.0610733
-60775	-0.0602707	0.0335693		-60775	-0.00103837	0.0660594		-60775	0.00467768	0.0720583		-60775	-0.0025382	0.061076
-60774	-0.0602684	0.0335734		-60774	-0.0010336	0.0660618		-60774	0.00467567	0.0720608		-60774	-0.00254154	0.0610787
-60773	-0.060266	0.0335774		-60773	-0.00102882	0.0660643		-60773	0.00467365	0.0720633		-60773	-0.00254488	0.0610814
-60772	-0.0602636	0.0335815		-60772	-0.00102405	0.0660667		-60772	0.00467163	0.0720657		-60772	-0.00254821	0.0610841
-60771	-0.0602612	0.0335856		-60771	-0.00101928	0.0660691		-60771	0.00466961	0.0720682		-60771	-0.00255155	0.0610869
-60770	-0.0602588	0.0335897		-60770	-0.00101451	0.0660715		-60770	0.00466759	0.0720707		-60770	-0.00255488	0.0610896
-60769	-0.0602564	0.0335938		-60769	-0.00100973	0.0660739		-60769	0.00466556	0.0720732		-60769	-0.00255822	0.0610923
-60768	-0.0602541	0.0335978		-60768	-0.00100496	0.0660763		-60768	0.00466354	0.0720756		-60768	-0.00256156	0.061095
-60767	-0.0602517	0.0336019		-60767	-0.00100019	0.0660788		-60767	0.00466152	0.0720781		-60767	-0.00256489	0.0610977
-60766	-0.0602493	0.033606		-60766	-0.000995415	0.0660812		-60766	0.0046595	0.0720806		-60766	-0.00256823	0.0611005
-60765	-0.0602469	0.0336101		-60765	-0.000990642	0.0660836		-60765	0.00465747	0.0720831		-60765	-0.00257157	0.0611032
-60764	-0.0602445	0.0336142		-60764	-0.00098587	0.066086		-60764	0.00465545	0.0720856		-60764	-0.00257491	0.0611059
-60763	-0.0602422	0.0336183		-60763	-0.000981098	0.0660885		-60763	0.00465342	0.072088		-60763	-0.00257824	0.0611087
-60762	-0.0602398	0.0336224		-60762	-0.000976326	0.0660909		-60762	0.00465139	0.0720905		-60762	-0.00258158	0.0611114
-60761	-0.0602374	0.0336264		-60761	-0.000971554	0.0660934		-60761	0.00464937	0.072093		-60761	-0.00258492	0.0611141
-60760	-0.060235	0.0336305		-60760	-0.000966782	0.0660958		-60760	0.00464734	0.0720955		-60760	-0.00258825	0.0611169
-60759	-0.0602327	0.0336346		-60759	-0.000962011	0.0660982		-60759	0.00464531	0.072098		-60759	-0.00259159	0.0611196
-60758	-0.0602303	0.0336387		-60758	-0.000957239	0.0661007		-60758	0.00464328	0.0721005		-60758	-0.00259493	0.0611224
-60757	-0.0602279	0.0336428		-60757	-0.000952468	0.0661031		-60757	0.00464125	0.072103		-60757	-0.00259827	0.0611251
-60756	-0.0602256	0.0336469		-60756	-0.000947696	0.0661056		-60756	0.00463922	0.0721054		-60756	-0.0026016	0.0611279
-60755	-0.0602232	0.033651		-60755	-0.000942925	0.066108		-60755	0.00463719	0.0721079		-60755	-0.00260494	0.0611306
-60754	-0.0602208	0.0336551		-60754	-0.000938154	0.0661105		-60754	0.00463516	0.0721104		-60754	-0.00260828	0.0611334
-60753	-0.0602184	0.0336592		-60753	-0.000933384	0.066113		-60753	0.00463313	0.0721129		-60753	-0.00261162	0.0611361
-60752	-0.0602161	0.0336633		-60752	-0.000928613	0.0661154		-60752	0.00463109	0.0721154		-60752	-0.00261496	0.0611389
-60751	-0.0602137	0.0336674		-60751	-0.000923842	0.0661179		-60751	0.00462906	0.0721179		-60751	-0.0026183	0.0611417
-60750	-0.0602113	0.0336715		-60750	-0.000919072	0.0661204		-60750	0.00462703	0.0721204		-60750	-0.00262163	0.0611445
-60749	-0.060209	0.0336757		-60749	-0.000914301	0.0661228		-60749	0.00462499	0.0721229		-60749	-0.00262497	0.0611472
-60748	-0.0602066	0.0336798		-60748	-0.000909531	0.0661253		-60748	0.00462295	0.0721254		-60748	-0.00262831	0.06115
-60747	-0.0602042	0.0336839		-60747	-0.000904761	0.0661278		-60747	0.00462092	0.0721279		-60747	-0.00263165	0.0611528
-60746	-0.0602019	0.033688		-60746	-0.000899992	0.0661303		-60746	0.00461888	0.0721304		-60746	-0.00263499	0.0611556
-60745	-0.0601995	0.0336921		-60745	-0.000895222	0.0661327		-60745	0.00461684	0.0721329		-60745	-0.00263833	0.0611583
-60744	-0.0601972	0.0336962		-60744	-0.000890452	0.0661352		-60744	0.00461481	0.0721354		-60744	-0.00264167	0.0611611
-60743	-0.0601948	0.0337003		-60743	-0.000885683	0.0661377		-60743	0.00461277	0.0721379		-60743	-0.00264501	0.0611639
-60742	-0.0601924	0.0337045		-60742	-0.000880913	0.0661402		-60742	0.00461073	0.0721404		-60742	-0.00264835	0.0611667
-60741	-0.0601901	0.0337086		-60741	-0.000876144	0.0661427		-60741	0.00460869	0.0721429		-60741	-0.00265168	0.0611695
-60740	-0.0601877	0.0337127		-60740	-0.000871375	0.0661452		-60740	0.00460665	0.0721454		-60740	-0.00265502	0.0611723
-60739	-0.0601854	0.0337168		-60739	-0.000866607	0.0661477		-60739	0.00460461	0.0721479		-60739	-0.00265836	0.0611751
-60738	-0.060183	0.0337209		-60738	-0.000861838	0.0661502		-60738	0.00460256	0.0721504		-60738	-0.0026617	0.0611779
-60737	-0.0601806	0.0337251		-60737	-0.00085707	0.0661527		-60737	0.00460052	0.0721529		-60737	-0.00266504	0.0611807
-60736	-0.0601783	0.0337292		-60736	-0.000852302	0.0661552		-60736	0.00459848	0.0721554		-60736	-0.00266838	0.0611835
-60735	-0.0601759	0.0337333		-60735	-0.000847534	0.0661577		-60735	0.00459643	0.0721579		-60735	-0.00267172	0.0611863
-60734	-0.0601736	0.0337375		-60734	-0.000842766	0.0661602		-60734	0.00459439	0.0721604		-60734	-0.00267506	0.0611891
-60733	-0.0601712	0.0337416		-60733	-0.000837998	0.0661627		-60733	0.00459234	0.0721629		-60733	-0.0026784	0.061192
-60732	-0.0601689	0.0337457		-60732	-0.000833231	0.0661652		-60732	0.00459029	0.0721655		-60732	-0.00268174	0.0611948
-60731	-0.0601665	0.0337499		-60731	-0.000828464	0.0661677		-60731	0.00458825	0.072168		-60731	-0.00268508	0.0611976
-60730	-0.0601642	0.033754		-60730	-0.000823697	0.0661702		-60730	0.0045862	0.0721705		-60730	-0.00268842	0.0612004
-60729	-0.0601618	0.0337581		-60729	-0.00081893	0.0661728		-60729	0.00458415	0.072173		-60729	-0.00269176	0.0612032
-60728	-0.0601595	0.0337623		-60728	-0.000814164	0.0661753		-60728	0.0045821	0.0721755		-60728	-0.0026951	0.0612061
-60727	-0.0601571	0.0337664		-60727	-0.000809397	0.0661778		-60727	0.00458005	0.072178		-60727	-0.00269844	0.0612089
-60726	-0.0601548	0.0337706		-60726	-0.000804631	0.0661803		-60726	0.004578	0.0721805		-60726	-0.00270178	0.0612117
-60725	-0.0601524	0.0337747		-60725	-0.000799865	0.0661829		-60725	0.00457595	0.0721831		-60725	-0.00270512	0.0612146
-60724	-0.0601501	0.0337788		-60724	-0.000795099	0.0661854		-60724	0.00457389	0.0721856		-60724	-0.00270846	0.0612174
-60723	-0.0601477	0.033783		-60723	-0.000790334	0.0661879		-60723	0.00457184	0.0721881		-60723	-0.0027118	0.0612203
-60722	-0.0601454	0.0337871		-60722	-0.000785569	0.0661905		-60722	0.00456979	0.0721906		-60722	-0.00271514	0.0612231
-60721	-0.060143	0.0337913		-60721	-0.000780804	0.066193		-60721	0.00456773	0.0721931		-60721	-0.00271848	0.061226
-60720	-0.0601407	0.0337954		-60720	-0.000776039	0.0661956		-60720	0.00456568	0.0721957		-60720	-0.00272182	0.0612288
-60719	-0.0601384	0.0337996		-60719	-0.000771275	0.0661981		-60719	0.00456362	0.0721982		-60719	-0.00272516	0.0612317
-60718	-0.060136	0.0338037		-60718	-0.00076651	0.0662006		-60718	0.00456156	0.0722007		-60718	-0.0027285	0.0612345
-60717	-0.0601337	0.0338079		-60717	-0.000761746	0.0662032		-60717	0.00455951	0.0722032		-60717	-0.00273184	0.0612374
-60716	-0.0601313	0.0338121		-60716	-0.000756982	0.0662057		-60716	0.00455745	0.0722058		-60716	-0.00273518	0.0612402
-60715	-0.060129	0.0338162		-60715	-0.000752219	0.0662083		-60715	0.00455539	0.0722083		-60715	-0.00273853	0.0612431
-60714	-0.0601267	0.0338204		-60714	-0.000747455	0.0662109		-60714	0.00455333	0.0722108		-60714	-0.00274187	0.061246
-60713	-0.0601243	0.0338245		-60713	-0.000742692	0.0662134		-60713	0.00455127	0.0722133		-60713	-0.00274521	0.0612488
-60712	-0.060122	0.0338287		-60712	-0.000737929	0.066216		-60712	0.00454921	0.0722159		-60712	-0.00274855	0.0612517
-60711	-0.0601197	0.0338329		-60711	-0.000733166	0.0662185		-60711	0.00454715	0.0722184		-60711	-0.00275189	0.0612546
-60710	-0.0601173	0.033837		-60710	-0.000728404	0.0662211		-60710	0.00454508	0.0722209		-60710	-0.00275523	0.0612574
-60709	-0.060115	0.0338412		-60709	-0.000723642	0.0662237		-60709	0.00454302	0.0722235		-60709	-0.00275857	0.0612603
-60708	-0.0601127	0.0338454		-60708	-0.00071888	0.0662263		-60708	0.00454096	0.072226		-60708	-0.00276191	0.0612632
-60707	-0.0601103	0.0338495		-60707	-0.000714118	0.0662288		-60707	0.00453889	0.0722285		-60707	-0.00276525	0.0612661
-60706	-0.060108	0.0338537		-60706	-0.000709356	0.0662314		-60706	0.00453683	0.0722311		-60706	-0.00276859	0.061269
-60705	-0.0601057	0.0338579		-60705	-0.000704595	0.066234		-60705	0.00453476	0.0722336		-60705	-0.00277194	0.0612719
-60704	-0.0601033	0.033862		-60704	-0.000699834	0.0662366		-60704	0.00453269	0.0722361		-60704	-0.00277528	0.0612747
-60703	-0.060101	0.0338662		-60703	-0.000695073	0.0662392		-60703	0.00453062	0.0722387		-60703	-0.00277862	0.0612776
-60702	-0.0600987	0.0338704		-60702	-0.000669948	0.0662835		-60702	0.00452856	0.0722412		-60702	-0.00278196	0.0612805
-60701	-0.0600964	0.0338746		-60701	-0.000666113	0.0662842		-60701	0.00452649	0.0722438		-60701	-0.0027853	0.0612834
-60700	-0.060094	0.0338788		-60700	-0.000662279	0.0662849		-60700	0.00452442	0.0722463		-60700	-0.00278864	0.0612863
-60699	-0.0600917	0.0338829		-60699	-0.000658445	0.0662856		-60699	0.00452235	0.0722488		-60699	-0.00279199	0.0612892
-60698	-0.0600894	0.0338871		-60698	-0.000654612	0.0662862		-60698	0.00452028	0.0722514		-60698	-0.00279533	0.0612921
-60697	-0.0600871	0.0338913		-60697	-0.00065078	0.0662869		-60697	0.0045182	0.0722539		-60697	-0.00279867	0.061295
-60696	-0.0600848	0.0338955		-60696	-0.000646948	0.0662876		-60696	0.00451613	0.0722565		-60696	-0.00280201	0.061298
-60695	-0.0600824	0.0338997		-60695	-0.000643118	0.0662883		-60695	0.00451406	0.072259		-60695	-0.00280535	0.0613009
-60694	-0.0600801	0.0339039		-60694	-0.000639287	0.066289		-60694	0.00451198	0.0722616		-60694	-0.00280869	0.0613038
-60693	-0.0600778	0.033908		-60693	-0.000635458	0.0662898		-60693	0.00450991	0.0722641		-60693	-0.00281204	0.0613067
-60692	-0.0600755	0.0339122		-60692	-0.000631629	0.0662905		-60692	0.00450784	0.0722667		-60692	-0.00281538	0.0613096
-60691	-0.0600732	0.0339164		-60691	-0.000627802	0.0662912		-60691	0.00450576	0.0722692		-60691	-0.00281872	0.0613125
-60690	-0.0600708	0.0339206		-60690	-0.000623974	0.0662919		-60690	0.00450368	0.0722718		-60690	-0.00282206	0.0613155
-60689	-0.0600685	0.0339248		-60689	-0.000620148	0.0662926		-60689	0.00450161	0.0722743		-60689	-0.00282541	0.0613184
-60688	-0.0600662	0.033929		-60688	-0.000616322	0.0662933		-60688	0.00449953	0.0722769		-60688	-0.00282875	0.0613213
-60687	-0.0600639	0.0339332		-60687	-0.000612497	0.066294		-60687	0.00449745	0.0722794		-60687	-0.00283209	0.0613243
-60686	-0.0600616	0.0339374		-60686	-0.000608673	0.0662947		-60686	0.00449537	0.072282		-60686	-0.00283543	0.0613272
-60685	-0.0600593	0.0339416		-60685	-0.000604849	0.0662954		-60685	0.00449329	0.0722845		-60685	-0.00283878	0.0613301
-60684	-0.060057	0.0339458		-60684	-0.000601026	0.0662962		-60684	0.00449121	0.0722871		-60684	-0.00284212	0.0613331
-60683	-0.0600547	0.03395		-60683	-0.000597204	0.0662969		-60683	0.00448913	0.0722896		-60683	-0.00284546	0.061336
-60682	-0.0600524	0.0339542		-60682	-0.000593382	0.0662976		-60682	0.00448705	0.0722922		-60682	-0.00284881	0.061339
-60681	-0.06005	0.0339584		-60681	-0.000589562	0.0662983		-60681	0.00448496	0.0722948		-60681	-0.00285215	0.0613419
-60680	-0.0600477	0.0339626		-60680	-0.000585742	0.0662991		-60680	0.00448288	0.0722973		-60680	-0.00285549	0.0613448
-60679	-0.0600454	0.0339668		-60679	-0.000581922	0.0662998		-60679	0.0044808	0.0722999		-60679	-0.00285884	0.0613478
-60678	-0.0600431	0.0339711		-60678	-0.000578104	0.0663005		-60678	0.00447871	0.0723024		-60678	-0.00286218	0.0613508
-60677	-0.0600408	0.0339753		-60677	-0.000574286	0.0663012		-60677	0.00447663	0.072305		-60677	-0.00286552	0.0613537
-60676	-0.0600385	0.0339795		-60676	-0.000570469	0.066302		-60676	0.00447454	0.0723076		-60676	-0.00286887	0.0613567
-60675	-0.0600362	0.0339837		-60675	-0.000566652	0.0663027		-60675	0.00447245	0.0723101		-60675	-0.00287221	0.0613596
-60674	-0.0600339	0.0339879		-60674	-0.000562837	0.0663034		-60674	0.00447037	0.0723127		-60674	-0.00287555	0.0613626
-60673	-0.0600316	0.0339921		-60673	-0.000559021	0.0663042		-60673	0.00446828	0.0723153		-60673	-0.0028789	0.0613656
-60672	-0.0600293	0.0339963		-60672	-0.000555207	0.0663049		-60672	0.00446619	0.0723178		-60672	-0.00288224	0.0613685
-60671	-0.060027	0.0340006		-60671	-0.000551394	0.0663056		-60671	0.0044641	0.0723204		-60671	-0.00288559	0.0613715
-60670	-0.0600247	0.0340048		-60670	-0.000547581	0.0663064		-60670	0.00446201	0.072323		-60670	-0.00288893	0.0613745
-60669	-0.0600224	0.034009		-60669	-0.000543769	0.0663071		-60669	0.00445992	0.0723256		-60669	-0.00289227	0.0613774
-60668	-0.0600202	0.0340132		-60668	-0.000539957	0.0663079		-60668	0.00445783	0.0723281		-60668	-0.00289562	0.0613804
-60667	-0.0600179	0.0340175		-60667	-0.000536147	0.0663086		-60667	0.00445574	0.0723307		-60667	-0.00289896	0.0613834
-60666	-0.0600156	0.0340217		-60666	-0.000532337	0.0663094		-60666	0.00445364	0.0723333		-60666	-0.00290231	0.0613864
-60665	-0.0600133	0.0340259		-60665	-0.000528527	0.0663101		-60665	0.00445155	0.0723358		-60665	-0.00290565	0.0613894
-60664	-0.060011	0.0340301		-60664	-0.000524719	0.0663109		-60664	0.00444946	0.0723384		-60664	-0.002909	0.0613924
-60663	-0.0600087	0.0340344		-60663	-0.000520911	0.0663116		-60663	0.00444736	0.072341		-60663	-0.00291234	0.0613954
-60662	-0.0600064	0.0340386		-60662	-0.000517104	0.0663124		-60662	0.00444527	0.0723436		-60662	-0.00291569	0.0613983
-60661	-0.0600041	0.0340428		-60661	-0.000513297	0.0663131		-60661	0.00444317	0.0723462		-60661	-0.00291903	0.0614013
-60660	-0.0600018	0.0340471		-60660	-0.000509492	0.0663139		-60660	0.00444108	0.0723487		-60660	-0.00292238	0.0614043
-60659	-0.0599996	0.0340513		-60659	-0.000505687	0.0663146		-60659	0.00443898	0.0723513		-60659	-0.00292572	0.0614073
-60658	-0.0599973	0.0340556		-60658	-0.000501883	0.0663154		-60658	0.00443688	0.0723539		-60658	-0.00292907	0.0614103
-60657	-0.059995	0.0340598		-60657	-0.000498079	0.0663162		-60657	0.00443479	0.0723565		-60657	-0.00293241	0.0614133
-60656	-0.0599927	0.034064		-60656	-0.000494276	0.0663169		-60656	0.00443269	0.0723591		-60656	-0.00293576	0.0614163
-60655	-0.0599904	0.0340683		-60655	-0.000490474	0.0663177		-60655	0.00443059	0.0723617		-60655	-0.0029391	0.0614194
-60654	-0.0599881	0.0340725		-60654	-0.000486672	0.0663184		-60654	0.00442849	0.0723642		-60654	-0.00294245	0.0614224
-60653	-0.0599859	0.0340768		-60653	-0.000482871	0.0663192		-60653	0.00442639	0.0723668		-60653	-0.00294579	0.0614254
-60652	-0.0599836	0.034081		-60652	-0.000479071	0.06632		-60652	0.00442429	0.0723694		-60652	-0.00294914	0.0614284
-60651	-0.0599813	0.0340853		-60651	-0.000475272	0.0663208		-60651	0.00442219	0.072372		-60651	-0.00295248	0.0614314
-60650	-0.059979	0.0340895		-60650	-0.000443108	0.0663795		-60650	0.00442009	0.0723746		-60650	-0.00295583	0.0614344
-60649	-0.0599768	0.0340938		-60649	-0.00043836	0.0663822		-60649	0.00441798	0.0723772		-60649	-0.00295917	0.0614375
-60648	-0.0599745	0.034098		-60648	-0.000433613	0.066385		-60648	0.00441588	0.0723798		-60648	-0.00296252	0.0614405
-60647	-0.0599722	0.0341023		-60647	-0.000428866	0.0663877		-60647	0.00441378	0.0723824		-60647	-0.00296587	0.0614435
-60646	-0.0599699	0.0341065		-60646	-0.000424119	0.0663904		-60646	0.00441167	0.072385		-60646	-0.00296921	0.0614465
-60645	-0.0599677	0.0341108		-60645	-0.000419373	0.0663931		-60645	0.00440957	0.0723876		-60645	-0.00297256	0.0614496
-60644	-0.0599654	0.034115		-60644	-0.000414626	0.0663958		-60644	0.00440746	0.0723902		-60644	-0.0029759	0.0614526
-60643	-0.0599631	0.0341193		-60643	-0.00040988	0.0663986		-60643	0.00440536	0.0723928		-60643	-0.00297925	0.0614557
-60642	-0.0599609	0.0341236		-60642	-0.000405134	0.0664013		-60642	0.00440325	0.0723954		-60642	-0.0029826	0.0614587
-60641	-0.0599586	0.0341278		-60641	-0.000400389	0.066404		-60641	0.00440115	0.072398		-60641	-0.00298594	0.0614617
-60640	-0.0599563	0.0341321		-60640	-0.000395643	0.0664068		-60640	0.00439904	0.0724006		-60640	-0.00298929	0.0614648
-60639	-0.0599541	0.0341364		-60639	-0.000390898	0.0664095		-60639	0.00439693	0.0724032		-60639	-0.00299263	0.0614678
-60638	-0.0599518	0.0341406		-60638	-0.000386152	0.0664122		-60638	0.00439482	0.0724058		-60638	-0.00299598	0.0614709
-60637	-0.0599495	0.0341449		-60637	-0.000381408	0.066415		-60637	0.00439272	0.0724084		-60637	-0.00299933	0.0614739
-60636	-0.0599473	0.0341492		-60636	-0.000376663	0.0664177		-60636	0.00439061	0.072411		-60636	-0.00300267	0.061477
-60635	-0.059945	0.0341534		-60635	-0.000371919	0.0664205		-60635	0.0043885	0.0724136		-60635	-0.00300602	0.06148
-60634	-0.0599428	0.0341577		-60634	-0.000367174	0.0664232		-60634	0.00438639	0.0724162		-60634	-0.00300937	0.0614831
-60633	-0.0599405	0.034162		-60633	-0.00036243	0.066426		-60633	0.00438428	0.0724189		-60633	-0.00301271	0.0614862
-60632	-0.0599383	0.0341663		-60632	-0.000357686	0.0664287		-60632	0.00438217	0.0724215		-60632	-0.00301606	0.0614892
-60631	-0.059936	0.0341705		-60631	-0.000352942	0.0664315		-60631	0.00438006	0.0724241		-60631	-0.0030194	0.0614923
-60630	-0.0599337	0.0341748		-60630	-0.000348199	0.0664342		-60630	0.00437795	0.0724267		-60630	-0.00302275	0.0614954
-60629	-0.0599315	0.0341791		-60629	-0.000343455	0.066437		-60629	0.00437583	0.0724293		-60629	-0.0030261	0.0614984
-60628	-0.0599292	0.0341834		-60628	-0.000338712	0.0664397		-60628	0.00437372	0.0724319		-60628	-0.00302944	0.0615015
-60627	-0.059927	0.0341877		-60627	-0.000333969	0.0664425		-60627	0.00437161	0.0724346		-60627	-0.00303279	0.0615046
-60626	-0.0599247	0.0341919		-60626	-0.000329226	0.0664453		-60626	0.00436949	0.0724372		-60626	-0.00303614	0.0615077
-60625	-0.0599225	0.0341962		-60625	-0.000324484	0.066448		-60625	0.00436738	0.0724398		-60625	-0.00303948	0.0615108
-60624	-0.0599202	0.0342005		-60624	-0.000319741	0.0664508		-60624	0.00436527	0.0724424		-60624	-0.00304283	0.0615138
-60623	-0.059918	0.0342048		-60623	-0.000314999	0.0664536		-60623	0.00436315	0.0724451		-60623	-0.00304618	0.0615169
-60622	-0.0599157	0.0342091		-60622	-0.000310257	0.0664564		-60622	0.00436104	0.0724477		-60622	-0.00304952	0.06152
-60621	-0.0599135	0.0342134		-60621	-0.000305515	0.0664591		-60621	0.00435892	0.0724503		-60621	-0.00305287	0.0615231
-60620	-0.0599112	0.0342177		-60620	-0.000300772	0.0664619		-60620	0.00435681	0.072453		-60620	-0.00305621	0.0615262
-60619	-0.059909	0.034222		-60619	-0.000296031	0.0664647		-60619	0.00435469	0.0724556		-60619	-0.00305956	0.0615293
-60618	-0.0599068	0.0342263		-60618	-0.000291289	0.0664675		-60618	0.00435257	0.0724582		-60618	-0.00306291	0.0615324
-60617	-0.0599045	0.0342306		-60617	-0.000286548	0.0664703		-60617	0.00435046	0.0724609		-60617	-0.00306625	0.0615355
-60616	-0.0599023	0.0342349		-60616	-0.000281807	0.0664731		-60616	0.00434834	0.0724635		-60616	-0.0030696	0.0615386
-60615	-0.0599	0.0342392		-60615	-0.000277065	0.0664759		-60615	0.00434622	0.0724661		-60615	-0.00307295	0.0615417
-60614	-0.0598978	0.0342435		-60614	-0.000272324	0.0664787		-60614	0.0043441	0.0724688		-60614	-0.00307629	0.0615448
-60613	-0.0598956	0.0342478		-60613	-0.000267583	0.0664815		-60613	0.00434199	0.0724714		-60613	-0.00307964	0.0615479
-60612	-0.0598933	0.0342521		-60612	-0.000262843	0.0664843		-60612	0.00433987	0.0724741		-60612	-0.00308298	0.061551
-60611	-0.0598911	0.0342564		-60611	-0.000258102	0.0664871		-60611	0.00433775	0.0724767		-60611	-0.00308633	0.0615542
-60610	-0.0598888	0.0342607		-60610	-0.000253361	0.0664899		-60610	0.00433563	0.0724794		-60610	-0.00308968	0.0615573
-60609	-0.0598866	0.034265		-60609	-0.000248621	0.0664927		-60609	0.00433351	0.072482		-60609	-0.00309302	0.0615604
-60608	-0.0598844	0.0342693		-60608	-0.00024388	0.0664955		-60608	0.00433139	0.0724847		-60608	-0.00309637	0.0615635
-60607	-0.0598821	0.0342736		-60607	-0.00023914	0.0664983		-60607	0.00432927	0.0724873		-60607	-0.00309971	0.0615667
-60606	-0.0598799	0.034278		-60606	-0.0002344	0.0665011		-60606	0.00432715	0.07249		-60606	-0.00310306	0.0615698
-60605	-0.0598777	0.0342823		-60605	-0.00022966	0.0665039		-60605	0.00432503	0.0724926		-60605	-0.0031064	0.0615729
-60604	-0.0598755	0.0342866		-60604	-0.00022492	0.0665068		-60604	0.00432291	0.0724953		-60604	-0.00310975	0.0615761
-60603	-0.0598732	0.0342909		-60603	-0.00022018	0.0665096		-60603	0.00432079	0.072498		-60603	-0.00311309	0.0615792
-60602	-0.059871	0.0342952		-60602	-0.00021544	0.0665124		-60602	0.00431867	0.0725006		-60602	-0.00311644	0.0615823
-60601	-0.0598688	0.0342996		-60601	-0.000210701	0.0665152		-60601	0.00431654	0.0725033		-60601	-0.00311978	0.0615855
-60600	-0.0598665	0.0343039		-60600	-0.000205961	0.0665181		-60600	0.00431442	0.072506		-60600	-0.00312313	0.0615886
-60599	-0.0598643	0.0343082		-60599	-0.000201221	0.0665209		-60599	0.0043123	0.0725086		-60599	-0.00312647	0.0615918
-60598	-0.0598621	0.0343125		-60598	-0.000196482	0.0665237		-60598	0.00431018	0.0725113		-60598	-0.00312982	0.0615949
-60597	-0.0598599	0.0343169		-60597	-0.000191743	0.0665266		-60597	0.00430805	0.072514		-60597	-0.00313316	0.0615981
-60596	-0.0598576	0.0343212		-60596	-0.000187003	0.0665294		-60596	0.00430593	0.0725166		-60596	-0.00313651	0.0616012
-60595	-0.0598554	0.0343255		-60595	-0.000182264	0.0665323		-60595	0.00430381	0.0725193		-60595	-0.00313985	0.0616044
-60594	-0.0598532	0.0343299		-60594	-0.000177525	0.0665351		-60594	0.00430169	0.072522		-60594	-0.00314319	0.0616076
-60593	-0.059851	0.0343342		-60593	-0.000172785	0.066538		-60593	0.00429956	0.0725247		-60593	-0.00314654	0.0616107
-60592	-0.0598488	0.0343385		-60592	-0.000168046	0.0665408		-60592	0.00429744	0.0725274		-60592	-0.00314988	0.0616139
-60591	-0.0598466	0.0343429		-60591	-0.000163307	0.0665437		-60591	0.00429532	0.07253		-60591	-0.00315322	0.0616171
-60590	-0.0598443	0.0343472		-60590	-0.000158568	0.0665465		-60590	0.00429319	0.0725327		-60590	-0.00315657	0.0616202
-60589	-0.0598421	0.0343516		-60589	-0.000153829	0.0665494		-60589	0.00429107	0.0725354		-60589	-0.00315991	0.0616234
-60588	-0.0598399	0.0343559		-60588	-0.00014909	0.0665522		-60588	0.00428894	0.0725381		-60588	-0.00316325	0.0616266
-60587	-0.0598377	0.0343602		-60587	-0.000144351	0.0665551		-60587	0.00428682	0.0725408		-60587	-0.0031666	0.0616298
-60586	-0.0598355	0.0343646		-60586	-0.000139613	0.066558		-60586	0.00428469	0.0725435		-60586	-0.00316994	0.061633
-60585	-0.0598333	0.0343689		-60585	-0.000134874	0.0665608		-60585	0.00428257	0.0725462		-60585	-0.00317328	0.0616361
-60584	-0.0598311	0.0343733		-60584	-0.000130135	0.0665637		-60584	0.00428045	0.0725489		-60584	-0.00317662	0.0616393
-60583	-0.0598288	0.0343776		-60583	-0.000125396	0.0665666		-60583	0.00427832	0.0725516		-60583	-0.00317997	0.0616425
-60582	-0.0598266	0.034382		-60582	-0.000120657	0.0665695		-60582	0.0042762	0.0725543		-60582	-0.00318331	0.0616457
-60581	-0.0598244	0.0343864		-60581	-0.000115919	0.0665724		-60581	0.00427407	0.072557		-60581	-0.00318665	0.0616489
-60580	-0.0598222	0.0343907		-60580	-0.00011118	0.0665752		-60580	0.00427195	0.0725597		-60580	-0.00318999	0.0616521
-60579	-0.05982	0.0343951		-60579	-0.000106441	0.0665781		-60579	0.00426982	0.0725624		-60579	-0.00319333	0.0616553
-60578	-0.0598178	0.0343994		-60578	-0.000101702	0.066581		-60578	0.0042677	0.0725651		-60578	-0.00319667	0.0616585
-60577	-0.0598156	0.0344038		-60577	-9.69632e-05	0.0665839		-60577	0.00426557	0.0725678		-60577	-0.00320001	0.0616617
-60576	-0.0598134	0.0344082		-60576	-9.22246e-05	0.0665868		-60576	0.00426345	0.0725705		-60576	-0.00320335	0.0616649
-60575	-0.0598112	0.0344125		-60575	-8.74854e-05	0.0665897		-60575	0.00426132	0.0725733		-60575	-0.00320669	0.0616682
-60574	-0.059809	0.0344169		-60574	-8.27466e-05	0.0665926		-60574	0.0042592	0.072576		-60574	-0.00321003	0.0616714
-60573	-0.0598068	0.0344212		-60573	-7.8008e-05	0.0665955		-60573	0.00425707	0.0725787		-60573	-0.00321337	0.0616746
-60572	-0.0598046	0.0344256		-60572	-7.3269e-05	0.0665984		-60572	0.00425495	0.0725814		-60572	-0.00321671	0.0616778
-60571	-0.0598024	0.03443		-60571	-6.853e-05	0.0666013		-60571	0.00425283	0.0725842		-60571	-0.00322005	0.0616811
-60570	-0.0598002	0.0344344		-60570	-6.37908e-05	0.0666042		-60570	0.0042507	0.0725869		-60570	-0.00322339	0.0616843
-60569	-0.059798	0.0344387		-60569	-5.90518e-05	0.0666071		-60569	0.00424858	0.0725896		-60569	-0.00322673	0.0616875
-60568	-0.0597958	0.0344431		-60568	-5.4313e-05	0.06661		-60568	0.00424645	0.0725923		-60568	-0.00323007	0.0616907
-60567	-0.0597936	0.0344475		-60567	-4.9574e-05	0.0666129		-60567	0.00424433	0.0725951		-60567	-0.0032334	0.061694
-60566	-0.0597914	0.0344519		-60566	-4.4835e-05	0.0666159		-60566	0.0042422	0.0725978		-60566	-0.00323674	0.0616972
-60565	-0.0597892	0.0344563		-60565	-4.00956e-05	0.0666188		-60565	0.00424008	0.0726006		-60565	-0.00324008	0.0617005
-60564	-0.059787	0.0344606		-60564	-3.53564e-05	0.0666217		-60564	0.00423795	0.0726033		-60564	-0.00324342	0.0617037
-60563	-0.0597848	0.034465		-60563	-3.06172e-05	0.0666246		-60563	0.00423583	0.072606		-60563	-0.00324675	0.061707
-60562	-0.0597826	0.0344694		-60562	-2.58778e-05	0.0666276		-60562	0.00423371	0.0726088		-60562	-0.00325009	0.0617102
-60561	-0.0597805	0.0344738		-60561	-2.11386e-05	0.0666305		-60561	0.00423158	0.0726115		-60561	-0.00325342	0.0617135
-60560	-0.0597783	0.0344782		-60560	-1.63992e-05	0.0666334		-60560	0.00422946	0.0726143		-60560	-0.00325676	0.0617167
-60559	-0.0597761	0.0344826		-60559	-1.166e-05	0.0666364		-60559	0.00422733	0.072617		-60559	-0.00326009	0.06172
-60558	-0.0597739	0.034487		-60558	-6.9202e-06	0.0666393		-60558	0.00422521	0.0726198		-60558	-0.00326343	0.0617232
-60557	-0.0597717	0.0344914		-60557	-2.181e-06	0.0666423		-60557	0.00422309	0.0726225		-60557	-0.00326676	0.0617265
-60556	-0.0597695	0.0344958		-60556	2.5588e-06	0.0666452		-60556	0.00422096	0.0726253		-60556	-0.0032701	0.0617298
-60555	-0.0597673	0.0345002		-60555	7.2986e-06	0.0666482		-60555	0.00421884	0.0726281		-60555	-0.00327343	0.0617331
-60554	-0.0597651	0.0345046		-60554	1.20382e-05	0.0666511		-60554	0.00421672	0.0726308		-60554	-0.00327676	0.0617363
-60553	-0.059763	0.034509		-60553	1.67778e-05	0.0666541		-60553	0.00421459	0.0726336		-60553	-0.0032801	0.0617396
-60552	-0.0597608	0.0345134		-60552	2.1518e-05	0.066657		-60552	0.00421247	0.0726364		-60552	-0.00328343	0.0617429
-60551	-0.0597586	0.0345178		-60551	2.62578e-05	0.06666		-60551	0.00421035	0.0726391		-60551	-0.00328676	0.0617462
-60550	-0.0597564	0.0345222		-60550	3.0998e-05	0.0666629		-60550	0.00420823	0.0726419		-60550	-0.00329009	0.0617495
-60549	-0.0597542	0.0345266		-60549	3.5738e-05	0.0666659		-60549	0.0042061	0.0726447		-60549	-0.00329342	0.0617527
-60548	-0.0597521	0.034531		-60548	4.0478e-05	0.0666689		-60548	0.00420398	0.0726475		-60548	-0.00329675	0.061756
-60547	-0.0597499	0.0345354		-60547	4.52184e-05	0.0666718		-60547	0.00420186	0.0726502		-60547	-0.00330008	0.0617593
-60546	-0.0597477	0.0345398		-60546	4.99588e-05	0.0666748		-60546	0.00419974	0.072653		-60546	-0.00330341	0.0617626
-60545	-0.0597455	0.0345442		-60545	5.46994e-05	0.0666778		-60545	0.00419761	0.0726558		-60545	-0.00330674	0.0617659
-60544	-0.0597434	0.0345486		-60544	5.94398e-05	0.0666808		-60544	0.00419549	0.0726586		-60544	-0.00331007	0.0617692
-60543	-0.0597412	0.034553		-60543	6.41806e-05	0.0666838		-60543	0.00419337	0.0726614		-60543	-0.0033134	0.0617725
-60542	-0.059739	0.0345575		-60542	6.89216e-05	0.0666867		-60542	0.00419125	0.0726642		-60542	-0.00331673	0.0617758
-60541	-0.0597368	0.0345619		-60541	7.36626e-05	0.0666897		-60541	0.00418913	0.072667		-60541	-0.00332006	0.0617792
-60540	-0.0597347	0.0345663		-60540	7.84032e-05	0.0666927		-60540	0.00418701	0.0726698		-60540	-0.00332338	0.0617825
-60539	-0.0597325	0.0345707		-60539	8.31446e-05	0.0666957		-60539	0.00418489	0.0726726		-60539	-0.00332671	0.0617858
-60538	-0.0597303	0.0345752		-60538	8.7886e-05	0.0666987		-60538	0.00418276	0.0726754		-60538	-0.00333004	0.0617891
-60537	-0.0597282	0.0345796		-60537	9.26274e-05	0.0667017		-60537	0.00418064	0.0726782		-60537	-0.00333336	0.0617924
-60536	-0.059726	0.034584		-60536	9.73686e-05	0.0667047		-60536	0.00417852	0.072681		-60536	-0.00333669	0.0617958
-60535	-0.0597238	0.0345884		-60535	0.00010211	0.0667077		-60535	0.0041764	0.0726838		-60535	-0.00334002	0.0617991
-60534	-0.0597216	0.0345929		-60534	0.000106852	0.0667107		-60534	0.00417428	0.0726866		-60534	-0.00334334	0.0618024
-60533	-0.0597195	0.0345973		-60533	0.000111594	0.0667137		-60533	0.00417217	0.0726894		-60533	-0.00334666	0.0618058
-60532	-0.0597173	0.0346017		-60532	0.000116336	0.0667167		-60532	0.00417005	0.0726922		-60532	-0.00334999	0.0618091
-60531	-0.0597152	0.0346062		-60531	0.000121079	0.0667197		-60531	0.00416793	0.0726951		-60531	-0.00335331	0.0618124
-60530	-0.059713	0.0346106		-60530	0.000125821	0.0667228		-60530	0.00416581	0.0726979		-60530	-0.00335663	0.0618158
-60529	-0.0597108	0.034615		-60529	0.000130563	0.0667258		-60529	0.00416369	0.0727007		-60529	-0.00335996	0.0618191
-60528	-0.0597087	0.0346195		-60528	0.000135306	0.0667288		-60528	0.00416157	0.0727035		-60528	-0.00336328	0.0618225
-60527	-0.0597065	0.0346239		-60527	0.000140049	0.0667318		-60527	0.00415945	0.0727064		-60527	-0.0033666	0.0618258
-60526	-0.0597044	0.0346284		-60526	0.000144792	0.0667349		-60526	0.00415734	0.0727092		-60526	-0.00336992	0.0618292
-60525	-0.0597022	0.0346328		-60525	0.000149536	0.0667379		-60525	0.00415522	0.072712		-60525	-0.00337324	0.0618325
-60524	-0.0597	0.0346373		-60524	0.000154279	0.0667409		-60524	0.0041531	0.0727149		-60524	-0.00337656	0.0618359
-60523	-0.0596979	0.0346417		-60523	0.000159022	0.066744		-60523	0.00415098	0.0727177		-60523	-0.00337988	0.0618393
-60522	-0.0596957	0.0346462		-60522	0.000163766	0.066747		-60522	0.00414887	0.0727205		-60522	-0.0033832	0.0618426
-60521	-0.0596936	0.0346506		-60521	0.00016851	0.06675		-60521	0.00414675	0.0727234		-60521	-0.00338652	0.061846
-60520	-0.0596914	0.0346551		-60520	0.000173254	0.0667531		-60520	0.00414463	0.0727262		-60520	-0.00338984	0.0618494
-60519	-0.0596893	0.0346595		-60519	0.000177999	0.0667561		-60519	0.00414252	0.0727291		-60519	-0.00339316	0.0618527
-60518	-0.0596871	0.034664		-60518	0.000182743	0.0667592		-60518	0.0041404	0.0727319		-60518	-0.00339647	0.0618561
-60517	-0.059685	0.0346684		-60517	0.000187488	0.0667622		-60517	0.00413829	0.0727348		-60517	-0.00339979	0.0618595
-60516	-0.0596828	0.0346729		-60516	0.000192233	0.0667653		-60516	0.00413617	0.0727376		-60516	-0.0034031	0.0618629
-60515	-0.0596807	0.0346773		-60515	0.000196978	0.0667684		-60515	0.00413406	0.0727405		-60515	-0.00340642	0.0618663
-60514	-0.0596785	0.0346818		-60514	0.000201723	0.0667714		-60514	0.00413194	0.0727433		-60514	-0.00340974	0.0618697
-60513	-0.0596764	0.0346863		-60513	0.000206468	0.0667745		-60513	0.00412983	0.0727462		-60513	-0.00341305	0.0618731
-60512	-0.0596742	0.0346907		-60512	0.000211214	0.0667775		-60512	0.00412772	0.0727491		-60512	-0.00341636	0.0618764
-60511	-0.0596721	0.0346952		-60511	0.00021596	0.0667806		-60511	0.0041256	0.0727519		-60511	-0.00341968	0.0618798
-60510	-0.0596699	0.0346996		-60510	0.000220706	0.0667837		-60510	0.00412349	0.0727548		-60510	-0.00342299	0.0618832
-60509	-0.0596678	0.0347041		-60509	0.000225452	0.0667868		-60509	0.00412138	0.0727577		-60509	-0.0034263	0.0618867
-60508	-0.0596657	0.0347086		-60508	0.000230199	0.0667898		-60508	0.00411927	0.0727606		-60508	-0.00342961	0.0618901
-60507	-0.0596635	0.034713		-60507	0.000234945	0.0667929		-60507	0.00411716	0.0727634		-60507	-0.00343292	0.0618935
-60506	-0.0596614	0.0347175		-60506	0.000239692	0.066796		-60506	0.00411504	0.0727663		-60506	-0.00343624	0.0618969
-60505	-0.0596592	0.034722		-60505	0.000244439	0.0667991		-60505	0.00411293	0.0727692		-60505	-0.00343954	0.0619003
-60504	-0.0596571	0.0347265		-60504	0.000249187	0.0668022		-60504	0.00411082	0.0727721		-60504	-0.00344285	0.0619037
-60503	-0.059655	0.0347309		-60503	0.000253935	0.0668053		-60503	0.00410871	0.072775		-60503	-0.00344616	0.0619071
-60502	-0.0596528	0.0347354		-60502	0.000258682	0.0668084		-60502	0.0041066	0.0727779		-60502	-0.00344947	0.0619106
-60501	-0.0596507	0.0347399		-60501	0.00026343	0.0668115		-60501	0.00410449	0.0727807		-60501	-0.00345278	0.061914
-60500	-0.0596486	0.0347444		-60500	0.000268178	0.0668146		-60500	0.00410238	0.0727836		-60500	-0.00345608	0.0619174
-60499	-0.0596464	0.0347488		-60499	0.000272927	0.0668177		-60499	0.00410027	0.0727865		-60499	-0.00345939	0.0619209
-60498	-0.0596443	0.0347533		-60498	0.000277675	0.0668208		-60498	0.00409817	0.0727894		-60498	-0.0034627	0.0619243
-60497	-0.0596422	0.0347578		-60497	0.000282425	0.0668239		-60497	0.00409606	0.0727923		-60497	-0.003466	0.0619277
-60496	-0.05964	0.0347623		-60496	0.000287174	0.066827		-60496	0.00409395	0.0727952		-60496	-0.00346931	0.0619312
-60495	-0.0596379	0.0347668		-60495	0.000291923	0.0668301		-60495	0.00409184	0.0727981		-60495	-0.00347261	0.0619346
-60494	-0.0596358	0.0347713		-60494	0.000296673	0.0668332		-60494	0.00408974	0.0728011		-60494	-0.00347591	0.0619381
-60493	-0.0596336	0.0347758		-60493	0.000301423	0.0668363		-60493	0.00408763	0.072804		-60493	-0.00347922	0.0619415
-60492	-0.0596315	0.0347802		-60492	0.000306173	0.0668395		-60492	0.00408553	0.0728069		-60492	-0.00348252	0.061945
-60491	-0.0596294	0.0347847		-60491	0.000310923	0.0668426		-60491	0.00408342	0.0728098		-60491	-0.00348582	0.0619484
-60490	-0.0596273	0.0347892		-60490	0.000315674	0.0668457		-60490	0.00408132	0.0728127		-60490	-0.00348912	0.0619519
-60489	-0.0596251	0.0347937		-60489	0.000320425	0.0668488		-60489	0.00407921	0.0728156		-60489	-0.00349242	0.0619554
-60488	-0.059623	0.0347982		-60488	0.000325176	0.066852		-60488	0.00407711	0.0728186		-60488	-0.00349572	0.0619588
-60487	-0.0596209	0.0348027		-60487	0.000329928	0.0668551		-60487	0.004075	0.0728215		-60487	-0.00349902	0.0619623
-60486	-0.0596188	0.0348072		-60486	0.000334679	0.0668582		-60486	0.0040729	0.0728244		-60486	-0.00350231	0.0619658
-60485	-0.0596167	0.0348117		-60485	0.000339431	0.0668614		-60485	0.0040708	0.0728274		-60485	-0.00350561	0.0619692
-60484	-0.0596145	0.0348162		-60484	0.000344184	0.0668645		-60484	0.0040687	0.0728303		-60484	-0.00350891	0.0619727
-60483	-0.0596124	0.0348207		-60483	0.000348936	0.0668677		-60483	0.00406659	0.0728332		-60483	-0.0035122	0.0619762
-60482	-0.0596103	0.0348252		-60482	0.000353689	0.0668708		-60482	0.00406449	0.0728362		-60482	-0.0035155	0.0619797
-60481	-0.0596082	0.0348297		-60481	0.000358442	0.066874		-60481	0.00406239	0.0728391		-60481	-0.00351879	0.0619832
-60480	-0.0596061	0.0348342		-60480	0.000363195	0.0668771		-60480	0.00406029	0.0728421		-60480	-0.00352209	0.0619867
-60479	-0.059604	0.0348387		-60479	0.000367949	0.0668803		-60479	0.00405819	0.072845		-60479	-0.00352538	0.0619901
-60478	-0.0596019	0.0348432		-60478	0.000372703	0.0668834		-60478	0.00405609	0.072848		-60478	-0.00352867	0.0619936
-60477	-0.0595998	0.0348477		-60477	0.000377457	0.0668866		-60477	0.004054	0.0728509		-60477	-0.00353196	0.0619971
-60476	-0.0595976	0.0348522		-60476	0.000382211	0.0668898		-60476	0.0040519	0.0728539		-60476	-0.00353525	0.0620006
-60475	-0.0595955	0.0348567		-60475	0.000386966	0.0668929		-60475	0.0040498	0.0728568		-60475	-0.00353854	0.0620041
-60474	-0.0595934	0.0348612		-60474	0.000391721	0.0668961		-60474	0.0040477	0.0728598		-60474	-0.00354183	0.0620077
-60473	-0.0595913	0.0348658		-60473	0.000396477	0.0668993		-60473	0.00404561	0.0728627		-60473	-0.00354512	0.0620112
-60472	-0.0595892	0.0348703		-60472	0.000401232	0.0669025		-60472	0.00404351	0.0728657		-60472	-0.00354841	0.0620147
-60471	-0.0595871	0.0348748		-60471	0.000405988	0.0669056		-60471	0.00404142	0.0728687		-60471	-0.0035517	0.0620182
-60470	-0.059585	0.0348793		-60470	0.000410745	0.0669088		-60470	0.00403932	0.0728717		-60470	-0.00355498	0.0620217
-60469	-0.0595829	0.0348838		-60469	0.000415501	0.066912		-60469	0.00403723	0.0728746		-60469	-0.00355827	0.0620252
-60468	-0.0595808	0.0348883		-60468	0.000420258	0.0669152		-60468	0.00403513	0.0728776		-60468	-0.00356155	0.0620288
-60467	-0.0595787	0.0348928		-60467	0.000425015	0.0669184		-60467	0.00403304	0.0728806		-60467	-0.00356484	0.0620323
-60466	-0.0595766	0.0348974		-60466	0.000429773	0.0669216		-60466	0.00403095	0.0728836		-60466	-0.00356812	0.0620358
-60465	-0.0595745	0.0349019		-60465	0.000434531	0.0669248		-60465	0.00402886	0.0728866		-60465	-0.0035714	0.0620394
-60464	-0.0595724	0.0349064		-60464	0.000439289	0.066928		-60464	0.00402676	0.0728895		-60464	-0.00357468	0.0620429
-60463	-0.0595703	0.0349109		-60463	0.000444047	0.0669312		-60463	0.00402467	0.0728925		-60463	-0.00357796	0.0620464
-60462	-0.0595682	0.0349155		-60462	0.000448806	0.0669344		-60462	0.00402258	0.0728955		-60462	-0.00358124	0.06205
-60461	-0.0595661	0.03492		-60461	0.000453565	0.0669376		-60461	0.00402049	0.0728985		-60461	-0.00358452	0.0620535
-60460	-0.059564	0.0349245		-60460	0.000458325	0.0669408		-60460	0.00401841	0.0729015		-60460	-0.0035878	0.0620571
-60459	-0.0595619	0.034929		-60459	0.000463084	0.066944		-60459	0.00401632	0.0729045		-60459	-0.00359108	0.0620606
-60458	-0.0595598	0.0349336		-60458	0.000467844	0.0669472		-60458	0.00401423	0.0729075		-60458	-0.00359435	0.0620642
-60457	-0.0595577	0.0349381		-60457	0.000472605	0.0669504		-60457	0.00401214	0.0729105		-60457	-0.00359763	0.0620677
-60456	-0.0595557	0.0349426		-60456	0.000477366	0.0669537		-60456	0.00401006	0.0729135		-60456	-0.0036009	0.0620713
-60455	-0.0595536	0.0349471		-60455	0.000482127	0.0669569		-60455	0.00400797	0.0729166		-60455	-0.00360418	0.0620749
-60454	-0.0595515	0.0349517		-60454	0.000486888	0.0669601		-60454	0.00400588	0.0729196		-60454	-0.00360745	0.0620784
-60453	-0.0595494	0.0349562		-60453	0.00049165	0.0669633		-60453	0.0040038	0.0729226		-60453	-0.00361072	0.062082
-60452	-0.0595473	0.0349607		-60452	0.000496412	0.0669666		-60452	0.00400172	0.0729256		-60452	-0.00361399	0.0620856
-60451	-0.0595452	0.0349653		-60451	0.000501175	0.0669698		-60451	0.00399963	0.0729286		-60451	-0.00361726	0.0620892
-60450	-0.0595431	0.0349698		-60450	0.000505938	0.066973		-60450	0.00399755	0.0729317		-60450	-0.00362053	0.0620927
-60449	-0.0595411	0.0349744		-60449	0.000510701	0.0669763		-60449	0.00399547	0.0729347		-60449	-0.0036238	0.0620963
-60448	-0.059539	0.0349789		-60448	0.000515464	0.0669795		-60448	0.00399339	0.0729377		-60448	-0.00362707	0.0620999
-60447	-0.0595369	0.0349834		-60447	0.000520228	0.0669828		-60447	0.00399131	0.0729407		-60447	-0.00363034	0.0621035
-60446	-0.0595348	0.034988		-60446	0.000524993	0.066986		-60446	0.00398923	0.0729438		-60446	-0.0036336	0.0621071
-60445	-0.0595327	0.0349925		-60445	0.000529679	0.0669894		-60445	0.00398715	0.0729468		-60445	-0.00363687	0.0621107
-60444	-0.0595307	0.0349971		-60444	0.000535873	0.0669907		-60444	0.00398507	0.0729499		-60444	-0.00364013	0.0621143
-60443	-0.0595286	0.0350016		-60443	0.000542068	0.0669919		-60443	0.00398299	0.0729529		-60443	-0.0036434	0.0621179
-60442	-0.0595265	0.0350062		-60442	0.000548262	0.0669932		-60442	0.00398091	0.072956		-60442	-0.00364666	0.0621215
-60441	-0.0595244	0.0350107		-60441	0.000554458	0.0669945		-60441	0.00397884	0.072959		-60441	-0.00364992	0.0621251
-60440	-0.0595224	0.0350152		-60440	0.000560653	0.0669958		-60440	0.00397676	0.0729621		-60440	-0.00365318	0.0621287
-60439	-0.0595203	0.0350198		-60439	0.00056685	0.0669971		-60439	0.00397469	0.0729651		-60439	-0.00365644	0.0621323
-60438	-0.0595182	0.0350243		-60438	0.000573046	0.0669985		-60438	0.00397261	0.0729682		-60438	-0.0036597	0.0621359
-60437	-0.0595161	0.0350289		-60437	0.000559243	0.0670272		-60437	0.00397054	0.0729712		-60437	-0.00366296	0.0621396
-60436	-0.0595141	0.0350334		-60436	0.00056544	0.0670285		-60436	0.00396847	0.0729743		-60436	-0.00366621	0.0621432
-60435	-0.059512	0.035038		-60435	0.000571637	0.0670299		-60435	0.00396639	0.0729774		-60435	-0.00366947	0.0621468
-60434	-0.0595099	0.0350426		-60434	0.000577835	0.0670312		-60434	0.00396432	0.0729804		-60434	-0.00367273	0.0621504
-60433	-0.0595079	0.0350471		-60433	0.000584033	0.0670325		-60433	0.00396225	0.0729835		-60433	-0.00367598	0.0621541
-60432	-0.0595058	0.0350517		-60432	0.000590232	0.0670338		-60432	0.00396018	0.0729866		-60432	-0.00367923	0.0621577
-60431	-0.0595037	0.0350562		-60431	0.000596431	0.0670351		-60431	0.00395811	0.0729897		-60431	-0.00368248	0.0621614
-60430	-0.0595017	0.0350608		-60430	0.00060263	0.0670365		-60430	0.00395604	0.0729927		-60430	-0.00368574	0.062165
-60429	-0.0594996	0.0350653		-60429	0.00060883	0.0670378		-60429	0.00395398	0.0729958		-60429	-0.00368899	0.0621686
-60428	-0.0594975	0.0350699		-60428	0.00061503	0.0670391		-60428	0.00395191	0.0729989		-60428	-0.00369223	0.0621723
-60427	-0.0594955	0.0350745		-60427	0.000621231	0.0670405		-60427	0.00394984	0.073002		-60427	-0.00369548	0.0621759
-60426	-0.0594934	0.035079		-60426	0.000627432	0.0670418		-60426	0.00394778	0.0730051		-60426	-0.00369873	0.0621796
-60425	-0.0594914	0.0350836		-60425	0.000633633	0.0670431		-60425	0.00394571	0.0730082		-60425	-0.00370198	0.0621833
-60424	-0.0594893	0.0350881		-60424	0.000639834	0.0670445		-60424	0.00394365	0.0730113		-60424	-0.00370522	0.0621869
-60423	-0.0594873	0.0350927		-60423	0.000626036	0.0670733		-60423	0.00394158	0.0730144		-60423	-0.00370847	0.0621906
-60422	-0.0594852	0.0350973		-60422	0.000632239	0.0670747		-60422	0.00393952	0.0730175		-60422	-0.00371171	0.0621943
-60421	-0.0594831	0.0351018		-60421	0.000638442	0.067076		-60421	0.00393746	0.0730206		-60421	-0.00371495	0.0621979
-60420	-0.0594811	0.0351064		-60420	0.000644645	0.0670774		-60420	0.0039354	0.0730237		-60420	-0.00371819	0.0622016
-60419	-0.059479	0.035111		-60419	0.000650848	0.0670787		-60419	0.00393334	0.0730268		-60419	-0.00372143	0.0622053
-60418	-0.059477	0.0351156		-60418	0.000657052	0.0670801		-60418	0.00393128	0.0730299		-60418	-0.00372467	0.062209
-60417	-0.0594749	0.0351201		-60417	0.000663256	0.0670814		-60417	0.00392922	0.073033		-60417	-0.00372791	0.0622126
-60416	-0.0594729	0.0351247		-60416	0.000669461	0.0670828		-60416	0.00392716	0.0730361		-60416	-0.00373115	0.0622163
-60415	-0.0594708	0.0351293		-60415	0.000675665	0.0670842		-60415	0.0039251	0.0730393		-60415	-0.00373439	0.06222
-60414	-0.0594688	0.0351338		-60414	0.000681871	0.0670855		-60414	0.00392304	0.0730424		-60414	-0.00373762	0.0622237
-60413	-0.0594667	0.0351384		-60413	0.000688076	0.0670869		-60413	0.00392099	0.0730455		-60413	-0.00374085	0.0622274
-60412	-0.0594647	0.035143		-60412	0.000694282	0.0670883		-60412	0.00391893	0.0730486		-60412	-0.00374409	0.0622311
-60411	-0.0594626	0.0351476		-60411	0.000700489	0.0670897		-60411	0.00391688	0.0730518		-60411	-0.00374732	0.0622348
-60410	-0.0594606	0.0351521		-60410	0.000706696	0.067091		-60410	0.00391483	0.0730549		-60410	-0.00375055	0.0622385
-60409	-0.0594586	0.0351567		-60409	0.000692903	0.06712		-60409	0.00391277	0.073058		-60409	-0.00375378	0.0622422
-60408	-0.0594565	0.0351613		-60408	0.000699111	0.0671213		-60408	0.00391072	0.0730612		-60408	-0.00375701	0.0622459
-60407	-0.0594545	0.0351659		-60407	0.000705319	0.0671227		-60407	0.00390867	0.0730643		-60407	-0.00376024	0.0622496
-60406	-0.0594524	0.0351705		-60406	0.000711527	0.0671241		-60406	0.00390662	0.0730675		-60406	-0.00376347	0.0622534
-60405	-0.0594504	0.035175		-60405	0.000717735	0.0671255		-60405	0.00390457	0.0730706		-60405	-0.00376669	0.0622571
-60404	-0.0594484	0.0351796		-60404	0.000723944	0.0671269		-60404	0.00390252	0.0730738		-60404	-0.00376992	0.0622608
-60403	-0.0594463	0.0351842		-60403	0.000730154	0.0671283		-60403	0.00390047	0.0730769		-60403	-0.00377314	0.0622645
-60402	-0.0594443	0.0351888		-60402	0.000736364	0.0671297		-60402	0.00389842	0.0730801		-60402	-0.00377637	0.0622683
-60401	-0.0594423	0.0351934		-60401	0.000742574	0.0671311		-60401	0.00389637	0.0730832		-60401	-0.00377959	0.062272
-60400	-0.0594402	0.035198		-60400	0.000748785	0.0671325		-60400	0.00389433	0.0730864		-60400	-0.00378281	0.0622757
-60399	-0.0594382	0.0352026		-60399	0.000754996	0.0671339		-60399	0.00389228	0.0730896		-60399	-0.00378603	0.0622795
-60398	-0.0594362	0.0352072		-60398	0.000761207	0.0671353		-60398	0.00389024	0.0730927		-60398	-0.00378925	0.0622832
-60397	-0.0594341	0.0352117		-60397	0.000767419	0.0671367		-60397	0.00388819	0.0730959		-60397	-0.00379247	0.0622869
-60396	-0.0594321	0.0352163		-60396	0.000773631	0.0671381		-60396	0.00388615	0.0730991		-60396	-0.00379568	0.0622907
-60395	-0.0594301	0.0352209		-60395	0.000759844	0.0671671		-60395	0.00388411	0.0731022		-60395	-0.0037989	0.0622944
-60394	-0.059428	0.0352255		-60394	0.000766056	0.0671685		-60394	0.00388206	0.0731054		-60394	-0.00380212	0.0622982
-60393	-0.059426	0.0352301		-60393	0.00077227	0.0671699		-60393	0.00388002	0.0731086		-60393	-0.00380533	0.062302
-60392	-0.059424	0.0352347		-60392	0.000778483	0.0671714		-60392	0.00387798	0.0731118		-60392	-0.00380854	0.0623057
-60391	-0.059422	0.0352393		-60391	0.000784698	0.0671728		-60391	0.00387594	0.073115		-60391	-0.00381175	0.0623095
-60390	-0.0594199	0.0352439		-60390	0.000790912	0.0671742		-60390	0.0038739	0.0731181		-60390	-0.00381497	0.0623132
-60389	-0.0594179	0.0352485		-60389	0.000797127	0.0671756		-60389	0.00387186	0.0731213		-60389	-0.00381818	0.062317
-60388	-0.0594159	0.0352531		-60388	0.000803342	0.0671771		-60388	0.00386983	0.0731245		-60388	-0.00382138	0.0623208
-60387	-0.0594139	0.0352577		-60387	0.000809557	0.0671785		-60387	0.00386779	0.0731277		-60387	-0.00382459	0.0623246
-60386	-0.0594119	0.0352623		-60386	0.000815773	0.0671799		-60386	0.00386575	0.0731309		-60386	-0.0038278	0.0623283
-60385	-0.0594098	0.0352669		-60385	0.000821989	0.0671814		-60385	0.00386372	0.0731341		-60385	-0.00383101	0.0623321
-60384	-0.0594078	0.0352715		-60384	0.000828206	0.0671828		-60384	0.00386168	0.0731373		-60384	-0.00383421	0.0623359
-60383	-0.0594058	0.0352761		-60383	0.000834423	0.0671842		-60383	0.00385965	0.0731405		-60383	-0.00383741	0.0623397
-60382	-0.0594038	0.0352807		-60382	0.00084064	0.0671857		-60382	0.00385761	0.0731437		-60382	-0.00384062	0.0623435
-60381	-0.0594018	0.0352853		-60381	0.000826858	0.0672148		-60381	0.00385558	0.0731469		-60381	-0.00384382	0.0623473
-60380	-0.0593998	0.0352899		-60380	0.000833076	0.0672162		-60380	0.00385355	0.0731501		-60380	-0.00384702	0.0623511
-60379	-0.0593977	0.0352945		-60379	0.000839294	0.0672177		-60379	0.00385152	0.0731534		-60379	-0.00385022	0.0623549
-60378	-0.0593957	0.0352991		-60378	0.000845513	0.0672191		-60378	0.00384949	0.0731566		-60378	-0.00385342	0.0623587
-60377	-0.0593937	0.0353037		-60377	0.000851732	0.0672206		-60377	0.00384746	0.0731598		-60377	-0.00385661	0.0623625
-60376	-0.0593917	0.0353083		-60376	0.000857952	0.067222		-60376	0.00384543	0.073163		-60376	-0.00385981	0.0623663
-60375	-0.0593897	0.0353129		-60375	0.000864171	0.0672235		-60375	0.0038434	0.0731662		-60375	-0.00386301	0.0623701
-60374	-0.0593877	0.0353176		-60374	0.000870392	0.067225		-60374	0.00384137	0.0731695		-60374	-0.0038662	0.0623739
-60373	-0.0593857	0.0353222		-60373	0.000876612	0.0672264		-60373	0.00383935	0.0731727		-60373	-0.00386939	0.0623777
-60372	-0.0593837	0.0353268		-60372	0.000882833	0.0672279		-60372	0.00383732	0.0731759		-60372	-0.00387259	0.0623815
-60371	-0.0593817	0.0353314		-60371	0.000889054	0.0672294		-60371	0.00383529	0.0731792		-60371	-0.00387578	0.0623854
-60370	-0.0593797	0.035336		-60370	0.000895276	0.0672308		-60370	0.00383327	0.0731824		-60370	-0.00387897	0.0623892
-60369	-0.0593777	0.0353406		-60369	0.000901498	0.0672323		-60369	0.00383124	0.0731856		-60369	-0.00388216	0.062393
-60368	-0.0593757	0.0353452		-60368	0.00090772	0.0672338		-60368	0.00382922	0.0731889		-60368	-0.00388535	0.0623969
-60367	-0.0593737	0.0353498		-60367	0.000893942	0.0672629		-60367	0.0038272	0.0731921		-60367	-0.00388853	0.0624007
-60366	-0.0593717	0.0353545		-60366	0.000900165	0.0672644		-60366	0.00382518	0.0731954		-60366	-0.00389172	0.0624045
-60365	-0.0593697	0.0353591		-60365	0.000906388	0.0672659		-60365	0.00382316	0.0731986		-60365	-0.0038949	0.0624084
-60364	-0.0593677	0.0353637		-60364	0.000912612	0.0672674		-60364	0.00382113	0.0732019		-60364	-0.00389809	0.0624122
-60363	-0.0593657	0.0353683		-60363	0.000918835	0.0672689		-60363	0.00381912	0.0732051		-60363	-0.00390127	0.0624161
-60362	-0.0593637	0.0353729		-60362	0.000925059	0.0672704		-60362	0.0038171	0.0732084		-60362	-0.00390445	0.0624199
-60361	-0.0593617	0.0353775		-60361	0.000931284	0.0672719		-60361	0.00381508	0.0732116		-60361	-0.00390763	0.0624238
-60360	-0.0593597	0.0353822		-60360	0.000937509	0.0672734		-60360	0.00381306	0.0732149		-60360	-0.00391081	0.0624276
-60359	-0.0593577	0.0353868		-60359	0.000943734	0.0672749		-60359	0.00381104	0.0732181		-60359	-0.00391399	0.0624315
-60358	-0.0593557	0.0353914		-60358	0.000949959	0.0672764		-60358	0.00380903	0.0732214		-60358	-0.00391717	0.0624353
-60357	-0.0593538	0.035396		-60357	0.000956185	0.0672779		-60357	0.00380701	0.0732247		-60357	-0.00392034	0.0624392
-60356	-0.0593518	0.0354006		-60356	0.000962411	0.0672794		-60356	0.003805	0.0732279		-60356	-0.00392352	0.0624431
-60355	-0.0593498	0.0354053		-60355	0.000968637	0.0672809		-60355	0.00380298	0.0732312		-60355	-0.00392669	0.0624469
-60354	-0.0593478	0.0354099		-60354	0.000974864	0.0672824		-60354	0.00380097	0.0732345		-60354	-0.00392987	0.0624508
-60353	-0.0593458	0.0354145		-60353	0.000961091	0.0673116		-60353	0.00379896	0.0732378		-60353	-0.00393304	0.0624547
-60352	-0.0593438	0.0354191		-60352	0.000967318	0.0673131		-60352	0.00379695	0.073241		-60352	-0.00393621	0.0624586
-60351	-0.0593418	0.0354238		-60351	0.000973546	0.0673146		-60351	0.00379494	0.0732443		-60351	-0.00393938	0.0624624
-60350	-0.0593399	0.0354284		-60350	0.000979774	0.0673162		-60350	0.00379292	0.0732476		-60350	-0.00394255	0.0624663
-60349	-0.0593379	0.035433		-60349	0.000986002	0.0673177		-60349	0.00379092	0.0732509		-60349	-0.00394571	0.0624702
-60348	-0.0593359	0.0354376		-60348	0.000992231	0.0673192		-60348	0.00378891	0.0732542		-60348	-0.00394888	0.0624741
-60347	-0.0593339	0.0354423		-60347	0.00099846	0.0673207		-60347	0.0037869	0.0732575		-60347	-0.00395205	0.062478
-60346	-0.059332	0.0354469		-60346	0.00100469	0.0673222		-60346	0.00378489	0.0732607		-60346	-0.00395521	0.0624819
-60345	-0.05933	0.0354515		-60345	0.00101092	0.0673238		-60345	0.00378289	0.073264		-60345	-0.00395837	0.0624858
-60344	-0.059328	0.0354562		-60344	0.00101715	0.0673253		-60344	0.00378088	0.0732673		-60344	-0.00396154	0.0624897
-60343	-0.059326	0.0354608		-60343	0.00102338	0.0673268		-60343	0.00377887	0.0732706		-60343	-0.0039647	0.0624936
-60342	-0.0593241	0.0354654		-60342	0.00102961	0.0673284		-60342	0.00377687	0.0732739		-60342	-0.00396786	0.0624975
-60341	-0.0593221	0.03547		-60341	0.00103584	0.0673299		-60341	0.00377487	0.0732772		-60341	-0.00397102	0.0625014
-60340	-0.0593201	0.0354747		-60340	0.00104207	0.0673315		-60340	0.00377286	0.0732805		-60340	-0.00397417	0.0625053
-60339	-0.0593182	0.0354793		-60339	0.0010283	0.0673608		-60339	0.00377086	0.0732838		-60339	-0.00397733	0.0625092
-60338	-0.0593162	0.0354839		-60338	0.00103454	0.0673623		-60338	0.00376886	0.0732872		-60338	-0.00398049	0.0625131
-60337	-0.0593142	0.0354886		-60337	0.00104077	0.0673638		-60337	0.00376686	0.0732905		-60337	-0.00398364	0.0625171
-60336	-0.0593123	0.0354932		-60336	0.001047	0.0673654		-60336	0.00376486	0.0732938		-60336	-0.0039868	0.062521
-60335	-0.0593103	0.0354978		-60335	0.00105323	0.0673669		-60335	0.00376286	0.0732971		-60335	-0.00398995	0.0625249
-60334	-0.0593083	0.0355025		-60334	0.00105947	0.0673685		-60334	0.00376087	0.0733004		-60334	-0.0039931	0.0625288
-60333	-0.0593064	0.0355071		-60333	0.0010657	0.0673701		-60333	0.00375887	0.0733037		-60333	-0.00399625	0.0625328
-60332	-0.0593044	0.0355117		-60332	0.00107193	0.0673716		-60332	0.00375687	0.0733071		-60332	-0.0039994	0.0625367
-60331	-0.0593025	0.0355164		-60331	0.00107817	0.0673732		-60331	0.00375488	0.0733104		-60331	-0.00400255	0.0625406
-60330	-0.0593005	0.035521		-60330	0.0010844	0.0673747		-60330	0.00375288	0.0733137		-60330	-0.0040057	0.0625446
-60329	-0.0592985	0.0355256		-60329	0.00109063	0.0673763		-60329	0.00375089	0.0733171		-60329	-0.00400884	0.0625485
-60328	-0.0592966	0.0355303		-60328	0.00109687	0.0673779		-60328	0.0037489	0.0733204		-60328	-0.00401199	0.0625525
-60327	-0.0592946	0.0355349		-60327	0.0011031	0.0673794		-60327	0.00374691	0.0733237		-60327	-0.00401513	0.0625564
-60326	-0.0592927	0.0355396		-60326	0.00110934	0.067381		-60326	0.00374492	0.0733271		-60326	-0.00401828	0.0625604
-60325	-0.0592907	0.0355442		-60325	0.00109557	0.0674104		-60325	0.00374293	0.0733304		-60325	-0.00402142	0.0625643
-60324	-0.0592888	0.0355488		-60324	0.00110181	0.0674119		-60324	0.00374094	0.0733337		-60324	-0.00402456	0.0625683
-60323	-0.0592868	0.0355535		-60323	0.00110804	0.0674135		-60323	0.00373895	0.0733371		-60323	-0.0040277	0.0625722
-60322	-0.0592849	0.0355581		-60322	0.00111429	0.0674151		-60322	0.00373696	0.0733404		-60322	-0.00403084	0.0625762
-60321	-0.0592829	0.0355627		-60321	0.00112052	0.0674167		-60321	0.00373497	0.0733438		-60321	-0.00403398	0.0625802
-60320	-0.059281	0.0355674		-60320	0.00112674	0.0674182		-60320	0.00373299	0.0733471		-60320	-0.00403712	0.0625841
-60319	-0.0592791	0.035572		-60319	0.00113299	0.0674198		-60319	0.003731	0.0733505		-60319	-0.00404025	0.0625881
-60318	-0.0592771	0.0355767		-60318	0.00113922	0.0674214		-60318	0.00372902	0.0733539		-60318	-0.00404339	0.0625921
-60317	-0.0592752	0.0355813		-60317	0.00114547	0.067423		-60317	0.00372704	0.0733572		-60317	-0.00404652	0.062596
-60316	-0.0592732	0.0355859		-60316	0.0011517	0.0674246		-60316	0.00372506	0.0733606		-60316	-0.00404966	0.0626
-60315	-0.0592713	0.0355906		-60315	0.00115793	0.0674262		-60315	0.00372308	0.0733639		-60315	-0.00405279	0.062604
-60314	-0.0592694	0.0355952		-60314	0.00116418	0.0674278		-60314	0.0037211	0.0733673		-60314	-0.00405592	0.062608
-60313	-0.0592674	0.0355999		-60313	0.00117042	0.0674294		-60313	0.00371912	0.0733707		-60313	-0.00405905	0.0626119
-60312	-0.0592655	0.0356045		-60312	0.00117666	0.067431		-60312	0.00371714	0.0733741		-60312	-0.00406218	0.0626159
-60311	-0.0592636	0.0356092		-60311	0.0011629	0.0674604		-60311	0.00371516	0.0733774		-60311	-0.00406531	0.0626199
-60310	-0.0592616	0.0356138		-60310	0.00116913	0.067462		-60310	0.00371319	0.0733808		-60310	-0.00406843	0.0626239
-60309	-0.0592597	0.0356184		-60309	0.00117538	0.0674636		-60309	0.00371121	0.0733842		-60309	-0.00407156	0.0626279
-60308	-0.0592578	0.0356231		-60308	0.00118161	0.0674652		-60308	0.00370924	0.0733876		-60308	-0.00407468	0.0626319
-60307	-0.0592558	0.0356277		-60307	0.00118785	0.0674668		-60307	0.00370727	0.073391		-60307	-0.0040778	0.0626359
-60306	-0.0592539	0.0356324		-60306	0.0011941	0.0674684		-60306	0.00370529	0.0733944		-60306	-0.00408093	0.0626399
-60305	-0.059252	0.035637		-60305	0.00120034	0.0674701		-60305	0.00370332	0.0733977		-60305	-0.00408405	0.0626439
-60304	-0.05925	0.0356417		-60304	0.00120657	0.0674717		-60304	0.00370135	0.0734011		-60304	-0.00408717	0.0626479
-60303	-0.0592481	0.0356463		-60303	0.00121283	0.0674733		-60303	0.00369939	0.0734045		-60303	-0.00409029	0.0626519
-60302	-0.0592462	0.035651		-60302	0.00121907	0.0674749		-60302	0.00369742	0.0734079		-60302	-0.0040934	0.062656
-60301	-0.0592443	0.0356556		-60301	0.0012253	0.0674765		-60301	0.00369545	0.0734113		-60301	-0.00409652	0.06266
-60300	-0.0592424	0.0356603		-60300	0.00123156	0.0674782		-60300	0.00369349	0.0734147		-60300	-0.00409963	0.062664
-60299	-0.0592404	0.0356649		-60299	0.0012378	0.0674798		-60299	0.00369152	0.0734182		-60299	-0.00410275	0.062668
-60298	-0.0592385	0.0356695		-60298	0.00124404	0.0674814		-60298	0.00368956	0.0734216		-60298	-0.00410586	0.062672
-60297	-0.0592366	0.0356742		-60297	0.00123028	0.0675109		-60297	0.0036876	0.073425		-60297	-0.00410897	0.0626761
-60296	-0.0592347	0.0356788		-60296	0.00123653	0.0675126		-60296	0.00368564	0.0734284		-60296	-0.00411208	0.0626801
-60295	-0.0592328	0.0356835		-60295	0.00124277	0.0675142		-60295	0.00368368	0.0734318		-60295	-0.00411519	0.0626841
-60294	-0.0592308	0.0356881		-60294	0.00124902	0.0675158		-60294	0.00368172	0.0734352		-60294	-0.0041183	0.0626882
-60293	-0.0592289	0.0356928		-60293	0.00125527	0.0675175		-60293	0.00367977	0.0734387		-60293	-0.0041214	0.0626922
-60292	-0.059227	0.0356974		-60292	0.00126151	0.0675191		-60292	0.00367781	0.0734421		-60292	-0.00412451	0.0626962
-60291	-0.0592251	0.0357021		-60291	0.00126776	0.0675208		-60291	0.00367586	0.0734455		-60291	-0.00412761	0.0627003
-60290	-0.0592232	0.0357068		-60290	0.00127401	0.0675224		-60290	0.0036739	0.073449		-60290	-0.00413071	0.0627043
-60289	-0.0592213	0.0357114		-60289	0.00128026	0.0675241		-60289	0.00367195	0.0734524		-60289	-0.00413381	0.0627084
-60288	-0.0592194	0.0357161		-60288	0.0012865	0.0675257		-60288	0.00367	0.0734558		-60288	-0.00413691	0.0627124
-60287	-0.0592175	0.0357207		-60287	0.00129275	0.0675274		-60287	0.00366805	0.0734593		-60287	-0.00414001	0.0627165
-60286	-0.0592156	0.0357254		-60286	0.001299	0.067529		-60286	0.0036661	0.0734627		-60286	-0.00414311	0.0627206
-60285	-0.0592137	0.03573		-60285	0.00130525	0.0675307		-60285	0.00366416	0.0734662		-60285	-0.0041462	0.0627246
-60284	-0.0592118	0.0357347		-60284	0.0013115	0.0675323		-60284	0.00366221	0.0734696		-60284	-0.0041493	0.0627287
-60283	-0.0592099	0.0357393		-60283	0.00129775	0.0675619		-60283	0.00366027	0.0734731		-60283	-0.00415239	0.0627328
-60282	-0.059208	0.035744		-60282	0.001304	0.0675636		-60282	0.00365832	0.0734766		-60282	-0.00415548	0.0627368
-60281	-0.0592061	0.0357486		-60281	0.00131026	0.0675653		-60281	0.00365638	0.07348		-60281	-0.00415857	0.0627409
-60280	-0.0592042	0.0357533		-60280	0.00131651	0.0675669		-60280	0.00365444	0.0734835		-60280	-0.00416166	0.062745
-60279	-0.0592023	0.035758		-60279	0.00132276	0.0675686		-60279	0.0036525	0.073487		-60279	-0.00416475	0.0627491
-60278	-0.0592004	0.0357626		-60278	0.00132902	0.0675703		-60278	0.00365057	0.0734904		-60278	-0.00416784	0.0627532
-60277	-0.0591985	0.0357673		-60277	0.00133527	0.067572		-60277	0.00364863	0.0734939		-60277	-0.00417092	0.0627572
-60276	-0.0591966	0.0357719		-60276	0.00134152	0.0675736		-60276	0.0036467	0.0734974		-60276	-0.004174	0.0627613
-60275	-0.0591947	0.0357766		-60275	0.00134778	0.0675753		-60275	0.00364476	0.0735009		-60275	-0.00417709	0.0627654
-60274	-0.0591928	0.0357812		-60274	0.00135403	0.067577		-60274	0.00364283	0.0735043		-60274	-0.00418017	0.0627695
-60273	-0.0591909	0.0357859		-60273	0.00136029	0.0675787		-60273	0.0036409	0.0735078		-60273	-0.00418325	0.0627736
-60272	-0.059189	0.0357906		-60272	0.00136655	0.0675804		-60272	0.00363897	0.0735113		-60272	-0.00418632	0.0627777
-60271	-0.0591871	0.0357952		-60271	0.0013728	0.0675821		-60271	0.00363704	0.0735148		-60271	-0.0041894	0.0627818
-60270	-0.0591852	0.0357999		-60270	0.00137906	0.0675838		-60270	0.00363512	0.0735183		-60270	-0.00419247	0.0627859
-60269	-0.0591833	0.0358046		-60269	0.00136532	0.0676134		-60269	0.00363319	0.0735218		-60269	-0.00419555	0.0627901
-60268	-0.0591814	0.0358092		-60268	0.00137158	0.0676151		-60268	0.00363127	0.0735253		-60268	-0.00419862	0.0627942
-60267	-0.0591795	0.0358139		-60267	0.00137784	0.0676168		-60267	0.00362935	0.0735288		-60267	-0.00420169	0.0627983
-60266	-0.0591777	0.0358185		-60266	0.0013841	0.0676185		-60266	0.00362743	0.0735324		-60266	-0.00420476	0.0628024
-60265	-0.0591758	0.0358232		-60265	0.00139036	0.0676202		-60265	0.00362551	0.0735359		-60265	-0.00420782	0.0628065
-60264	-0.0591739	0.0358279		-60264	0.00139662	0.067622		-60264	0.0036236	0.0735394		-60264	-0.00421089	0.0628107
-60263	-0.059172	0.0358325		-60263	0.00140288	0.0676237		-60263	0.00362168	0.0735429		-60263	-0.00421395	0.0628148
-60262	-0.0591701	0.0358372		-60262	0.00140914	0.0676254		-60262	0.00361977	0.0735464		-60262	-0.00421701	0.0628189
-60261	-0.0591682	0.0358419		-60261	0.00141541	0.0676271		-60261	0.00361786	0.07355		-60261	-0.00422008	0.0628231
-60260	-0.0591664	0.0358465		-60260	0.00142167	0.0676288		-60260	0.00361595	0.0735535		-60260	-0.00422313	0.0628272
-60259	-0.0591645	0.0358512		-60259	0.00142793	0.0676305		-60259	0.00361404	0.073557		-60259	-0.00422619	0.0628314
-60258	-0.0591626	0.0358559		-60258	0.0014342	0.0676323		-60258	0.00361213	0.0735606		-60258	-0.00422925	0.0628355
-60257	-0.0591607	0.0358605		-60257	0.00144047	0.067634		-60257	0.00361022	0.0735641		-60257	-0.0042323	0.0628397
-60256	-0.0591588	0.0358652		-60256	0.00144673	0.0676357		-60256	0.00360832	0.0735677		-60256	-0.00423536	0.0628438
-60255	-0.059157	0.0358699		-60255	0.001433	0.0676655		-60255	0.00360642	0.0735712		-60255	-0.00423841	0.062848
-60254	-0.0591551	0.0358746		-60254	0.00143927	0.0676672		-60254	0.00360452	0.0735748		-60254	-0.00424146	0.0628521
-60253	-0.0591532	0.0358792		-60253	0.00144553	0.0676689		-60253	0.00360262	0.0735783		-60253	-0.0042445	0.0628563
-60252	-0.0591514	0.0358839		-60252	0.0014518	0.0676707		-60252	0.00360072	0.0735819		-60252	-0.00424755	0.0628605
-60251	-0.0591495	0.0358886		-60251	0.00145807	0.0676724		-60251	0.00359883	0.0735855		-60251	-0.0042506	0.0628646
-60250	-0.0591476	0.0358933		-60250	0.00146434	0.0676742		-60250	0.00359693	0.073589		-60250	-0.00425364	0.0628688
-60249	-0.0591457	0.0358979		-60249	0.00147061	0.0676759		-60249	0.00359504	0.0735926		-60249	-0.00425668	0.062873
-60248	-0.0591439	0.0359026		-60248	0.00147688	0.0676777		-60248	0.00359315	0.0735962		-60248	-0.00425972	0.0628772
-60247	-0.059142	0.0359073		-60247	0.00148316	0.0676794		-60247	0.00359126	0.0735998		-60247	-0.00426276	0.0628814
-60246	-0.0591401	0.035912		-60246	0.00148943	0.0676812		-60246	0.00358937	0.0736034		-60246	-0.00426579	0.0628856
-60245	-0.0591383	0.0359166		-60245	0.0014957	0.067683		-60245	0.00358749	0.0736069		-60245	-0.00426883	0.0628897
-60244	-0.0591364	0.0359213		-60244	0.00150198	0.0676847		-60244	0.00358561	0.0736105		-60244	-0.00427186	0.0628939
-60243	-0.0591345	0.035926		-60243	0.00150825	0.0676865		-60243	0.00358372	0.0736141		-60243	-0.00427489	0.0628981
-60242	-0.0591327	0.0359307		-60242	0.00151453	0.0676882		-60242	0.00358184	0.0736177		-60242	-0.00427792	0.0629023
-60241	-0.0591308	0.0359353		-60241	0.0015008	0.0677181		-60241	0.00357997	0.0736213		-60241	-0.00428095	0.0629065
-60240	-0.0591289	0.03594		-60240	0.00150708	0.0677198		-60240	0.00357809	0.0736249		-60240	-0.00428398	0.0629108
-60239	-0.0591271	0.0359447		-60239	0.00151336	0.0677216		-60239	0.00357622	0.0736285		-60239	-0.004287	0.062915
-60238	-0.0591252	0.0359494		-60238	0.00151964	0.0677234		-60238	0.00357434	0.0736322		-60238	-0.00429003	0.0629192
-60237	-0.0591234	0.0359541		-60237	0.00152592	0.0677252		-60237	0.00357247	0.0736358		-60237	-0.00429305	0.0629234
-60236	-0.0591215	0.0359588		-60236	0.0015322	0.067727		-60236	0.0035706	0.0736394		-60236	-0.00429607	0.0629276
-60235	-0.0591196	0.0359634		-60235	0.00153848	0.0677288		-60235	0.00356874	0.073643		-60235	-0.00429908	0.0629319
-60234	-0.0591178	0.0359681		-60234	0.00154476	0.0677305		-60234	0.00356687	0.0736467		-60234	-0.0043021	0.0629361
-60233	-0.0591159	0.0359728		-60233	0.00155104	0.0677323		-60233	0.00356501	0.0736503		-60233	-0.00430511	0.0629403
-60232	-0.0591141	0.0359775		-60232	0.00155732	0.0677341		-60232	0.00356314	0.0736539		-60232	-0.00430813	0.0629446
-60231	-0.0591122	0.0359822		-60231	0.0015636	0.0677359		-60231	0.00356129	0.0736576		-60231	-0.00431114	0.0629488
-60230	-0.0591104	0.0359869		-60230	0.00156989	0.0677377		-60230	0.00355943	0.0736612		-60230	-0.00431415	0.062953
-60229	-0.0591085	0.0359915		-60229	0.00157617	0.0677395		-60229	0.00355757	0.0736649		-60229	-0.00431715	0.0629573
-60228	-0.0591067	0.0359962		-60228	0.00158246	0.0677413		-60228	0.00355572	0.0736685		-60228	-0.00432016	0.0629615
-60227	-0.0591048	0.0360009		-60227	0.00156875	0.0677712		-60227	0.00355386	0.0736722		-60227	-0.00432316	0.0629658
-60226	-0.059103	0.0360056		-60226	0.00157503	0.0677731		-60226	0.00355201	0.0736758		-60226	-0.00432616	0.0629701
-60225	-0.0591011	0.0360103		-60225	0.00158132	0.0677749		-60225	0.00355017	0.0736795		-60225	-0.00432916	0.0629743
-60224	-0.0590993	0.036015		-60224	0.00158761	0.0677767		-60224	0.00354832	0.0736832		-60224	-0.00433216	0.0629786
-60223	-0.0590974	0.0360197		-60223	0.0015939	0.0677785		-60223	0.00354647	0.0736868		-60223	-0.00433516	0.0629828
-60222	-0.0590956	0.0360244		-60222	0.00160019	0.0677803		-60222	0.00354463	0.0736905		-60222	-0.00433815	0.0629871
-60221	-0.0590937	0.0360291		-60221	0.00160648	0.0677822		-60221	0.00354279	0.0736942		-60221	-0.00434114	0.0629914
-60220	-0.0590919	0.0360338		-60220	0.00161277	0.067784		-60220	0.00354095	0.0736979		-60220	-0.00434413	0.0629957
-60219	-0.05909	0.0360384		-60219	0.00161906	0.0677858		-60219	0.00353911	0.0737016		-60219	-0.00434712	0.063
-60218	-0.0590882	0.0360431		-60218	0.00162535	0.0677877		-60218	0.00353728	0.0737053		-60218	-0.00435011	0.0630042
-60217	-0.0590863	0.0360478		-60217	0.00163165	0.0677895		-60217	0.00353545	0.073709		-60217	-0.0043531	0.0630085
-60216	-0.0590845	0.0360525		-60216	0.00163794	0.0677913		-60216	0.00353361	0.0737127		-60216	-0.00435608	0.0630128
-60215	-0.0590827	0.0360572		-60215	0.00164424	0.0677932		-60215	0.00353179	0.0737164		-60215	-0.00435906	0.0630171
-60214	-0.0590808	0.0360619		-60214	0.00165053	0.067795		-60214	0.00352996	0.0737201		-60214	-0.00436204	0.0630214
-60213	-0.059079	0.0360666		-60213	0.00163683	0.067825		-60213	0.00352813	0.0737238		-60213	-0.00436502	0.0630257
-60212	-0.0590771	0.0360713		-60212	0.00164313	0.0678268		-60212	0.00352631	0.0737275		-60212	-0.004368	0.06303
-60211	-0.0590753	0.036076		-60211	0.00164942	0.0678287		-60211	0.00352449	0.0737312		-60211	-0.00437097	0.0630343
-60210	-0.0590735	0.0360807		-60210	0.00165572	0.0678306		-60210	0.00352267	0.0737349		-60210	-0.00437394	0.0630387
-60209	-0.0590716	0.0360854		-60209	0.00166202	0.0678324		-60209	0.00352085	0.0737387		-60209	-0.00437691	0.063043
-60208	-0.0590698	0.0360901		-60208	0.00166832	0.0678343		-60208	0.00351904	0.0737424		-60208	-0.00437988	0.0630473
-60207	-0.0590679	0.0360948		-60207	0.00167462	0.0678361		-60207	0.00351722	0.0737461		-60207	-0.00438285	0.0630516
-60206	-0.0590661	0.0360995		-60206	0.00168092	0.067838		-60206	0.00351541	0.0737499		-60206	-0.00438582	0.0630559
-60205	-0.0590643	0.0361042		-60205	0.00168723	0.0678399		-60205	0.0035136	0.0737536		-60205	-0.00438878	0.0630603
-60204	-0.0590624	0.0361089		-60204	0.00169353	0.0678418		-60204	0.00351179	0.0737574		-60204	-0.00439174	0.0630646
-60203	-0.0590606	0.0361136		-60203	0.00169983	0.0678436		-60203	0.00350999	0.0737611		-60203	-0.0043947	0.0630689
-60202	-0.0590588	0.0361183		-60202	0.00170614	0.0678455		-60202	0.00350819	0.0737649		-60202	-0.00439766	0.0630733
-60201	-0.0590569	0.036123		-60201	0.00171244	0.0678474		-60201	0.00350638	0.0737686		-60201	-0.00440061	0.0630776
-60200	-0.0590551	0.0361277		-60200	0.00171875	0.0678493		-60200	0.00350458	0.0737724		-60200	-0.00440357	0.063082
-60199	-0.0590533	0.0361324		-60199	0.00172506	0.0678512		-60199	0.00350279	0.0737761		-60199	-0.00440652	0.0630863
-60198	-0.0590515	0.0361371		-60198	0.00171136	0.0678812		-60198	0.00350099	0.0737799		-60198	-0.00440947	0.0630907
-60197	-0.0590496	0.0361418		-60197	0.00171767	0.0678831		-60197	0.0034992	0.0737837		-60197	-0.00441242	0.063095
-60196	-0.0590478	0.0361465		-60196	0.00172398	0.067885		-60196	0.00349741	0.0737875		-60196	-0.00441536	0.0630994
-60195	-0.059046	0.0361512		-60195	0.00173029	0.0678869		-60195	0.00349562	0.0737912		-60195	-0.00441831	0.0631038
-60194	-0.0590442	0.0361559		-60194	0.0017366	0.0678888		-60194	0.00349383	0.073795		-60194	-0.00442125	0.0631081
-60193	-0.0590423	0.0361606		-60193	0.00174291	0.0678907		-60193	0.00349204	0.0737988		-60193	-0.00442419	0.0631125
-60192	-0.0590405	0.0361653		-60192	0.00174922	0.0678926		-60192	0.00349026	0.0738026		-60192	-0.00442713	0.0631169
-60191	-0.0590387	0.03617		-60191	0.00175554	0.0678945		-60191	0.00348848	0.0738064		-60191	-0.00443007	0.0631212
-60190	-0.0590369	0.0361747		-60190	0.00176185	0.0678964		-60190	0.0034867	0.0738102		-60190	-0.004433	0.0631256
-60189	-0.059035	0.0361794		-60189	0.00176816	0.0678983		-60189	0.00348492	0.073814		-60189	-0.00443594	0.06313
-60188	-0.0590332	0.0361841		-60188	0.00177448	0.0679003		-60188	0.00348315	0.0738178		-60188	-0.00443887	0.0631344
-60187	-0.0590314	0.0361888		-60187	0.00178079	0.0679022		-60187	0.00348138	0.0738216		-60187	-0.0044418	0.0631388
-60186	-0.0590296	0.0361936		-60186	0.00178711	0.0679041		-60186	0.00347961	0.0738254		-60186	-0.00444472	0.0631432
-60185	-0.0590278	0.0361983		-60185	0.00179343	0.067906		-60185	0.00347784	0.0738293		-60185	-0.00444765	0.0631476
-60184	-0.0590259	0.036203		-60184	0.00177974	0.0679362		-60184	0.00347607	0.0738331		-60184	-0.00445057	0.063152
-60183	-0.0590241	0.0362077		-60183	0.00178606	0.0679381		-60183	0.0034743	0.0738369		-60183	-0.0044535	0.0631564
-60182	-0.0590223	0.0362124		-60182	0.00179238	0.06794		-60182	0.00347254	0.0738407		-60182	-0.00445642	0.0631608
-60181	-0.0590205	0.0362171		-60181	0.0017987	0.067942		-60181	0.00347078	0.0738446		-60181	-0.00445933	0.0631652
-60180	-0.0590187	0.0362218		-60180	0.00180502	0.0679439		-60180	0.00346902	0.0738484		-60180	-0.00446225	0.0631696
-60179	-0.0590169	0.0362265		-60179	0.00181134	0.0679458		-60179	0.00346727	0.0738522		-60179	-0.00446516	0.063174
-60178	-0.0590151	0.0362312		-60178	0.00181766	0.0679478		-60178	0.00346551	0.0738561		-60178	-0.00446808	0.0631784
-60177	-0.0590133	0.0362359		-60177	0.00182399	0.0679497		-60177	0.00346376	0.0738599		-60177	-0.00447099	0.0631828
-60176	-0.0590114	0.0362406		-60176	0.00183031	0.0679517		-60176	0.00346201	0.0738638		-60176	-0.00447389	0.0631873
-60175	-0.0590096	0.0362453		-60175	0.00183663	0.0679536		-60175	0.00346026	0.0738676		-60175	-0.0044768	0.0631917
-60174	-0.0590078	0.03625		-60174	0.00184296	0.0679556		-60174	0.00345852	0.0738715		-60174	-0.00447971	0.0631961
-60173	-0.059006	0.0362548		-60173	0.00184928	0.0679575		-60173	0.00345677	0.0738754		-60173	-0.00448261	0.0632006
-60172	-0.0590042	0.0362595		-60172	0.00185561	0.0679595		-60172	0.00345503	0.0738792		-60172	-0.00448551	0.063205
-60171	-0.0590024	0.0362642		-60171	0.00186194	0.0679615		-60171	0.00345329	0.0738831		-60171	-0.00448841	0.0632094
-60170	-0.0590006	0.0362689		-60170	0.00184826	0.0679917		-60170	0.00345155	0.073887		-60170	-0.0044913	0.0632139
-60169	-0.0589988	0.0362736		-60169	0.00185459	0.0679936		-60169	0.00344982	0.0738908		-60169	-0.0044942	0.0632183
-60168	-0.058997	0.0362783		-60168	0.00186092	0.0679956		-60168	0.00344808	0.0738947		-60168	-0.00449709	0.0632228
-60167	-0.0589952	0.036283		-60167	0.00186725	0.0679976		-60167	0.00344635	0.0738986		-60167	-0.00449998	0.0632272
-60166	-0.0589934	0.0362877		-60166	0.00187358	0.0679995		-60166	0.00344462	0.0739025		-60166	-0.00450287	0.0632317
-60165	-0.0589916	0.0362924		-60165	0.00187991	0.0680015		-60165	0.0034429	0.0739064		-60165	-0.00450576	0.0632361
-60164	-0.0589898	0.0362971		-60164	0.00188624	0.0680035		-60164	0.00344117	0.0739103		-60164	-0.00450864	0.0632406
-60163	-0.058988	0.0363018		-60163	0.00189258	0.0680055		-60163	0.00343945	0.0739142		-60163	-0.00451153	0.0632451
-60162	-0.0589862	0.0363066		-60162	0.00189891	0.0680075		-60162	0.00343773	0.0739181		-60162	-0.00451441	0.0632495
-60161	-0.0589844	0.0363113		-60161	0.00190524	0.0680095		-60161	0.00343601	0.073922		-60161	-0.00451729	0.063254
-60160	-0.0589826	0.036316		-60160	0.00191158	0.0680114		-60160	0.00343429	0.0739259		-60160	-0.00452017	0.0632585
-60159	-0.0589808	0.0363207		-60159	0.00191791	0.0680134		-60159	0.00343258	0.0739298		-60159	-0.00452304	0.063263
-60158	-0.058979	0.0363254		-60158	0.00192425	0.0680154		-60158	0.00343086	0.0739337		-60158	-0.00452591	0.0632674
-60157	-0.0589772	0.0363301		-60157	0.00193058	0.0680174		-60157	0.00342915	0.0739376		-60157	-0.00452879	0.0632719
-60156	-0.0589754	0.0363348		-60156	0.00191692	0.0680477		-60156	0.00342745	0.0739415		-60156	-0.00453166	0.0632764
-60155	-0.0589736	0.0363395		-60155	0.00192326	0.0680497		-60155	0.00342574	0.0739455		-60155	-0.00453452	0.0632809
-60154	-0.0589718	0.0363442		-60154	0.0019296	0.0680517		-60154	0.00342404	0.0739494		-60154	-0.00453739	0.0632854
-60153	-0.05897	0.0363489		-60153	0.00193594	0.0680537		-60153	0.00342233	0.0739533		-60153	-0.00454025	0.0632899
-60152	-0.0589682	0.0363537		-60152	0.00194228	0.0680557		-60152	0.00342063	0.0739573		-60152	-0.00454311	0.0632944
-60151	-0.0589664	0.0363584		-60151	0.00194862	0.0680578		-60151	0.00341894	0.0739612		-60151	-0.00454597	0.0632989
-60150	-0.0589647	0.0363631		-60150	0.00195496	0.0680598		-60150	0.00341724	0.0739652		-60150	-0.00454883	0.0633034
-60149	-0.0589629	0.0363678		-60149	0.0019613	0.0680618		-60149	0.00341555	0.0739691		-60149	-0.00455169	0.0633079
-60148	-0.0589611	0.0363725		-60148	0.00196764	0.0680638		-60148	0.00341386	0.073973		-60148	-0.00455454	0.0633124
-60147	-0.0589593	0.0363772		-60147	0.00197399	0.0680658		-60147	0.00341217	0.073977		-60147	-0.00455739	0.0633169
-60146	-0.0589575	0.0363819		-60146	0.00198033	0.0680679		-60146	0.00341048	0.073981		-60146	-0.00456024	0.0633214
-60145	-0.0589557	0.0363866		-60145	0.00198668	0.0680699		-60145	0.0034088	0.0739849		-60145	-0.00456309	0.0633259
-60144	-0.0589539	0.0363913		-60144	0.00199302	0.0680719		-60144	0.00340711	0.0739889		-60144	-0.00456594	0.0633304
-60143	-0.0589521	0.036396		-60143	0.00199937	0.0680739		-60143	0.00340543	0.0739929		-60143	-0.00456878	0.063335
-60142	-0.0589504	0.0364008		-60142	0.00200571	0.068076		-60142	0.00340376	0.0739968		-60142	-0.00457162	0.0633395
-60141	-0.0589486	0.0364055		-60141	0.00199206	0.0681063		-60141	0.00340208	0.0740008		-60141	-0.00457446	0.063344
-60140	-0.0589468	0.0364102		-60140	0.00199841	0.0681084		-60140	0.00340041	0.0740048		-60140	-0.0045773	0.0633486
-60139	-0.058945	0.0364149		-60139	0.00200476	0.0681104		-60139	0.00339873	0.0740088		-60139	-0.00458014	0.0633531
-60138	-0.0589432	0.0364196		-60138	0.00201111	0.0681125		-60138	0.00339706	0.0740127		-60138	-0.00458297	0.0633576
-60137	-0.0589415	0.0364243		-60137	0.00201746	0.0681145		-60137	0.0033954	0.0740167		-60137	-0.0045858	0.0633622
-60136	-0.0589397	0.036429		-60136	0.00202381	0.0681166		-60136	0.00339373	0.0740207		-60136	-0.00458863	0.0633667
-60135	-0.0589379	0.0364337		-60135	0.00203016	0.0681186		-60135	0.00339207	0.0740247		-60135	-0.00459146	0.0633713
-60134	-0.0589361	0.0364384		-60134	0.00203651	0.0681207		-60134	0.00339041	0.0740287		-60134	-0.00459429	0.0633758
-60133	-0.0589344	0.0364431		-60133	0.00204287	0.0681227		-60133	0.00338875	0.0740327		-60133	-0.00459711	0.0633804
-60132	-0.0589326	0.0364478		-60132	0.00204922	0.0681248		-60132	0.00338709	0.0740367		-60132	-0.00459993	0.0633849
-60131	-0.0589308	0.0364525		-60131	0.00205557	0.0681269		-60131	0.00338544	0.0740407		-60131	-0.00460275	0.0633895
-60130	-0.058929	0.0364573		-60130	0.00206193	0.0681289		-60130	0.00338379	0.0740447		-60130	-0.00460557	0.063394
-60129	-0.0589273	0.036462		-60129	0.00206828	0.068131		-60129	0.00338214	0.0740488		-60129	-0.00460839	0.0633986
-60128	-0.0589255	0.0364667		-60128	0.00207464	0.0681331		-60128	0.00338049	0.0740528		-60128	-0.0046112	0.0634032
-60127	-0.0589237	0.0364714		-60127	0.002061	0.0681635		-60127	0.00337884	0.0740568		-60127	-0.00461401	0.0634077
-60126	-0.058922	0.0364761		-60126	0.00206736	0.0681656		-60126	0.0033772	0.0740608		-60126	-0.00461682	0.0634123
-60125	-0.0589202	0.0364808		-60125	0.00207371	0.0681677		-60125	0.00337556	0.0740649		-60125	-0.00461963	0.0634169
-60124	-0.0589184	0.0364855		-60124	0.00208007	0.0681697		-60124	0.00337392	0.0740689		-60124	-0.00462243	0.0634214
-60123	-0.0589167	0.0364902		-60123	0.00208643	0.0681718		-60123	0.00337228	0.0740729		-60123	-0.00462524	0.063426
-60122	-0.0589149	0.0364949		-60122	0.00209279	0.0681739		-60122	0.00337064	0.074077		-60122	-0.00462804	0.0634306
-60121	-0.0589131	0.0364996		-60121	0.00209916	0.068176		-60121	0.00336901	0.074081		-60121	-0.00463084	0.0634352
-60120	-0.0589114	0.0365043		-60120	0.00210552	0.0681781		-60120	0.00336738	0.0740851		-60120	-0.00463364	0.0634398
-60119	-0.0589096	0.036509		-60119	0.00211188	0.0681802		-60119	0.00336575	0.0740891		-60119	-0.00463643	0.0634444
-60118	-0.0589078	0.0365137		-60118	0.00211824	0.0681823		-60118	0.00336412	0.0740932		-60118	-0.00463922	0.063449
-60117	-0.0589061	0.0365185		-60117	0.00212461	0.0681844		-60117	0.0033625	0.0740972		-60117	-0.00464202	0.0634536
-60116	-0.0589043	0.0365232		-60116	0.00213097	0.0681865		-60116	0.00336088	0.0741013		-60116	-0.00464481	0.0634582
-60115	-0.0589026	0.0365279		-60115	0.00213734	0.0681886		-60115	0.00335926	0.0741054		-60115	-0.00464759	0.0634628
-60114	-0.0589008	0.0365326		-60114	0.0021437	0.0681907		-60114	0.00335764	0.0741094		-60114	-0.00465038	0.0634674
-60113	-0.058899	0.0365373		-60113	0.00215007	0.0681928		-60113	0.00335602	0.0741135		-60113	-0.00465316	0.063472
-60112	-0.0588973	0.036542		-60112	0.00213644	0.0682233		-60112	0.00335441	0.0741176		-60112	-0.00465594	0.0634766
-60111	-0.0588955	0.0365467		-60111	0.00214281	0.0682254		-60111	0.0033528	0.0741216		-60111	-0.00465872	0.0634812
-60110	-0.0588938	0.0365514		-60110	0.00214917	0.0682276		-60110	0.00335119	0.0741257		-60110	-0.0046615	0.0634858
-60109	-0.058892	0.0365561		-60109	0.00215554	0.0682297		-60109	0.00334958	0.0741298		-60109	-0.00466427	0.0634904
-60108	-0.0588903	0.0365608		-60108	0.00216191	0.0682318		-60108	0.00334797	0.0741339		-60108	-0.00466705	0.063495
-60107	-0.0588885	0.0365655		-60107	0.00216828	0.0682339		-60107	0.00334637	0.074138		-60107	-0.00466982	0.0634997
-60106	-0.0588868	0.0365702		-60106	0.00217466	0.068236		-60106	0.00334477	0.0741421		-60106	-0.00467259	0.0635043
-60105	-0.058885	0.0365749		-60105	0.00218103	0.0682382		-60105	0.00334317	0.0741462		-60105	-0.00467535	0.0635089
-60104	-0.0588833	0.0365796		-60104	0.0021874	0.0682403		-60104	0.00334157	0.0741503		-60104	-0.00467812	0.0635136
-60103	-0.0588815	0.0365843		-60103	0.00219377	0.0682424		-60103	0.00333998	0.0741544		-60103	-0.00468088	0.0635182
-60102	-0.0588798	0.036589		-60102	0.00220015	0.0682446		-60102	0.00333839	0.0741585		-60102	-0.00468364	0.0635228
-60101	-0.058878	0.0365937		-60101	0.00220652	0.0682467		-60101	0.0033368	0.0741626		-60101	-0.0046864	0.0635275
-60100	-0.0588763	0.0365984		-60100	0.0022129	0.0682489		-60100	0.00333521	0.0741667		-60100	-0.00468916	0.0635321
-60099	-0.0588745	0.0366031		-60099	0.00221928	0.068251		-60099	0.00333362	0.0741708		-60099	-0.00469191	0.0635368
-60098	-0.0588728	0.0366078		-60098	0.00220565	0.0682816		-60098	0.00333204	0.0741749		-60098	-0.00469466	0.0635414
-60097	-0.058871	0.0366125		-60097	0.00221203	0.0682837		-60097	0.00333045	0.0741791		-60097	-0.00469741	0.063546
-60096	-0.0588693	0.0366172		-60096	0.00221841	0.0682859		-60096	0.00332887	0.0741832		-60096	-0.00470016	0.0635507
-60095	-0.0588675	0.0366219		-60095	0.00222479	0.068288		-60095	0.0033273	0.0741873		-60095	-0.00470291	0.0635554
-60094	-0.0588658	0.0366266		-60094	0.00223117	0.0682902		-60094	0.00332572	0.0741915		-60094	-0.00470565	0.06356
-60093	-0.0588641	0.0366313		-60093	0.00223755	0.0682924		-60093	0.00332415	0.0741956		-60093	-0.00470839	0.0635647
-60092	-0.0588623	0.036636		-60092	0.00224393	0.0682945		-60092	0.00332258	0.0741997		-60092	-0.00471113	0.0635693
-60091	-0.0588606	0.0366407		-60091	0.00225031	0.0682967		-60091	0.00332101	0.0742039		-60091	-0.00471387	0.063574
-60090	-0.0588589	0.0366454		-60090	0.00225669	0.0682989		-60090	0.00331944	0.074208		-60090	-0.0047166	0.0635787
-60089	-0.0588571	0.0366501		-60089	0.00226308	0.068301		-60089	0.00331787	0.0742122		-60089	-0.00471934	0.0635833
-60088	-0.0588554	0.0366548		-60088	0.00226946	0.0683032		-60088	0.00331631	0.0742163		-60088	-0.00472207	0.063588
-60087	-0.0588537	0.0366595		-60087	0.00227585	0.0683054		-60087	0.00331475	0.0742205		-60087	-0.0047248	0.0635927
-60086	-0.0588519	0.0366642		-60086	0.00228223	0.0683075		-60086	0.00331319	0.0742246		-60086	-0.00472753	0.0635974
-60085	-0.0588502	0.0366689		-60085	0.00228862	0.0683097		-60085	0.00331163	0.0742288		-60085	-0.00473025	0.063602
-60084	-0.0588485	0.0366736		-60084	0.002295	0.0683119		-60084	0.00331008	0.074233		-60084	-0.00473297	0.0636067
-60083	-0.0588467	0.0366783		-60083	0.00228139	0.0683426		-60083	0.00330852	0.0742371		-60083	-0.00473569	0.0636114
-60082	-0.058845	0.036683		-60082	0.00228778	0.0683447		-60082	0.00330697	0.0742413		-60082	-0.00473841	0.0636161
-60081	-0.0588433	0.0366877		-60081	0.00229417	0.0683469		-60081	0.00330542	0.0742455		-60081	-0.00474113	0.0636208
-60080	-0.0588415	0.0366924		-60080	0.00230056	0.0683491		-60080	0.00330388	0.0742497		-60080	-0.00474384	0.0636255
-60079	-0.0588398	0.0366971		-60079	0.00230695	0.0683513		-60079	0.00330233	0.0742538		-60079	-0.00474656	0.0636302
-60078	-0.0588381	0.0367018		-60078	0.00231334	0.0683535		-60078	0.00330079	0.074258		-60078	-0.00474927	0.0636349
-60077	-0.0588364	0.0367065		-60077	0.00231973	0.0683557		-60077	0.00329925	0.0742622		-60077	-0.00475197	0.0636396
-60076	-0.0588347	0.0367111		-60076	0.00232612	0.0683579		-60076	0.00329771	0.0742664		-60076	-0.00475468	0.0636443
-60075	-0.0588329	0.0367158		-60075	0.00233251	0.0683601		-60075	0.00329617	0.0742706		-60075	-0.00475738	0.063649
-60074	-0.0588312	0.0367205		-60074	0.00233891	0.0683623		-60074	0.00329464	0.0742748		-60074	-0.00476009	0.0636537
-60073	-0.0588295	0.0367252		-60073	0.0023453	0.0683645		-60073	0.0032931	0.074279		-60073	-0.00476279	0.0636584
-60072	-0.0588278	0.0367299		-60072	0.00235169	0.0683667		-60072	0.00329157	0.0742832		-60072	-0.00476548	0.0636631
-60071	-0.0588261	0.0367346		-60071	0.00235809	0.0683689		-60071	0.00329004	0.0742874		-60071	-0.00476818	0.0636678
-60070	-0.0588243	0.0367393		-60070	0.00236449	0.0683712		-60070	0.00328851	0.0742916		-60070	-0.00477087	0.0636725
-60069	-0.0588226	0.036744		-60069	0.00235088	0.0684019		-60069	0.00328699	0.0742958		-60069	-0.00477357	0.0636773
-60068	-0.0588209	0.0367487		-60068	0.00235728	0.0684041		-60068	0.00328547	0.0743		-60068	-0.00477626	0.063682
-60067	-0.0588192	0.0367533		-60067	0.00236368	0.0684063		-60067	0.00328395	0.0743042		-60067	-0.00477894	0.0636867
-60066	-0.0588175	0.036758		-60066	0.00237007	0.0684085		-60066	0.00328243	0.0743084		-60066	-0.00478163	0.0636914
-60065	-0.0588158	0.0367627		-60065	0.00237647	0.0684108		-60065	0.00328091	0.0743127		-60065	-0.00478431	0.0636962
-60064	-0.0588141	0.0367674		-60064	0.00238287	0.068413		-60064	0.00327939	0.0743169		-60064	-0.00478699	0.0637009
-60063	-0.0588124	0.0367721		-60063	0.00238927	0.0684152		-60063	0.00327788	0.0743211		-60063	-0.00478967	0.0637056
-60062	-0.0588107	0.0367768		-60062	0.00239567	0.0684175		-60062	0.00327637	0.0743253		-60062	-0.00479235	0.0637104
-60061	-0.0588089	0.0367814		-60061	0.00240207	0.0684197		-60061	0.00327486	0.0743296		-60061	-0.00479503	0.0637151
-60060	-0.0588072	0.0367861		-60060	0.00240848	0.0684219		-60060	0.00327335	0.0743338		-60060	-0.0047977	0.0637198
-60059	-0.0588055	0.0367908		-60059	0.00241488	0.0684242		-60059	0.00327184	0.0743381		-60059	-0.00480037	0.0637246
-60058	-0.0588038	0.0367955		-60058	0.00242128	0.0684264		-60058	0.00327034	0.0743423		-60058	-0.00480304	0.0637293
-60057	-0.0588021	0.0368002		-60057	0.00242769	0.0684286		-60057	0.00326884	0.0743465		-60057	-0.00480571	0.0637341
-60056	-0.0588004	0.0368048		-60056	0.00243409	0.0684309		-60056	0.00326734	0.0743508		-60056	-0.00480837	0.0637388
-60055	-0.0587987	0.0368095		-60055	0.00244049	0.0684331		-60055	0.00326584	0.074355		-60055	-0.00481104	0.0637436
-60054	-0.058797	0.0368142		-60054	0.0024269	0.0684639		-60054	0.00326434	0.0743593		-60054	-0.0048137	0.0637483
-60053	-0.0587953	0.0368189		-60053	0.00243331	0.0684662		-60053	0.00326285	0.0743635		-60053	-0.00481636	0.0637531
-60052	-0.0587937	0.0368235		-60052	0.00243971	0.0684684		-60052	0.00326135	0.0743678		-60052	-0.00481902	0.0637578
-60051	-0.058792	0.0368282		-60051	0.00244612	0.0684707		-60051	0.00325986	0.074372		-60051	-0.00482167	0.0637626
-60050	-0.0587903	0.0368329		-60050	0.00245253	0.068473		-60050	0.00325837	0.0743763		-60050	-0.00482433	0.0637673
-60049	-0.0587886	0.0368375		-60049	0.00245893	0.0684752		-60049	0.00325688	0.0743806		-60049	-0.00482698	0.0637721
-60048	-0.0587869	0.0368422		-60048	0.00246534	0.0684775		-60048	0.0032554	0.0743848		-60048	-0.00482963	0.0637769
-60047	-0.0587852	0.0368469		-60047	0.00247175	0.0684797		-60047	0.00325391	0.0743891		-60047	-0.00483228	0.0637816
-60046	-0.0587835	0.0368515		-60046	0.00247816	0.068482		-60046	0.00325243	0.0743934		-60046	-0.00483492	0.0637864
-60045	-0.0587818	0.0368562		-60045	0.00248457	0.0684843		-60045	0.00325095	0.0743976		-60045	-0.00483757	0.0637912
-60044	-0.0587801	0.0368609		-60044	0.00249098	0.0684865		-60044	0.00324947	0.0744019		-60044	-0.00484021	0.063796
-60043	-0.0587785	0.0368655		-60043	0.00249739	0.0684888		-60043	0.003248	0.0744062		-60043	-0.00484285	0.0638007
-60042	-0.0587768	0.0368702		-60042	0.0025038	0.0684911		-60042	0.00324652	0.0744105		-60042	-0.00484549	0.0638055
-60041	-0.0587751	0.0368749		-60041	0.00251022	0.0684933		-60041	0.00324505	0.0744148		-60041	-0.00484812	0.0638103
-60040	-0.0587734	0.0368795		-60040	0.00249663	0.0685242		-60040	0.00324357	0.074419		-60040	-0.00485076	0.0638151
-60039	-0.0587717	0.0368842		-60039	0.00250304	0.0685265		-60039	0.0032421	0.0744233		-60039	-0.00485339	0.0638198
-60038	-0.05877	0.0368889		-60038	0.00250946	0.0685288		-60038	0.00324064	0.0744276		-60038	-0.00485602	0.0638246
-60037	-0.0587684	0.0368935		-60037	0.00251587	0.0685311		-60037	0.00323917	0.0744319		-60037	-0.00485865	0.0638294
-60036	-0.0587667	0.0368982		-60036	0.00252228	0.0685333		-60036	0.0032377	0.0744362		-60036	-0.00486128	0.0638342
-60035	-0.058765	0.0369028		-60035	0.0025287	0.0685356		-60035	0.00323624	0.0744405		-60035	-0.0048639	0.063839
-60034	-0.0587634	0.0369075		-60034	0.00253511	0.0685379		-60034	0.00323478	0.0744448		-60034	-0.00486652	0.0638438
-60033	-0.0587617	0.0369121		-60033	0.00254153	0.0685402		-60033	0.00323332	0.0744491		-60033	-0.00486914	0.0638486
-60032	-0.05876	0.0369168		-60032	0.00254795	0.0685425		-60032	0.00323186	0.0744534		-60032	-0.00487176	0.0638534
-60031	-0.0587583	0.0369214		-60031	0.00255436	0.0685448		-60031	0.0032304	0.0744577		-60031	-0.00487438	0.0638582
-60030	-0.0587567	0.0369261		-60030	0.00256078	0.0685471		-60030	0.00322895	0.074462		-60030	-0.004877	0.063863
-60029	-0.058755	0.0369307		-60029	0.0025672	0.0685494		-60029	0.00322749	0.0744663		-60029	-0.00487961	0.0638678
-60028	-0.0587533	0.0369354		-60028	0.00257362	0.0685517		-60028	0.00322604	0.0744706		-60028	-0.00488222	0.0638726
-60027	-0.0587517	0.03694		-60027	0.00258004	0.068554		-60027	0.00322459	0.0744749		-60027	-0.00488483	0.0638774
-60026	-0.05875	0.0369447		-60026	0.00258645	0.0685563		-60026	0.00322314	0.0744793		-60026	-0.00488744	0.0638822
-60025	-0.0587484	0.0369493		-60025	0.00257287	0.0685872		-60025	0.0032217	0.0744836		-60025	-0.00489005	0.063887
-60024	-0.0587467	0.0369539		-60024	0.00257929	0.0685895		-60024	0.00322025	0.0744879		-60024	-0.00489265	0.0638918
-60023	-0.058745	0.0369586		-60023	0.00258571	0.0685918		-60023	0.00321881	0.0744922		-60023	-0.00489525	0.0638966
-60022	-0.0587434	0.0369632		-60022	0.00259213	0.0685941		-60022	0.00321737	0.0744965		-60022	-0.00489785	0.0639014
-60021	-0.0587417	0.0369679		-60021	0.00259856	0.0685965		-60021	0.00321593	0.0745009		-60021	-0.00490045	0.0639062
-60020	-0.0587401	0.0369725		-60020	0.00260498	0.0685988		-60020	0.00321449	0.0745052		-60020	-0.00490305	0.063911
-60019	-0.0587384	0.0369771		-60019	0.0026114	0.0686011		-60019	0.00321305	0.0745095		-60019	-0.00490564	0.0639158
-60018	-0.0587368	0.0369818		-60018	0.00261782	0.0686034		-60018	0.00321162	0.0745138		-60018	-0.00490824	0.0639207
-60017	-0.0587351	0.0369864		-60017	0.00262424	0.0686057		-60017	0.00321018	0.0745182		-60017	-0.00491083	0.0639255
-60016	-0.0587335	0.036991		-60016	0.00263067	0.068608		-60016	0.00320875	0.0745225		-60016	-0.00491342	0.0639303
-60015	-0.0587318	0.0369957		-60015	0.00263709	0.0686104		-60015	0.00320732	0.0745269		-60015	-0.00491601	0.0639351
-60014	-0.0587302	0.0370003		-60014	0.00264352	0.0686127		-60014	0.00320589	0.0745312		-60014	-0.00491859	0.0639399
-60013	-0.0587285	0.0370049		-60013	0.00264994	0.068615		-60013	0.00320446	0.0745355		-60013	-0.00492118	0.0639448
-60012	-0.0587269	0.0370095		-60012	0.00265636	0.0686173		-60012	0.00320303	0.0745399		-60012	-0.00492376	0.0639496
-60011	-0.0587253	0.0370142		-60011	0.00266279	0.0686197		-60011	0.00320161	0.0745442		-60011	-0.00492634	0.0639544
-60010	-0.0587236	0.0370188		-60010	0.00264921	0.0686507		-60010	0.00320019	0.0745486		-60010	-0.00492892	0.0639592
-60009	-0.058722	0.0370234		-60009	0.00265564	0.068653		-60009	0.00319876	0.0745529		-60009	-0.0049315	0.0639641
-60008	-0.0587203	0.037028		-60008	0.00266207	0.0686553		-60008	0.00319734	0.0745573		-60008	-0.00493407	0.0639689
-60007	-0.0587187	0.0370326		-60007	0.00266849	0.0686577		-60007	0.00319593	0.0745616		-60007	-0.00493664	0.0639737
-60006	-0.0587171	0.0370373		-60006	0.00267492	0.06866		-60006	0.00319451	0.074566		-60006	-0.00493922	0.0639786
-60005	-0.0587154	0.0370419		-60005	0.00268135	0.0686623		-60005	0.00319309	0.0745703		-60005	-0.00494179	0.0639834
-60004	-0.0587138	0.0370465		-60004	0.00268778	0.0686647		-60004	0.00319168	0.0745747		-60004	-0.00494435	0.0639882
-60003	-0.0587122	0.0370511		-60003	0.0026942	0.068667		-60003	0.00319027	0.074579		-60003	-0.00494692	0.0639931
-60002	-0.0587105	0.0370557		-60002	0.00270063	0.0686694		-60002	0.00318886	0.0745834		-60002	-0.00494948	0.0639979
-60001	-0.0587089	0.0370603		-60001	0.00270706	0.0686717		-60001	0.00318745	0.0745878		-60001	-0.00495205	0.0640028
-60000	-0.0587073	0.0370649		-60000	0.00271349	0.068674		-60000	0.00318604	0.0745921		-60000	-0.00495461	0.0640076
-59999	-0.0587057	0.0370695		-59999	0.00271992	0.0686764		-59999	0.00318463	0.0745965		-59999	-0.00495717	0.0640124
-59998	-0.058704	0.0370741		-59998	0.00272635	0.0686787		-59998	0.00318323	0.0746009		-59998	-0.00495972	0.0640173
-59997	-0.0587024	0.0370787		-59997	0.00273278	0.0686811		-59997	0.00318183	0.0746052		-59997	-0.00496228	0.0640221
-59996	-0.0587008	0.0370833		-59996	0.00273921	0.0686834		-59996	0.00318042	0.0746096		-59996	-0.00496483	0.064027
-59995	-0.0586992	0.0370879		-59995	0.00272564	0.0687145		-59995	0.00317902	0.074614		-59995	-0.00496738	0.0640318
-59994	-0.0586976	0.0370925		-59994	0.00273207	0.0687169		-59994	0.00317762	0.0746183		-59994	-0.00496993	0.0640367
-59993	-0.0586959	0.0370971		-59993	0.00273851	0.0687192		-59993	0.00317623	0.0746227		-59993	-0.00497248	0.0640415
-59992	-0.0586943	0.0371017		-59992	0.00274494	0.0687216		-59992	0.00317483	0.0746271		-59992	-0.00497503	0.0640464
-59991	-0.0586927	0.0371063		-59991	0.00275137	0.0687239		-59991	0.00317344	0.0746315		-59991	-0.00497757	0.0640512
-59990	-0.0586911	0.0371109		-59990	0.0027578	0.0687263		-59990	0.00317205	0.0746359		-59990	-0.00498012	0.0640561
-59989	-0.0586895	0.0371155		-59989	0.00276424	0.0687286		-59989	0.00317065	0.0746402		-59989	-0.00498266	0.064061
-59988	-0.0586879	0.03712		-59988	0.00277067	0.068731		-59988	0.00316926	0.0746446		-59988	-0.0049852	0.0640658
-59987	-0.0586863	0.0371246		-59987	0.0027771	0.0687334		-59987	0.00316788	0.074649		-59987	-0.00498774	0.0640707
-59986	-0.0586847	0.0371292		-59986	0.00278354	0.0687357		-59986	0.00316649	0.0746534		-59986	-0.00499027	0.0640755
-59985	-0.0586831	0.0371338		-59985	0.00278997	0.0687381		-59985	0.0031651	0.0746578		-59985	-0.0049928	0.0640804
-59984	-0.0586815	0.0371384		-59984	0.00279641	0.0687405		-59984	0.00316372	0.0746622		-59984	-0.00499534	0.0640853
-59983	-0.0586798	0.0371429		-59983	0.00280284	0.0687428		-59983	0.00316234	0.0746666		-59983	-0.00499787	0.0640901
-59982	-0.0586782	0.0371475		-59982	0.00280928	0.0687452		-59982	0.00316096	0.074671		-59982	-0.0050004	0.064095
-59981	-0.0586766	0.0371521		-59981	0.00281571	0.0687476		-59981	0.00315958	0.0746754		-59981	-0.00500292	0.0640998
-59980	-0.058675	0.0371567		-59980	0.00280215	0.0687787		-59980	0.0031582	0.0746798		-59980	-0.00500545	0.0641047
-59979	-0.0586735	0.0371612		-59979	0.00280859	0.0687811		-59979	0.00315683	0.0746842		-59979	-0.00500797	0.0641096
-59978	-0.0586719	0.0371658		-59978	0.00281502	0.0687835		-59978	0.00315545	0.0746886		-59978	-0.00501049	0.0641145
-59977	-0.0586703	0.0371704		-59977	0.00282146	0.0687858		-59977	0.00315408	0.074693		-59977	-0.00501301	0.0641193
-59976	-0.0586687	0.0371749		-59976	0.00277839	0.0686898		-59976	0.00315271	0.0746974		-59976	-0.00501553	0.0641242
-59975	-0.0586671	0.0371795		-59975	0.00278333	0.0686892		-59975	0.00315134	0.0747018		-59975	-0.00501805	0.0641291
-59974	-0.0586655	0.0371841		-59974	0.00278826	0.0686886		-59974	0.00314997	0.0747062		-59974	-0.00502056	0.0641339
-59973	-0.0586639	0.0371886		-59973	0.0027932	0.068688		-59973	0.0031486	0.0747106		-59973	-0.00502307	0.0641388
-59972	-0.0586623	0.0371932		-59972	0.00279813	0.0686874		-59972	0.00314724	0.074715		-59972	-0.00502558	0.0641437
-59971	-0.0586607	0.0371977		-59971	0.00280307	0.0686868		-59971	0.00314588	0.0747194		-59971	-0.00502809	0.0641486
-59970	-0.0586591	0.0372023		-59970	0.002808	0.0686862		-59970	0.00314451	0.0747238		-59970	-0.0050306	0.0641534
-59969	-0.0586576	0.0372068		-59969	0.00281294	0.0686856		-59969	0.00314315	0.0747283		-59969	-0.0050331	0.0641583
-59968	-0.058656	0.0372114		-59968	0.00281787	0.068685		-59968	0.00314179	0.0747327		-59968	-0.00503561	0.0641632
-59967	-0.0586544	0.0372159		-59967	0.0028228	0.0686844		-59967	0.00314044	0.0747371		-59967	-0.00503811	0.0641681
-59966	-0.0586528	0.0372205		-59966	0.00282774	0.0686838		-59966	0.00313908	0.0747415		-59966	-0.00504061	0.064173
-59965	-0.0586512	0.037225		-59965	0.00281267	0.068712		-59965	0.00313773	0.0747459		-59965	-0.0050431	0.0641779
-59964	-0.0586497	0.0372296		-59964	0.00281761	0.0687114		-59964	0.00313637	0.0747504		-59964	-0.0050456	0.0641827
-59963	-0.0586481	0.0372341		-59963	0.00282254	0.0687108		-59963	0.00313502	0.0747548		-59963	-0.0050481	0.0641876
-59962	-0.0586465	0.0372386		-59962	0.00282748	0.0687102		-59962	0.00313367	0.0747592		-59962	-0.00505059	0.0641925
-59961	-0.0586449	0.0372432		-59961	0.00283241	0.0687097		-59961	0.00313233	0.0747636		-59961	-0.00505308	0.0641974
-59960	-0.0586434	0.0372477		-59960	0.00283734	0.0687091		-59960	0.00313098	0.0747681		-59960	-0.00505557	0.0642023
-59959	-0.0586418	0.0372522		-59959	0.00284228	0.0687085		-59959	0.00312964	0.0747725		-59959	-0.00505805	0.0642072
-59958	-0.0586402	0.0372568		-59958	0.00284721	0.0687079		-59958	0.00312829	0.0747769		-59958	-0.00506054	0.0642121
-59957	-0.0586386	0.0372613		-59957	0.00285215	0.0687073		-59957	0.00312695	0.0747814		-59957	-0.00506302	0.064217
-59956	-0.0586371	0.0372658		-59956	0.00293673	0.0688649		-59956	0.00312561	0.0747858		-59956	-0.0050655	0.0642219
-59955	-0.0586355	0.0372704		-59955	0.00294318	0.0688673		-59955	0.00312427	0.0747903		-59955	-0.00506798	0.0642268
-59954	-0.0586339	0.0372749		-59954	0.00294963	0.0688697		-59954	0.00312294	0.0747947		-59954	-0.00507046	0.0642317
-59953	-0.0586324	0.0372794		-59953	0.00295607	0.0688722		-59953	0.0031216	0.0747991		-59953	-0.00507294	0.0642366
-59952	-0.0586308	0.0372839		-59952	0.00296252	0.0688746		-59952	0.00312027	0.0748036		-59952	-0.00507541	0.0642415
-59951	-0.0586293	0.0372884		-59951	0.00296897	0.068877		-59951	0.00311894	0.074808		-59951	-0.00507788	0.0642464
-59950	-0.0586277	0.037293		-59950	0.00295541	0.0689082		-59950	0.00311761	0.0748125		-59950	-0.00508035	0.0642513
-59949	-0.0586261	0.0372975		-59949	0.00296186	0.0689106		-59949	0.00311628	0.0748169		-59949	-0.00508282	0.0642562
-59948	-0.0586246	0.037302		-59948	0.00296831	0.0689131		-59948	0.00311495	0.0748214		-59948	-0.00508529	0.0642611
-59947	-0.058623	0.0373065		-59947	0.00297476	0.0689155		-59947	0.00311363	0.0748258		-59947	-0.00508775	0.064266
-59946	-0.0586215	0.037311		-59946	0.00298121	0.0689179		-59946	0.0031123	0.0748303		-59946	-0.00509022	0.0642709
-59945	-0.0586199	0.0373155		-59945	0.00298766	0.0689203		-59945	0.00311098	0.0748348		-59945	-0.00509268	0.0642758
-59944	-0.0586184	0.03732		-59944	0.00299411	0.0689228		-59944	0.00310966	0.0748392		-59944	-0.00509514	0.0642807
-59943	-0.0586168	0.0373245		-59943	0.00300056	0.0689252		-59943	0.00310834	0.0748437		-59943	-0.00509759	0.0642856
-59942	-0.0586153	0.037329		-59942	0.00300701	0.0689276		-59942	0.00310703	0.0748481		-59942	-0.00510005	0.0642905
-59941	-0.0586137	0.0373335		-59941	0.00301346	0.06893		-59941	0.00310571	0.0748526		-59941	-0.0051025	0.0642954
-59940	-0.0586122	0.037338		-59940	0.00301991	0.0689325		-59940	0.0031044	0.0748571		-59940	-0.00510495	0.0643003
-59939	-0.0586106	0.0373425		-59939	0.00302637	0.0689349		-59939	0.00310309	0.0748615		-59939	-0.0051074	0.0643052
-59938	-0.0586091	0.037347		-59938	0.00303282	0.0689373		-59938	0.00310178	0.074866		-59938	-0.00510985	0.0643102
-59937	-0.0586075	0.0373515		-59937	0.00303927	0.0689398		-59937	0.00310047	0.0748705		-59937	-0.0051123	0.0643151
-59936	-0.058606	0.037356		-59936	0.00304572	0.0689422		-59936	0.00309916	0.074875		-59936	-0.00511474	0.06432
-59935	-0.0586045	0.0373605		-59935	0.00303218	0.0689735		-59935	0.00309786	0.0748794		-59935	-0.00511718	0.0643249
-59934	-0.0586029	0.037365		-59934	0.00303863	0.0689759		-59934	0.00309655	0.0748839		-59934	-0.00511963	0.0643298
-59933	-0.0586014	0.0373695		-59933	0.00304509	0.0689784		-59933	0.00309525	0.0748884		-59933	-0.00512206	0.0643347
-59932	-0.0585998	0.0373739		-59932	0.00305154	0.0689808		-59932	0.00309395	0.0748929		-59932	-0.0051245	0.0643397
-59931	-0.0585983	0.0373784		-59931	0.003058	0.0689833		-59931	0.00309265	0.0748973		-59931	-0.00512694	0.0643446
-59930	-0.0585968	0.0373829		-59930	0.00306445	0.0689857		-59930	0.00309136	0.0749018		-59930	-0.00512937	0.0643495
-59929	-0.0585952	0.0373874		-59929	0.00307091	0.0689882		-59929	0.00309006	0.0749063		-59929	-0.0051318	0.0643544
-59928	-0.0585937	0.0373919		-59928	0.00307737	0.0689906		-59928	0.00308877	0.0749108		-59928	-0.00513423	0.0643594
-59927	-0.0585922	0.0373963		-59927	0.00308383	0.068993		-59927	0.00308748	0.0749153		-59927	-0.00513666	0.0643643
-59926	-0.0585906	0.0374008		-59926	0.00309028	0.0689955		-59926	0.00308619	0.0749198		-59926	-0.00513908	0.0643692
-59925	-0.0585891	0.0374053		-59925	0.00309674	0.0689979		-59925	0.0030849	0.0749243		-59925	-0.00514151	0.0643741
-59924	-0.0585876	0.0374097		-59924	0.0031032	0.0690004		-59924	0.00308362	0.0749288		-59924	-0.00514393	0.0643791
-59923	-0.058586	0.0374142		-59923	0.00310966	0.0690029		-59923	0.00308233	0.0749333		-59923	-0.00514635	0.064384
-59922	-0.0585845	0.0374187		-59922	0.00311612	0.0690053		-59922	0.00308105	0.0749378		-59922	-0.00514877	0.0643889
-59921	-0.058583	0.0374231		-59921	0.00312258	0.0690078		-59921	0.00307977	0.0749423		-59921	-0.00515118	0.0643939
-59920	-0.0585815	0.0374276		-59920	0.00310904	0.0690391		-59920	0.00307849	0.0749468		-59920	-0.0051536	0.0643988
-59919	-0.05858	0.0374321		-59919	0.0031155	0.0690416		-59919	0.00307721	0.0749513		-59919	-0.00515601	0.0644037
-59918	-0.0585784	0.0374365		-59918	0.00312196	0.069044		-59918	0.00307594	0.0749558		-59918	-0.00515842	0.0644087
-59917	-0.0585769	0.037441		-59917	0.00312843	0.0690465		-59917	0.00307466	0.0749603		-59917	-0.00516083	0.0644136
-59916	-0.0585754	0.0374454		-59916	0.00313489	0.069049		-59916	0.00307339	0.0749648		-59916	-0.00516323	0.0644186
-59915	-0.0585739	0.0374499		-59915	0.00314135	0.0690514		-59915	0.00307212	0.0749693		-59915	-0.00516564	0.0644235
-59914	-0.0585724	0.0374543		-59914	0.00314781	0.0690539		-59914	0.00307085	0.0749738		-59914	-0.00516804	0.0644284
-59913	-0.0585708	0.0374588		-59913	0.00315428	0.0690564		-59913	0.00306959	0.0749784		-59913	-0.00517044	0.0644334
-59912	-0.0585693	0.0374632		-59912	0.00316074	0.0690588		-59912	0.00306832	0.0749829		-59912	-0.00517284	0.0644383
-59911	-0.0585678	0.0374677		-59911	0.00316721	0.0690613		-59911	0.00306706	0.0749874		-59911	-0.00517524	0.0644433
-59910	-0.0585663	0.0374721		-59910	0.00317367	0.0690638		-59910	0.0030658	0.0749919		-59910	-0.00517763	0.0644482
-59909	-0.0585648	0.0374765		-59909	0.00318013	0.0690663		-59909	0.00306454	0.0749964		-59909	-0.00518003	0.0644532
-59908	-0.0585633	0.037481		-59908	0.00318661	0.0690687		-59908	0.00306328	0.075001		-59908	-0.00518242	0.0644581
-59907	-0.0585618	0.0374854		-59907	0.00319307	0.0690712		-59907	0.00306203	0.0750055		-59907	-0.00518481	0.0644631
-59906	-0.0585603	0.0374898		-59906	0.00319953	0.0690737		-59906	0.00306077	0.07501		-59906	-0.00518719	0.064468
-59905	-0.0585587	0.0374943		-59905	0.003206	0.0690762		-59905	0.00305952	0.0750146		-59905	-0.00518958	0.064473
-59904	-0.0585572	0.0374987		-59904	0.00319248	0.0691076		-59904	0.00305827	0.0750191		-59904	-0.00519196	0.0644779
-59903	-0.0585557	0.0375031		-59903	0.00319894	0.06911		-59903	0.00305702	0.0750236		-59903	-0.00519434	0.0644829
-59902	-0.0585542	0.0375076		-59902	0.00320541	0.0691125		-59902	0.00305578	0.0750282		-59902	-0.00519672	0.0644878
-59901	-0.0585527	0.037512		-59901	0.00321188	0.069115		-59901	0.00305453	0.0750327		-59901	-0.0051991	0.0644928
-59900	-0.0585512	0.0375164		-59900	0.00321834	0.0691175		-59900	0.00305329	0.0750373		-59900	-0.00520148	0.0644977
-59899	-0.0585497	0.0375208		-59899	0.00322483	0.06912		-59899	0.00305205	0.0750418		-59899	-0.00520385	0.0645027
-59898	-0.0585482	0.0375252		-59898	0.00323129	0.0691225		-59898	0.00305081	0.0750463		-59898	-0.00520622	0.0645076
-59897	-0.0585467	0.0375297		-59897	0.00323777	0.069125		-59897	0.00304957	0.0750509		-59897	-0.00520859	0.0645126
-59896	-0.0585452	0.0375341		-59896	0.00324423	0.0691275		-59896	0.00304834	0.0750554		-59896	-0.00521096	0.0645176
-59895	-0.0585437	0.0375385		-59895	0.00325071	0.0691299		-59895	0.0030471	0.07506		-59895	-0.00521333	0.0645225
-59894	-0.0585422	0.0375429		-59894	0.00325718	0.0691324		-59894	0.00304587	0.0750646		-59894	-0.00521569	0.0645275
-59893	-0.0585407	0.0375473		-59893	0.00326365	0.0691349		-59893	0.00304464	0.0750691		-59893	-0.00521806	0.0645325
-59892	-0.0585392	0.0375517		-59892	0.00327013	0.0691374		-59892	0.00304341	0.0750737		-59892	-0.00522042	0.0645374
-59891	-0.0585378	0.0375561		-59891	0.0032766	0.0691399		-59891	0.00304219	0.0750782		-59891	-0.00522277	0.0645424
-59890	-0.0585363	0.0375605		-59890	0.00328308	0.0691424		-59890	0.00304096	0.0750828		-59890	-0.00522513	0.0645474
-59889	-0.0585348	0.0375649		-59889	0.00326955	0.0691739		-59889	0.00303974	0.0750874		-59889	-0.00522749	0.0645523
-59888	-0.0585333	0.0375693		-59888	0.00327603	0.0691764		-59888	0.00303852	0.0750919		-59888	-0.00522984	0.0645573
-59887	-0.0585318	0.0375737		-59887	0.0032825	0.0691789		-59887	0.0030373	0.0750965		-59887	-0.00523219	0.0645623
-59886	-0.0585303	0.0375781		-59886	0.00328898	0.0691814		-59886	0.00303609	0.0751011		-59886	-0.00523454	0.0645672
-59885	-0.0585288	0.0375825		-59885	0.00329546	0.0691839		-59885	0.00303487	0.0751056		-59885	-0.00523688	0.0645722
-59884	-0.0585273	0.0375869		-59884	0.00330194	0.0691864		-59884	0.00303366	0.0751102		-59884	-0.00523923	0.0645772
-59883	-0.0585259	0.0375913		-59883	0.00330842	0.0691889		-59883	0.00303245	0.0751148		-59883	-0.00524157	0.0645822
-59882	-0.0585244	0.0375957		-59882	0.00331489	0.0691914		-59882	0.00303124	0.0751194		-59882	-0.00524391	0.0645871
-59881	-0.0585229	0.0376		-59881	0.00332137	0.069194		-59881	0.00303003	0.075124		-59881	-0.00524625	0.0645921
-59880	-0.0585214	0.0376044		-59880	0.00332785	0.0691965		-59880	0.00302883	0.0751285		-59880	-0.00524859	0.0645971
-59879	-0.0585199	0.0376088		-59879	0.00333433	0.069199		-59879	0.00302762	0.0751331		-59879	-0.00525093	0.0646021
-59878	-0.0585185	0.0376132		-59878	0.00334082	0.0692015		-59878	0.00302642	0.0751377		-59878	-0.00525326	0.0646071
-59877	-0.058517	0.0376176		-59877	0.0033473	0.069204		-59877	0.00302522	0.0751423		-59877	-0.00525559	0.064612
-59876	-0.0585155	0.0376219		-59876	0.00335378	0.0692065		-59876	0.00302402	0.0751469		-59876	-0.00525792	0.064617
-59875	-0.058514	0.0376263		-59875	0.00336026	0.069209		-59875	0.00302283	0.0751515		-59875	-0.00526025	0.064622
-59874	-0.0585125	0.0376307		-59874	0.00334674	0.0692406		-59874	0.00302163	0.0751561		-59874	-0.00526257	0.064627
-59873	-0.0585111	0.0376351		-59873	0.00335323	0.0692431		-59873	0.00302044	0.0751607		-59873	-0.0052649	0.064632
-59872	-0.0585096	0.0376394		-59872	0.00335971	0.0692456		-59872	0.00301925	0.0751653		-59872	-0.00526722	0.064637
-59871	-0.0585081	0.0376438		-59871	0.0033662	0.0692481		-59871	0.00301806	0.0751699		-59871	-0.00526954	0.064642
-59870	-0.0585067	0.0376482		-59870	0.00337268	0.0692507		-59870	0.00301687	0.0751745		-59870	-0.00527185	0.064647
-59869	-0.0585052	0.0376525		-59869	0.00337917	0.0692532		-59869	0.00301569	0.0751791		-59869	-0.00527417	0.064652
-59868	-0.0585037	0.0376569		-59868	0.00338565	0.0692557		-59868	0.00301451	0.0751837		-59868	-0.00527648	0.0646569
-59867	-0.0585023	0.0376612		-59867	0.00339214	0.0692583		-59867	0.00301333	0.0751883		-59867	-0.00527879	0.0646619
-59866	-0.0585008	0.0376656		-59866	0.00339863	0.0692608		-59866	0.00301215	0.0751929		-59866	-0.0052811	0.0646669
-59865	-0.0584993	0.0376699		-59865	0.00340511	0.0692633		-59865	0.00301097	0.0751975		-59865	-0.00528341	0.0646719
-59864	-0.0584979	0.0376743		-59864	0.0034116	0.0692659		-59864	0.00300979	0.0752022		-59864	-0.00528572	0.0646769
-59863	-0.0584964	0.0376786		-59863	0.00341809	0.0692684		-59863	0.00300863	0.0752068		-59863	-0.00528802	0.0646819
-59862	-0.0584949	0.037683		-59862	0.00342458	0.0692709		-59862	0.00300745	0.0752114		-59862	-0.00529032	0.0646869
-59861	-0.0584935	0.0376873		-59861	0.00343107	0.0692735		-59861	0.00300629	0.075216		-59861	-0.00529262	0.0646919
-59860	-0.058492	0.0376917		-59860	0.00343756	0.069276		-59860	0.00300511	0.0752206		-59860	-0.00529492	0.0646969
-59859	-0.0584905	0.037696		-59859	0.00344405	0.0692785		-59859	0.00300395	0.0752253		-59859	-0.00529722	0.0647019
-59858	-0.0584891	0.0377003		-59858	0.00343054	0.0693101		-59858	0.00300278	0.0752299		-59858	-0.00529951	0.0647069
-59857	-0.0584876	0.0377047		-59857	0.00343703	0.0693127		-59857	0.00300163	0.0752345		-59857	-0.0053018	0.0647119
-59856	-0.0584862	0.037709		-59856	0.00344353	0.0693152		-59856	0.00300045	0.0752392		-59856	-0.00530409	0.0647169
-59855	-0.0584847	0.0377133		-59855	0.00345002	0.0693178		-59855	0.0029993	0.0752438		-59855	-0.00530638	0.064722
-59854	-0.0584833	0.0377177		-59854	0.00345651	0.0693203		-59854	0.00299815	0.0752484		-59854	-0.00530867	0.064727
-59853	-0.0584818	0.037722		-59853	0.00346301	0.0693229		-59853	0.00299699	0.0752531		-59853	-0.00531095	0.064732
-59852	-0.0584804	0.0377263		-59852	0.0034695	0.0693254		-59852	0.00299584	0.0752577		-59852	-0.00531323	0.064737
-59851	-0.0584789	0.0377307		-59851	0.00347599	0.069328		-59851	0.00299469	0.0752624		-59851	-0.00531551	0.064742
-59850	-0.0584775	0.037735		-59850	0.00348249	0.0693305		-59850	0.00299353	0.075267		-59850	-0.00531779	0.064747
-59849	-0.058476	0.0377393		-59849	0.00348899	0.0693331		-59849	0.00299239	0.0752717		-59849	-0.00532006	0.064752
-59848	-0.0584746	0.0377436		-59848	0.00349548	0.0693356		-59848	0.00299124	0.0752763		-59848	-0.00532234	0.064757
-59847	-0.0584731	0.0377479		-59847	0.00350198	0.0693382		-59847	0.0029901	0.0752809		-59847	-0.00532461	0.0647621
-59846	-0.0584717	0.0377522		-59846	0.00350848	0.0693407		-59846	0.00298897	0.0752856		-59846	-0.00532688	0.0647671
-59845	-0.0584702	0.0377566		-59845	0.00346476	0.069244		-59845	0.00298783	0.0752903		-59845	-0.00532915	0.0647721
-59844	-0.0584688	0.0377609		-59844	0.0034697	0.0692435		-59844	0.00298669	0.0752949		-59844	-0.00533141	0.0647771
-59843	-0.0584673	0.0377652		-59843	0.00345464	0.0692721		-59843	0.00298556	0.0752996		-59843	-0.00533368	0.0647821
-59842	-0.0584659	0.0377695		-59842	0.00345957	0.0692715		-59842	0.00298442	0.0753042		-59842	-0.00533594	0.0647872
-59841	-0.0584645	0.0377738		-59841	0.00346451	0.069271		-59841	0.00298329	0.0753089		-59841	-0.0053382	0.0647922
-59840	-0.058463	0.0377781		-59840	0.00346945	0.0692705		-59840	0.00298216	0.0753136		-59840	-0.00534046	0.0647972
-59839	-0.0584616	0.0377824		-59839	0.00347439	0.06927		-59839	0.00298103	0.0753182		-59839	-0.00534271	0.0648022
-59838	-0.0584601	0.0377867		-59838	0.00347932	0.0692695		-59838	0.0029799	0.0753229		-59838	-0.00534497	0.0648073
-59837	-0.0584587	0.037791		-59837	0.00348426	0.0692689		-59837	0.00297877	0.0753276		-59837	-0.00534722	0.0648123
-59836	-0.0584573	0.0377953		-59836	0.0034892	0.0692684		-59836	0.00297765	0.0753322		-59836	-0.00534947	0.0648173
-59835	-0.0584558	0.0377995		-59835	0.00349414	0.0692679		-59835	0.00297653	0.0753369		-59835	-0.00535172	0.0648223
-59834	-0.0584544	0.0378038		-59834	0.00349907	0.0692674		-59834	0.00297541	0.0753416		-59834	-0.00535396	0.0648274
-59833	-0.058453	0.0378081		-59833	0.00350401	0.0692669		-59833	0.00297429	0.0753463		-59833	-0.00535621	0.0648324
-59832	-0.0584515	0.0378124		-59832	0.00350895	0.0692664		-59832	0.00297318	0.0753509		-59832	-0.00535845	0.0648374
-59831	-0.0584501	0.0378167		-59831	0.00351389	0.0692658		-59831	0.00297206	0.0753556		-59831	-0.00536069	0.0648425
-59830	-0.0584487	0.037821		-59830	0.00351883	0.0692653		-59830	0.00297095	0.0753603		-59830	-0.00536292	0.0648475
-59829	-0.0584472	0.0378252		-59829	0.00352377	0.0692648		-59829	0.00296984	0.075365		-59829	-0.00536516	0.0648525
-59828	-0.0584458	0.0378295		-59828	0.0035287	0.0692643		-59828	0.00296874	0.0753697		-59828	-0.00536739	0.0648576
-59827	-0.0584444	0.0378338		-59827	0.00351364	0.0692929		-59827	0.00296763	0.0753744		-59827	-0.00536963	0.0648626
-59826	-0.058443	0.037838		-59826	0.00351858	0.0692924		-59826	0.00296652	0.075379		-59826	-0.00537185	0.0648677
-59825	-0.0584415	0.0378423		-59825	0.00352352	0.0692919		-59825	0.00296542	0.0753837		-59825	-0.00537408	0.0648727
-59824	-0.0584401	0.0378466		-59824	0.00352846	0.0692914		-59824	0.00296432	0.0753884		-59824	-0.00537631	0.0648777
-59823	-0.0584387	0.0378508		-59823	0.0035334	0.0692909		-59823	0.00296322	0.0753931		-59823	-0.00537853	0.0648828
-59822	-0.0584373	0.0378551		-59822	0.00353834	0.0692904		-59822	0.00296213	0.0753978		-59822	-0.00538075	0.0648878
-59821	-0.0584358	0.0378594		-59821	0.00354328	0.0692899		-59821	0.00296103	0.0754025		-59821	-0.00538297	0.0648929
-59820	-0.0584344	0.0378636		-59820	0.00354821	0.0692894		-59820	0.00295994	0.0754072		-59820	-0.00538519	0.0648979
-59819	-0.058433	0.0378679		-59819	0.00355315	0.0692889		-59819	0.00295885	0.0754119		-59819	-0.00538741	0.064903
-59818	-0.0584316	0.0378721		-59818	0.00355809	0.0692884		-59818	0.00295776	0.0754166		-59818	-0.00538962	0.064908
-59817	-0.0584302	0.0378764		-59817	0.00356303	0.0692879		-59817	0.00295667	0.0754213		-59817	-0.00539183	0.0649131
-59816	-0.0584288	0.0378806		-59816	0.00356797	0.0692874		-59816	0.00295558	0.075426		-59816	-0.00539404	0.0649181
-59815	-0.0584273	0.0378848		-59815	0.00357291	0.0692869		-59815	0.0029545	0.0754307		-59815	-0.00539625	0.0649232
-59814	-0.0584259	0.0378891		-59814	0.00357785	0.0692864		-59814	0.00295342	0.0754355		-59814	-0.00539845	0.0649282
-59813	-0.0584245	0.0378933		-59813	0.00378279	0.069681		-59813	0.00295234	0.0754402		-59813	-0.00540065	0.0649333
-59812	-0.0584231	0.0378976		-59812	0.00376773	0.0697096		-59812	0.00295126	0.0754449		-59812	-0.00540286	0.0649383
-59811	-0.0584217	0.0379018		-59811	0.00377267	0.069709		-59811	0.00295018	0.0754496		-59811	-0.00540506	0.0649434
-59810	-0.0584203	0.037906		-59810	0.00377761	0.0697085		-59810	0.0029491	0.0754543		-59810	-0.00540725	0.0649484
-59809	-0.0584189	0.0379103		-59809	0.00378255	0.069708		-59809	0.00294803	0.075459		-59809	-0.00540945	0.0649535
-59808	-0.0584175	0.0379145		-59808	0.00378749	0.0697075		-59808	0.00294696	0.0754637		-59808	-0.00541164	0.0649585
-59807	-0.0584161	0.0379187		-59807	0.00379243	0.069707		-59807	0.00294589	0.0754685		-59807	-0.00541383	0.0649636
-59806	-0.0584147	0.0379229		-59806	0.00379737	0.0697065		-59806	0.00294482	0.0754732		-59806	-0.00541602	0.0649686
-59805	-0.0584132	0.0379271		-59805	0.00380231	0.069706		-59805	0.00294376	0.0754779		-59805	-0.00541821	0.0649737
-59804	-0.0584118	0.0379314		-59804	0.00380726	0.0697055		-59804	0.00294269	0.0754826		-59804	-0.00542039	0.0649788
-59803	-0.0584104	0.0379356		-59803	0.0038122	0.069705		-59803	0.00294163	0.0754874		-59803	-0.00542257	0.0649838
-59802	-0.058409	0.0379398		-59802	0.00381714	0.0697045		-59802	0.00294057	0.0754921		-59802	-0.00542475	0.0649889
-59801	-0.0584076	0.037944		-59801	0.00382208	0.0697039		-59801	0.00293951	0.0754968		-59801	-0.00542693	0.064994
-59800	-0.0584062	0.0379482		-59800	0.00382702	0.0697034		-59800	0.00293845	0.0755016		-59800	-0.00542911	0.064999
-59799	-0.0584048	0.0379524		-59799	0.00383196	0.0697029		-59799	0.0029374	0.0755063		-59799	-0.00543129	0.0650041
-59798	-0.0584035	0.0379566		-59798	0.0038369	0.0697024		-59798	0.00293634	0.075511		-59798	-0.00543346	0.0650092
-59797	-0.0584021	0.0379608		-59797	0.00384184	0.0697019		-59797	0.00293529	0.0755158		-59797	-0.00543563	0.0650142
-59796	-0.0584007	0.037965		-59796	0.00382679	0.0697306		-59796	0.00293424	0.0755205		-59796	-0.0054378	0.0650193
-59795	-0.0583993	0.0379692		-59795	0.00383173	0.0697301		-59795	0.00293319	0.0755252		-59795	-0.00543996	0.0650244
-59794	-0.0583979	0.0379734		-59794	0.00383667	0.0697296		-59794	0.00293214	0.07553		-59794	-0.00544213	0.0650294
-59793	-0.0583965	0.0379776		-59793	0.00384161	0.0697291		-59793	0.0029311	0.0755347		-59793	-0.00544429	0.0650345
-59792	-0.0583951	0.0379818		-59792	0.00384655	0.0697286		-59792	0.00293005	0.0755395		-59792	-0.00544645	0.0650396
-59791	-0.0583937	0.037986		-59791	0.0038515	0.0697281		-59791	0.00292901	0.0755442		-59791	-0.00544861	0.0650446
-59790	-0.0583923	0.0379901		-59790	0.00385644	0.0697276		-59790	0.00292797	0.075549		-59790	-0.00545076	0.0650497
-59789	-0.0583909	0.0379943		-59789	0.00386138	0.0697271		-59789	0.00292693	0.0755537		-59789	-0.00545292	0.0650548
-59788	-0.0583896	0.0379985		-59788	0.00386632	0.0697266		-59788	0.0029259	0.0755585		-59788	-0.00545507	0.0650599
-59787	-0.0583882	0.0380027		-59787	0.00387127	0.0697261		-59787	0.00292486	0.0755632		-59787	-0.00545722	0.0650649
-59786	-0.0583868	0.0380069		-59786	0.00387621	0.0697256		-59786	0.00292383	0.075568		-59786	-0.00545937	0.06507
-59785	-0.0583854	0.038011		-59785	0.00388115	0.0697251		-59785	0.0029228	0.0755727		-59785	-0.00546151	0.0650751
-59784	-0.058384	0.0380152		-59784	0.0038861	0.0697246		-59784	0.00292177	0.0755775		-59784	-0.00546365	0.0650802
-59783	-0.0583827	0.0380194		-59783	0.00389104	0.0697241		-59783	0.00292074	0.0755822		-59783	-0.00546579	0.0650853
-59782	-0.0583813	0.0380235		-59782	0.00389598	0.0697236		-59782	0.00291971	0.075587		-59782	-0.00546793	0.0650903
-59781	-0.0583799	0.0380277		-59781	0.00390093	0.0697231		-59781	0.00291869	0.0755917		-59781	-0.00547007	0.0650954
-59780	-0.0583785	0.0380319		-59780	0.00388587	0.0697518		-59780	0.00291767	0.0755965		-59780	-0.0054722	0.0651005
-59779	-0.0583772	0.038036		-59779	0.00389081	0.0697513		-59779	0.00291665	0.0756013		-59779	-0.00547434	0.0651056
-59778	-0.0583758	0.0380402		-59778	0.00389576	0.0697508		-59778	0.00291563	0.075606		-59778	-0.00547647	0.0651107
-59777	-0.0583744	0.0380443		-59777	0.0039007	0.0697503		-59777	0.00291461	0.0756108		-59777	-0.0054786	0.0651157
-59776	-0.058373	0.0380485		-59776	0.00390564	0.0697498		-59776	0.00291359	0.0756155		-59776	-0.00548072	0.0651208
-59775	-0.0583717	0.0380526		-59775	0.00391059	0.0697494		-59775	0.00291258	0.0756203		-59775	-0.00548285	0.0651259
-59774	-0.0583703	0.0380568		-59774	0.00391553	0.0697489		-59774	0.00291156	0.0756251		-59774	-0.00548497	0.065131
-59773	-0.0583689	0.0380609		-59773	0.00392048	0.0697484		-59773	0.00291055	0.0756298		-59773	-0.00548709	0.0651361
-59772	-0.0583676	0.038065		-59772	0.00392542	0.0697479		-59772	0.00290954	0.0756346		-59772	-0.0054892	0.0651412
-59771	-0.0583662	0.0380692		-59771	0.00393037	0.0697474		-59771	0.00290853	0.0756394		-59771	-0.00549132	0.0651463
-59770	-0.0583648	0.0380733		-59770	0.00393531	0.0697469		-59770	0.00290753	0.0756442		-59770	-0.00549343	0.0651513
-59769	-0.0583635	0.0380774		-59769	0.00391016	0.0696871		-59769	0.00290652	0.0756489		-59769	-0.00549554	0.0651564
-59768	-0.0583621	0.0380816		-59768	0.00391669	0.0696897		-59768	0.00290552	0.0756537		-59768	-0.00549765	0.0651615
-59767	-0.0583608	0.0380857		-59767	0.00392322	0.0696924		-59767	0.00290452	0.0756585		-59767	-0.00549976	0.0651666
-59766	-0.0583594	0.0380898		-59766	0.00392975	0.069695		-59766	0.00290352	0.0756633		-59766	-0.00550186	0.0651717
-59765	-0.0583581	0.0380939		-59765	0.00393628	0.0696977		-59765	0.00290252	0.075668		-59765	-0.00550397	0.0651768
-59764	-0.0583567	0.0380981		-59764	0.00392281	0.0697296		-59764	0.00290152	0.0756728		-59764	-0.00550607	0.0651819
-59763	-0.0583553	0.0381022		-59763	0.00392935	0.0697322		-59763	0.00290053	0.0756776		-59763	-0.00550817	0.065187
-59762	-0.058354	0.0381063		-59762	0.00393588	0.0697349		-59762	0.00289954	0.0756824		-59762	-0.00551026	0.0651921
-59761	-0.0583526	0.0381104		-59761	0.00394241	0.0697375		-59761	0.00289855	0.0756872		-59761	-0.00551236	0.0651972
-59760	-0.0583513	0.0381145		-59760	0.00394895	0.0697402		-59760	0.00289755	0.0756919		-59760	-0.00551445	0.0652023
-59759	-0.0583499	0.0381186		-59759	0.00395548	0.0697428		-59759	0.00289657	0.0756967		-59759	-0.00551654	0.0652074
-59758	-0.0583486	0.0381227		-59758	0.00396202	0.0697455		-59758	0.00289558	0.0757015		-59758	-0.00551863	0.0652125
-59757	-0.0583472	0.0381268		-59757	0.00396855	0.0697481		-59757	0.00289459	0.0757063		-59757	-0.00552071	0.0652176
-59756	-0.0583459	0.0381309		-59756	0.00397508	0.0697508		-59756	0.00289361	0.0757111		-59756	-0.0055228	0.0652227
-59755	-0.0583446	0.038135		-59755	0.00398162	0.0697534		-59755	0.00289263	0.0757159		-59755	-0.00552488	0.0652278
-59754	-0.0583432	0.0381391		-59754	0.00398815	0.0697561		-59754	0.00289165	0.0757207		-59754	-0.00552696	0.0652328
-59753	-0.0583419	0.0381432		-59753	0.00399469	0.0697588		-59753	0.00289067	0.0757255		-59753	-0.00552904	0.0652379
-59752	-0.0583405	0.0381473		-59752	0.00400123	0.0697614		-59752	0.00288969	0.0757302		-59752	-0.00553111	0.065243
-59751	-0.0583392	0.0381513		-59751	0.00400776	0.0697641		-59751	0.00288872	0.075735		-59751	-0.00553318	0.0652481
-59750	-0.0583379	0.0381554		-59750	0.0040143	0.0697667		-59750	0.00288774	0.0757398		-59750	-0.00553526	0.0652533
-59749	-0.0583365	0.0381595		-59749	0.00400084	0.0697987		-59749	0.00288677	0.0757446		-59749	-0.00553732	0.0652584
-59748	-0.0583352	0.0381636		-59748	0.00400737	0.0698014		-59748	0.0028858	0.0757494		-59748	-0.00553939	0.0652635
-59747	-0.0583338	0.0381677		-59747	0.00401391	0.069804		-59747	0.00288483	0.0757542		-59747	-0.00554146	0.0652686
-59746	-0.0583325	0.0381717		-59746	0.00402045	0.0698067		-59746	0.00288386	0.075759		-59746	-0.00554352	0.0652737
-59745	-0.0583312	0.0381758		-59745	0.00402699	0.0698093		-59745	0.00288289	0.0757638		-59745	-0.00554558	0.0652788
-59744	-0.0583299	0.0381799		-59744	0.00403352	0.069812		-59744	0.00288193	0.0757686		-59744	-0.00554764	0.0652839
-59743	-0.0583285	0.0381839		-59743	0.00404006	0.0698147		-59743	0.00288096	0.0757734		-59743	-0.0055497	0.065289
-59742	-0.0583272	0.038188		-59742	0.0040466	0.0698173		-59742	0.00288	0.0757782		-59742	-0.00555175	0.0652941
-59741	-0.0583259	0.038192		-59741	0.00405314	0.06982		-59741	0.00287904	0.075783		-59741	-0.0055538	0.0652992
-59740	-0.0583245	0.0381961		-59740	0.00404372	0.0697912		-59740	0.00287808	0.0757878		-59740	-0.00555585	0.0653043
-59739	-0.0583232	0.0382001		-59739	0.00404867	0.0697908		-59739	0.00287712	0.0757926		-59739	-0.0055579	0.0653094
-59738	-0.0583219	0.0382042		-59738	0.00405362	0.0697903		-59738	0.00287617	0.0757974		-59738	-0.00555995	0.0653145
-59737	-0.0583206	0.0382082		-59737	0.00405857	0.0697899		-59737	0.00287521	0.0758022		-59737	-0.00556199	0.0653196
-59736	-0.0583193	0.0382123		-59736	0.00406352	0.0697894		-59736	0.00287426	0.075807		-59736	-0.00556404	0.0653247
-59735	-0.0583179	0.0382163		-59735	0.00406847	0.0697889		-59735	0.00287331	0.0758119		-59735	-0.00556608	0.0653298
-59734	-0.0583166	0.0382203		-59734	0.00407342	0.0697885		-59734	0.00287236	0.0758167		-59734	-0.00556812	0.0653349
-59733	-0.0583153	0.0382244		-59733	0.00405837	0.0698174		-59733	0.00287141	0.0758215		-59733	-0.00557015	0.06534
-59732	-0.058314	0.0382284		-59732	0.00406332	0.0698169		-59732	0.00287046	0.0758263		-59732	-0.00557219	0.0653452
-59731	-0.0583127	0.0382324		-59731	0.00406827	0.0698164		-59731	0.00286951	0.0758311		-59731	-0.00557422	0.0653503
-59730	-0.0583114	0.0382364		-59730	0.00407322	0.069816		-59730	0.00286857	0.0758359		-59730	-0.00557625	0.0653554
-59729	-0.0583101	0.0382405		-59729	0.00407817	0.0698155		-59729	0.00286763	0.0758407		-59729	-0.00557828	0.0653605
-59728	-0.0583088	0.0382445		-59728	0.00408313	0.0698151		-59728	0.00286668	0.0758455		-59728	-0.0055803	0.0653656
-59727	-0.0583074	0.0382485		-59727	0.00408808	0.0698146		-59727	0.00286574	0.0758503		-59727	-0.00558233	0.0653707
-59726	-0.0583061	0.0382525		-59726	0.00409303	0.0698142		-59726	0.00286481	0.0758552		-59726	-0.00558435	0.0653758
-59725	-0.0583048	0.0382565		-59725	0.00409798	0.0698137		-59725	0.00286387	0.07586		-59725	-0.00558637	0.0653809
-59724	-0.0583035	0.0382605		-59724	0.00410294	0.0698133		-59724	0.00286293	0.0758648		-59724	-0.00558839	0.0653861
-59723	-0.0583022	0.0382645		-59723	0.00410789	0.0698128		-59723	0.002862	0.0758696		-59723	-0.0055904	0.0653912
-59722	-0.0583009	0.0382685		-59722	0.00411284	0.0698124		-59722	0.00286106	0.0758744		-59722	-0.00559242	0.0653963
-59721	-0.0582996	0.0382725		-59721	0.00411779	0.0698119		-59721	0.00286013	0.0758792		-59721	-0.00559443	0.0654014
-59720	-0.0582983	0.0382765		-59720	0.00412275	0.0698115		-59720	0.0028592	0.075884		-59720	-0.00559644	0.0654065
-59719	-0.058297	0.0382805		-59719	0.0041277	0.069811		-59719	0.00285827	0.0758889		-59719	-0.00559844	0.0654116
-59718	-0.0582957	0.0382845		-59718	0.00413266	0.0698106		-59718	0.00285735	0.0758937		-59718	-0.00560045	0.0654167
-59717	-0.0582944	0.0382885		-59717	0.00411761	0.0698395		-59717	0.00285642	0.0758985		-59717	-0.00560245	0.0654219
-59716	-0.0582932	0.0382925		-59716	0.00412256	0.0698391		-59716	0.0028555	0.0759033		-59716	-0.00560445	0.065427
-59715	-0.0582919	0.0382964		-59715	0.00412752	0.0698386		-59715	0.00285458	0.0759081		-59715	-0.00560645	0.0654321
-59714	-0.0582906	0.0383004		-59714	0.00413247	0.0698382		-59714	0.00285365	0.075913		-59714	-0.00560845	0.0654372
-59713	-0.0582893	0.0383044		-59713	0.00413743	0.0698377		-59713	0.00285273	0.0759178		-59713	-0.00561045	0.0654423
-59712	-0.058288	0.0383084		-59712	0.00414238	0.0698373		-59712	0.00285182	0.0759226		-59712	-0.00561244	0.0654474
-59711	-0.0582867	0.0383123		-59711	0.00414734	0.0698368		-59711	0.0028509	0.0759274		-59711	-0.00561443	0.0654526
-59710	-0.0582854	0.0383163		-59710	0.00415229	0.0698364		-59710	0.00284998	0.0759322		-59710	-0.00561642	0.0654577
-59709	-0.0582841	0.0383202		-59709	0.00415725	0.0698359		-59709	0.00284907	0.0759371		-59709	-0.00561841	0.0654628
-59708	-0.0582829	0.0383242		-59708	0.00416221	0.0698355		-59708	0.00284815	0.0759419		-59708	-0.00562039	0.0654679
-59707	-0.0582816	0.0383282		-59707	0.00416716	0.0698351		-59707	0.00284724	0.0759467		-59707	-0.00562238	0.065473
-59706	-0.0582803	0.0383321		-59706	0.00417212	0.0698346		-59706	0.00284633	0.0759515		-59706	-0.00562436	0.0654782
-59705	-0.058279	0.0383361		-59705	0.00417708	0.0698342		-59705	0.00284542	0.0759564		-59705	-0.00562633	0.0654833
-59704	-0.0582777	0.03834		-59704	0.00418204	0.0698337		-59704	0.00284452	0.0759612		-59704	-0.00562831	0.0654884
-59703	-0.0582765	0.0383439		-59703	0.00418699	0.0698333		-59703	0.00284361	0.075966		-59703	-0.00563029	0.0654935
-59702	-0.0582752	0.0383479		-59702	0.00419195	0.0698329		-59702	0.0028427	0.0759708		-59702	-0.00563226	0.0654986
-59701	-0.0582739	0.0383518		-59701	0.00419691	0.0698324		-59701	0.0028418	0.0759757		-59701	-0.00563423	0.0655037
-59700	-0.0582726	0.0383557		-59700	0.00418187	0.0698614		-59700	0.0028409	0.0759805		-59700	-0.0056362	0.0655089
-59699	-0.0582714	0.0383597		-59699	0.00418683	0.069861		-59699	0.00284	0.0759853		-59699	-0.00563816	0.065514
-59698	-0.0582701	0.0383636		-59698	0.00419179	0.0698606		-59698	0.0028391	0.0759901		-59698	-0.00564013	0.0655191
-59697	-0.0582688	0.0383675		-59697	0.00419675	0.0698601		-59697	0.0028382	0.075995		-59697	-0.00564209	0.0655242
-59696	-0.0582676	0.0383714		-59696	0.00420171	0.0698597		-59696	0.0028373	0.0759998		-59696	-0.00564405	0.0655293
-59695	-0.0582663	0.0383754		-59695	0.00420667	0.0698593		-59695	0.0028364	0.0760046		-59695	-0.00564601	0.0655345
-59694	-0.058265	0.0383793		-59694	0.00421163	0.0698588		-59694	0.00283551	0.0760094		-59694	-0.00564796	0.0655396
-59693	-0.0582638	0.0383832		-59693	0.00421659	0.0698584		-59693	0.00283462	0.0760143		-59693	-0.00564992	0.0655447
-59692	-0.0582625	0.0383871		-59692	0.00422155	0.069858		-59692	0.00283372	0.0760191		-59692	-0.00565187	0.0655498
-59691	-0.0582613	0.038391		-59691	0.00422651	0.0698575		-59691	0.00283283	0.0760239		-59691	-0.00565382	0.065555
-59690	-0.05826	0.0383949		-59690	0.00423147	0.0698571		-59690	0.00283194	0.0760287		-59690	-0.00565576	0.0655601
-59689	-0.0582588	0.0383988		-59689	0.00423643	0.0698567		-59689	0.00283106	0.0760336		-59689	-0.00565771	0.0655652
-59688	-0.0582575	0.0384027		-59688	0.00424139	0.0698563		-59688	0.00283017	0.0760384		-59688	-0.00565965	0.0655703
-59687	-0.0582562	0.0384066		-59687	0.00444636	0.0702489		-59687	0.00282929	0.0760432		-59687	-0.00566159	0.0655754
-59686	-0.058255	0.0384104		-59686	0.00445132	0.0702485		-59686	0.0028284	0.076048		-59686	-0.00566353	0.0655806
-59685	-0.0582537	0.0384143		-59685	0.0043597	0.0700582		-59685	0.00282752	0.0760529		-59685	-0.00566547	0.0655857
-59684	-0.0582525	0.0384182		-59684	0.00434625	0.0700903		-59684	0.00282664	0.0760577		-59684	-0.0056674	0.0655908
-59683	-0.0582512	0.0384221		-59683	0.00435281	0.070093		-59683	0.00282576	0.0760625		-59683	-0.00566934	0.0655959
-59682	-0.05825	0.038426		-59682	0.00435936	0.0700957		-59682	0.00282488	0.0760674		-59682	-0.00567127	0.065601
-59681	-0.0582488	0.0384298		-59681	0.00436591	0.0700984		-59681	0.002824	0.0760722		-59681	-0.00567319	0.0656062
-59680	-0.0582475	0.0384337		-59680	0.00437246	0.070101		-59680	0.00282313	0.076077		-59680	-0.00567512	0.0656113
-59679	-0.0582463	0.0384376		-59679	0.00437901	0.0701037		-59679	0.00282225	0.0760818		-59679	-0.00567704	0.0656164
-59678	-0.058245	0.0384414		-59678	0.00438556	0.0701064		-59678	0.00282138	0.0760867		-59678	-0.00567897	0.0656215
-59677	-0.0582438	0.0384453		-59677	0.00439211	0.0701091		-59677	0.00282051	0.0760915		-59677	-0.00568089	0.0656267
-59676	-0.0582425	0.0384491		-59676	0.00439867	0.0701118		-59676	0.00281964	0.0760963		-59676	-0.0056828	0.0656318
-59675	-0.0582413	0.038453		-59675	0.00440522	0.0701145		-59675	0.00281877	0.0761011		-59675	-0.00568472	0.0656369
-59674	-0.0582401	0.0384568		-59674	0.00441177	0.0701172		-59674	0.0028179	0.076106		-59674	-0.00568663	0.065642
-59673	-0.0582388	0.0384607		-59673	0.00441832	0.0701199		-59673	0.00281703	0.0761108		-59673	-0.00568854	0.0656471
-59672	-0.0582376	0.0384645		-59672	0.00442487	0.0701226		-59672	0.00281617	0.0761156		-59672	-0.00569045	0.0656523
-59671	-0.0582364	0.0384683		-59671	0.00443143	0.0701252		-59671	0.00281531	0.0761204		-59671	-0.00569236	0.0656574
-59670	-0.0582352	0.0384722		-59670	0.00443798	0.0701279		-59670	0.00281444	0.0761253		-59670	-0.00569427	0.0656625
-59669	-0.0582339	0.038476		-59669	0.00444453	0.0701306		-59669	0.00281358	0.0761301		-59669	-0.00569617	0.0656676
-59668	-0.0582327	0.0384798		-59668	0.00443108	0.0701628		-59668	0.00281272	0.0761349		-59668	-0.00569807	0.0656728
-59667	-0.0582315	0.0384837		-59667	0.00443763	0.0701655		-59667	0.00281186	0.0761398		-59667	-0.00569997	0.0656779
-59666	-0.0582303	0.0384875		-59666	0.00444419	0.0701682		-59666	0.002811	0.0761446		-59666	-0.00570187	0.065683
-59665	-0.058229	0.0384913		-59665	0.00445074	0.0701709		-59665	0.00281015	0.0761494		-59665	-0.00570376	0.0656881
-59664	-0.0582278	0.0384951		-59664	0.00445729	0.0701735		-59664	0.00280929	0.0761542		-59664	-0.00570565	0.0656933
-59663	-0.0582266	0.0384989		-59663	0.00446384	0.0701762		-59663	0.00280844	0.0761591		-59663	-0.00570755	0.0656984
-59662	-0.0582254	0.0385027		-59662	0.0044704	0.0701789		-59662	0.00280759	0.0761639		-59662	-0.00570943	0.0657035
-59661	-0.0582242	0.0385065		-59661	0.00447695	0.0701816		-59661	0.00280673	0.0761687		-59661	-0.00571132	0.0657086
-59660	-0.0582229	0.0385103		-59660	0.0044835	0.0701843		-59660	0.00280588	0.0761735		-59660	-0.00571321	0.0657138
-59659	-0.0582217	0.0385141		-59659	0.00449005	0.070187		-59659	0.00280503	0.0761783		-59659	-0.00571509	0.0657189
-59658	-0.0582205	0.0385179		-59658	0.00449661	0.0701897		-59658	0.00280419	0.0761832		-59658	-0.00571697	0.065724
-59657	-0.0582193	0.0385217		-59657	0.00450316	0.0701924		-59657	0.00280334	0.076188		-59657	-0.00571885	0.0657291
-59656	-0.0582181	0.0385255		-59656	0.00450971	0.0701951		-59656	0.00280249	0.0761928		-59656	-0.00572073	0.0657342
-59655	-0.0582169	0.0385293		-59655	0.00451627	0.0701978		-59655	0.00280165	0.0761976		-59655	-0.0057226	0.0657394
-59654	-0.0582157	0.038533		-59654	0.00452282	0.0702005		-59654	0.00280081	0.0762025		-59654	-0.00572447	0.0657445
-59653	-0.0582145	0.0385368		-59653	0.00452937	0.0702031		-59653	0.00279996	0.0762073		-59653	-0.00572634	0.0657496
-59652	-0.0582133	0.0385406		-59652	0.00451592	0.0702353		-59652	0.00279912	0.0762121		-59652	-0.00572821	0.0657547
-59651	-0.0582121	0.0385444		-59651	0.00452248	0.070238		-59651	0.00279828	0.0762169		-59651	-0.00573008	0.0657599
-59650	-0.0582109	0.0385481		-59650	0.00452903	0.0702407		-59650	0.00279744	0.0762217		-59650	-0.00573194	0.065765
-59649	-0.0582097	0.0385519		-59649	0.00453558	0.0702434		-59649	0.00279661	0.0762266		-59649	-0.0057338	0.0657701
-59648	-0.0582085	0.0385556		-59648	0.00454214	0.0702461		-59648	0.00279577	0.0762314		-59648	-0.00573566	0.0657752
-59647	-0.0582073	0.0385594		-59647	0.00454869	0.0702488		-59647	0.00279494	0.0762362		-59647	-0.00573752	0.0657804
-59646	-0.0582061	0.0385631		-59646	0.00455524	0.0702515		-59646	0.0027941	0.076241		-59646	-0.00573938	0.0657855
-59645	-0.0582049	0.0385669		-59645	0.0045618	0.0702542		-59645	0.00279327	0.0762458		-59645	-0.00574123	0.0657906
-59644	-0.0582037	0.0385706		-59644	0.00456835	0.0702569		-59644	0.00279244	0.0762507		-59644	-0.00574308	0.0657957
-59643	-0.0582025	0.0385744		-59643	0.0045749	0.0702596		-59643	0.00279161	0.0762555		-59643	-0.00574493	0.0658009
-59642	-0.0582013	0.0385781		-59642	0.00458146	0.0702622		-59642	0.00279078	0.0762603		-59642	-0.00574678	0.065806
-59641	-0.0582001	0.0385818		-59641	0.00458801	0.0702649		-59641	0.00278995	0.0762651		-59641	-0.00574863	0.0658111
-59640	-0.058199	0.0385856		-59640	0.00459456	0.0702676		-59640	0.00278912	0.0762699		-59640	-0.00575047	0.0658162
-59639	-0.0581978	0.0385893		-59639	0.00460112	0.0702703		-59639	0.00278829	0.0762747		-59639	-0.00575231	0.0658214
-59638	-0.0581966	0.038593		-59638	0.00460767	0.070273		-59638	0.00278747	0.0762796		-59638	-0.00575415	0.0658265
-59637	-0.0581954	0.0385967		-59637	0.00461422	0.0702757		-59637	0.00278664	0.0762844		-59637	-0.00575599	0.0658316
-59636	-0.0581942	0.0386005		-59636	0.00462077	0.0702784		-59636	0.00278582	0.0762892		-59636	-0.00575783	0.0658367
-59635	-0.0581931	0.0386042		-59635	0.00460733	0.0703106		-59635	0.002785	0.076294		-59635	-0.00575966	0.0658419
-59634	-0.0581919	0.0386079		-59634	0.00461388	0.0703133		-59634	0.00278418	0.0762988		-59634	-0.00576149	0.065847
-59633	-0.0581907	0.0386116		-59633	0.00462043	0.070316		-59633	0.00278336	0.0763036		-59633	-0.00576332	0.0658521
-59632	-0.0581895	0.0386153		-59632	0.00462699	0.0703187		-59632	0.00278254	0.0763084		-59632	-0.00576515	0.0658572
-59631	-0.0581884	0.038619		-59631	0.00463354	0.0703214		-59631	0.00278172	0.0763132		-59631	-0.00576698	0.0658624
-59630	-0.0581872	0.0386227		-59630	0.00464009	0.0703241		-59630	0.00278091	0.0763181		-59630	-0.0057688	0.0658675
-59629	-0.058186	0.0386264		-59629	0.00464665	0.0703267		-59629	0.00278009	0.0763229		-59629	-0.00577062	0.0658726
-59628	-0.0581848	0.03863		-59628	0.0046532	0.0703294		-59628	0.00277927	0.0763277		-59628	-0.00577244	0.0658777
-59627	-0.0581837	0.0386337		-59627	0.00465975	0.0703321		-59627	0.00277846	0.0763325		-59627	-0.00577426	0.0658829
-59626	-0.0581825	0.0386374		-59626	0.00466631	0.0703348		-59626	0.00277765	0.0763373		-59626	-0.00577608	0.065888
-59625	-0.0581814	0.0386411		-59625	0.00467286	0.0703375		-59625	0.00277684	0.0763421		-59625	-0.00577789	0.0658931
-59624	-0.0581802	0.0386447		-59624	0.00467941	0.0703402		-59624	0.00277603	0.0763469		-59624	-0.0057797	0.0658982
-59623	-0.058179	0.0386484		-59623	0.00468597	0.0703429		-59623	0.00277522	0.0763517		-59623	-0.00578151	0.0659034
-59622	-0.0581779	0.0386521		-59622	0.00469252	0.0703456		-59622	0.00277441	0.0763565		-59622	-0.00578332	0.0659085
-59621	-0.0581767	0.0386557		-59621	0.00469907	0.0703482		-59621	0.0027736	0.0763613		-59621	-0.00578513	0.0659136
-59620	-0.0581756	0.0386594		-59620	0.00470563	0.0703509		-59620	0.00277279	0.0763661		-59620	-0.00578693	0.0659187
-59619	-0.0581744	0.038663		-59619	0.00469218	0.0703832		-59619	0.00277198	0.0763709		-59619	-0.00578873	0.0659238
-59618	-0.0581733	0.0386667		-59618	0.00469873	0.0703859		-59618	0.00277118	0.0763757		-59618	-0.00579053	0.065929
-59617	-0.0581721	0.0386703		-59617	0.00470529	0.0703886		-59617	0.00277037	0.0763805		-59617	-0.00579233	0.0659341
-59616	-0.058171	0.038674		-59616	0.00471184	0.0703912		-59616	0.00276957	0.0763853		-59616	-0.00579413	0.0659392
-59615	-0.0581698	0.0386776		-59615	0.00471839	0.0703939		-59615	0.00276877	0.0763901		-59615	-0.00579592	0.0659443
-59614	-0.0581687	0.0386812		-59614	0.00472494	0.0703966		-59614	0.00276797	0.0763949		-59614	-0.00579771	0.0659495
-59613	-0.0581675	0.0386849		-59613	0.0047315	0.0703993		-59613	0.00276717	0.0763997		-59613	-0.0057995	0.0659546
-59612	-0.0581664	0.0386885		-59612	0.00473805	0.070402		-59612	0.00276637	0.0764045		-59612	-0.00580129	0.0659597
-59611	-0.0581652	0.0386921		-59611	0.0047446	0.0704047		-59611	0.00276557	0.0764093		-59611	-0.00580308	0.0659648
-59610	-0.0581641	0.0386957		-59610	0.00475115	0.0704074		-59610	0.00276477	0.0764141		-59610	-0.00580486	0.06597
-59609	-0.058163	0.0386994		-59609	0.00475771	0.07041		-59609	0.00276397	0.0764189		-59609	-0.00580664	0.0659751
-59608	-0.0581618	0.038703		-59608	0.00476426	0.0704127		-59608	0.00276318	0.0764237		-59608	-0.00580842	0.0659802
-59607	-0.0581607	0.0387066		-59607	0.00477081	0.0704154		-59607	0.00276238	0.0764285		-59607	-0.0058102	0.0659853
-59606	-0.0581596	0.0387102		-59606	0.00477736	0.0704181		-59606	0.00276159	0.0764332		-59606	-0.00581198	0.0659905
-59605	-0.0581584	0.0387138		-59605	0.00478392	0.0704208		-59605	0.00276079	0.076438		-59605	-0.00581375	0.0659956
-59604	-0.0581573	0.0387174		-59604	0.00479047	0.0704234		-59604	0.00276	0.0764428		-59604	-0.00581553	0.0660007
-59603	-0.0581562	0.038721		-59603	0.00479702	0.0704261		-59603	0.00275921	0.0764476		-59603	-0.0058173	0.0660058
-59602	-0.058155	0.0387245		-59602	0.00478357	0.0704584		-59602	0.00275842	0.0764524		-59602	-0.00581906	0.066011
-59601	-0.0581539	0.0387281		-59601	0.00479013	0.0704611		-59601	0.00275763	0.0764572		-59601	-0.00582083	0.0660161
-59600	-0.0581528	0.0387317		-59600	0.00479668	0.0704638		-59600	0.00275684	0.076462		-59600	-0.0058226	0.0660212
-59599	-0.0581517	0.0387353		-59599	0.00480323	0.0704665		-59599	0.00275605	0.0764667		-59599	-0.00582436	0.0660263
-59598	-0.0581506	0.0387389		-59598	0.00480978	0.0704691		-59598	0.00275526	0.0764715		-59598	-0.00582612	0.0660314
-59597	-0.0581494	0.0387424		-59597	0.00481633	0.0704718		-59597	0.00275447	0.0764763		-59597	-0.00582788	0.0660366
-59596	-0.0581483	0.038746		-59596	0.00482288	0.0704745		-59596	0.00275369	0.0764811		-59596	-0.00582963	0.0660417
-59595	-0.0581472	0.0387496		-59595	0.00482944	0.0704772		-59595	0.0027529	0.0764859		-59595	-0.00583139	0.0660468
-59594	-0.0581461	0.0387531		-59594	0.00483599	0.0704799		-59594	0.00275211	0.0764906		-59594	-0.00583314	0.0660519
-59593	-0.058145	0.0387567		-59593	0.00484254	0.0704825		-59593	0.00275133	0.0764954		-59593	-0.00583489	0.0660571
-59592	-0.0581439	0.0387602		-59592	0.00484909	0.0704852		-59592	0.00275055	0.0765002		-59592	-0.00583664	0.0660622
-59591	-0.0581428	0.0387638		-59591	0.00485564	0.0704879		-59591	0.00274976	0.076505		-59591	-0.00583839	0.0660673
-59590	-0.0581417	0.0387673		-59590	0.00486219	0.0704906		-59590	0.00274898	0.0765097		-59590	-0.00584013	0.0660724
-59589	-0.0581405	0.0387708		-59589	0.00486874	0.0704932		-59589	0.0027482	0.0765145		-59589	-0.00584188	0.0660775
[truncated: 120,624 more rows]
