# Supplementary material for: Astrocytic chloride is brain state dependent and modulates inhibitory neurotransmission in mice
Source: Nat Commun. 2023 Apr 4;14:1871. doi: 10.1038/s41467-023-37433-9 (PMC10073105; doi:10.1038/s41467-023-37433-9)
Supplement: Supplementary file 4 — Source Data [file 41467_2023_37433_MOESM4_ESM.zip › Source Data Figure S3.xlsx]

## Sheet: Figure S3c
Bin Center	fluorescence lifetime relative frequency
0.24	0
0.26	0
0.28	0
0.3	1.5873
0.32	4.7619
0.34	9.52381
0.36	17.4603
0.38	26.9841
0.4	12.6984
0.42	15.873
0.44	7.93651
0.46	1.5873
0.48	0
0.5	0
0.52	1.5873
0.54	0
0.56	0
0.58	0
0.6	0
0.62	0
0.64	0
0.66	0
0.68	0
0.7	0
0.72	0
0.74	0
0.76	0

## Sheet: Figure S3f
	Mean chloride (1/tau)	SEM
before	0.3253	0.008019
after 1	0.3548	0.009678
after 2	0.3379	0.01039

## Sheet: Figure S3g
relative increase (fold) of [Cl] upon NpHR stimulation
9.5943
13.5716
7.44344
3.125
3.125
9.67742
2.34375
1.92308
5.86081
1.81159
1.44404
10.8527
9.44882
8.14815
21.4286
15.3846
11.5385
15.8333
19.1882
5.11226
2.08544
2.91896
3.98514
13.4063
8.97571
7.78661
11.1966
40.1965
25.515
33.8747
29.2273
16.3339
27.3512
2.60989
4.79082
3.8187
10.8613
5.74337
14.0337
5.13191
42.9484
45.3773
7.22447
1.3269
12.5194
7.899
6.95203
1.19728
2.69739
4.50728
6.34648
15.6901
14.3312
4.88889
3.68715
4.77121
