# Supplementary material for: Astrocytic chloride is brain state dependent and modulates inhibitory neurotransmission in mice
Source: Nat Commun. 2023 Apr 4;14:1871. doi: 10.1038/s41467-023-37433-9 (PMC10073105; doi:10.1038/s41467-023-37433-9)
Supplement: Supplementary file 4 — Source Data [file 41467_2023_37433_MOESM4_ESM.zip › Source Data Figure S4.xlsx]

## Sheet: Figure S4a
representaive trace
Time (mV)	LFP (mV)	20% ON	40% ON	60% ON	80% ON
0	-0.3466
0.01	-0.26184
0.02	-0.33646
0.03	-0.24984
0.04	-0.32753
0.05	-0.25801
0.06	-0.34529
0.07	-0.25055
0.08	-0.33591
0.09	-0.24978
0.1	-0.33032
0.11	-0.25225
0.12	-0.33997
0.13	-0.24869
0.14	-0.33855
0.15	-0.25362
0.16	-0.32577
0.17	-0.24293
0.18	-0.32451
0.19	-0.24458
0.2	-0.32478
0.21	-0.24578
0.22	-0.30603
0.23	-0.2148
0.24	-0.2432
0.25	-0.14995
0.26	-0.2346
0.27	-0.18761
0.28	-0.27725
0.29	-0.22511
0.3	-0.29989
0.31	-0.22336
0.32	-0.30971
0.33	-0.24808
0.34	-0.30817
0.35	-0.23103
0.36	-0.31563
0.37	-0.24956
0.38	-0.30077
0.39	-0.23027
0.4	-0.29529
0.41	-0.2165
0.42	-0.23816
0.43	-0.13684
0.44	-0.20921
0.45	-0.15592
0.46	-0.25302
0.47	-0.20379
0.48	-0.2949
0.49	-0.22528
0.5	-0.31272
0.51	-0.23865
0.52	-0.2971
0.53	-0.24035
0.54	-0.31492
0.55	-0.2539
0.56	-0.32429
0.57	-0.26179
0.58	-0.33389
0.59	-0.26607
0.6	-0.31722
0.61	-0.25335
0.62	-0.32769
0.63	-0.23438
0.64	-0.26058
0.65	-0.17703
0.66	-0.24896
0.67	-0.19337
0.68	-0.25039
0.69	-0.19743
0.7	-0.27067
0.71	-0.21239
0.72	-0.28619
0.73	-0.21738
0.74	-0.28438
0.75	-0.21256
0.76	-0.28164
0.77	-0.20093
0.78	-0.25263
0.79	-0.19825
0.8	-0.24183
0.81	-0.15373
0.82	-0.23586
0.83	-0.17084
0.84	-0.24364
0.85	-0.18964
0.86	-0.27281
0.87	-0.22133
0.88	-0.29118
0.89	-0.24101
0.9	-0.2914
0.91	-0.24655
0.92	-0.30516
0.93	-0.25044
0.94	-0.31316
0.95	-0.26201
0.96	-0.30571
0.97	-0.25543
0.98	-0.30971
0.99	-0.25872
1	-0.30631
1.01	-0.26124
1.02	-0.31355
1.03	-0.26289
1.04	-0.30285
1.05	-0.26343
1.06	-0.30483
1.07	-0.25373
1.08	-0.30499
1.09	-0.2557
1.1	-0.29205
1.11	-0.25209
1.12	-0.29205
1.13	-0.24518
1.14	-0.29699
1.15	-0.24967
1.16	-0.2909
1.17	-0.24682
1.18	-0.28898
1.19	-0.25543
1.2	-0.28158
1.21	-0.24682
1.22	-0.27385
1.23	-0.24633
1.24	-0.27659
1.25	-0.23646
1.26	-0.27336
1.27	-0.24951
1.28	-0.27122
1.29	-0.24819
1.3	-0.26947
1.31	-0.25406
1.32	-0.2784
1.33	-0.25834
1.34	-0.2676
1.35	-0.25302
1.36	-0.28449
1.37	-0.2437
1.38	-0.24726
1.39	-0.22868
1.4	-0.21508
1.41	-0.1738
1.42	-0.2034
1.43	-0.18838
1.44	-0.21612
1.45	-0.20444
1.46	-0.22879
1.47	-0.21152
1.48	-0.22807
1.49	-0.2085
1.5	-0.21612
1.51	-0.20729
1.52	-0.22528
1.53	-0.21163
1.54	-0.22407
1.55	-0.22232
1.56	-0.22467
1.57	-0.19096
1.58	-0.21311
1.59	-0.18838
1.6	-0.19441
1.61	-0.17763
1.62	-0.1818
1.63	-0.16661
1.64	-0.18684
1.65	-0.20483
1.66	-0.19375
1.67	-0.20543
1.68	-0.21711
1.69	-0.21634
1.7	-0.20806
1.71	-0.21245
1.72	-0.19956
1.73	-0.20318
1.74	-0.221
1.75	-0.21294
1.76	-0.21941
1.77	-0.22709
1.78	-0.23175
1.79	-0.2375
1.8	-0.24096
1.81	-0.24468
1.82	-0.23909
1.83	-0.24348
1.84	-0.22922
1.85	-0.23608
1.86	-0.23871
1.87	-0.24622
1.88	-0.23525
1.89	-0.23493
1.9	-0.23334
1.91	-0.24419
1.92	-0.23679
1.93	-0.24255
1.94	-0.23745
1.95	-0.22676
1.96	-0.22741
1.97	-0.25395
1.98	-0.22544
1.99	-0.25516
2	-0.23652
2.01	-0.25203
2.02	-0.24907
2.03	-0.24913
2.04	-0.25357
2.05	-0.25669
2.06	-0.24595
2.07	-0.26404
2.08	-0.24819
2.09	-0.25916
2.1	-0.25011
2.11	-0.24956
2.12	-0.23706
2.13	-0.26864
2.14	-0.23213
2.15	-0.25477
2.16	-0.23553
2.17	-0.24584
2.18	-0.22402
2.19	-0.24238
2.2	-0.23942
2.21	-0.26733
2.22	-0.22073
2.23	-0.23493
2.24	-0.22857
2.25	-0.24902
2.26	-0.22451
2.27	-0.23597
2.28	-0.21925
2.29	-0.22314
2.3	-0.2045
2.31	-0.21777
2.32	-0.16645
2.33	-0.19326
2.34	-0.1795
2.35	-0.19074
2.36	-0.17369
2.37	-0.19721
2.38	-0.18191
2.39	-0.20313
2.4	-0.1733
2.41	-0.171
2.42	-0.16135
2.43	-0.16387
2.44	-0.17988
2.45	-0.20768
2.46	-0.20011
2.47	-0.22396
2.48	-0.21629
2.49	-0.23854
2.5	-0.22385
2.51	-0.22752
2.52	-0.20834
2.53	-0.22785
2.54	-0.22582
2.55	-0.22692
2.56	-0.19934
2.57	-0.23142
2.58	-0.20899
2.59	-0.23657
2.6	-0.20417
2.61	-0.21864
2.62	-0.1886
2.63	-0.20044
2.64	-0.16766
2.65	-0.17873
2.66	-0.14644
2.67	-0.15718
2.68	-0.1182
2.69	-0.15839
2.7	-0.15559
2.71	-0.18668
2.72	-0.19381
2.73	-0.22747
2.74	-0.20411
2.75	-0.24644
2.76	-0.21623
2.77	-0.23695
2.78	-0.21387
2.79	-0.23268
2.8	-0.21722
2.81	-0.22522
2.82	-0.19611
2.83	-0.20949
2.84	-0.18843
2.85	-0.2301
2.86	-0.20433
2.87	-0.22588
2.88	-0.21678
2.89	-0.24578
2.9	-0.2318
2.91	-0.24452
2.92	-0.21864
2.93	-0.24951
2.94	-0.22588
2.95	-0.25148
2.96	-0.22429
2.97	-0.23498
2.98	-0.21283
2.99	-0.24013
3	-0.22292
3.01	-0.24035
3.02	-0.22264
3.03	-0.23553
3.04	-0.23251
3.05	-0.24644
3.06	-0.23377
3.07	-0.25203
3.08	-0.2471
3.09	-0.25697
3.1	-0.22703
3.11	-0.25242
3.12	-0.20976
3.13	-0.24441
3.14	-0.22116
3.15	-0.25044
3.16	-0.23361
3.17	-0.23761
3.18	-0.21031
3.19	-0.21793
3.2	-0.21053
3.21	-0.22095
3.22	-0.20477
3.23	-0.21278
3.24	-0.20461
3.25	-0.19923
3.26	-0.16716
3.27	-0.17062
3.28	-0.15883
3.29	-0.163
3.3	-0.14441
3.31	-0.16787
3.32	-0.15247
3.33	-0.17818
3.34	-0.16508
3.35	-0.17347
3.36	-0.16151
3.37	-0.1517
3.38	-0.12911
3.39	-0.14397
3.4	-0.13295
3.41	-0.17188
3.42	-0.16618
3.43	-0.17445
3.44	-0.1835
3.45	-0.19052
3.46	-0.18723
3.47	-0.20236
3.48	-0.18608
3.49	-0.21025
3.5	-0.18865
3.51	-0.20801
3.52	-0.19304
3.53	-0.20137
3.54	-0.17692
3.55	-0.19096
3.56	-0.19529
3.57	-0.19227
3.58	-0.1903
3.59	-0.17511
3.6	-0.17451
3.61	-0.17961
3.62	-0.16607
3.63	-0.16897
3.64	-0.17352
3.65	-0.17248
3.66	-0.17539
3.67	-0.18207
3.68	-0.18421
3.69	-0.1954
3.7	-0.20411
3.71	-0.19874
3.72	-0.20247
3.73	-0.21256
3.74	-0.20077
3.75	-0.21404
3.76	-0.20384
3.77	-0.21546
3.78	-0.20817
3.79	-0.21102
3.8	-0.20159
3.81	-0.22813
3.82	-0.20757
3.83	-0.21448
3.84	-0.20664
3.85	-0.21146
3.86	-0.19627
3.87	-0.2005
3.88	-0.19693
3.89	-0.20137
3.9	-0.19452
3.91	-0.20017
3.92	-0.18937
3.93	-0.18092
3.94	-0.18909
3.95	-0.19518
3.96	-0.19797
3.97	-0.18876
3.98	-0.17709
3.99	-0.19468
4	-0.18531
4.01	-0.18229
4.02	-0.18882
4.03	-0.17687
4.04	-0.17177
4.05	-0.17297
4.06	-0.1761
4.07	-0.17791
4.08	-0.17736
4.09	-0.17314
4.1	-0.17917
4.11	-0.1665
4.12	-0.15685
4.13	-0.15077
4.14	-0.14222
4.15	-0.14753
4.16	-0.14457
4.17	-0.10417
4.18	-0.08196
4.19	-0.06957
4.2	-0.10746
4.21	-0.10526
4.22	-0.13185
4.23	-0.13076
4.24	-0.13323
4.25	-0.12972
4.26	-0.12977
4.27	-0.11234
4.28	-0.12286
4.29	-0.11135
4.3	-0.11897
4.31	-0.12056
4.32	-0.11727
4.33	-0.12336
4.34	-0.11091
4.35	-0.07527
4.36	-0.04167
4.37	-0.02911
4.38	-0.06985
4.39	-0.06694
4.4	-0.09128
4.41	-0.08761
4.42	-0.104
4.43	-0.1216
4.44	-0.12588
4.45	-0.11722
4.46	-0.12319
4.47	-0.11563
4.48	-0.12067
4.49	-0.11508
4.5	-0.11952
4.51	-0.1079
4.52	-0.10373
4.53	-0.10285
4.54	-0.08701
4.55	-0.09271
4.56	-0.08843
4.57	-0.06952
4.58	-0.04556
4.59	-0.04381
4.6	-0.07264
4.61	-0.09671
4.62	-0.10653
4.63	-0.11387
4.64	-0.12204
4.65	-0.11952
4.66	-0.13734
4.67	-0.11771
4.68	-0.13525
4.69	-0.12785
4.7	-0.12544
4.71	-0.13339
4.72	-0.11464
4.73	-0.1307
4.74	-0.11639
4.75	-0.13268
4.76	-0.12171
4.77	-0.10828
4.78	-0.12226
4.79	-0.12177
4.8	-0.11924
4.81	-0.13394
4.82	-0.13246
4.83	-0.117
4.84	-0.13799
4.85	-0.1312
4.86	-0.12467
4.87	-0.12434
4.88	-0.1136
4.89	-0.12199
4.9	-0.0966
4.91	-0.10718
4.92	-0.09512
4.93	-0.08723
4.94	-0.08723
4.95	-0.0784
4.96	-0.08147
4.97	-0.08739
4.98	-0.07593
4.99	-0.07286
5	-0.07708
5.01	-0.08147
5.02	-0.08399
5.03	-0.07549
5.04	-0.07917
5.05	-0.05751
5.06	-0.0625
5.07	-0.05395
5.08	-0.03246
5.09	-0.02966
5.1	-0.02231
5.11	-0.02796
5.12	-0.03366
5.13	-0.02665
5.14	-0.03098
5.15	-0.03372
5.16	-0.02357
5.17	-0.03344
5.18	-0.02889
5.19	-0.03745
5.2	-0.03141
5.21	-0.02516
5.22	-0.01261
5.23	-0.01557
5.24	-0.01738
5.25	-0.02593
5.26	-0.03394
5.27	-0.06299
5.28	-0.05872
5.29	-0.06256
5.3	-0.06398
5.31	-0.05877
5.32	-0.06848
5.33	-0.07725
5.34	-0.07791
5.35	-0.06617
5.36	-0.07774
5.37	-0.06595
5.38	-0.07462
5.39	-0.06935
5.4	-0.08048
5.41	-0.08454
5.42	-0.09572
5.43	-0.09704
5.44	-0.09655
5.45	-0.09238
5.46	-0.09211
5.47	-0.09178
5.48	-0.10494
5.49	-0.08816
5.5	-0.08684
5.51	-0.08651
5.52	-0.08449
5.53	-0.08695
5.54	-0.09435
5.55	-0.08969
5.56	-0.08849
5.57	-0.092
5.58	-0.09611
5.59	-0.09156
5.6	-0.09479
5.61	-0.08575
5.62	-0.09721
5.63	-0.09726
5.64	-0.09534
5.65	-0.09238
5.66	-0.09934
5.67	-0.08575
5.68	-0.0954
5.69	-0.07692
5.7	-0.08937
5.71	-0.08246
5.72	-0.0943
5.73	-0.08158
5.74	-0.0858
5.75	-0.07703
5.76	-0.08279
5.77	-0.07072
5.78	-0.06195
5.79	-0.06025
5.8	-0.05027
5.81	-0.03657
5.82	-0.04205
5.83	-0.02456
5.84	-0.02615
5.85	-0.00927
5.86	-0.00329
5.87	-0.01765
5.88	-0.01601
5.89	0.00077
5.9	-0.0074
5.91	0.04035
5.92	0.01765
5.93	-0.01223
5.94	-0.03454
5.95	-0.04655
5.96	-0.06475
5.97	-0.05367
5.98	-0.08443
5.99	-0.08098
6	-0.09079
6.01	-0.07111
6.02	-0.07599
6.03	-0.07495
6.04	-0.07018
6.05	-0.07632
6.06	-0.07769
6.07	-0.06267
6.08	-0.07007
6.09	-0.05916
6.1	-0.06837
6.11	-0.04364
6.12	-0.05433
6.13	-0.02982
6.14	-0.02571
6.15	0.00565
6.16	-0.01974
6.17	-0.01431
6.18	-0.00033
6.19	0.04764
6.2	0.06393
6.21	0.03969
6.22	-0.0062
6.23	-0.00164
6.24	-0.03158
6.25	-0.04194
6.26	-0.05713
6.27	-0.07056
6.28	-0.07149
6.29	-0.07193
6.3	-0.08185
6.31	-0.07473
6.32	-0.07906
6.33	-0.08098
6.34	-0.07549
6.35	-0.07303
6.36	-0.06447
6.37	-0.0625
6.38	-0.05642
6.39	-0.04814
6.4	-0.02741
6.41	-0.00515
6.42	0.00987
6.43	0.00082
6.44	-0.00894
6.45	-0.01656
6.46	-0.02478
6.47	-0.04276
6.48	-0.04594
6.49	-0.04759
6.5	-0.05554
6.51	-0.04748
6.52	-0.04238
6.53	-0.05324
6.54	-0.06129
6.55	-0.0562
6.56	-0.05866
6.57	-0.06239
6.58	-0.05959
6.59	-0.06716
6.6	-0.07807
6.61	-0.06771
6.62	-0.06151
6.63	-0.06919
6.64	-0.06864
6.65	-0.04605
6.66	-0.03843
6.67	-0.03882
6.68	-0.02538
6.69	-0.01689
6.7	-0.03964
6.71	-0.03306
6.72	-0.0426
6.73	-0.03876
6.74	-0.01809
6.75	-0.04216
6.76	-0.04452
6.77	-0.02961
6.78	-0.04737
6.79	-0.05027
6.8	-0.05548
6.81	-0.04413
6.82	-0.04989
6.83	-0.06453
6.84	-0.04589
6.85	-0.05504
6.86	-0.04655
6.87	-0.06415
6.88	-0.05663
6.89	-0.05395
6.9	-0.05921
6.91	-0.05214
6.92	-0.06349
6.93	-0.05269
6.94	-0.05165
6.95	-0.06118
6.96	-0.0659
6.97	-0.05609
6.98	-0.06349
6.99	-0.05696
7	-0.0585
7.01	-0.04836
7.02	-0.05817
7.03	-0.05406
7.04	-0.04518
7.05	-0.05636
7.06	-0.05554
7.07	-0.04781
7.08	-0.02248
7.09	-0.02209
7.1	0.00154
7.11	0.01935
7.12	0.00367
7.13	0.02626
7.14	0.00471
7.15	0.01316
7.16	-0.00115
7.17	0.00866
7.18	0.008
7.19	0.02823
7.2	0.00943
7.21	0.0182
7.22	0.0216
7.23	0.01086
7.24	0.02758
7.25	0.01343
7.26	0.00203
7.27	0.00044
7.28	0.00066
7.29	0.00252
7.3	0.00066
7.31	-0.00916
7.32	-0.00203
7.33	0.00071
7.34	0.00307
7.35	-0.00992
7.36	0.00515
7.37	0.01705
7.38	0.01628
7.39	0.01667
7.4	0.00729
7.41	0.00779
7.42	0.0017
7.43	-0.0023
7.44	-0.00515
7.45	-0.01387
7.46	-0.02242
7.47	-0.01875
7.48	-0.03849
7.49	-0.03514
7.5	-0.02736
7.51	-0.03854
7.52	-0.02615
7.53	-0.05362
7.54	-0.04649
7.55	-0.03668
7.56	-0.03854
7.57	-0.03503
7.58	-0.03427
7.59	-0.03772
7.6	-0.03761
7.61	-0.02692
7.62	-0.04578
7.63	-0.03602
7.64	-0.02791
7.65	-0.04337
7.66	-0.0329
7.67	-0.03887
7.68	-0.04852
7.69	-0.04298
7.7	-0.04101
7.71	-0.05504
7.72	-0.05938
7.73	-0.05175
7.74	-0.06124
7.75	-0.05362
7.76	-0.05757
7.77	-0.04611
7.78	-0.04896
7.79	-0.05433
7.8	-0.05263
7.81	-0.04677
7.82	-0.04759
7.83	-0.03717
7.84	-0.05175
7.85	-0.04068
7.86	-0.0216
7.87	-0.04024
7.88	-0.03887
7.89	-0.04205
7.9	-0.02889
7.91	-0.03712
7.92	-0.03443
7.93	-0.03503
7.94	-0.02988
7.95	-0.03591
7.96	-0.05022
7.97	-0.04041
7.98	-0.04512
7.99	-0.04271
8	-0.05126
8.01	-0.04534
8.02	-0.04474
8.03	-0.04397
8.04	-0.05044
8.05	-0.04172
8.06	-0.04556
8.07	-0.03547
8.08	-0.0239
8.09	0.0028
8.1	0.01053
8.11	0.01486
8.12	0.02144
8.13	0.01601
8.14	0.01003
8.15	0.00323
8.16	0.01754
8.17	0.02138
8.18	0.01097
8.19	0.02056
8.2	0.02752
8.21	0.02906
8.22	0.0568
8.23	0.04095
8.24	0.03388
8.25	0.01003
8.26	0.00855
8.27	-0.01146
8.28	-0.00559
8.29	-0.02626
8.3	-0.02867
8.31	-0.02582
8.32	-0.04002
8.33	-0.04271
8.34	-0.03882
8.35	-0.03651
8.36	-0.03388
8.37	-0.05181
8.38	-0.05844
8.39	-0.04671
8.4	-0.06168
8.41	-0.05307
8.42	-0.04967
8.43	-0.04885
8.44	-0.04337
8.45	-0.03257
8.46	-0.0205
8.47	-0.01754
8.48	-0.01425
8.49	-0.00713
8.5	-0.00389
8.51	-0.02122
8.52	-0.03947
8.53	-0.02264
8.54	-0.02889
8.55	-0.02708
8.56	-0.02834
8.57	-0.03388
8.58	-0.04106
8.59	-0.04238
8.6	-0.04704
8.61	-0.04331
8.62	-0.06151
8.63	-0.06124
8.64	-0.06541
8.65	-0.05236
8.66	-0.07045
8.67	-0.0699
8.68	-0.07643
8.69	-0.07297
8.7	-0.06985
8.71	-0.06003
8.72	-0.08251
8.73	-0.07593
8.74	-0.0653
8.75	-0.07747
8.76	-0.06623
8.77	-0.0693
8.78	-0.06924
8.79	-0.08311
8.8	-0.07697	1
8.81	-0.08015	1
8.82	-0.07544	1
8.83	-0.06645	1
8.84	-0.07522	1
8.85	-0.06754	1
8.86	-0.08695	1
8.87	-0.06902	1
8.88	-0.07697	1
8.89	-0.07083	1
8.9	-0.08213	1
8.91	-0.07522	1
8.92	-0.07484	1
8.93	-0.07577	1
8.94	-0.08794	1
8.95	-0.06667	1
8.96	-0.08575	1
8.97	-0.08048	1
8.98	-0.06486	1
8.99	-0.05883	1
9	-0.08185	1
9.01	-0.06064	1
9.02	-0.05488	1
9.03	-0.05773	1
9.04	-0.07692	1
9.05	-0.07127	1
9.06	-0.05696	1
9.07	-0.05817	1
9.08	-0.08997	1
9.09	-0.06722	1
9.1	-0.08213	1
9.11	-0.07495	1
9.12	-0.23575	1
9.13	-0.39216	1
9.14	-0.44803	1
9.15	-0.50965	1
9.16	-0.55127	1
9.17	-0.57862	1
9.18	-0.58597	1
9.19	-0.58334	1
9.2	-0.61262	1
9.21	-0.6391	1
9.22	-0.71262	1
9.23	-0.71218	1
9.24	-0.74705	1
9.25	-0.77073	1
9.26	-0.80308	1
9.27	-0.81372	1
9.28	-0.85078	1
9.29	-0.8556	1
9.3	-0.86448	1
9.31	-0.86509	1
9.32	-0.86366	1
9.33	-0.87715	1
9.34	-0.90045	1
9.35	-0.88696	1
9.36	-0.89595	1
9.37	-0.88625	1
9.38	-0.87764	1
9.39	-0.87901	1
9.4	-0.90697	1
9.41	-0.88104	1
9.42	-0.901	1
9.43	-0.89299	1
9.44	-0.9175	1
9.45	-0.94294	1
9.46	-0.96026	1
9.47	-0.97496	1
9.48	-1.01218	1
9.49	-0.99332	1
9.5	-1.01087	1
9.51	-1.00281	1
9.52	-1.03707	1
9.53	-1.02962	1
9.54	-1.02156	1
9.55	-1.01421	1
9.56	-1.02216	1
9.57	-1.03543	1
9.58	-1.03077	1
9.59	-1.02391	1
9.6	-1.03395	1
9.61	-1.01103	1
9.62	-1.022	1
9.63	-1.01712	1
9.64	-1.03291	1
9.65	-1.01147	1
9.66	-1.00615	1
9.67	-1.01015	1
9.68	-0.98784	1
9.69	-1.00094	1
9.7	-1.03038	1
9.71	-1.02216	1
9.72	-1.03318	1
9.73	-1.03236	1
9.74	-1.03439	1
9.75	-1.04568	1
9.76	-1.05368	1
9.77	-1.04343	1
9.78	-1.04826	1
9.79	-1.05083	1
9.8	-1.04294	1
9.81	-1.04382	1
9.82	-1.03992	1
9.83	-1.02249	1
9.84	-1.04075	1
9.85	-1.04343	1
9.86	-1.05429	1
9.87	-1.05588	1
9.88	-1.08965	1
9.89	-1.07605	1
9.9	-1.07178	1
9.91	-1.07013	1
9.92	-1.06284	1
9.93	-1.07457	1
9.94	-1.07238	1
9.95	-1.05533	1
9.96	-1.06509	1
9.97	-1.05944	1
9.98	-1.06421	1
9.99	-1.05314	1
10	-1.06103	1
10.01	-1.05473	1
10.02	-1.05078	1
10.03	-1.03762	1
10.04	-1.04064	1
10.05	-1.04179	1
10.06	-1.04393	1
10.07	-1.03592	1
10.08	-1.04321	1
10.09	-1.03899	1
10.1	-1.04661	1
10.11	-1.04563	1
10.12	-1.04601	1
10.13	-1.04118	1
10.14	-1.04754	1
10.15	-1.04086	1
10.16	-1.04765	1
10.17	-1.03554	1
10.18	-1.03044	1
10.19	-1.01986	1
10.2	-1.0039	1
10.21	-0.99338	1
10.22	-0.98367	1
10.23	-0.98055	1
10.24	-0.98466	1
10.25	-0.95955	1
10.26	-0.95566	1
10.27	-0.96536	1
10.28	-0.96076	1
10.29	-0.9732	1
10.3	-0.98291	1
10.31	-0.97753	1
10.32	-0.97298	1
10.33	-0.97748	1
10.34	-0.96893	1
10.35	-0.9891	1
10.36	-0.98636	1
10.37	-0.97238	1
10.38	-0.96114	1
10.39	-0.96805	1
10.4	-0.95522	1
10.41	-0.96399	1
10.42	-0.9658	1
10.43	-0.95484	1
10.44	-0.95511	1
10.45	-0.92731	1
10.46	-0.9414	1
10.47	-0.93965	1
10.48	-0.91838	1
10.49	-0.91498	1
10.5	-0.88685	1
10.51	-0.88745	1
10.52	-0.87347	1
10.53	-0.89721	1
10.54	-0.90922	1
10.55	-0.92282	1
10.56	-0.94288	1
10.57	-0.93762	1
10.58	-0.92013	1
10.59	-0.94869	1
10.6	-0.94486	1
10.61	-0.94557	1
10.62	-0.93367	1
10.63	-0.9328	1
10.64	-0.90752	1
10.65	-0.93	1
10.66	-0.92687	1
10.67	-0.9164	1
10.68	-0.89387	1
10.69	-0.90681	1
10.7	-0.87611	1
10.71	-0.90697	1
10.72	-0.91076	1
10.73	-0.90599	1
10.74	-0.90505	1
10.75	-0.91849	1
10.76	-0.89601	1
10.77	-0.91306	1
10.78	-0.91152	1
10.79	-0.91158	1
10.8	-0.90895	1
10.81	-0.90566	1
10.82	-0.88565	1
10.83	-0.90357	1
10.84	-0.90747	1
10.85	-0.89113	1
10.86	-0.89935	1
10.87	-0.913	1
10.88	-0.86108	1
10.89	-0.89738	1
10.9	-0.89195	1
10.91	-0.88055	1
10.92	-0.86443	1
10.93	-0.87578	1
10.94	-0.8607	1
10.95	-0.87046	1
10.96	-0.86613	1
10.97	-0.85483	1
10.98	-0.8454	1
10.99	-0.86695	1
11	-0.82698	1
11.01	-0.83416	1
11.02	-0.83005	1
11.03	-0.83477	1
11.04	-0.83148	1
11.05	-0.855	1
11.06	-0.8221	1
11.07	-0.84562	1
11.08	-0.83471	1
11.09	-0.82857	1
11.1	-0.82079	1
11.11	-0.83214	1
11.12	-0.78504	1
11.13	-0.81651	1
11.14	-0.78263	1
11.15	-0.79628	1
11.16	-0.77753	1
11.17	-0.80763	1
11.18	-0.77221	1
11.19	-0.80423	1
11.2	-0.79913	1
11.21	-0.79168	1
11.22	-0.78784	1
11.23	-0.81689	1
11.24	-0.76596	1
11.25	-0.78899	1
11.26	-0.76097	1
11.27	-0.75659	1
11.28	-0.75127	1
11.29	-0.74869	1
11.3	-0.70862	1
11.31	-0.75417	1
11.32	-0.74436	1
11.33	-0.76481	1
11.34	-0.75763	1
11.35	-0.77528	1
11.36	-0.74299	1
11.37	-0.76953	1
11.38	-0.75708	1
11.39	-0.76426	1
11.4	-0.74765	1
11.41	-0.76125	1
11.42	-0.7136	1
11.43	-0.76635	1
11.44	-0.74343	1
11.45	-0.73904	1
11.46	-0.72797	1
11.47	-0.74507	1
11.48	-0.70746	1
11.49	-0.74239	1
11.5	-0.71794	1
11.51	-0.72797	1
11.52	-0.72561	1
11.53	-0.74661	1
11.54	-0.71443	1
11.55	-0.75248	1
11.56	-0.73756	1
11.57	-0.74348	1
11.58	-0.74886	1
11.59	-0.75735	1
11.6	-0.70681	1
11.61	-0.73948	1
11.62	-0.71766	1
11.63	-0.6982	1
11.64	-0.69453	1
11.65	-0.71958	1
11.66	-0.6766	1
11.67	-0.69738	1
11.68	-0.69063	1
11.69	-0.68022	1
11.7	-0.69562	1
11.71	-0.69091	1
11.72	-0.6533	1
11.73	-0.68126	1
11.74	-0.68257	1
11.75	-0.68197	1
11.76	-0.66399	1
11.77	-0.6846	1
11.78	-0.64354	1
11.79	-0.68564	1
11.8	-0.68011	1
11.81	-0.67347	1
11.82	-0.65681	1
11.83	-0.67512	1
11.84	-0.66234	1
11.85	-0.67479	1
11.86	-0.69162	1
11.87	-0.68636	1
11.88	-0.67775	1
11.89	-0.6976	1
11.9	-0.65883	1
11.91	-0.69398	1
11.92	-0.68049	1
11.93	-0.66936	1
11.94	-0.68482	1
11.95	-0.6869	1
11.96	-0.63926	1
11.97	-0.67292	1
11.98	-0.67632	1
11.99	-0.64173	1
12	-0.65324	1
12.01	-0.66629	1
12.02	-0.61952	1
12.03	-0.63707	1
12.04	-0.65105	1
12.05	-0.61591	1
12.06	-0.63279	1
12.07	-0.63427	1
12.08	-0.60664	1
12.09	-0.61991	1
12.1	-0.62676	1
12.11	-0.59666	1
12.12	-0.63224	1
12.13	-0.61448	1
12.14	-0.58734	1
12.15	-0.59792	1
12.16	-0.61865	1
12.17	-0.59233	1
12.18	-0.60598	1
12.19	-0.59491	1
12.2	-0.58328	1
12.21	-0.57731	1
12.22	-0.58619	1
12.23	-0.55171	1
12.24	-0.57122	1
12.25	-0.54403	1
12.26	-0.53043	1
12.27	-0.52413	1
12.28	-0.53252	1
12.29	-0.49397	1
12.3	-0.51552	1
12.31	-0.50412	1
12.32	-0.49206	1
12.33	-0.49233	1
12.34	-0.51223	1
12.35	-0.47024	1
12.36	-0.50976	1
12.37	-0.5028	1
12.38	-0.48049	1
12.39	-0.47577	1
12.4	-0.50998	1
12.41	-0.47605	1
12.42	-0.50582	1
12.43	-0.49041	1
12.44	-0.50675	1
12.45	-0.48926	1
12.46	-0.51031	1
12.47	-0.48021	1
12.48	-0.5249	1
12.49	-0.49321	1
12.5	-0.49271	1
12.51	-0.49184	1
12.52	-0.52161	1
12.53	-0.47177	1
12.54	-0.51157	1
12.55	-0.46163	1
12.56	-0.47802	1
12.57	-0.4528	1
12.58	-0.49359	1
12.59	-0.42226	1
12.6	-0.46821	1
12.61	-0.41892	1
12.62	-0.44014	1
12.63	-0.43548	1
12.64	-0.48109	1
12.65	-0.44606	1
12.66	-0.51026	1
12.67	-0.47254	1
12.68	-0.48975	1
12.69	-0.45719	1
12.7	-0.51486	1
12.71	-0.47446	1
12.72	-0.50587	1
12.73	-0.44392	1
12.74	-0.45982	1
12.75	-0.44359	1
12.76	-0.4909	1
12.77	-0.4244	1
12.78	-0.49918	1
12.79	-0.4403	1
12.8	-0.46629	1
12.81	-0.44852	1
12.82	-0.49907	1
12.83	-0.43027	1
12.84	-0.49321	1
12.85	-0.43882	1
12.86	-0.45445	1
12.87	-0.43559	1
12.88	-0.49387	1
12.89	-0.42281	1
12.9	-0.49551	1
12.91	-0.42495	1
12.92	-0.45532	1
12.93	-0.42281	1
12.94	-0.49858	1
12.95	-0.40412	1
12.96	-0.48816	1
12.97	-0.40927	1
12.98	-0.43937	1
12.99	-0.40905	1
13	-0.46464	1
13.01	-0.39079	1
13.02	-0.47144	1
13.03	-0.3954	1
13.04	-0.41903	1
13.05	-0.38619	1
13.06	-0.46355	1
13.07	-0.37879	1
13.08	-0.44737	1
13.09	-0.36207	1
13.1	-0.39798	1
13.11	-0.34836	1
13.12	-0.4255	1
13.13	-0.34101	1
13.14	-0.4238	1
13.15	-0.31064	1
13.16	-0.37484	1
13.17	-0.30571	1
13.18	-0.40203	1
13.19	-0.30461	1
13.2	-0.38306	1
13.21	-0.30329	1
13.22	-0.3738	1
13.23	-0.30801	1
13.24	-0.39381	1
13.25	-0.29869	1
13.26	-0.37851	1
13.27	-0.26552	1
13.28	-0.34392	1
13.29	-0.2852	1
13.3	-0.37824	1
13.31	-0.29129	1
13.32	-0.39386	1
13.33	-0.31201	1
13.34	-0.39386	1
13.35	-0.32692	1
13.36	-0.41804	1
13.37	-0.31683	1
13.38	-0.39874	1
13.39	-0.30439	1
13.4	-0.3721	1
13.41	-0.29123	1
13.42	-0.39343	1
13.43	-0.29787	1
13.44	-0.38043	1
13.45	-0.26996	1
13.46	-0.32621	1
13.47	-0.26026	1
13.48	-0.35828	1
13.49	-0.23207	1
13.5	-0.32029	1
13.51	-0.21322	1
13.52	-0.27999	1
13.53	-0.19183	1
13.54	-0.2932	1
13.55	-0.20433	1
13.56	-0.31355	1
13.57	-0.23504	1
13.58	-0.31185	1
13.59	-0.24732	1
13.6	-0.35296	1
13.61	-0.26256	1
13.62	-0.35148	1
13.63	-0.27078	1
13.64	-0.34353	1
13.65	-0.2716	1
13.66	-0.36623	1
13.67	-0.26985	1
13.68	-0.35434	1
13.69	-0.25039	1
13.7	-0.32204	1
13.71	-0.2454	1
13.72	-0.34112	1
13.73	-0.23624	1
13.74	-0.33564	1
13.75	-0.26212	1
13.76	-0.33087	1
13.77	-0.25938	1
13.78	-0.34874	1
13.79	-0.24545	1
13.8	-0.33997	1
13.81	-0.24523	1
13.82	-0.3096	1
13.83	-0.23251	1
13.84	-0.32912	1
13.85	-0.22692	1
13.86	-0.31804	1
13.87	-0.23613	1
13.88	-0.30126	1
13.89	-0.22813	1
13.9	-0.31294	1
13.91	-0.24205	1
13.92	-0.31777	1
13.93	-0.24699	1
13.94	-0.29057	1
13.95	-0.2483	1
13.96	-0.31497	1
13.97	-0.26152	1
13.98	-0.33032	1
13.99	-0.2642	1
14	-0.32396	1
14.01	-0.26069	1
14.02	-0.3267	1
14.03	-0.2596	1
14.04	-0.32226	1
14.05	-0.25198	1
14.06	-0.2932	1
14.07	-0.25559	1
14.08	-0.30384	1
14.09	-0.25477	1
14.1	-0.30126	1
14.11	-0.24945	1
14.12	-0.28794	1
14.13	-0.2426	1
14.14	-0.29085	1
14.15	-0.24841	1
14.16	-0.2733	1
14.17	-0.25357	1
14.18	-0.26212	1
14.19	-0.24189	1
14.2	-0.27533	1
14.21	-0.24512	1
14.22	-0.27089	1
14.23	-0.23898	1
14.24	-0.24721	1
14.25	-0.2454	1
14.26	-0.25691	1
14.27	-0.24183	1
14.28	-0.25488	1
14.29	-0.22829	1
14.3	-0.19436	1
14.31	-0.19205	1
14.32	-0.18334	1
14.33	-0.16519	1
14.34	-0.18427	1
14.35	-0.17555	1
14.36	-0.1818	1
14.37	-0.20505	1
14.38	-0.19775	1
14.39	-0.2125	1
14.4	-0.19748	1
14.41	-0.19501	1
14.42	-0.17001	1
14.43	-0.18531	1
14.44	-0.17385	1
14.45	-0.18684	1
14.46	-0.14732	1
14.47	-0.17522	1
14.48	-0.14112	1
14.49	-0.18355	1
14.5	-0.15006	1
14.51	-0.18344	1
14.52	-0.12983	1
14.53	-0.16672	1
14.54	-0.12303	1
14.55	-0.18701	1
14.56	-0.13575	1
14.57	-0.17341	1
14.58	-0.15	1
14.59	-0.18761	1
14.6	-0.14978	1
14.61	-0.21563	1
14.62	-0.18164	1
14.63	-0.20812	1
14.64	-0.14227	1
14.65	-0.17089	1
14.66	-0.11656	1
14.67	-0.20132	1
14.68	-0.16212	1
14.69	-0.22363	1
14.7	-0.16475	1
14.71	-0.22423	1
14.72	-0.17325	1
14.73	-0.23635	1
14.74	-0.17199	1
14.75	-0.23816	1
14.76	-0.15203	1
14.77	-0.22413	1
14.78	-0.15367	1
14.79	-0.23706	1
14.8	-0.18712	1
14.81	-0.25324	1
14.82	-0.18224	1
14.83	-0.24288	1
14.84	-0.16925	1
14.85	-0.27347	1
14.86	-0.17495	1
14.87	-0.25757	1
14.88	-0.17928	1
14.89	-0.2369	1
14.9	-0.16804	1
14.91	-0.25965	1
14.92	-0.18454	1
14.93	-0.2625	1
14.94	-0.17248	1
14.95	-0.24041	1
14.96	-0.15192	1
14.97	-0.24913	1
14.98	-0.17555	1
14.99	-0.24381	1
15	-0.15795	1
15.01	-0.24479	1
15.02	-0.15576	1
15.03	-0.24677	1
15.04	-0.16217	1
15.05	-0.24551	1
15.06	-0.15411	1
15.07	-0.23328	1
15.08	-0.14973	1
15.09	-0.24134	1
15.1	-0.15351	1
15.11	-0.25713	1
15.12	-0.14627	1
15.13	-0.21338	1
15.14	-0.13558	1
15.15	-0.23728	1
15.16	-0.13558	1
15.17	-0.22001	1
15.18	-0.11327	1
15.19	-0.1778	1
15.2	-0.06283	1
15.21	-0.1454	1
15.22	-0.06239	1
15.23	-0.1579	1
15.24	-0.07385	1
15.25	-0.17275	1
15.26	-0.10373	1
15.27	-0.1869	1
15.28	-0.12051	1
15.29	-0.20603	1
15.3	-0.10784	1
15.31	-0.1897	1
15.32	-0.11162	1
15.33	-0.21689	1
15.34	-0.12933	1
15.35	-0.21502	1
15.36	-0.1159	1
15.37	-0.21448	1
15.38	-0.11195	1
15.39	-0.20669	1
15.4	-0.10828	1
15.41	-0.19052	1
15.42	-0.09095	1
15.43	-0.15543	1
15.44	-0.08536	1
15.45	-0.16119	1
15.46	-0.09315	1
15.47	-0.17604	1
15.48	-0.08317	1
15.49	-0.1659	1
15.5	-0.08432	1
15.51	-0.17577	1
15.52	-0.08525	1
15.53	-0.16201	1
15.54	-0.02818	1
15.55	-0.08712	1
15.56	0.02007	1
15.57	-0.06486	1
15.58	-0.00674	1
15.59	-0.10598	1
15.6	-0.03569	1
15.61	-0.13037	1
15.62	-0.04353	1
15.63	-0.14699	1
15.64	-0.06886	1
15.65	-0.15154	1
15.66	-0.0585	1
15.67	-0.13037	1
15.68	-0.05148	1
15.69	-0.14271	1
15.7	-0.06267	1
15.71	-0.12423	1
15.72	-0.0551	1
15.73	-0.13454	1
15.74	-0.02599	1
15.75	-0.09452	1
15.76	0.01009	1
15.77	-0.06376	1
15.78	-0.02407	1
15.79	-0.11519	1
15.8	-0.04901	1
15.81	-0.1517	1
15.82	-0.08536	1
15.83	-0.1505	1
15.84	-0.08794	1
15.85	-0.15899	1
15.86	-0.06426	1
15.87	-0.15192	1
15.88	-0.07182	1
15.89	-0.15154	1
15.9	-0.07418	1
15.91	-0.13355	1
15.92	-0.06113	1
15.93	-0.13174	1
15.94	-0.06672	1
15.95	-0.12539	1
15.96	-0.06469	1
15.97	-0.11727	1
15.98	-0.05307	1
15.99	-0.11645	1
16	-0.05504	1
16.01	-0.10883	1
16.02	-0.04973	1
16.03	-0.10587	1
16.04	-0.03109	1
16.05	-0.09194	1
16.06	-0.0199	1
16.07	-0.08476	1
16.08	-0.01371	1
16.09	-0.06842	1
16.1	-0.00488	1
16.11	-0.07593	1
16.12	-0.01535	1
16.13	-0.07418	1
16.14	-0.01338	1
16.15	-0.05795	1
16.16	0.02204	1
16.17	-0.0392	1
16.18	0.02319	1
16.19	-0.04145	1
16.2	0.03377	1
16.21	-0.03816	1
16.22	0.03788	1
16.23	-0.00817	1
16.24	0.02741	1
16.25	-0.02516	1
16.26	0.03218	1
16.27	-0.02198	1
16.28	0.03646	1
16.29	-0.04775	1
16.3	0.0108	1
16.31	-0.05384	1
16.32	0.00992	1
16.33	-0.03849	1
16.34	0.046	1
16.35	-0.02506	1
16.36	0.04978	1
16.37	0.00323	1
16.38	0.054	1
16.39	0.01535	1
16.4	0.0704	1
16.41	0.01579	1
16.42	0.05565	1
16.43	0.00291	1
16.44	0.06387	1
16.45	0.00307	1
16.46	0.06568	1
16.47	0.0136	1
16.48	0.04397	1
16.49	0.00422	1
16.5	0.04304	1
16.51	-0.00543	1
16.52	0.04934	1
16.53	-0.01409	1
16.54	0.0466	1
16.55	0.00104	1
16.56	0.05757	1
16.57	0.00362	1
16.58	0.07676	1
16.59	0.029	1
16.6	0.06277	1
16.61	0.03816	1
16.62	0.07462	1
16.63	0.06338	1
16.64	0.12094	1
16.65	0.10812	1
16.66	0.14775	1
16.67	0.08717	1
16.68	0.11541	1
16.69	0.07774	1
16.7	0.09074	1
16.71	0.04677	1
16.72	0.07347	1
16.73	0.04112	1
16.74	0.06996	1
16.75	0.01826	1
16.76	0.07632	1
16.77	0.03794	1
16.78	0.05362	1
16.79	0.03459	1
16.8	0.06595	1
16.81	0.03882	1
16.82	0.05318	1
16.83	0.03777	1
16.84	0.05324	1
16.85	0.04901	1
16.86	0.05949	1
16.87	0.0579	1
16.88	0.07204	1
16.89	0.04386	1
16.9	0.05817	1
16.91	0.0631	1
16.92	0.07215	1
16.93	0.08734	1
16.94	0.08344	1
16.95	0.08937	1
16.96	0.10548	1
16.97	0.09106	1
16.98	0.12478	1
16.99	0.11667	1
17	0.1386	1
17.01	0.1585	1
17.02	0.16541	1
17.03	0.20039	1
17.04	0.19699	1
17.05	0.18668	1
17.06	0.18931	1
17.07	0.17719	1
17.08	0.16508	1
17.09	0.17467	1
17.1	0.13789	1
17.11	0.15691	1
17.12	0.1363	1
17.13	0.14545	1
17.14	0.12835	1
17.15	0.13761	1
17.16	0.12193	1
17.17	0.14457	1
17.18	0.13728	1
17.19	0.14342	1
17.2	0.10801	1
17.21	0.14978	1
17.22	0.13465	1
17.23	0.15181	1
17.24	0.13514	1
17.25	0.14808	1
17.26	0.12506	1
17.27	0.16283	1
17.28	0.12056	1
17.29	0.15894	1
17.3	0.13668	1
17.31	0.16612	1
17.32	0.13909	1
17.33	0.17369	1
17.34	0.15494	1
17.35	0.18597	1
17.36	0.19474	1
17.37	0.38361	1
17.38	0.42654	1
17.39	0.34545	1
17.4	0.24123	1
17.41	0.26031	1
17.42	0.20061	1
17.43	0.23515	1
17.44	0.17533	1
17.45	0.23147	1
17.46	0.16557	1
17.47	0.19945	1
17.48	0.15609	1
17.49	0.19655	1
17.5	0.14359	1
17.51	0.19721	1
17.52	0.15258	1
17.53	0.17763	1
17.54	0.15433	1
17.55	0.18427	1
17.56	0.15335	1
17.57	0.20203	1
17.58	0.15373	1
17.59	0.18542	1
17.6	0.15834	1
17.61	0.20444	1
17.62	0.16486	1
17.63	0.21837	1
17.64	0.16766	1
17.65	0.21184	1
17.66	0.18904	1
17.67	0.21393	1
17.68	0.18646	1
17.69	0.22555	1
17.7	0.18991	1
17.71	0.22402	1
17.72	0.19737	1
17.73	0.23191	1
17.74	0.21278	1
17.75	0.26804	1
17.76	0.23246	1
17.77	0.26239	1
17.78	0.2574	1
17.79	0.28279	1
17.8	0.24534	1
17.81	0.28345	1
17.82	0.25938	1
17.83	0.28635	1
17.84	0.28279	1
17.85	0.28898	1
17.86	0.27829	1
17.87	0.29156	1
17.88	0.2949	1
17.89	0.30719	1
17.9	0.30653	1
17.91	0.29803	1
17.92	0.28882	1
17.93	0.30104	1
17.94	0.28378	1
17.95	0.27632	1
17.96	0.28081	1
17.97	0.28323	1
17.98	0.28772	1
17.99	0.29282	1
18	0.29019	1
18.01	0.29913	1
18.02	0.30543	1
18.03	0.30362	1
18.04	0.31908	1
18.05	0.31705	1
18.06	0.31091	1
18.07	0.31645	1
18.08	0.32648	1
18.09	0.31239	1
18.1	0.32391	1
18.11	0.31272	1
18.12	0.33421	1
18.13	0.31393	1
18.14	0.33224	1
18.15	0.30209	1
18.16	0.30927	1
18.17	0.2789	1
18.18	0.2801	1
18.19	0.25362	1
18.2	0.26744	1
18.21	0.23251	1
18.22	0.27462	1
18.23	0.24891	1
18.24	0.26546	1
18.25	0.23553	1
18.26	0.28575	1
18.27	0.24606	1
18.28	0.27802	1
18.29	0.24956	1
18.3	0.28399	1
18.31	0.24512	1
18.32	0.2755	1
18.33	0.23816	1
18.34	0.28778	1
18.35	0.24902	1
18.36	0.29523	1
18.37	0.24589	1
18.38	0.30581	1
18.39	0.26371	1
18.4	0.30274	1
18.41	0.25406	1
18.42	0.31119	1
18.43	0.26311	1
18.44	0.31788	1
18.45	0.25488	1
18.46	0.29847	1
18.47	0.24671	1
18.48	0.29924	1
18.49	0.23778	1
18.5	0.28624	1
18.51	0.2392	1
18.52	0.27462	1
18.53	0.23706	1
18.54	0.29704	1
18.55	0.23898	1
18.56	0.29787	1
18.57	0.23323	1
18.58	0.29057	1
18.59	0.25115	1
18.6	0.30307	1
18.61	0.246	1
18.62	0.29304	1
18.63	0.26157	1
18.64	0.30494	1
18.65	0.26651	1
18.66	0.31656	1
18.67	0.27484	1
18.68	0.31437	1
18.69	0.28789	1
18.7	0.34403	1
18.71	0.30104	1
18.72	0.35231	1
18.73	0.32451	1
18.74	0.37084	1
18.75	0.34874	1
18.76	0.37243	1
18.77	0.3409	1
18.78	0.38147	1
18.79	0.34874	1
18.8	0.37188	1
18.81	0.33235	1
18.82	0.35011	1
18.83	0.32193	1
18.84	0.3238	1
18.85	0.31206	1
18.86	0.32012	1
18.87	0.32895	1
18.88	0.3397	1
18.89	0.31086	1
18.9	0.32018	1
18.91	0.31042	1
18.92	0.30488	1
18.93	0.30878	1
18.94	0.30412	1
18.95	0.30148	1
18.96	0.29162	1
18.97	0.31168	1
18.98	0.29052	1
18.99	0.30932	1
19	0.2886	1
19.01	0.30203	1
19.02	0.27177	1
19.03	0.30532	1
19.04	0.27911	1
19.05	0.3227	1
19.06	0.29781	1
19.07	0.34337	1
19.08	0.28273	1
19.09	0.33378	1
19.1	0.28652	1
19.11	0.34551	1
19.12	0.28816	1
19.13	0.34183	1
19.14	0.28049	1
19.15	0.33772	1
19.16	0.24907	1
19.17	0.33301	1
19.18	0.24348	1
19.19	0.30231	1
19.2	0.23251	1
19.21	0.30455	1
19.22	0.21354	1
19.23	0.31497	1
19.24	0.21322	1
19.25	0.30148	1
19.26	0.20642	1
19.27	0.30987	1
19.28	0.20263	1
19.29	0.31256	1
19.3	0.20044	1
19.31	0.3005	1
19.32	0.20209	1
19.33	0.3221	1
19.34	0.19019	1
19.35	0.30927	1
19.36	0.21163	1
19.37	0.31678	1
19.38	0.20439	1
19.39	0.32495	1
19.4	0.19441	1
19.41	0.3323	1
19.42	0.20812	1
19.43	0.32051	1
19.44	0.20921	1
19.45	0.34611	1
19.46	0.22599	1
19.47	0.34589	1
19.48	0.23059	1
19.49	0.34529	1
19.5	0.22873	1
19.51	0.36064	1
19.52	0.22363	1
19.53	0.35275	1
19.54	0.22413	1
19.55	0.32314	1
19.56	0.21908	1
19.57	0.3426	1
19.58	0.2119	1
19.59	0.32758	1
19.6	0.21173	1
19.61	0.33882	1
19.62	0.2375	1
19.63	0.35181	1
19.64	0.23361	1
19.65	0.36788	1
19.66	0.24907	1
19.67	0.33065	1
19.68	0.254	1
19.69	0.35362	1
19.7	0.25088	1
19.71	0.35291	1
19.72	0.2488	1
19.73	0.33098	1
19.74	0.2437	1
19.75	0.34946	1
19.76	0.25285	1
19.77	0.32577	1
19.78	0.24973	1
19.79	0.32791	1
19.8	0.25055	1
19.81	0.34101	1
19.82	0.24775	1
19.83	0.32703	1
19.84	0.27084	1
19.85	0.32895	1
19.86	0.29145	1
19.87	0.37594	1
19.88	0.30022	1
19.89	0.36316	1
19.9	0.28526	1
19.91	0.31667	1
19.92	0.25932	1
19.93	0.30965	1
19.94	0.2346	1
19.95	0.2954	1
19.96	0.24277	1
19.97	0.27774	1
[truncated: 23,503 more rows]

## Sheet: Figure S4b
Amplitude yellow light ON (mV)				Duration yellow light ON (sec)
2%-5%	7%-30%	40%-90%		2%-5%	7%-30%	40%-90%
0.321	0.677	1.243		8.46	12.08	9.45
0.206	0.797	1.133		2.705	8.81	2.45
0.4	0.842	0.506		7.57	8.11	6.29
0.23	1.08	2.096		2.72	7.22	9.83
0.577	1.045	2.3175		8.29	6.63	10.69
0.673	0.889	2.11		7.42	6.97	9.83
0.35	0.258	1.88		6.19	4.48	7.14
	1.172	1.591			10.18	7.25
	1.337	1.586			10.87	4.975
	1.343	0.578			8.25	11.721
	0.769	0.747			4.28	9.24
	0.039	0.615			7.01	5.68
	0.317	0.586			9.08	4.15
	0.501	3.292			9.314	11.17
	0.59	1.794			14.69	10.96
	0.412	1.144			4.68	6.69
	1.493	0.737			6.25	13.9
	1.76	0.776			9.7	10.42
	1.35	0.803			8.08	4.75
		0.694				7.76
		3.455				13.51
		3.6098				12.49

## Sheet: Figure S4c
Amplitude yellow light OFF (mV)				Duration yellow light OFF (sec)
2%-5%	7%-30%	40%-90%		2%-5%	7%-30%	40%-90%
0.124	0.628	1.143		3.28	5.178	6.37
0.3872	0.481	1.076		2.36	8.12	7.49
0.26	0.481	0.675		3.79	4.32	15.72
0.24	0.493	1.425		2.52	5.22	13.37
0.202	0.432	1.5665		6.9	2.42	12.35
0.321	0.551	1.3		6.9	12.89	12.78
0.26	0.203	1.05		2.94	2.28	7.98
	0.792	0.826			13.81	7.53
	0.889	1.003			11.57	7.216
	0.9238	0.332			7.91	9.76
	0.935	0.343			7.95	6.89
	0.871	0.49			6.55	7.82
	0.331	0.516			9.71	6.83
	0.294	1.7289			9.63	11.66
	0.254	1.019			3.21	5.71
	1.021	1.29			13.47	1.96
	0.85	0.354			17.29	8.375
	0.79	0.417			7.97	9.34
		0.58				8.56
		0.447				3.476
		1.991				18.67
		2.1385				14.848

## Sheet: Figure S4d
Turning the yellow light ON
NpHR expressed						Ctrl
Time (sec)	20% (mV)	40% (mV)	60% (mV)	80% (mV)		Time (sec)	30% (mV)	60% (mV)	90% (mV)
-2	-0.0349785	0.121383	-0.0515905	0.451595		-3	-0.164346	-0.126241	0.0770286
-1.99995	-0.0378842	0.121876	-0.0483558	0.44984		-2.99995	-0.167487	-0.110899	0.0731134
-1.9999	-0.0359653	0.119903	-0.0451759	0.450498		-2.9999	-0.172996	-0.0980612	0.0715655
-1.99985	-0.0340464	0.117984	-0.0396386	0.453623		-2.99985	-0.178504	-0.0876814	0.0675593
-1.9998	-0.0321824	0.116065	-0.0341013	0.456748		-2.9998	-0.188838	-0.0773472	0.0635076
-1.99975	-0.027906	0.116613	-0.0286187	0.459819		-2.99975	-0.196669	-0.0670585	0.057043
-1.9997	-0.0236296	0.117161	-0.0280705	0.460531		-2.9997	-0.204453	-0.0568154	0.0504874
-1.99965	-0.0169958	0.11771	-0.0299345	0.466069		-2.99965	-0.209734	-0.0466178	0.0439318
-1.9996	-0.0128291	0.115846	-0.0318534	0.471606		-2.9996	-0.210099	-0.0364201	0.0349178
-1.99955	-0.0087172	0.116449	-0.0338271	0.482023		-2.99955	-0.210417	-0.0287264	0.030775
-1.9995	-0.00224783	0.116997	-0.035746	0.489973		-2.9995	-0.208323	-0.0259038	0.0266322
-1.99945	0.00175441	0.1176	-0.040132	0.497867		-2.99945	-0.206183	-0.0255396	0.0248567
-1.9994	0.00570182	0.118203	-0.0445729	0.505817		-2.9994	-0.204044	-0.0251754	0.0230357
-1.99935	0.0120615	0.121273	-0.051426	0.513657		-2.99935	-0.201859	-0.0320952	0.0211692
-1.9993	0.013487	0.124343	-0.055812	0.521552		-2.9993	-0.192389	-0.0414279	0.0192571
-1.99925	0.0149124	0.124947	-0.0674898	0.529392		-2.99925	-0.185333	-0.0531734	0.0173451
-1.9992	0.0187502	0.132896	-0.0718758	0.534765		-2.9992	-0.175864	-0.0648278	0.0178003
-1.99915	0.020066	0.133499	-0.0786741	0.53767		-2.99915	-0.168853	-0.0764823	0.0157517
-1.9991	0.0213818	0.146328	-0.0878847	0.540631		-2.9991	-0.161842	-0.0855873	0.0185287
-1.99905	0.0201757	0.151756	-0.0922159	0.541124		-2.99905	-0.152418	-0.0946923	0.0188474
-1.999	0.0214366	0.159651	-0.0989594	0.541673		-2.999	-0.142994	-0.101293	0.0239462
-1.99895	0.0202305	0.169958	-0.105703	0.539809		-2.99895	-0.133571	-0.103023	0.0289995
-1.9989	0.0189695	0.18021	-0.107567	0.537944		-2.9989	-0.121734	-0.107166	0.0339618
-1.99885	0.0177085	0.183171	-0.109486	0.53608		-2.99885	-0.109898	-0.106438	0.0339618
-1.9988	0.0163927	0.190956	-0.113762	0.529392		-2.9988	-0.10052	-0.103251	0.0339162
-1.99875	0.0151317	0.198741	-0.113214	0.525225		-2.99875	-0.0887285	-0.10011	0.0338252
-1.9987	0.0137611	0.199235	-0.115133	0.518591		-2.9987	-0.076983	-0.0920974	0.036147
-1.99865	0.0148576	0.20214	-0.116997	0.514534		-2.99865	-0.0676504	-0.0865888	0.0383777
-1.9986	0.0134322	0.205046	-0.116503	0.50801		-2.9986	-0.0559049	-0.0786219	0.0381045
-1.99855	0.0120067	0.203127	-0.113543	0.504008		-2.99855	-0.0466178	-0.0707461	0.035373
-1.9985	0.0105813	0.203621	-0.110582	0.495126		-2.9985	-0.0349178	-0.0629158	0.0423384
-1.99845	0.00910098	0.199289	-0.107677	0.493646		-2.99845	-0.0207595	-0.0550854	0.0492127
-1.9984	0.00520839	0.195013	-0.104826	0.489808		-2.9984	-0.0115179	-0.0473462	0.0535831
-1.99835	0.00367329	0.190792	-0.101975	0.48597		-2.99835	-0.00473462	-0.0396069	0.0554041
-1.9983	0.00219301	0.184103	-0.0991239	0.4846		-2.9983	-0.00282256	-0.034417	0.0596379
-1.99825	0.00794965	0.177524	-0.0963278	0.480817		-2.99825	-0.00327781	-0.0291816	0.0589095
-1.9982	0.00877203	0.173412	-0.0935317	0.48438		-2.9982	-0.00373306	-0.0264956	0.060594
-1.99815	0.014419	0.166943	-0.0907905	0.483119		-2.99815	-0.00409726	-0.0237641	0.0573617
-1.9981	0.0200112	0.162886	-0.0856369	0.479391		-2.9981	-0.00933265	-0.0235365	0.0540383
-1.99805	0.0207239	0.156526	-0.0828956	0.480652		-2.99805	-0.00960581	-0.0233089	0.050715
-1.998	0.021327	0.155046	-0.0802092	0.481913		-2.998	-0.00983343	-0.0231268	0.0449333
-1.99795	0.0219301	0.151153	-0.0799899	0.483174		-2.99795	-0.0149322	-0.0253575	0.0366477
-1.9979	0.020066	0.147315	-0.0773035	0.484435		-2.9979	-0.01994	-0.0251754	0.0284077
-1.99785	0.018202	0.145945	-0.0746719	0.485751		-2.99785	-0.0224439	-0.0250388	0.0176638
-1.9978	0.0162831	0.144574	-0.0769197	0.487067		-2.9978	-0.0273151	-0.0249023	0.00696535
-1.99775	0.0143642	0.140846	-0.0815798	0.488437		-2.99775	-0.0370119	-0.0198945	-0.00373306
-1.9977	0.0123905	0.144464	-0.0814154	0.489808		-2.9977	-0.0466178	-0.0173906	-0.0120186
-1.99765	0.00794965	0.14567	-0.0836084	0.488766		-2.99765	-0.0561325	-0.0148867	-0.0203042
-1.9976	0.00597594	0.144464	-0.0833891	0.490192		-2.9976	-0.067969	-0.0100155	-0.0237641
-1.99755	0.00635972	0.14567	-0.0856369	0.489205		-2.99755	-0.0748889	-0.0076027	-0.0296369
-1.9975	0.00433119	0.151811	-0.090297	0.490685		-2.9975	-0.0841305	-0.00764822	-0.0331423
-1.99745	0.00466014	0.153072	-0.0924901	0.487341		-2.99745	-0.093281	-0.00773928	-0.0366477
-1.9974	0.00257678	0.154388	-0.0922707	0.488876		-2.9974	-0.102341	-0.00300466	-0.0401987
-1.99735	0.000438601	0.153291	-0.0993432	0.487999		-2.99735	-0.108896	-0.00314124	-0.0413368
-1.9973	0.000712727	0.159486	-0.101481	0.489589		-2.9973	-0.115361	-0.00332334	-0.0425205
-1.99725	0.000932028	0.15839	-0.101207	0.488821		-2.99725	-0.119276	-0.0010926	-0.0486209
-1.9972	0.0010965	0.159761	-0.105813	0.490466		-2.9972	-0.125604	-0.00373306	-0.0547668
-1.99715	0.00126098	0.158774	-0.110363	0.492166		-2.99715	-0.129428	-0.00641905	-0.0608671
-1.9971	0.00142545	0.160199	-0.114914	0.496277		-2.9971	-0.135574	-0.00915055	-0.0646002
-1.99705	0.00394741	0.159212	-0.119409	0.500444		-2.99705	-0.139216	-0.0142949	-0.0659204
-1.997	0.00641454	0.155868	-0.121493	0.502199		-2.997	-0.142812	-0.0218976	-0.0672406
-1.99695	0.00888168	0.157403	-0.123576	0.508777		-2.99695	-0.146318	-0.0319131	-0.0661936
-1.9969	0.011294	0.156526	-0.125604	0.50812		-2.9969	-0.149778	-0.0419287	-0.0603208
-1.99685	0.0111843	0.155703	-0.127633	0.512341		-2.99685	-0.145817	-0.0518987	-0.0544936
-1.9968	0.013487	0.157348	-0.129607	0.51415		-2.9968	-0.141856	-0.0618687	-0.0463446
-1.99675	0.018202	0.156581	-0.131635	0.51108		-2.99675	-0.128108	-0.074297	-0.0357828
-1.9967	0.0204498	0.15828	-0.133609	0.510532		-2.9967	-0.114359	-0.0866799	-0.0253575
-1.99665	0.0226428	0.15998	-0.135583	0.512451		-2.99665	-0.100656	-0.10143	-0.0125194
-1.9966	0.0223138	0.161734	-0.137502	0.51437		-2.9966	-0.0893659	-0.113767	-0.00227626
-1.99655	0.0243972	0.163543	-0.139475	0.513876		-2.99655	-0.0804885	-0.126059	0.00783033
-1.9965	0.0264806	0.165298	-0.143806	0.513438		-2.9965	-0.0740694	-0.13348	0.0130657
-1.99645	0.026042	0.164695	-0.14567	0.515466		-2.99645	-0.0676048	-0.140855	0.0206684
-1.9964	0.0231362	0.169026	-0.147535	0.515028		-2.9964	-0.0683788	-0.145817	0.0281801
-1.99635	0.0202305	0.17089	-0.149399	0.517111		-2.99635	-0.0691527	-0.148366	0.0331878
-1.9963	0.0173248	0.170342	-0.148796	0.516782		-2.9963	-0.0698811	-0.14609	0.0381501
-1.99625	0.0167765	0.174728	-0.148192	0.516453		-2.99625	-0.0729313	-0.141356	0.0454796
-1.9962	0.0162282	0.179059	-0.154881	0.518646		-2.9962	-0.0759359	-0.134299	0.0503053
-1.99615	0.01568	0.181033	-0.151811	0.518372		-2.99615	-0.0813079	-0.127288	0.0550399
-1.9961	0.0126098	0.185474	-0.151153	0.518153		-2.9961	-0.084176	-0.120323	0.0597745
-1.99605	0.0095944	0.180155	-0.15044	0.517988		-2.99605	-0.0869986	-0.111036	0.0644181
-1.996	0.00646937	0.184651	-0.14737	0.517824		-2.996	-0.0896845	-0.0993814	0.0665578
-1.99595	0.00581147	0.186735	-0.141778	0.512889		-2.99595	-0.0874993	-0.0902308	0.0711103
-1.9959	0.000274126	0.183938	-0.136241	0.515247		-2.9959	-0.0876359	-0.0835842	0.0731589
-1.99585	-0.00279608	0.183609	-0.125879	0.510313		-2.99585	-0.0902308	-0.0770286	0.0800787
-1.9958	-0.00350881	0.18339	-0.120341	0.51278		-2.9958	-0.0902764	-0.0681056	0.0869075
-1.99575	-0.00668867	0.178291	-0.114859	0.512835		-2.99575	-0.0926892	-0.0617321	0.088774
-1.9957	-0.00745622	0.17566	-0.0996721	0.50801		-2.9957	-0.0950565	-0.0553586	0.0930989
-1.99565	-0.00581147	0.177962	-0.0966568	0.503295		-2.99565	-0.0973328	-0.0515345	0.0973328
-1.9956	-0.00663384	0.170561	-0.0790579	0.49858		-2.9956	-0.104435	-0.0477559	0.101521
-1.99555	-0.00509874	0.172973	-0.0712727	0.49392		-2.99555	-0.109033	-0.0464812	0.100793
-1.9955	-0.0010965	0.170506	-0.0610204	0.489369		-2.9955	-0.113494	-0.0477104	0.10489
-1.99545	0.000328951	0.165682	-0.0532901	0.482407		-2.99545	-0.110626	-0.0489395	0.101658
-1.9954	0.00422154	0.160912	-0.047972	0.48279		-2.9954	-0.105254	-0.0502142	0.100884
-1.99535	0.00564699	0.156142	-0.042654	0.483229		-2.99535	-0.112037	-0.0515345	0.0927347
-1.9953	0.00948475	0.156361	-0.0398031	0.483668		-2.9953	-0.121188	-0.0553586	0.0821729
-1.99525	0.0132129	0.151701	-0.0393645	0.486628		-2.99525	-0.130202	-0.0567243	0.0667399
-1.9952	0.0120615	0.15203	-0.0389259	0.489589		-2.9952	-0.136712	-0.0581356	0.0513979
-1.99515	0.0109102	0.149892	-0.0433667	0.492549		-2.99515	-0.148002	-0.0620508	0.0360559
-1.9951	0.0169958	0.150276	-0.0452856	0.497977		-2.9951	-0.159201	-0.0659659	0.0207595
-1.99505	0.0230814	0.15066	-0.0496168	0.503405		-2.99505	-0.165438	-0.0650554	0.00801243
-1.995	0.026645	0.15351	-0.053948	0.508832		-2.995	-0.169126	-0.0666033	-0.00714745
-1.99495	0.0325661	0.153949	-0.0606366	0.511848		-2.99495	-0.172722	-0.0681967	-0.0174361
-1.9949	0.0433667	0.154442	-0.0672705	0.51733		-2.9949	-0.171402	-0.0698356	-0.0252209
-1.99485	0.0540576	0.154991	-0.0738495	0.520346		-2.99485	-0.172495	-0.0739784	-0.0330057
-1.9948	0.0598143	0.157951	-0.0779614	0.523416		-2.9948	-0.171038	-0.0756628	-0.0407905
-1.99475	0.0679284	0.160967	-0.0868979	0.526486		-2.99475	-0.169581	-0.0798511	-0.046117
-1.9947	0.0711082	0.163982	-0.0909001	0.527089		-2.9947	-0.16562	-0.0816266	-0.0513979
-1.99465	0.0767552	0.166997	-0.0948475	0.527802		-2.99465	-0.161614	-0.0858604	-0.054266
-1.9946	0.0798254	0.170068	-0.0987401	0.523635		-2.9946	-0.157608	-0.0925526	-0.0571341
-1.99455	0.0853628	0.173138	-0.102633	0.526815		-2.99455	-0.155969	-0.0968775	-0.0600021
-1.9945	0.0907905	0.176208	-0.104003	0.517824		-2.9945	-0.151872	-0.098744	-0.0604119
-1.99445	0.0962182	0.1818	-0.102907	0.521113		-2.99445	-0.150142	-0.0982433	-0.0584088
-1.9944	0.0967116	0.180046	-0.109102	0.52199		-2.9944	-0.148412	-0.100201	-0.0564057
-1.99435	0.0947379	0.180759	-0.105538	0.517988		-2.99435	-0.146637	-0.102204	-0.0495769
-1.9943	0.0878847	0.183938	-0.10192	0.514041		-2.9943	-0.142357	-0.104253	-0.0403353
-1.99425	0.085911	0.184706	-0.100769	0.507681		-2.99425	-0.140491	-0.106301	-0.0287264
-1.9942	0.0790579	0.183061	-0.0995625	0.501431		-2.9942	-0.128836	-0.108441	-0.0147046
-1.99415	0.0746171	0.179059	-0.0983563	0.492769		-2.99415	-0.117182	-0.113039	0.00159338
-1.9941	0.0701762	0.175057	-0.0970954	0.484161		-2.9941	-0.107986	-0.115224	0.0130202
-1.99405	0.0633231	0.173522	-0.0933673	0.480488		-2.99405	-0.103661	-0.119868	0.0292727
-1.994	0.0565247	0.172096	-0.0921063	0.474457		-2.994	-0.101703	-0.122098	0.0405174
-1.99395	0.0447922	0.165791	-0.0883782	0.470893		-2.99395	-0.104617	-0.121962	0.0493493
-1.9939	0.0355815	0.166833	-0.0870075	0.467385		-2.9939	-0.112356	-0.124284	0.0605029
-1.99385	0.0263709	0.160638	-0.088104	0.463931		-2.99385	-0.122417	-0.126651	0.064327
-1.9938	0.0171603	0.161789	-0.0892005	0.460477		-2.9938	-0.132387	-0.129064	0.0657383
-1.99375	0.0104168	0.155649	-0.0877751	0.454665		-2.99375	-0.13744	-0.129064	0.0646457
-1.9937	0.00126098	0.151975	-0.0912291	0.451321		-2.9937	-0.147274	-0.129109	0.0587274
-1.99365	-0.00537287	0.153236	-0.0897488	0.445564		-2.99365	-0.154558	-0.126788	0.0503508
-1.9936	-0.0120615	0.14726	-0.0906808	0.439917		-2.9936	-0.161796	-0.124511	0.0420652
-1.99355	-0.0162831	0.141284	-0.091558	0.431858		-2.99355	-0.168944	-0.119822	0.0313213
-1.9935	-0.0205046	0.13783	-0.0948475	0.426266		-2.9935	-0.176046	-0.117683	0.027998
-1.99345	-0.0247261	0.134376	-0.0932028	0.423195		-2.99345	-0.183057	-0.115588	0.0198034
-1.9934	-0.0240682	0.131032	-0.0940252	0.422592		-2.9934	-0.187564	-0.115998	0.0189385
-1.99335	-0.0258227	0.125221	-0.0947379	0.424402		-2.99335	-0.189567	-0.113995	0.0156607
-1.9933	-0.0252196	0.119519	-0.0930383	0.426266		-2.9933	-0.191524	-0.104753	0.0124284
-1.99325	-0.0221494	0.113817	-0.093751	0.425717		-2.99325	-0.195895	-0.0955573	0.00919608
-1.9932	-0.019134	0.105758	-0.0919418	0.430049		-2.9932	-0.200174	-0.091369	0.00596379
-1.99315	-0.0161186	0.10022	-0.0901326	0.43438		-2.99315	-0.204408	-0.0872262	0.00523539
-1.9931	-0.0106909	0.0971502	-0.0883233	0.441178		-2.9931	-0.208596	-0.0880456	0.00204863
-1.99305	-0.00773035	0.09408	-0.0888716	0.450389		-2.99305	-0.215152	-0.0864523	0.00132023
-1.993	-0.00235748	0.0935317	-0.0870075	0.457132		-2.993	-0.219204	-0.0873172	-0.00172996
-1.99295	0.000493426	0.0954506	-0.087501	0.468755		-2.99295	-0.218339	-0.0906861	-0.00487119
-1.9929	0.00334433	0.0997818	-0.0879944	0.475444		-2.9929	-0.212602	-0.0941005	-0.0103797
-1.99285	0.00866238	0.101701	-0.0860207	0.482132		-2.99285	-0.209279	-0.0975149	-0.0158428
-1.9928	0.0114585	0.106087	-0.0864593	0.486409		-2.9928	-0.210781	-0.100975	-0.0213058
-1.99275	0.0167217	0.110418	-0.0868431	0.493098		-2.99275	-0.217155	-0.10448	-0.0266777
-1.9927	0.0219301	0.117271	-0.0847597	0.497319		-2.9927	-0.228309	-0.112857	-0.0320497
-1.99265	0.0222042	0.124069	-0.087501	0.503953		-2.99265	-0.239417	-0.121279	-0.032505
-1.9926	0.0249454	0.13328	-0.0853628	0.510642		-2.9926	-0.247975	-0.132114	-0.0377859
-1.99255	0.0252196	0.140023	-0.0880492	0.514808		-2.99255	-0.249205	-0.142949	-0.0381501
-1.9925	0.0254937	0.149234	-0.0858562	0.516563		-2.9925	-0.24793	-0.153784	-0.0385143
-1.99245	0.0257678	0.15839	-0.0836084	0.518372		-2.99245	-0.246655	-0.164573	-0.0388785
-1.9924	0.0235748	0.162666	-0.0861852	0.517714		-2.9924	-0.242877	-0.172996	-0.034326
-1.99235	0.0214366	0.171822	-0.0862948	0.519468		-2.99235	-0.239144	-0.181372	-0.0248567
-1.9923	0.0168313	0.178511	-0.0839373	0.516398		-2.9923	-0.230539	-0.187336	-0.0178914
-1.99225	0.0146931	0.182732	-0.0839922	0.513383		-2.99225	-0.217018	-0.195713	-0.0085132
-1.9922	0.0101427	0.182129	-0.084047	0.510313		-2.9922	-0.198717	-0.201676	-0.00400621
-1.99215	0.00559217	0.186351	-0.0839922	0.504885		-2.99215	-0.18292	-0.205227	0.00532644
-1.9921	0.00104168	0.190627	-0.0864045	0.501924		-2.9921	-0.162252	-0.206365	0.0147046
-1.99205	-0.00339916	0.187557	-0.0862948	0.496552		-2.99205	-0.14172	-0.210008	0.0240828
-1.992	-0.00789482	0.189366	-0.0886523	0.493646		-2.992	-0.128517	-0.208733	0.0334155
-1.99195	-0.0148028	0.188763	-0.088433	0.490795		-2.99195	-0.112948	-0.210008	0.0476193
-1.9919	-0.0168313	0.183335	-0.093148	0.483065		-2.9919	-0.102295	-0.206411	0.0569064
-1.99185	-0.0163927	0.180375	-0.0904067	0.480214		-2.99185	-0.0916876	-0.205273	0.0710192
-1.9918	-0.0207787	0.177414	-0.0925997	0.475005		-2.9918	-0.0811258	-0.201767	0.085132
-1.99175	-0.0203401	0.172041	-0.0922707	0.469797		-2.99175	-0.0729768	-0.198353	0.0967865
-1.9917	-0.0271933	0.166723	-0.091887	0.471935		-2.9917	-0.0624605	-0.19248	0.105983
-1.99165	-0.0218204	0.16146	-0.0890909	0.471606		-2.99165	-0.0519897	-0.184286	0.115133
-1.9916	-0.0262064	0.156197	-0.08624	0.46892		-2.9916	-0.0463901	-0.178595	0.126742
-1.99155	-0.0256582	0.150934	-0.0858014	0.473525		-2.99155	-0.0408361	-0.170537	0.138305
-1.9915	-0.0251647	0.143313	-0.0853628	0.475663		-2.9915	-0.0377403	-0.162525	0.144998
-1.99145	-0.0270836	0.138159	-0.0848694	0.475334		-2.99145	-0.037103	-0.157062	0.15169
-1.9914	-0.0265354	0.133061	-0.0843211	0.477527		-2.9914	-0.0412913	-0.151599	0.153511
-1.99135	-0.0284543	0.127962	-0.0837729	0.482078		-2.99135	-0.0454796	-0.148685	0.152919
-1.9913	-0.0303183	0.127797	-0.0807575	0.484216		-2.9913	-0.0544936	-0.145772	0.147501
-1.99125	-0.0346495	0.125166	-0.0776873	0.486354		-2.99125	-0.0635076	-0.140491	0.139671
-1.9912	-0.0364587	0.125001	-0.0746719	0.49085		-2.9912	-0.0748889	-0.135301	0.129519
-1.99115	-0.0383228	0.127304	-0.074014	0.492988		-2.99115	-0.0886375	-0.130111	0.117
-1.9911	-0.0376649	0.129607	-0.0708889	0.495071		-2.9911	-0.107212	-0.122599	0.10703
-1.99105	-0.037007	0.131855	-0.0701762	0.499567		-2.99105	-0.120824	-0.115088	0.0946468
-1.991	-0.0364039	0.134157	-0.0694635	0.50165		-2.991	-0.131932	-0.107667	0.0848589
-1.99095	-0.035746	0.136405	-0.0687508	0.506091		-2.99095	-0.140582	-0.102796	0.0727037
-1.9909	-0.0350881	0.14112	-0.0728078	0.50812		-2.9909	-0.146728	-0.100337	0.0606395
-1.99085	-0.0343754	0.140901	-0.0719854	0.507736		-2.99085	-0.150461	-0.100383	0.0510792
-1.9908	-0.0337175	0.145561	-0.0784548	0.50971		-2.9908	-0.15169	-0.100474	0.0391972
-1.99075	-0.0305924	0.150221	-0.0775228	0.511738		-2.99075	-0.148048	-0.103023	0.029819
-1.9907	-0.0274674	0.154881	-0.0814702	0.511299		-2.9907	-0.144451	-0.10316	0.0229902
-1.99065	-0.0219301	0.157074	-0.0853628	0.513273		-2.99065	-0.138442	-0.0984254	0.0186653
-1.9906	-0.018805	0.161679	-0.0892005	0.512835		-2.9906	-0.132478	-0.0937363	0.0192571
-1.99055	-0.01568	0.163818	-0.0905163	0.514808		-2.99055	-0.126514	-0.0915511	0.0150688
-1.9905	-0.0101427	0.163543	-0.0942993	0.511903		-2.9905	-0.115725	-0.0845402	0.0157517
-1.99045	-0.00219301	0.168094	-0.0979726	0.516289		-2.99045	-0.104981	-0.082446	0.0165256
-1.9904	0.00575664	0.172644	-0.0967664	0.518262		-2.9904	-0.0919153	-0.0755262	0.0148867
-1.99035	0.0136515	0.172315	-0.0979726	0.520181		-2.99035	-0.0788496	-0.0661936	0.0181645
-1.9903	0.019134	0.176866	-0.0967116	0.519633		-2.9903	-0.0707461	-0.0618232	0.019075
-1.99025	0.0294959	0.176482	-0.102688	0.526431		-2.99025	-0.0627337	-0.0574527	0.0224439
-1.9902	0.0349236	0.178566	-0.108663	0.530762		-2.9902	-0.0571341	-0.0580446	0.0258128
-1.99015	0.0403513	0.178182	-0.109705	0.530159		-2.99015	-0.0540839	-0.0659204	0.0268143
-1.9901	0.045779	0.177798	-0.117984	0.531969		-2.9901	-0.0485753	-0.0762546	0.0327326
-1.99005	0.0487944	0.177414	-0.116503	0.533778		-2.99005	-0.0455707	-0.0890017	0.0386509
-1.99	0.0493426	0.176976	-0.124727	0.535587		-2.99	-0.0401532	-0.104116	0.0519442
-1.98995	0.0498909	0.179004	-0.132896	0.537396		-2.98995	-0.037194	-0.119185	0.0700632
-1.9899	0.050494	0.181033	-0.136131	0.536738		-2.9899	-0.0342804	-0.131795	0.0808527
-1.98985	0.0486847	0.183061	-0.144135	0.536026		-2.98985	-0.0338252	-0.14436	0.0867709
-1.9898	0.0444632	0.182568	-0.157019	0.535368		-2.9898	-0.0334155	-0.156834	0.0878635
-1.98975	0.042654	0.184541	-0.164914	0.532188		-2.98975	-0.0330513	-0.166895	0.0938273
-1.9897	0.0384873	0.181636	-0.170342	0.529063		-2.9897	-0.0302287	-0.179324	0.0974238
-1.98965	0.0343754	0.183609	-0.170835	0.525938		-2.98965	-0.0323229	-0.186835	0.0985619
-1.9896	0.0327306	0.183116	-0.168862	0.5204		-2.9896	-0.0320042	-0.194347	0.0997911
-1.98955	0.0286736	0.182623	-0.164475	0.512396		-2.98955	-0.0341439	-0.1994	0.098653
-1.9895	0.0246713	0.182074	-0.162502	0.504391		-2.9895	-0.0362835	-0.199582	0.095102
-1.98945	0.0206691	0.183993	-0.158061	0.49403		-2.98945	-0.0384232	-0.199719	0.094055
-1.9894	0.0191888	0.181033	-0.15362	0.486135		-2.9894	-0.0406084	-0.19503	0.0906406
-1.98935	0.0177085	0.175605	-0.149179	0.47824		-2.98935	-0.045252	-0.190386	0.0872717
-1.9893	0.0138159	0.175057	-0.139859	0.467878		-2.9893	-0.0474827	-0.180871	0.0839939
-1.98925	0.0124453	0.174508	-0.133006	0.460038		-2.98925	-0.0497135	-0.171402	0.0831744
-1.9892	0.0110747	0.171548	-0.121273	0.449786		-2.9892	-0.0494858	-0.157153	0.0800332
-1.98915	0.00975888	0.163653	-0.112008	0.449292		-2.98915	-0.0517621	-0.145362	0.0818087
-1.9891	0.00597594	0.155813	-0.105209	0.441452		-2.9891	-0.0491672	-0.133662	0.0812169
-1.98905	0.0071821	0.15044	-0.098466	0.440959		-2.98905	-0.0490761	-0.119549	0.0782122
-1.989	0.00592112	0.1426	-0.0916677	0.440465		-2.989	-0.0514434	-0.103069	0.085041
-1.98895	0.0071821	0.134815	-0.0898036	0.435093		-2.98895	-0.0586819	-0.0915966	0.0942826
-1.9889	0.00844308	0.12215	-0.080593	0.439424		-2.9889	-0.0659659	-0.0776659	0.0962857
-1.98885	0.00970405	0.116832	-0.0811961	0.441343		-2.98885	-0.0756628	-0.0686975	0.0934631
-1.9888	0.0110199	0.111569	-0.0719854	0.443152		-2.9888	-0.0853141	-0.0622329	0.0882277
-1.98875	0.00986853	0.103784	-0.0750008	0.447428		-2.98875	-0.0974238	-0.0557683	0.0782122
-1.9887	0.0112392	0.100988	-0.0706696	0.454062		-2.9887	-0.109534	-0.0518076	0.0683332
-1.98865	0.0101427	0.100549	-0.0663384	0.455816		-2.98865	-0.121598	-0.0527181	0.0609582
-1.9886	0.0140352	0.0952313	-0.0644744	0.459983		-2.9886	-0.136075	-0.0535831	0.0536742
-1.98855	0.0105813	0.102139	-0.0626103	0.46404		-2.98855	-0.150552	-0.0593648	0.0464812
-1.9885	0.0120067	0.104058	-0.068038	0.468097		-2.9885	-0.164983	-0.0699722	0.0393793
-1.98845	0.0159541	0.106032	-0.0734109	0.472154		-2.98845	-0.176956	-0.080534	0.0225805
-1.9884	0.0223138	0.112775	-0.0787289	0.476102		-2.9884	-0.188929	-0.0910048	0.00837663
-1.98835	0.0262613	0.117052	-0.084047	0.480049		-2.98835	-0.198399	-0.106347	0.00159338
-1.9883	0.0277964	0.12374	-0.089365	0.483942		-2.9883	-0.203042	-0.119139	-0.00992448
-1.98825	0.024452	0.127907	-0.0994528	0.485367		-2.98825	-0.205227	-0.131886	-0.0238097
-1.9882	0.0186954	0.134486	-0.104661	0.486738		-2.9882	-0.207458	-0.142175	-0.0326871
-1.98815	0.0179278	0.138598	-0.107402	0.488108		-2.98815	-0.20245	-0.152327	-0.0366477
-1.9881	0.0195726	0.142655	-0.112501	0.489424		-2.9881	-0.197443	-0.160066	-0.038059
-1.98805	0.0188599	0.146657	-0.1176	0.490685		-2.98805	-0.185242	-0.165256	-0.0394248
-1.988	0.0181471	0.150605	-0.120286	0.489534		-2.988	-0.170674	-0.165575	-0.0431578
-1.98795	0.0199015	0.156964	-0.122863	0.488328		-2.98795	-0.156242	-0.165894	-0.0444325
-1.9879	0.0217108	0.160802	-0.125495	0.484654		-2.9879	-0.139444	-0.163754	-0.048029
-1.98785	0.02352	0.162228	-0.128072	0.483393		-2.98785	-0.122781	-0.161614	-0.0491216
-1.9878	0.0253841	0.163543	-0.128181	0.47972		-2.9878	-0.108669	-0.159429	-0.0526271
-1.98775	0.024781	0.164914	-0.125879	0.478459		-2.98775	-0.0971051	-0.157289	-0.0511703
-1.9877	0.0266999	0.163763	-0.123576	0.477143		-2.9877	-0.0880912	-0.157563	-0.0521263
-1.98765	0.0286187	0.162557	-0.121273	0.480707		-2.98765	-0.0791227	-0.160249	-0.0505329
-1.9876	0.0305376	0.16135	-0.118971	0.479391		-2.9876	-0.0727037	-0.158018	-0.0440683
-1.98755	0.0325113	0.157732	-0.114256	0.482845		-2.98755	-0.0712469	-0.158245	-0.0375582
-1.9875	0.0345399	0.158938	-0.112008	0.48142		-2.9875	-0.0673772	-0.153556	-0.0286353
-1.98745	0.0341013	0.152798	-0.107293	0.482407		-2.98745	-0.0611403	-0.153738	-0.0196669
-1.9874	0.0361298	0.153949	-0.100166	0.483393		-2.9874	-0.0574527	-0.153921	-0.00824005
-1.98735	0.0358008	0.150221	-0.100385	0.481858		-2.98735	-0.0538107	-0.151644	0.000682877
-1.9873	0.0354719	0.151317	-0.0957796	0.482736		-2.9873	-0.0477559	-0.14691	0.0169809
-1.98725	0.0327306	0.152414	-0.0959989	0.483613		-2.98725	-0.0442504	-0.144633	0.0332334
-1.9872	0.0300442	0.143752	-0.0865141	0.482023		-2.9872	-0.0432489	-0.142357	0.0446146
-1.98715	0.0298797	0.139914	-0.0819088	0.482845		-2.98715	-0.0423384	-0.140035	0.0511247
-1.9871	0.0272481	0.136076	-0.074946	0.481146		-2.9871	-0.0438407	-0.137714	0.0527636
-1.98705	0.0271385	0.139585	-0.075275	0.479446		-2.98705	-0.0478925	-0.137805	0.0471185
-1.987	0.0246165	0.145451	-0.0707245	0.477746		-2.987	-0.0519442	-0.135437	0.0415645
-1.98695	0.0245617	0.141504	-0.0613494	0.478459		-2.98695	-0.0560415	-0.128199	0.0336431
-1.9869	0.0220945	0.14726	-0.061788	0.474238		-2.9869	-0.0601387	-0.118502	0.0258128
-1.98685	0.0197371	0.14567	-0.0597594	0.474896		-2.98685	-0.0667399	-0.108851	0.0107439
-1.9868	0.0197919	0.14896	-0.0553186	0.473086		-2.9868	-0.0709282	-0.0967865	-0.00418831
-1.98675	0.0126098	0.152195	-0.0533449	0.471222		-2.98675	-0.0751165	-0.0871351	-0.0165712
-1.9867	0.010362	0.157787	-0.0538383	0.469358		-2.9867	-0.0769375	-0.0751165	-0.0289085
-1.98665	0.00570182	0.163324	-0.0518646	0.469906		-2.98665	-0.0812169	-0.0630979	-0.0411092
-1.9866	0.00350881	0.161515	-0.0499457	0.467988		-2.9866	-0.0830834	-0.0511247	-0.0508061
-1.98655	0.00142545	0.159706	-0.0480268	0.463602		-2.98655	-0.085041	-0.0391516	-0.0604119
-1.9865	-0.000603077	0.157842	-0.046108	0.466507		-2.9865	-0.0845402	-0.0296369	-0.0674683
-1.98645	-0.00263161	0.155923	-0.0441891	0.459599		-2.98645	-0.0841305	-0.0152964	-0.076892
-1.9864	0.000164475	0.151592	-0.0447922	0.460038		-2.9864	-0.0838118	-0.00336886	-0.0862702
-1.98635	0.00307021	0.149673	-0.0453404	0.455542		-2.98635	-0.0834931	0.0108805	-0.0955573
-1.9863	0.00356364	0.147699	-0.0459435	0.458338		-2.9863	-0.0832655	0.0203042	-0.104708
-1.98625	0.00652419	0.145725	-0.0464917	0.456255		-2.98625	-0.0830379	0.0272696	-0.1114
-1.9862	0.00948475	0.141284	-0.0470948	0.456529		-2.9862	-0.0829013	0.0342349	-0.12046
-1.98615	0.010033	0.139256	-0.0476979	0.456803		-2.98615	-0.0852686	0.0363291	-0.12697
-1.9861	0.0155155	0.137227	-0.0507681	0.457077		-2.9861	-0.0876359	0.0360104	-0.135893
-1.98605	0.0185309	0.135144	-0.0513712	0.462121		-2.98605	-0.0925071	0.0356917	-0.144724
-1.986	0.0216011	0.133061	-0.0520291	0.464698		-2.986	-0.0974238	0.0281345	-0.146181
-1.98595	0.0246713	0.13339	-0.0550993	0.467275		-2.98595	-0.0999277	0.0255396	-0.147593
-1.9859	0.0301538	0.131197	-0.0581695	0.472154		-2.9859	-0.102432	0.018119	-0.148958
-1.98585	0.0332789	0.131471	-0.0660643	0.474621		-2.98585	-0.102614	0.0107439	-0.150279
-1.9858	0.0339368	0.129278	-0.0642551	0.481858		-2.9858	-0.102796	0.00345991	-0.144269
-1.98575	0.0370618	0.12703	-0.0770842	0.486628		-2.98575	-0.100611	-0.00373306	-0.135802
-1.9857	0.0402417	0.119903	-0.0825667	0.488931		-2.9857	-0.0984709	-0.0108805	-0.129792
-1.98565	0.0385421	0.120067	-0.0879944	0.491124		-2.98565	-0.0939639	-0.0155241	-0.123737
-1.9856	0.0393096	0.127469	-0.0934769	0.495784		-2.9856	-0.0870896	-0.0274061	-0.120186
-1.98555	0.0352526	0.12999	-0.101372	0.495455		-2.98555	-0.0778935	-0.0367388	-0.11659
-1.9855	0.0336627	0.137337	-0.114091	0.495126		-2.9855	-0.0736142	-0.0484843	-0.112993
-1.98545	0.0320727	0.142162	-0.117052	0.494742		-2.98545	-0.0718842	-0.0600932	-0.11181
-1.9854	0.0305924	0.144464	-0.115133	0.494359		-2.9854	-0.0726126	-0.0716111	-0.108168
-1.98535	0.0291122	0.154059	-0.118093	0.491453		-2.98535	-0.0709737	-0.0805795	-0.104526
-1.9853	0.0228073	0.158719	-0.121109	0.488602		-2.9853	-0.0669675	-0.0846312	-0.0984254
-1.98525	0.0238489	0.168149	-0.121657	0.488108		-2.98525	-0.067878	-0.0885919	-0.085041
-1.9852	0.0224783	0.175112	-0.122205	0.482736		-2.9852	-0.0688796	-0.0876359	-0.0668309
-1.98515	0.0186954	0.184432	-0.120396	0.482187		-2.98515	-0.0723395	-0.0866344	-0.0486664
-1.9851	0.0198467	0.183938	-0.118587	0.479227		-2.9851	-0.0782577	-0.0855873	-0.0305929
-1.98505	0.0161734	0.180978	-0.116778	0.473799		-2.98505	-0.084176	-0.0820818	-0.0149778
-1.985	0.00520839	0.177962	-0.112611	0.470784		-2.985	-0.0925982	-0.0784854	-0.00186653
-1.98495	-0.000712727	0.172535	-0.108444	0.467768		-2.98495	-0.0986075	-0.072476	0.0086953
-1.9849	-0.00668867	0.167052	-0.106799	0.464698		-2.9849	-0.104617	-0.0664667	0.0193027
-1.98485	-0.0126098	0.16157	-0.102688	0.461628		-2.98485	-0.108213	-0.0579535	0.0274061
-1.9848	-0.0160089	0.156087	-0.101098	0.461025		-2.9848	-0.114268	-0.046982	0.037968
-1.98475	-0.0194081	0.150605	-0.0970954	0.460312		-2.98475	-0.120323	-0.0385143	0.0460259
-1.9847	-0.0251647	0.14271	-0.0930931	0.459599		-2.9847	-0.126469	-0.0299555	0.0492127
-1.98465	-0.0308666	0.137173	-0.0892005	0.461299		-2.98465	-0.135028	-0.0239007	0.0523539
-1.9846	-0.0341013	0.13169	-0.085308	0.460531		-2.9846	-0.143586	-0.0177548	0.0506695
-1.98455	-0.0396934	0.126153	-0.0839373	0.462176		-2.98455	-0.154603	-0.0116544	0.0440683
-1.9845	-0.0452856	0.118203	-0.0825667	0.463766		-2.9845	-0.16562	-0.00792138	0.0375582
-1.98445	-0.0508229	0.115133	-0.0811961	0.467768		-2.98445	-0.174179	-0.00414279	0.0286353
-1.9844	-0.0538931	0.112063	-0.0823474	0.471716		-2.9844	-0.185196	-0.00282256	0.0197579
-1.98435	-0.0519743	0.108938	-0.0810316	0.475663		-2.98435	-0.193755	-0.00141128	0.0133389
-1.9843	-0.0476979	0.110637	-0.0822377	0.477089		-2.9843	-0.204818	0.00241283	0.00455251
-1.98425	-0.045779	0.102633	-0.0834439	0.483339		-2.98425	-0.208505	-0.000956028	-0.00172996
-1.9842	-0.0414478	0.104332	-0.0846501	0.487067		-2.9842	-0.214697	-0.00186653	-0.00805795
-1.98415	-0.0395838	0.108389	-0.085911	0.493262		-2.98415	-0.215971	-0.00514434	-0.0142949
-1.9841	-0.0351978	0.110034	-0.0822926	0.49688		-2.9841	-0.217337	-0.00345991	-0.018119
-1.98405	-0.0283994	0.114036	-0.0860755	0.500499		-2.98405	-0.21629	-0.00418831	-0.0243104
-1.984	-0.0216559	0.120451	-0.0898584	0.504117		-2.984	-0.212876	-0.00245836	-0.0305018
-1.98395	-0.0148576	0.124343	-0.0838825	0.510038		-2.98395	-0.207048	0.00172996	-0.0318221
-1.9839	-0.00811412	0.133061	-0.0901326	0.51108		-2.9839	-0.201312	0.00600932	-0.0330968
-1.98385	-0.00137063	0.139256	-0.0866786	0.514534		-2.98385	-0.195622	0.00787585	-0.0343715
-1.9838	0.00773035	0.145451	-0.0856917	0.513054		-2.9838	-0.185151	0.00732955	-0.030775
-1.98375	0.014419	0.156416	-0.0798254	0.516453		-2.98375	-0.177184	0.00441594	-0.027224
-1.9837	0.0211077	0.164859	-0.0789482	0.52221		-2.9837	-0.16685	0.00159338	-0.0212147
-1.98365	0.0253841	0.170835	-0.0805382	0.530379		-2.98365	-0.161478	-0.00359649	-0.0128381
-1.9836	0.0320727	0.176756	-0.079661	0.528734		-2.9836	-0.153738	-0.00874083	-0.00691982
-1.98355	0.0338271	0.180155	-0.0813057	0.53926		-2.98355	-0.14609	-0.0162525	-0.00104708
-1.9835	0.0381035	0.181088	-0.0829505	0.542385		-2.9835	-0.138488	-0.0260859	0.00473462
-1.98345	0.042325	0.184432	-0.0846501	0.547923		-2.98345	-0.133389	-0.0358283	0.0105163
-1.9834	0.0416671	0.187721	-0.0887619	0.548526		-2.9834	-0.128381	-0.0454796	0.016298
-1.98335	0.041064	0.191011	-0.0904615	0.546662		-2.98335	-0.123419	-0.0574983	0.0220342
-1.9833	0.0379938	0.194191	-0.0922159	0.544798		-2.9833	-0.118502	-0.0767099	0.0252665
-1.98325	0.0349785	0.197371	-0.0964375	0.540466		-2.98325	-0.111218	-0.0909137	0.0284987
-1.9832	0.0319631	0.198083	-0.100604	0.538602		-2.9832	-0.104025	-0.102523	0.0316855
-1.98315	0.0290025	0.203621	-0.104826	0.534271		-2.98315	-0.0968775	-0.111628	0.0324139
-1.9831	0.0236296	0.206691	-0.109102	0.52994		-2.9831	-0.0873628	-0.120642	0.0380135
-1.98305	0.0206691	0.207239	-0.110911	0.525609		-2.98305	-0.0778935	-0.129565	0.0435676
-1.983	0.015351	0.207787	-0.115188	0.518811		-2.983	-0.0685609	-0.131067	0.0514889
-1.98295	0.0125001	0.203456	-0.119464	0.512067		-2.98295	-0.0592737	-0.130065	0.0593648
-1.9829	0.00723692	0.201537	-0.121328	0.505269		-2.9829	-0.0500321	-0.131477	0.0671951
-1.98285	0.00444084	0.197151	-0.123247	0.496113		-2.98285	-0.0433399	-0.130384	0.0749799
-1.9828	0.00164475	0.187941	-0.127578	0.491837		-2.9828	-0.0391061	-0.129246	0.0827192
-1.98275	-0.00592112	0.186022	-0.129497	0.485093		-2.98275	-0.0349633	-0.128062	0.0879091
-1.9827	-0.00866238	0.176811	-0.143642	0.478404		-2.9827	-0.0308205	-0.126833	0.0882277
-1.98265	-0.0113488	0.157842	-0.148028	0.474128		-2.98265	-0.0291816	-0.125558	0.0909592
-1.9826	-0.0115681	0.146219	-0.142655	0.469906		-2.9826	-0.0300466	-0.124238	0.0936452
-1.98255	-0.0142545	0.13953	-0.142216	0.46563		-2.98255	-0.0309116	-0.122872	0.0938273
-1.9825	-0.0120615	0.135309	-0.139366	0.463821		-2.9825	-0.0341894	-0.11659	0.0964678
-1.98245	-0.0122808	0.126208	-0.139037	0.464424		-2.98245	-0.0399711	-0.115179	0.0966044
-1.9824	-0.0100878	0.121986	-0.128949	0.460148		-2.9824	-0.0457528	-0.108851	0.0967409
-1.98235	-0.00784	0.122644	-0.131142	0.460751		-2.98235	-0.0539473	-0.100019	0.096832
-1.9823	-0.00564699	0.128181	-0.126043	0.466233		-2.9823	-0.0620963	-0.088774	0.0968775
-1.98225	-0.00345399	0.126317	-0.118587	0.471661		-2.98225	-0.075162	-0.0799877	0.096923
-1.9822	0.00356364	0.124453	-0.101427	0.472154		-2.9822	-0.090595	-0.0735686	0.0945102
-1.98215	0.00570182	0.122589	-0.0941348	0.477527		-2.98215	-0.105983	-0.0647368	0.089639
-1.9821	0.0127194	0.120725	-0.0917773	0.480433		-2.9821	-0.121325	-0.0607761	0.0798511
-1.98205	0.0148576	0.118861	-0.0870624	0.485751		-2.98205	-0.136621	-0.054357	0.0676504
-1.982	0.0242875	0.119409	-0.0823474	0.488602		-2.982	-0.151872	-0.0527636	0.0530823
-1.98195	0.0263161	0.119957	-0.0801544	0.49381		-2.98195	-0.164619	-0.0559959	0.0409271
-1.9819	0.0308117	0.120506	-0.0804285	0.499073		-2.9819	-0.17732	-0.0592282	0.0239462
-1.98185	0.0377197	0.123466	-0.0807575	0.504227		-2.98185	-0.187564	-0.0599111	0.00946923
-1.9818	0.0372811	0.12396	-0.0810864	0.506968		-2.9818	-0.195348	-0.0630068	-0.00254941
-1.98175	0.0441891	0.126865	-0.0839373	0.512122		-2.98175	-0.203088	-0.0684698	-0.014568
-1.9817	0.0509874	0.129716	-0.0843211	0.514753		-2.9817	-0.20591	-0.071429	-0.0265412
-1.98165	0.0529611	0.132567	-0.0847597	0.51744		-2.98165	-0.208778	-0.0767554	-0.0336431
-1.9816	0.0572923	0.135418	-0.0876654	0.517604		-2.9816	-0.214059	-0.0869075	-0.0407905
-1.98155	0.0592112	0.140681	-0.0905712	0.515357		-2.98155	-0.212011	-0.0945557	-0.0478925
-1.9815	0.0586629	0.14589	-0.0910646	0.513109		-2.9815	-0.207595	-0.102067	-0.0549944
-1.98145	0.060527	0.15351	-0.0916128	0.510861		-2.98145	-0.203133	-0.109579	-0.067013
-1.9814	0.0599239	0.156197	-0.0946282	0.508668		-2.9814	-0.191433	-0.116954	-0.0741149
-1.98135	0.061788	0.156416	-0.0927642	0.50642		-2.98135	-0.182237	-0.124284	-0.078804
-1.9813	0.063652	0.159103	-0.108006	0.50176		-2.9813	-0.170628	-0.129109	-0.0786219
-1.98125	0.0654612	0.164201	-0.115955	0.499567		-2.98125	-0.159065	-0.136302	-0.0784854
-1.9812	0.0697376	0.159541	-0.116503	0.494907		-2.9812	-0.147593	-0.138533	-0.0735231
-1.98115	0.071492	0.162173	-0.122041	0.492769		-2.98115	-0.136166	-0.143177	-0.0710648
-1.9811	0.0708341	0.157458	-0.127523	0.488163		-2.9811	-0.127197	-0.147775	-0.0686519
-1.98105	0.0701762	0.15521	-0.125714	0.488437		-2.98105	-0.120778	-0.152282	-0.0638718
-1.981	0.0694635	0.155429	-0.126427	0.48142		-2.981	-0.114314	-0.156743	-0.0566788
-1.98095	0.0688056	0.153182	-0.124672	0.476869		-2.98095	-0.10794	-0.16603	-0.0471641
-1.9809	0.0680929	0.150989	-0.12544	0.474731		-2.9809	-0.103979	-0.172813	-0.0401532
-1.98085	0.0697924	0.148741	-0.118861	0.470235		-2.98085	-0.102523	-0.179551	-0.0283622
-1.9808	0.0666674	0.144081	-0.112392	0.468152		-2.9808	-0.105891	-0.181327	-0.019075
-1.98075	0.0610204	0.141888	-0.110856	0.466124		-2.98075	-0.106848	-0.185469	-0.00987896
-1.9807	0.0554831	0.137282	-0.109376	0.466507		-2.9807	-0.110216	-0.194483	-0.000819453
-1.98065	0.0498909	0.135089	-0.107896	0.464479		-2.98065	-0.115998	-0.200948	0.00327781
-1.9806	0.0418864	0.130484	-0.10647	0.46245		-2.9806	-0.124193	-0.204954	0.00737507
-1.98055	0.0363491	0.128346	-0.1051	0.462889		-2.98055	-0.12747	-0.206457	0.0113813
-1.9805	0.0283994	0.123795	-0.101262	0.46086		-2.9805	-0.135619	-0.207913	0.0128836
-1.98045	0.0179827	0.121712	-0.097534	0.458887		-2.98045	-0.141265	-0.206912	0.0118821
-1.9804	0.0100878	0.119629	-0.0938059	0.456913		-2.9804	-0.14691	-0.208323	0.0157062
-1.98035	-0.000164475	0.117545	-0.0901874	0.454939		-2.98035	-0.154922	-0.209689	0.0146136
-1.9803	-0.0080593	0.115462	-0.0865689	0.450553		-2.9803	-0.160476	-0.208642	0.0134754
-1.98025	-0.0158993	0.113378	-0.0830053	0.448634		-2.98025	-0.165985	-0.205091	0.0122918
-1.9802	-0.0212722	0.108938	-0.0794965	0.446715		-2.9802	-0.171448	-0.196669	0.0134754
-1.98015	-0.0291122	0.106909	-0.0759877	0.444851		-2.98015	-0.174452	-0.183375	0.0146136
-1.9801	-0.034485	0.10976	-0.0725885	0.4454		-2.9801	-0.182328	-0.170127	0.0157062
-1.98005	-0.0373908	0.107731	-0.0691894	0.446003		-2.98005	-0.185242	-0.156925	0.0167533
-1.98	-0.0378842	0.105758	-0.0633779	0.444139		-2.98	-0.190568	-0.138897	0.0177093
-1.97995	-0.0383776	0.103784	-0.0625007	0.444742		-2.97995	-0.195895	-0.123328	0.0186653
-1.9799	-0.0364587	0.0993432	-0.059266	0.442878		-2.9799	-0.20113	-0.110262	0.0244015
-1.97985	-0.0345947	0.095012	-0.0584436	0.441068		-2.97985	-0.203907	-0.102158	0.0251754
-1.9798	-0.0327306	0.0979726	-0.0552638	0.449073		-2.9798	-0.206684	-0.0964678	0.0210326
-1.97975	-0.0284543	0.098466	-0.0520839	0.447264		-2.97975	-0.209416	-0.09319	0.0168443
-1.9797	-0.0242327	0.0990142	-0.0489589	0.452746		-2.9797	-0.209643	-0.0875449	0.0101976
-1.97965	-0.0176537	0.0995625	-0.0434764	0.458284		-2.97965	-0.212329	-0.0843126	0.00596379
-1.9796	-0.0110747	0.102523	-0.0428733	0.463766		-2.9796	-0.212557	-0.0786219	-0.000682877
-1.97955	-0.0069628	0.103071	-0.0374456	0.466836		-2.97955	-0.210281	-0.0729768	-0.0074206
-1.9795	-0.000493426	0.10362	-0.0368973	0.479611		-2.9795	-0.210463	-0.0697901	-0.0117
-1.97945	0.00339916	0.104168	-0.0364039	0.487505		-2.97945	-0.208187	-0.0690161	-0.013612
-1.9794	0.00734657	0.107183	-0.0407899	0.495345		-2.9794	-0.208323	-0.0707006	-0.018028
-1.97935	0.011294	0.107731	-0.0451759	0.503185		-2.97935	-0.20846	-0.0747978	-0.0200311
-1.9793	0.0151317	0.110747	-0.0496168	0.511025		-2.9793	-0.206092	-0.0788496	-0.0220342
-1.97925	0.0189695	0.113762	-0.0564151	0.516398		-2.97925	-0.203725	-0.0853141	-0.0241283
-1.9792	0.0202853	0.116778	-0.0656805	0.521771		-2.9792	-0.196487	-0.0917787	-0.026268
-1.97915	0.0240682	0.122205	-0.074946	0.524677		-2.97915	-0.191706	-0.0981522	-0.0284077
-1.9791	0.0253292	0.127688	-0.0841566	0.52517		-2.9791	-0.184468	-0.104526	-0.0281801
-1.97905	0.0265354	0.135528	-0.0909549	0.525664		-2.97905	-0.174771	-0.110899	-0.0255851
-1.979	0.0277415	0.145835	-0.0976984	0.526212		-2.979	-0.16512	-0.117182	-0.0206229
-1.97895	0.0264806	0.15362	-0.104442	0.526705		-2.97895	-0.153056	-0.123464	-0.010835
-1.9789	0.0252196	0.161405	-0.108718	0.524841		-2.9789	-0.138579	-0.127288	-0.00846768
-1.97885	0.0239038	0.16919	-0.112995	0.522977		-2.97885	-0.11923	-0.131067	-0.0110626
-1.9788	0.022588	0.174563	-0.114859	0.521168		-2.9788	-0.104844	-0.132433	-0.00878635
-1.97875	0.0212173	0.179881	-0.116723	0.516946		-2.97875	-0.0880456	-0.133753	-0.00172996
-1.9787	0.0198467	0.185199	-0.118587	0.512725		-2.9787	-0.0737507	-0.135073	0.000318676
-1.97865	0.0184761	0.190463	-0.120451	0.508613		-2.97865	-0.0619142	-0.131568	0
-1.9786	0.0194629	0.193368	-0.117436	0.504501		-2.9786	-0.0524905	-0.128017	0.00195758
-1.97855	0.0180375	0.188928	-0.119354	0.500444		-2.97855	-0.0431123	-0.124511	0.00386964
-1.9785	0.0140901	0.186954	-0.113927	0.491508		-2.9785	-0.0361925	-0.123464	0.0106074
-1.97845	0.0150769	0.187447	-0.111021	0.489973		-2.97845	-0.0244015	-0.120004	0.017254
-1.9784	0.0135418	0.185583	-0.11294	0.48608		-2.9784	-0.0174817	-0.116544	0.018984
-1.97835	0.00471496	0.178785	-0.107622	0.487012		-2.97835	-0.015433	-0.115543	0.0157517
-1.9783	0.00800447	0.174563	-0.104771	0.483174		-2.9783	-0.0133389	-0.114587	0.0124739
-1.97825	0.0113488	0.170342	-0.106799	0.479336		-2.97825	-0.0137031	-0.113631	0.0116089
-1.9782	0.00970405	0.16612	-0.103949	0.475553		-2.9782	-0.0139762	-0.110262	0.00824005
-1.97815	0.0104716	0.159541	-0.096273	0.479117		-2.97815	-0.0166622	-0.111764	0.00482567
-1.9781	0.00882685	0.155484	-0.0885975	0.477801		-2.9781	-0.0193482	-0.110854	0.00141128
-1.97805	0.00953958	0.151427	-0.0834439	0.479007		-2.97805	-0.0268143	-0.112402	-0.00446146
-1.978	0.00778517	0.147425	-0.0782903	0.480214		-2.978	-0.0341894	-0.111491	-0.00792138
-1.97795	0.00603077	0.143477	-0.0731916	0.48142		-2.97795	-0.0391061	-0.108168	-0.0114723
-1.9779	0.00427636	0.13953	-0.07056	0.485093		-2.9779	-0.0463446	-0.10489	-0.0174817
-1.97785	0.00487944	0.138105	-0.0679284	0.486354		-2.97785	-0.0559959	-0.101658	-0.0259493
-1.9778	0.00301538	0.134267	-0.0677639	0.487615		-2.9778	-0.0655107	-0.0960125	-0.0392882
-1.97775	0.00361846	0.130484	-0.0675994	0.488876		-2.97775	-0.0725671	-0.0904129	-0.0526271
-1.9777	0.00169958	0.129113	-0.067435	0.490192		-2.9777	-0.0819453	-0.0848133	-0.0635076
-1.97765	-0.000164475	0.130265	-0.0697376	0.491562		-2.97765	-0.088774	-0.076892	-0.0768465
-1.9776	0.000274126	0.129004	-0.0719854	0.490466		-2.9776	-0.100474	-0.071429	-0.087727
-1.97755	-0.00164475	0.13021	-0.0742881	0.489424		-2.97755	-0.104708	-0.0684243	-0.10102
-1.9775	-0.00367329	0.133883	-0.0765359	0.488437		-2.9775	-0.108896	-0.0655107	-0.111901
-1.97745	-0.00328951	0.132677	-0.0787838	0.489918		-2.97745	-0.113039	-0.0601387	-0.11791
-1.9774	-0.00531804	0.138817	-0.0834987	0.488931		-2.9774	-0.117091	-0.059729	-0.123919
-1.97735	-0.0074014	0.140133	-0.0856917	0.485586		-2.97735	-0.121097	-0.0544481	-0.127516
-1.9773	-0.00712727	0.143861	-0.0903519	0.484764		-2.9773	-0.125058	-0.0540839	-0.128745
-1.97725	-0.00926545	0.145177	-0.0925449	0.486354		-2.97725	-0.128927	-0.048894	-0.125103
-1.9772	-0.00899133	0.141613	-0.0996173	0.485532		-2.9772	-0.130293	-0.0486209	-0.119094
-1.97715	-0.00877203	0.145451	-0.101756	0.484764		-2.97715	-0.129155	-0.0508061	-0.115588
-1.9771	-0.00855273	0.141942	-0.108773	0.486464		-2.9771	-0.13043	-0.0554496	-0.114587
-1.97705	-0.00597594	0.136076	-0.110911	0.49063		-2.97705	-0.129246	-0.0576804	-0.113631
-1.977	-0.00581147	0.132732	-0.115462	0.489918		-2.977	-0.125558	-0.0623239	-0.11272
-1.97695	-0.00334433	0.131855	-0.115078	0.494139		-2.97695	-0.121825	-0.0718842	-0.111901
-1.9769	-0.000822377	0.13339	-0.117161	0.495894		-2.9769	-0.120505	-0.0814445	-0.108623
-1.97685	0.0015351	0.132567	-0.121657	0.50017		-2.97685	-0.116681	-0.0958304	-0.103023
-1.9768	0.00394741	0.136624	-0.121273	0.504446		-2.9768	-0.11527	-0.110216	-0.095011
-1.97675	0.0111295	0.138324	-0.123302	0.501376		-2.97675	-0.116271	-0.12697	-0.0871351
-1.9767	0.0158445	0.139969	-0.122863	0.503295		-2.9767	-0.117227	-0.143723	-0.0768465
-1.97665	0.0180923	0.141668	-0.124892	0.505159		-2.97665	-0.118092	-0.160385	-0.0691072
-1.9766	0.0226976	0.143423	-0.126865	0.504666		-2.9766	-0.118957	-0.172176	-0.0590006
-1.97655	0.0248358	0.147589	-0.131306	0.506639		-2.97655	-0.119731	-0.183967	-0.0465267
-1.9765	0.0269192	0.149344	-0.133225	0.506201		-2.9765	-0.120414	-0.193254	-0.0366022
-1.97645	0.0265354	0.148686	-0.137611	0.508229		-2.97645	-0.113813	-0.200129	-0.0267688
-1.9764	0.0236296	0.15055	-0.13953	0.507846		-2.9764	-0.107121	-0.211874	-0.0146136
-1.97635	0.023191	0.152359	-0.138982	0.509929		-2.97635	-0.102887	-0.218703	-0.00250388
-1.9763	0.0202853	0.154278	-0.140846	0.5096		-2.9763	-0.0961491	-0.223164	0.00946923
-1.97625	0.0173796	0.15373	-0.140298	0.509271		-2.97625	-0.0918697	-0.225167	0.0116544
-1.9762	0.0168313	0.155649	-0.139695	0.509052		-2.9762	-0.0874993	-0.224758	0.016207
-1.97615	0.0138708	0.155155	-0.141559	0.508832		-2.97615	-0.0807161	-0.219522	0.0207139
-1.9761	0.0108554	0.159596	-0.140955	0.508613		-2.9761	-0.0763457	-0.214378	0.0251299
-1.97605	0.00542769	0.164037	-0.142765	0.506036		-2.97605	-0.0767554	-0.204408	0.0270875
-1.976	0.00241231	0.168533	-0.137227	0.505927		-2.976	-0.0747523	-0.189658	0.0314124
-1.97595	-0.000603077	0.170561	-0.139037	0.503405		-2.97595	-0.0775293	-0.177457	0.0381501
-1.9759	-0.00608559	0.170177	-0.133499	0.500938		-2.9759	-0.0778025	-0.170173	0.0399711
-1.97585	-0.0091558	0.169848	-0.130429	0.498525		-2.97585	-0.0829013	-0.155696	0.0392427
-1.9758	-0.0146931	0.167107	-0.122479	0.493755		-2.9758	-0.0879546	-0.141356	0.0409726
-1.97575	-0.015351	0.164421	-0.119464	0.491398		-2.97575	-0.0904585	-0.129519	0.0402442
-1.9757	-0.0184761	0.161789	-0.106635	0.484271		-2.9757	-0.0953752	-0.117819	0.0370119
-1.97565	-0.0191888	0.154333	-0.101207	0.486902		-2.97565	-0.100155	-0.108623	0.0361925
-1.9756	-0.0199015	0.149344	-0.0933124	0.479885		-2.9756	-0.102477	-0.099518	0.0329602
-1.97555	-0.0182568	0.146877	-0.0830053	0.477746		-2.97555	-0.107166	-0.090504	0.0321408
-1.9755	-0.0190243	0.144464	-0.072753	0.475663		-2.9755	-0.109351	-0.0864523	0.0288174
-1.97545	-0.0149673	0.144519	-0.064913	0.478514		-2.97545	-0.111446	-0.0775748	0.0254941
-1.9754	-0.0134322	0.139695	-0.0571278	0.481365		-2.9754	-0.113494	-0.076118	0.0221707
-1.97535	-0.00942993	0.13498	-0.0518098	0.484271		-2.97535	-0.11791	-0.0698356	0.0139762
-1.9753	-0.00794965	0.132732	-0.048904	0.482297		-2.9753	-0.129565	-0.0685153	0.000910503
-1.97525	-0.0089365	0.130539	-0.043586	0.48279		-2.97525	-0.138715	-0.069699	-0.014477
-1.9752	-0.00751105	0.128401	-0.0406803	0.485751		-2.9752	-0.145271	-0.0708827	-0.0323229
-1.97515	0.00115133	0.126317	-0.0402417	0.486299		-2.97515	-0.151781	-0.0721574	-0.0501232
-1.9751	0.00734657	0.126701	-0.0397482	0.489315		-2.9751	-0.1582	-0.0758904	-0.0654196
-1.97505	0.0158993	0.127085	-0.0416671	0.489918		-2.97505	-0.164573	-0.079669	-0.0782577
-1.975	0.0268643	0.129936	-0.0459983	0.492988		-2.975	-0.170856	-0.085906	-0.0885919
-1.97495	0.0352526	0.130429	-0.0503295	0.493646		-2.97495	-0.174589	-0.0897301	-0.103797
-1.9749	0.0436408	0.130922	-0.054551	0.496771		-2.9749	-0.178276	-0.0960581	-0.116453
-1.97485	0.0470948	0.133883	-0.0587726	0.497484		-2.97485	-0.17946	-0.0999277	-0.126696
-1.9748	0.0529063	0.134431	-0.0654064	0.500663		-2.9748	-0.17814	-0.103843	-0.136894
-1.97475	0.0562506	0.137447	-0.0695183	0.501376		-2.97475	-0.179233	-0.107804	-0.137304
-1.9747	0.0595401	0.142929	-0.0784548	0.499731		-2.9747	-0.177821	-0.11181	-0.137714
-1.97465	0.0652419	0.150824	-0.0775776	0.500554		-2.97465	-0.176364	-0.115862	-0.133298
-1.9746	0.0684218	0.161186	-0.084047	0.501376		-2.9746	-0.172449	-0.122372	-0.126469
-1.97455	0.0716017	0.166614	-0.0879944	0.502253		-2.97455	-0.168489	-0.126423	-0.119686
-1.9745	0.0747267	0.164804	-0.0870075	0.500718		-2.9745	-0.164482	-0.128153	-0.112902
-1.97445	0.080264	0.167875	-0.0957247	0.499238		-2.97445	-0.160476	-0.129883	-0.103752
-1.9744	0.0808671	0.16612	-0.0922707	0.497758		-2.9744	-0.156424	-0.131659	-0.0946468
-1.97435	0.0790031	0.169245	-0.0935866	0.49392		-2.97435	-0.15474	-0.13348	-0.0831744
-1.9743	0.077139	0.160199	-0.0949572	0.490082		-2.9743	-0.150643	-0.137805	-0.0717476
-1.97425	0.0703407	0.156142	-0.0938059	0.491179		-2.97425	-0.1465	-0.137258	-0.0628247
-1.9742	0.0660643	0.154497	-0.0950668	0.482571		-2.9742	-0.144724	-0.13439	-0.0514889
-1.97415	0.0617331	0.15055	-0.0938607	0.476431		-2.97415	-0.140536	-0.131522	-0.0451154
-1.9741	0.0574019	0.149015	-0.0902422	0.472812		-2.9741	-0.138715	-0.126332	-0.0362835
-1.97405	0.0530708	0.147535	-0.0889812	0.466836		-2.97405	-0.139307	-0.126105	-0.0324139
-1.974	0.043915	0.143697	-0.085308	0.468152		-2.974	-0.142312	-0.123464	-0.0285443
-1.97395	0.0347043	0.142271	-0.0864593	0.462231		-2.97395	-0.142812	-0.12574	-0.0247202
-1.9739	0.0255485	0.138488	-0.0851435	0.458777		-2.9739	-0.148093	-0.123237	-0.0233089
-1.97385	0.0164475	0.132348	-0.0838277	0.455378		-2.97385	-0.153374	-0.123191	-0.0219431
-1.9738	0.00975888	0.12862	-0.082457	0.452033		-2.9738	-0.160977	-0.120824	-0.0254486
-1.97375	0.000657902	0.125001	-0.0835536	0.448689		-2.97375	-0.166076	-0.120915	-0.0264956
-1.9737	-0.00345399	0.118971	-0.0845404	0.442987		-2.9737	-0.171129	-0.11618	-0.0275427
-1.97365	-0.0100878	0.112995	-0.083115	0.439753		-2.97365	-0.171266	-0.118866	-0.0310026
-1.9736	-0.0143094	0.107074	-0.0865141	0.434106		-2.9736	-0.173769	-0.128882	-0.0369209
-1.97355	-0.0184761	0.103674	-0.084979	0.426101		-2.97355	-0.176228	-0.126742	-0.0378769
-1.9735	-0.0202305	0.0978629	-0.085911	0.420619		-2.9735	-0.176182	-0.117364	-0.0461625
-1.97345	-0.0219301	0.0969857	-0.0843211	0.417603		-2.97345	-0.17855	-0.112902	-0.0519897
-1.9734	-0.0212722	0.0912291	-0.0851435	0.417		-2.9734	-0.176	-0.113449	-0.0601842
-1.97335	-0.0206143	0.0952861	-0.0786193	0.416507		-2.97335	-0.180735	-0.111582	-0.0707916
-1.9733	-0.0199564	0.0920514	-0.0769745	0.420838		-2.9733	-0.182966	-0.107348	-0.0813534
-1.97325	-0.0168862	0.0839922	-0.0704503	0.422812		-2.97325	-0.187609	-0.105618	-0.086953
-1.9732	-0.0138159	0.0808671	-0.0712179	0.424731		-2.9732	-0.19462	-0.106392	-0.0925526
-1.97315	-0.0108006	0.0729175	-0.0695183	0.429171		-2.97315	-0.20154	-0.107212	-0.0981067
-1.9731	-0.00784	0.0650226	-0.0653516	0.43109		-2.9731	-0.206001	-0.108077	-0.098744
-1.97305	-0.00241231	0.059595	-0.0708889	0.437943		-2.97305	-0.21283	-0.109033	-0.101794
-1.973	0.000438601	0.0591015	-0.0739591	0.444797		-2.973	-0.217155	-0.109989	-0.102386
-1.97295	0.00581147	0.0635424	-0.0720951	0.454062		-2.97295	-0.221434	-0.113449	-0.102978
-1.9729	0.0087172	0.0679284	-0.0726433	0.46086		-2.9729	-0.225668	-0.119367	-0.103524
-1.97285	0.0139804	0.0699021	-0.0707245	0.467659		-2.97285	-0.227398	-0.122918	-0.106529
-1.9728	0.0192436	0.0743429	-0.0688056	0.474457		-2.9728	-0.22667	-0.128882	-0.109442
-1.97275	0.024452	0.0787838	-0.0668319	0.4812		-2.97275	-0.230767	-0.137349	-0.112402
-1.9727	0.0272481	0.0856369	-0.0648582	0.487999		-2.9727	-0.232406	-0.145817	-0.112811
-1.97265	0.0299894	0.0949572	-0.0628296	0.489863		-2.97265	-0.233999	-0.156743	-0.110808
-1.9726	0.0326758	0.104223	-0.0632134	0.496606		-2.9726	-0.235547	-0.165256	-0.108805
-1.97255	0.0329499	0.113488	-0.0611301	0.500883		-2.97255	-0.234637	-0.173724	-0.109215
-1.9725	0.033224	0.122754	-0.0639261	0.502747		-2.9725	-0.233726	-0.187108	-0.109625
-1.97245	0.031031	0.131964	-0.0642003	0.502199		-2.97245	-0.230357	-0.195622	-0.105118
-1.9724	0.0288929	0.138708	-0.0668867	0.50165		-2.9724	-0.226943	-0.201722	-0.103023
-1.97235	0.0266999	0.145451	-0.0646389	0.501102		-2.97235	-0.225987	-0.202951	-0.0960581
-1.9723	0.0245617	0.15214	-0.0672705	0.498141		-2.9723	-0.220114	-0.201767	-0.0866799
-1.97225	0.0199564	0.156471	-0.0698473	0.495181		-2.97225	-0.206957	-0.205546	-0.0748889
-1.9722	0.0178182	0.15828	-0.0723692	0.492275		-2.9722	-0.191433	-0.204453	-0.0630979
-1.97215	0.0132129	0.162557	-0.0772487	0.489424		-2.97215	-0.175909	-0.208323	-0.0489395
-1.9721	0.00625007	0.164421	-0.0747815	0.486519		-2.9721	-0.158018	-0.207322	-0.02991
-1.97205	0.00657902	0.163818	-0.0747815	0.481255		-2.97205	-0.135346	-0.208824	-0.010926
-1.972	0.00208336	0.163269	-0.077139	0.478459		-2.972	-0.12005	-0.207913	0.00305019
-1.97195	0	0.167601	-0.0769745	0.475663		-2.97195	-0.102341	-0.207048	0.0194848
-1.9719	-0.00932028	0.166997	-0.0792772	0.472922		-2.9719	-0.0871807	-0.203816	0.0310026
-1.97185	-0.0161734	0.161625	-0.0839373	0.470181		-2.97185	-0.0744791	-0.198216	0.0473462
-1.9718	-0.0157348	0.156197	-0.0885426	0.467494		-2.9718	-0.0618232	-0.195121	0.0588185
-1.97175	-0.0177085	0.150879	-0.0955603	0.462341		-2.97175	-0.0540839	-0.192071	0.0702453
-1.9717	-0.0220945	0.148028	-0.102468	0.462121		-2.9717	-0.0463446	-0.186653	0.0792138
-1.97165	-0.0240682	0.14271	-0.104497	0.461902		-2.97165	-0.0411092	-0.17641	0.0906406
-1.9716	-0.0235748	0.139914	-0.104003	0.459216		-2.9716	-0.040745	-0.171129	0.0995635
-1.97155	-0.0254937	0.134705	-0.103455	0.461463		-2.97155	-0.0403808	-0.168352	0.108532
-1.9715	-0.0274126	0.129497	-0.102907	0.466124		-2.9715	-0.0448878	-0.163208	0.115042
-1.97145	-0.0292766	0.126756	-0.102304	0.468371		-2.97145	-0.0493493	-0.158154	0.119094
-1.9714	-0.0287284	0.121602	-0.101701	0.468152		-2.9714	-0.0562236	-0.153147	0.120733
-1.97135	-0.0306473	0.118916	-0.0961633	0.470345		-2.97135	-0.0655107	-0.145726	0.117546
-1.9713	-0.0325113	0.116284	-0.0930931	0.472538		-2.9713	-0.0747523	-0.138442	0.111946
-1.97125	-0.0319082	0.113653	-0.0850887	0.479611		-2.97125	-0.0863612	-0.128745	0.106438
-1.9712	-0.0361846	0.1159	-0.0820184	0.481804		-2.9712	-0.0979246	-0.124011	0.0961036
-1.97115	-0.0380487	0.115681	-0.0764263	0.488821		-2.97115	-0.109442	-0.12178	0.0883188
-1.9711	-0.0373908	0.117984	-0.0733012	0.488492		-2.9711	-0.123328	-0.117182	0.0781667
-1.97105	-0.0343206	0.120232	-0.0701214	0.49551		-2.97105	-0.134709	-0.112629	0.0705185
-1.971	-0.0361298	0.122479	-0.0669415	0.497593		-2.971	-0.141219	-0.108122	0.0653741
-1.97095	-0.0354719	0.12714	-0.0637617	0.502144		-2.97095	-0.147638	-0.103661	0.0627337
-1.9709	-0.034814	0.129333	-0.0654064	0.506639		-2.9709	-0.151644	-0.096832	0.0601387
-1.97085	-0.0341561	0.13158	-0.064584	0.508668		-2.97085	-0.155605	-0.0949655	0.062506
-1.9708	-0.0334982	0.138653	-0.066174	0.513164		-2.9708	-0.15952	-0.0882277	0.0624605
-1.97075	-0.0327854	0.143258	-0.0701762	0.515192		-2.97075	-0.161022	-0.0889106	0.0575893
-1.9707	-0.0296604	0.145396	-0.0643647	0.514753		-2.9707	-0.157654	-0.0895935	0.0527636
-1.97065	-0.0265354	0.150002	-0.0609656	0.516727		-2.97065	-0.154285	-0.0878635	0.0455707
-1.9706	-0.0234103	0.149673	-0.0624459	0.518701		-2.9706	-0.148503	-0.0813079	0.0384688
-1.97055	-0.0178182	0.15669	-0.0663384	0.518262		-2.97055	-0.137896	-0.0772562	0.0314579
-1.9705	-0.0122808	0.158774	-0.0652968	0.520181		-2.9705	-0.129792	-0.0757083	0.0244925
-1.97045	-0.0067435	0.160857	-0.0715468	0.519743		-2.97045	-0.124147	-0.0741605	0.0152054
-1.9704	0.00361846	0.162886	-0.0801544	0.521661		-2.9704	-0.116089	-0.0726581	0.00842215
-1.97035	0.0115133	0.164969	-0.0887071	0.52358		-2.97035	-0.110535	-0.0614589	0.00172996
-1.9703	0.0194629	0.166997	-0.097205	0.525499		-2.9703	-0.104981	-0.0576348	0
-1.97025	0.0273578	0.171493	-0.100769	0.527418		-2.97025	-0.099518	-0.0489851	-0.00168443
-1.9702	0.0352526	0.171055	-0.10669	0.529282		-2.9702	-0.094055	-0.045252	-0.00573617
-1.97015	0.0406254	0.170616	-0.110144	0.531146		-2.97015	-0.0910503	-0.056178	-0.00728402
-1.9701	0.0485203	0.17259	-0.115955	0.530543		-2.9701	-0.0856783	-0.0695624	-0.00637352
-1.97005	0.0514808	0.174618	-0.1193	0.527473		-2.97005	-0.0827647	-0.087727	-0.00537197
-1.97	0.0544414	0.174125	-0.122644	0.526925		-2.97	-0.0774383	-0.108304	-0.00191206
-1.96995	0.0549896	0.176098	-0.125879	0.531146		-2.96995	-0.0745702	-0.128791	0.00154786
-1.9699	0.0579502	0.178017	-0.131526	0.535423		-2.9699	-0.0717476	-0.146773	0.00509882
-1.96985	0.0560861	0.179991	-0.137118	0.52983		-2.96985	-0.0689706	-0.162252	0.0086953
-1.9698	0.0542221	0.18191	-0.14271	0.53164		-2.9698	-0.0662391	-0.177685	0.0122918
-1.96975	0.0524129	0.181362	-0.148192	0.526102		-2.96975	-0.0659204	-0.190659	0.0159338
-1.9697	0.0481913	0.178346	-0.153675	0.522977		-2.9697	-0.0607761	-0.20113	0.0196669
-1.96965	0.0439698	0.177798	-0.159048	0.519907		-2.96965	-0.0581356	-0.209143	0.0233999
-1.9696	0.0398031	0.174837	-0.154662	0.51437		-2.9696	-0.0554952	-0.214697	0.027133
-1.96955	0.0356912	0.174289	-0.155155	0.508832		-2.96955	-0.0553131	-0.217792	0.0285443
-1.9695	0.0316341	0.176153	-0.145835	0.503295		-2.9695	-0.0551765	-0.21843	0.0299555
-1.96945	0.0276319	0.17555	-0.141449	0.495345		-2.96945	-0.0526271	-0.219113	0.0265412
-1.9694	0.0236296	0.170122	-0.139475	0.487396		-2.9694	-0.0501232	-0.214924	0.0183466
-1.96935	0.0196822	0.169519	-0.135034	0.479501		-2.96935	-0.0500777	-0.210736	0.012656
-1.9693	0.0157896	0.168971	-0.133061	0.474073		-2.9693	-0.0476193	-0.20418	0.00464357
-1.96925	0.0143642	0.161022	-0.131087	0.466178		-2.96925	-0.0500777	-0.197625	-0.00323229
-1.9692	0.0105264	0.160473	-0.121767	0.460751		-2.9692	-0.0501232	-0.186289	-0.00619142
-1.96915	0.0067435	0.157458	-0.114914	0.455323		-2.96915	-0.0501687	-0.174953	-0.00910503
-1.9691	0.00542769	0.151975	-0.105593	0.452362		-2.9691	-0.0526726	-0.16125	-0.00951476
-1.96905	0.00657902	0.146493	-0.0987949	0.451814		-2.96905	-0.055222	-0.150096	-0.00983343
-1.969	0.00531804	0.138653	-0.0919418	0.448799		-2.969	-0.0577714	-0.138943	-0.0149778
-1.96895	0.00405706	0.133225	-0.0851435	0.448251		-2.96895	-0.0652375	-0.130293	-0.0152054
-1.9689	0.00773035	0.12533	-0.0783452	0.45006		-2.9689	-0.0775293	-0.121689	-0.0177548
-1.96885	0.00411189	0.119957	-0.074014	0.451924		-2.96885	-0.0874083	-0.115588	-0.0202587
-1.9688	0.00784	0.11453	-0.0696828	0.453678		-2.9688	-0.0996545	-0.10703	-0.0202587
-1.96875	0.0116229	0.109157	-0.0677639	0.4579		-2.96875	-0.111901	-0.105846	-0.0202132
-1.9687	0.0104716	0.103784	-0.0634327	0.464479		-2.9687	-0.126605	-0.107121	-0.0225349
-1.96865	0.0093751	0.100823	-0.0615138	0.466124		-2.96865	-0.138761	-0.110808	-0.0223528
-1.9686	0.0132129	0.10033	-0.0596498	0.472648		-2.9686	-0.153374	-0.119321	-0.0196669
-1.96855	0.0121712	0.0997818	-0.0626103	0.476705		-2.96855	-0.163117	-0.127835	-0.0193482
-1.9685	0.0111295	0.101701	-0.0631038	0.47824		-2.9685	-0.172768	-0.136257	-0.0239007
-1.96845	0.0126098	0.103565	-0.0660095	0.47972		-2.96845	-0.184923	-0.144679	-0.0332334
-1.9684	0.0140901	0.105374	-0.0664481	0.48608		-2.9684	-0.194574	-0.153056	-0.0424294
-1.96835	0.013158	0.109595	-0.0741784	0.485093		-2.96835	-0.196942	-0.161387	-0.0467088
-1.9683	0.0146931	0.116229	-0.0770294	0.488931		-2.9683	-0.196851	-0.172131	-0.0508516
-1.96825	0.0138159	0.122808	-0.0798254	0.492769		-2.96825	-0.196851	-0.182783	-0.0549489
-1.9682	0.0154059	0.122041	-0.0777421	0.494084		-2.9682	-0.19198	-0.190932	-0.0638718
-1.96815	0.0170506	0.130977	-0.0829505	0.495345		-2.96815	-0.187199	-0.196623	-0.0677869
-1.9681	0.0186954	0.13498	-0.0832794	0.494194		-2.9681	-0.180006	-0.202268	-0.0716566
-1.96805	0.0203401	0.138982	-0.0884878	0.492988		-2.96805	-0.172905	-0.205455	-0.0729768
-1.968	0.0196274	0.145342	-0.0911742	0.489315		-2.968	-0.163435	-0.206183	-0.0742515
-1.96795	0.021327	0.146767	-0.096273	0.485696		-2.96795	-0.158928	-0.199582	-0.0754807
-1.9679	0.0255485	0.150605	-0.0989594	0.482023		-2.9679	-0.147137	-0.200311	-0.074206
-1.96785	0.0273029	0.151975	-0.0991787	0.480762		-2.96785	-0.137896	-0.198535	-0.0728858
-1.9678	0.0290573	0.155703	-0.10181	0.479501		-2.9678	-0.128745	-0.196805	-0.07152
-1.96775	0.0284543	0.154552	-0.101975	0.475718		-2.96775	-0.122098	-0.199901	-0.0676504
-1.9677	0.0302635	0.150989	-0.102139	0.476869		-2.9677	-0.113084	-0.200584	-0.0661936
-1.96765	0.0321275	0.149782	-0.0998914	0.473086		-2.96765	-0.109078	-0.201176	-0.0646912
-1.9676	0.0316341	0.148576	-0.0975888	0.474183		-2.9676	-0.10753	-0.199355	-0.0630979
-1.96755	0.033553	0.144903	-0.095341	0.472757		-2.96755	-0.106028	-0.195075	-0.0615045
-1.9675	0.0330596	0.14123	-0.0930931	0.471387		-2.9675	-0.106984	-0.193254	-0.0549944
-1.96745	0.0350333	0.137556	-0.088433	0.472374		-2.96745	-0.105573	-0.188929	-0.0508971
-1.9674	0.0394741	0.136295	-0.0837729	0.473306		-2.9674	-0.101794	-0.18465	-0.044296
-1.96735	0.0390355	0.13498	-0.081525	0.469358		-2.96735	-0.10052	-0.182783	-0.0401077
-1.9673	0.0386517	0.133719	-0.0769197	0.47517		-2.9673	-0.0992448	-0.180917	-0.0359193
-1.96725	0.0383228	0.132348	-0.0723144	0.476047		-2.96725	-0.0956483	-0.179005	-0.0292727
-1.9672	0.0355815	0.133444	-0.0677091	0.474402		-2.9672	-0.0945102	-0.17468	-0.0249933
-1.96715	0.0353074	0.132074	-0.0631586	0.477637		-2.96715	-0.0934176	-0.17031	-0.0207139
-1.9671	0.0350881	0.135528	-0.0610204	0.478404		-2.9671	-0.0923705	-0.165985	-0.0213058
-1.96705	0.0324565	0.13646	-0.0589371	0.474238		-2.96705	-0.0914145	-0.164027	-0.0193482
-1.967	0.0298797	0.137447	-0.0519743	0.477418		-2.967	-0.090504	-0.159657	-0.0198034
-1.96695	0.0248906	0.138324	-0.0498909	0.470729		-2.96695	-0.089639	-0.155241	-0.0202587
-1.9669	0.0248358	0.141613	-0.0453952	0.471387		-2.9669	-0.088774	-0.145999	-0.0230357
-1.96685	0.0223687	0.137611	-0.048301	0.469578		-2.96685	-0.0904585	-0.136712	-0.0282256
-1.9668	0.0175441	0.135966	-0.0438053	0.467768		-2.9668	-0.0897301	-0.125058	-0.0333244
-1.96675	0.0127194	0.134322	-0.0442439	0.468317		-2.96675	-0.0890472	-0.110945	-0.0432489
-1.9667	0.00800447	0.132622	-0.0446825	0.466452		-2.9667	-0.0884098	-0.0944192	-0.0530823
-1.96665	0.00575664	0.13339	-0.0427088	0.466946		-2.96665	-0.0902764	-0.0779846	-0.0628247
-1.9666	0.00356364	0.134102	-0.0431474	0.464972		-2.9666	-0.0897301	-0.0639628	-0.072476
-1.96655	0.00137063	0.13476	-0.0411737	0.465466		-2.96655	-0.0892748	-0.0475738	-0.0844491
-1.9665	-0.000712727	0.130539	-0.0367877	0.465849		-2.9665	-0.0912779	-0.0287719	-0.0963767
-1.96645	-0.000328951	0.131142	-0.0324017	0.463821		-2.96645	-0.0933266	-0.0076027	-0.105709
-1.9664	0	0.126865	-0.0280705	0.46415		-2.9664	-0.0953752	0.0110171	-0.114997
-1.96635	0.00285091	0.124947	-0.0262064	0.464479		-2.96635	-0.0975149	0.0223528	-0.124238
-1.9663	0.00575664	0.123082	-0.0267547	0.464753		-2.9663	-0.102113	0.0385598	-0.133343
-1.96625	0.00866238	0.118751	-0.0249454	0.465027		-2.96625	-0.104298	0.0473917	-0.137486
-1.9662	0.0115681	0.116778	-0.0255485	0.465246		-2.9662	-0.106529	0.0538107	-0.141629
-1.96615	0.0145287	0.114859	-0.0261516	0.465411		-2.96615	-0.108805	0.0553586	-0.148093
-1.9661	0.0150221	0.112885	-0.0267547	0.465575		-2.9661	-0.11354	0.0544936	-0.1521
-1.96605	0.0180375	0.113269	-0.0274126	0.468152		-2.96605	-0.11832	0.048803	-0.151143
-1.966	0.0210529	0.11124	-0.0304828	0.473086		-2.966	-0.1231	0.0383322	-0.150187
-1.96595	0.0216011	0.111624	-0.033553	0.470619		-2.96595	-0.125513	0.0279069	-0.146728
-1.9659	0.0246713	0.111953	-0.0366232	0.475499		-2.9659	-0.130384	0.0102887	-0.143268
-1.96585	0.0277415	0.112282	-0.0421606	0.477856		-2.96585	-0.132842	-0.00714745	-0.144679
-1.9658	0.0332789	0.112501	-0.0452308	0.482626		-2.9658	-0.130475	-0.0245381	-0.148458
-1.96575	0.0363491	0.115188	-0.0555927	0.484929		-2.96575	-0.130566	-0.0417921	-0.147319
-1.9657	0.0370618	0.11294	-0.0610752	0.489589		-2.9657	-0.130748	-0.0540383	-0.148594
-1.96565	0.0401868	0.115517	-0.0689701	0.494194		-2.96565	-0.128517	-0.0662391	-0.149869
-1.9656	0.0408996	0.120506	-0.0792772	0.496277		-2.9656	-0.126378	-0.0758449	-0.14864
-1.96555	0.0392	0.12544	-0.0919966	0.498361		-2.96555	-0.121825	-0.0853597	-0.147365
-1.9655	0.0400224	0.12544	-0.0973695	0.500389		-2.9655	-0.117364	-0.0899577	-0.14609
-1.96545	0.0408447	0.127852	-0.107622	0.497538		-2.96545	-0.115406	-0.0944192	-0.142357
-1.9654	0.0440794	0.127797	-0.11294	0.497045		-2.9654	-0.113494	-0.0988806	-0.138624
-1.96535	0.0400772	0.137392	-0.118258	0.496552		-2.96535	-0.111628	-0.100793	-0.127561
-1.9653	0.0385421	0.13476	-0.123631	0.493591		-2.9653	-0.107394	-0.105072	-0.114086
-1.96525	0.0346495	0.141888	-0.124069	0.493043		-2.96525	-0.103251	-0.109306	-0.0982433
-1.9652	0.0307569	0.144026	-0.126975	0.490027		-2.9652	-0.106438	-0.113494	-0.0824005
-1.96515	0.0269192	0.146164	-0.127414	0.486957		-2.96515	-0.109716	-0.112675	-0.0641905
-1.9651	0.0230814	0.148192	-0.125495	0.483887		-2.9651	-0.112993	-0.109397	-0.0484843
-1.96505	0.016941	0.150221	-0.123576	0.478404		-2.96505	-0.11873	-0.108532	-0.035282
-1.965	0.0132129	0.14737	-0.121657	0.475334		-2.965	-0.122053	-0.105163	-0.0245381
-1.96495	0.00712727	0.144464	-0.117381	0.469797		-2.96495	-0.122963	-0.101794	-0.0162525
-1.9649	0.00356364	0.143971	-0.113104	0.464205		-2.9649	-0.126378	-0.0983343	-0.0079669
-1.96485	-0.00241231	0.143423	-0.108938	0.461134		-2.96485	-0.127379	-0.0948744	-0.00218521
-1.9648	-0.00833343	0.140462	-0.102304	0.457955		-2.9648	-0.130885	-0.0864523	0.00113813
-1.96475	-0.0141997	0.137447	-0.0981919	0.45483		-2.96475	-0.13439	-0.0829468	0.00204863
-1.9647	-0.0200112	0.131964	-0.0941348	0.456529		-2.9647	-0.140354	-0.0818087	0.00295913
-1.96465	-0.028235	0.126482	-0.0900777	0.458174		-2.96465	-0.143905	-0.080625	-0.000956028
-1.9646	-0.0364039	0.123411	-0.0860755	0.457352		-2.9646	-0.152373	-0.0744791	-0.00487119
-1.96455	-0.0420509	0.120341	-0.0845952	0.461409		-2.96455	-0.16084	-0.0732044	-0.00874083
-1.9645	-0.0501102	0.114859	-0.0782355	0.465411		-2.9645	-0.169308	-0.0718842	-0.0126105
-1.96445	-0.0580598	0.111734	-0.0768101	0.469358		-2.96445	-0.175363	-0.0680601	-0.0188929
-1.9644	-0.0611301	0.111076	-0.0753846	0.473251		-2.9644	-0.183831	-0.0691072	-0.0226715
-1.96435	-0.0616783	0.107951	-0.0716017	0.477089		-2.96435	-0.189885	-0.0676048	-0.0288629
-1.9643	-0.0598143	0.107183	-0.0751653	0.483284		-2.9643	-0.198399	-0.0685153	-0.0350544
-1.96425	-0.0578954	0.111295	-0.0713824	0.487067		-2.96425	-0.204499	-0.0717932	-0.0387874
-1.9642	-0.0559765	0.110528	-0.0725885	0.49074		-2.9642	-0.210599	-0.0750254	-0.0448878
-1.96415	-0.0540028	0.116997	-0.0737947	0.496826		-2.96415	-0.211829	-0.0781667	-0.0509882
-1.9641	-0.0520839	0.120999	-0.0725337	0.500389		-2.9641	-0.215562	-0.0812169	-0.0546302
-1.96405	-0.0452308	0.122479	-0.0762618	0.508832		-2.96405	-0.211965	-0.0842215	-0.0582267
-1.964	-0.0384324	0.126372	-0.0775228	0.512286		-2.964	-0.210918	-0.0846768	-0.0594103
-1.96395	-0.0316341	0.132677	-0.0787838	0.518207		-2.96395	-0.205	-0.0850865	-0.0605484
-1.9639	-0.0223687	0.138872	-0.0800996	0.524019		-2.9639	-0.199173	-0.0830379	-0.0592737
-1.96385	-0.013158	0.145067	-0.0814154	0.527363		-2.96385	-0.193391	-0.076027	-0.057999
-1.9638	-0.00394741	0.151153	-0.0852531	0.530653		-2.9638	-0.185242	-0.0640994	-0.0567243
-1.96375	0.00268643	0.154771	-0.0866238	0.533887		-2.96375	-0.177184	-0.0595014	-0.0530368
-1.9637	0.00942993	0.160802	-0.0879944	0.534655		-2.9637	-0.169171	-0.059729	-0.0493493
-1.96365	0.0161186	0.166778	-0.0869527	0.537835		-2.96365	-0.163708	-0.0623695	-0.0457072
-1.9636	0.0228073	0.170232	-0.0860207	0.54096		-2.9636	-0.155833	-0.0673317	-0.0396524
-1.96355	0.0294959	0.173631	-0.0850338	0.544085		-2.96355	-0.148048	-0.0746612	-0.0360559
-1.9635	0.0313052	0.17703	-0.0841566	0.547155		-2.9635	-0.142767	-0.0843126	-0.0300466
-1.96345	0.0331144	0.177908	-0.0808123	0.547703		-2.96345	-0.135119	-0.0938729	-0.0192116
-1.9634	0.0349236	0.181197	-0.0799899	0.545839		-2.9634	-0.129929	-0.1058	-0.0132933
-1.96335	0.0367329	0.184487	-0.0792224	0.541508		-2.96335	-0.122417	-0.117591	-0.00496224
-1.9633	0.0336627	0.187721	-0.0808671	0.537177		-2.9633	-0.114951	-0.131659	0.000819453
-1.96325	0.0331144	0.190901	-0.0801544	0.532846		-2.96325	-0.109989	-0.143222	0.00660115
-1.9632	0.030099	0.194026	-0.0843211	0.526102		-2.9632	-0.105118	-0.152236	0.00987896
-1.96315	0.0246713	0.197151	-0.0860755	0.521771		-2.96315	-0.0978335	-0.158701	0.0131568
-1.9631	0.0217108	0.202634	-0.0878299	0.51744		-2.9631	-0.0881822	-0.165074	0.0164346
-1.96305	0.018805	0.203182	-0.0872268	0.510696		-2.96305	-0.0810348	-0.168944	0.0172085
-1.963	0.0134322	0.201318	-0.0866238	0.506365		-2.963	-0.07152	-0.170264	0.0179824
-1.96295	0.0105813	0.199399	-0.0884878	0.504501		-2.96295	-0.0645091	-0.169126	0.0187108
-1.9629	0.00773035	0.192601	-0.0879396	0.492823		-2.9629	-0.0600021	-0.167897	0.0194392
-1.96285	0.00246713	0.193149	-0.0899133	0.493426		-2.96285	-0.0604119	-0.16908	0.0225349
-1.9628	-0.00268643	0.188763	-0.0918321	0.484216		-2.9628	-0.06328	-0.165302	0.0232178
-1.96275	-0.00789482	0.184432	-0.0913935	0.479939		-2.96275	-0.0686064	-0.163936	0.0238552
-1.9627	-0.0106361	0.182458	-0.0934221	0.475663		-2.9627	-0.0690617	-0.160066	0.0219886
-1.96265	-0.0157348	0.17078	-0.0930383	0.471387		-2.96265	-0.0695624	-0.156151	0.0177093
-1.9626	-0.0184213	0.168862	-0.0926545	0.469523		-2.9626	-0.0725216	-0.152236	0.0158883
-1.96255	-0.0186406	0.159596	-0.0923256	0.465246		-2.96255	-0.0754807	-0.145817	0.0164346
-1.9625	-0.0188599	0.152853	-0.0945186	0.463382		-2.9625	-0.076027	-0.139352	0.0169809
-1.96245	-0.0190792	0.146054	-0.0918321	0.461518		-2.96245	-0.0741149	-0.132888	0.0175272
-1.9624	-0.0192985	0.139311	-0.0916128	0.462121		-2.9624	-0.0722939	-0.128836	0.0155696
-1.96235	-0.0121712	0.135034	-0.0913935	0.46267		-2.96235	-0.0680146	-0.127152	0.013612
-1.9623	-0.0123905	0.130703	-0.0912839	0.463218		-2.9623	-0.0662391	-0.125422	0.0116089
-1.96225	-0.0101975	0.126427	-0.0887071	0.466178		-2.96225	-0.0693803	-0.118821	0.00960581
-1.9622	-0.00794965	0.124563	-0.08624	0.466672		-2.9622	-0.0798056	-0.119458	0.00755717
-1.96215	0.00148028	0.120232	-0.08624	0.469632		-2.96215	-0.095102	-0.115179	0.00550854
-1.9621	0.00361846	0.118368	-0.0837729	0.472483		-2.9621	-0.112766	-0.115725	0.00345991
-1.96205	0.00822377	0.116503	-0.0814154	0.475389		-2.96205	-0.130384	-0.116271	-0.00104708
-1.962	0.0127743	0.117052	-0.0791127	0.47824		-2.962	-0.147911	-0.116726	-0.00559959
-1.96195	0.0173248	0.120012	-0.0743978	0.481091		-2.96195	-0.16298	-0.114678	-0.0125649
-1.9619	0.0218752	0.120561	-0.0672705	0.483887		-2.9619	-0.175545	-0.115042	-0.0219886
-1.96185	0.0239586	0.123466	-0.0675446	0.489095		-2.96185	-0.185652	-0.112902	-0.0338707
-1.9618	0.0259871	0.126372	-0.0678736	0.489424		-2.9618	-0.195667	-0.113176	-0.0457072
-1.96175	0.0280157	0.126811	-0.0657902	0.497045		-2.96175	-0.205728	-0.115816	-0.0575438
-1.9617	0.0325113	0.129716	-0.0612945	0.499786		-2.9617	-0.210827	-0.118411	-0.0668764
-1.96165	0.0345399	0.132567	-0.0617331	0.502473		-2.96165	-0.215926	-0.120915	-0.0738418
-1.9616	0.0341013	0.132951	-0.0646389	0.505159		-2.9616	-0.221025	-0.12829	-0.0831744
-1.96155	0.036075	0.140627	-0.0651323	0.502911		-2.96155	-0.218794	-0.133116	-0.0925526
-1.9615	0.0380487	0.140955	-0.0680929	0.498306		-2.9615	-0.21415	-0.140309	-0.0994724
-1.96145	0.0400224	0.146164	-0.0686411	0.503405		-2.96145	-0.207094	-0.14741	-0.103979
-1.9614	0.0419961	0.153785	-0.0716017	0.496277		-2.9614	-0.202541	-0.154467	-0.108532
-1.96135	0.0463273	0.158883	-0.0722047	0.494084		-2.96135	-0.193118	-0.161387	-0.110626
-1.9613	0.0482461	0.159103	-0.0777421	0.491946		-2.9613	-0.181327	-0.170719	-0.110307
-1.96125	0.050165	0.164201	-0.0832246	0.489753		-2.96125	-0.169536	-0.177548	-0.107621
-1.9612	0.0544414	0.164366	-0.0887619	0.485148		-2.9612	-0.160294	-0.18424	-0.10011
-1.96115	0.0587726	0.164585	-0.0918321	0.480543		-2.96115	-0.146227	-0.188474	-0.087818
-1.9611	0.0581147	0.162282	-0.0973695	0.475992		-2.9611	-0.132205	-0.190204	-0.0804885
-1.96105	0.0599239	0.160035	-0.100495	0.471442		-2.96105	-0.118274	-0.194301	-0.0756628
-1.961	0.0593208	0.157787	-0.10362	0.466891		-2.961	-0.10926	-0.200811	-0.066057
-1.96095	0.0586629	0.153127	-0.106745	0.464863		-2.96095	-0.100292	-0.20723	-0.0589551
-1.9609	0.058005	0.148412	-0.107512	0.460367		-2.9609	-0.0937818	-0.216017	-0.0494858
-1.96085	0.0573471	0.146219	-0.10828	0.458338		-2.96085	-0.0897301	-0.222254	-0.0376493
-1.9608	0.0542221	0.141613	-0.106635	0.45631		-2.9608	-0.083311	-0.230904	-0.0259493
-1.96075	0.0511519	0.13942	-0.10499	0.454281		-2.96075	-0.084176	-0.244379	-0.0143404
-1.9607	0.0456145	0.134815	-0.103455	0.452253		-2.9607	-0.0850865	-0.252847	-0.00286808
-1.96065	0.0424895	0.13021	-0.10192	0.450279		-2.96065	-0.0859515	-0.261223	0.00364201
-1.9606	0.0394193	0.125659	-0.0979726	0.450772		-2.9606	-0.0916876	-0.26227	0.00764822
-1.96055	0.033882	0.121109	-0.0964923	0.448799		-2.96055	-0.0949655	-0.260814	0.0140217
-1.9605	0.0283994	0.116558	-0.0902422	0.446825		-2.9605	-0.100656	-0.26177	0.0178914
-1.96045	0.0204498	0.114475	-0.0864593	0.447319		-2.96045	-0.106347	-0.257809	0.0192571
-1.9604	0.0125001	0.109979	-0.0851435	0.4454		-2.9604	-0.114405	-0.258719	0.0205774
-1.96035	0.00219301	0.107951	-0.0790031	0.445893		-2.96035	-0.124875	-0.257172	0.0218521
-1.9603	-0.00564699	0.105977	-0.0729175	0.441562		-2.9603	-0.135255	-0.253165	0.0181645
-1.96025	-0.013487	0.103949	-0.069299	0.437231		-2.96025	-0.145635	-0.246701	0.0144315
-1.9602	-0.0237941	0.104387	-0.0633231	0.435367		-2.9602	-0.155924	-0.232907	0.0131112
-1.96015	-0.0291122	0.104826	-0.0574019	0.43597		-2.96015	-0.16858	-0.216745	0.00933265
-1.9601	-0.0369522	0.102852	-0.0514808	0.438985		-2.9601	-0.178732	-0.198216	0.00305019
-1.96005	-0.0398579	0.103291	-0.0481365	0.439588		-2.96005	-0.186425	-0.179688	-0.000773928
-1.96	-0.0427636	0.103784	-0.042325	0.440191		-2.96	-0.194074	-0.16125	-0.00951476
-1.95995	-0.0432571	0.099398	-0.0366232	0.438382		-2.95995	-0.201631	-0.142903	-0.0134299
-1.9599	-0.0412833	0.102304	-0.0309214	0.443919		-2.9599	-0.20673	-0.127015	-0.0198034
-1.95985	-0.0418316	0.0979726	-0.0252744	0.44211		-2.95985	-0.206912	-0.113631	-0.0286808
-1.9598	-0.0375004	0.098466	-0.0172699	0.447593		-2.9598	-0.207094	-0.100292	-0.0350999
-1.95975	-0.0356364	0.0990142	-0.0117874	0.450663		-2.95975	-0.204818	-0.086953	-0.0439773
-1.9597	-0.0314148	0.0995625	-0.00630489	0.4562		-2.9597	-0.202496	-0.0712469	-0.0529002
-1.95965	-0.0247261	0.100111	-0.000877203	0.459216		-2.95965	-0.197761	-0.0605029	-0.0593648
-1.9596	-0.0181471	0.103071	-0.000383776	0.464698		-2.9596	-0.195485	-0.0473006	-0.0658749
-1.95955	-0.0140352	0.103674	-0.00235748	0.470181		-2.95955	-0.19075	-0.0439318	-0.0699722
-1.9595	-0.00997818	0.101756	-0.00433119	0.475663		-2.9595	-0.183557	-0.0478469	-0.0717021
-1.95945	-0.00350881	0.104771	-0.00635972	0.483558		-2.95945	-0.181281	-0.0517621	-0.0734321
-1.9594	0.000438601	0.105374	-0.0108006	0.491453		-2.9594	-0.176547	-0.0556317	-0.0703364
-1.95935	0.00438601	0.105977	-0.0152414	0.499348		-2.95935	-0.176683	-0.0619142	-0.0697901
-1.9593	0.0082786	0.10658	-0.0196822	0.50472		-2.9593	-0.179233	-0.0681511	-0.0644181
-1.95925	0.00970405	0.107183	-0.0265902	0.51256		-2.95925	-0.179278	-0.0768009	-0.06155
-1.9592	0.0110747	0.110253	-0.0359105	0.517933		-2.9592	-0.179324	-0.0829923	-0.0563146
-1.95915	0.0148576	0.113324	-0.0476431	0.523306		-2.95915	-0.176911	-0.0915511	-0.0535831
-1.9591	0.00888168	0.118806	-0.0593208	0.526267		-2.9591	-0.172085	-0.100064	-0.0509426
-1.95905	0.0150221	0.126756	-0.0661191	0.529172		-2.95905	-0.164756	-0.108532	-0.0508061
-1.959	0.0138708	0.134651	-0.0729175	0.529721		-2.959	-0.155059	-0.114541	-0.050715
-1.95895	0.0126646	0.140133	-0.0820733	0.530214		-2.95895	-0.145316	-0.120551	-0.0531278
-1.9589	0.00899133	0.147973	-0.0864045	0.530762		-2.9589	-0.130794	-0.121598	-0.0555407
-1.95885	0.0126646	0.15828	-0.0906808	0.531311		-2.95885	-0.113813	-0.12269	-0.0605029
-1.9588	0.0114036	0.168587	-0.095012	0.524622		-2.9588	-0.0968775	-0.121325	-0.0630068
-1.95875	0.0100878	0.176373	-0.0992884	0.522813		-2.95875	-0.0800332	-0.119959	-0.0631889
-1.9587	0.0111843	0.181745	-0.101152	0.516179		-2.9587	-0.0631889	-0.113722	-0.063371
-1.95865	0.0098137	0.184651	-0.103016	0.509545		-2.95865	-0.0488485	-0.10753	-0.0636442
-1.9586	0.00844308	0.182677	-0.102468	0.505433		-2.9586	-0.0345536	-0.0989261	-0.0663757
-1.95855	0.00707245	0.18805	-0.10192	0.501376		-2.95855	-0.0251299	-0.0879091	-0.0691527
-1.9585	0.00564699	0.186131	-0.0989594	0.497374		-2.9585	-0.0157517	-0.0793959	-0.0695624
-1.95845	0.00175441	0.1818	-0.0959989	0.488492		-2.95845	-0.00878635	-0.0661025	-0.0675593
-1.9584	0.000274126	0.177524	-0.0930931	0.489479		-2.9584	-0.00186653	-0.0576804	-0.0632344
-1.95835	-0.00115133	0.173248	-0.0877203	0.483119		-2.95835	0.00505329	-0.0517621	-0.0662391
-1.9583	-0.000219301	0.166614	-0.0848694	0.484161		-2.9583	0.00710192	-0.0483477	-0.0692893
-1.95825	0.000657902	0.162447	-0.0796061	0.480323		-2.95825	0.00924161	-0.0449333	-0.0748433
-1.9582	-0.000877203	0.155923	-0.0768101	0.47654		-2.9582	0.00646457	-0.0439773	-0.0804429
-1.95815	-5.48252e-05	0.151811	-0.074014	0.475225		-2.95815	0.00623695	-0.0454796	-0.0811713
-1.9581	0.00312503	0.147809	-0.0712727	0.473964		-2.9581	0.00600932	-0.0445691	-0.0844036
-1.95805	0.00142545	0.143806	-0.0685315	0.472757		-2.95805	0.000956028	-0.0460715	-0.0852231
-1.958	0.00219301	0.139859	-0.0633779	0.471551		-2.958	-0.00159338	-0.0476193	-0.0861336
-1.95795	0.000438601	0.133554	-0.0582243	0.472812		-2.95795	-0.00409726	-0.0467088	-0.0845857
-1.9579	-0.00126098	0.129716	-0.058005	0.474073		-2.9579	-0.00655562	-0.0458438	-0.0855873
-1.95785	-0.00307021	0.128346	-0.050494	0.475389		-2.95785	-0.0113813	-0.0450244	-0.0866344
-1.9578	0	0.126975	-0.0479172	0.47676		-2.9578	-0.0210781	-0.0466178	-0.0901853
-1.95775	-0.00186406	0.125714	-0.0477527	0.475663		-2.95775	-0.0306384	-0.0457983	-0.0937363
-1.9577	-0.00372811	0.126865	-0.0500554	0.474621		-2.9577	-0.042566	-0.0450244	-0.0973328
-1.95765	-0.00564699	0.128072	-0.0547703	0.476047		-2.95765	-0.0519442	-0.0466633	-0.103433
-1.9576	-0.00756587	0.126811	-0.0546059	0.477472		-2.9576	-0.0637352	-0.0483477	-0.109534
-1.95755	-0.00953958	0.130539	-0.0617331	0.47654		-2.95755	-0.0729313	-0.0549489	-0.118092
-1.9575	-0.00904615	0.131745	-0.0615138	0.475608		-2.9575	-0.0820818	-0.0590461	-0.126651
-1.95745	-0.0110747	0.135473	-0.0637617	0.477143		-2.95745	-0.0911414	-0.0656473	-0.135255
-1.9574	-0.0131032	0.139201	-0.0660095	0.476266		-2.9574	-0.0976514	-0.0697445	-0.146272
-1.95735	-0.0127194	0.140517	-0.0706696	0.475389		-2.95735	-0.101658	-0.0738873	-0.154877
-1.9573	-0.0148576	0.141833	-0.0753298	0.472154		-2.9573	-0.108077	-0.0731589	-0.165939
-1.95725	-0.0145287	0.145616	-0.0799351	0.476266		-2.95725	-0.111946	-0.0700177	-0.174543
-1.9572	-0.0142545	0.142107	-0.0845404	0.470674		-2.9572	-0.11577	-0.066922	-0.185606
-1.95715	-0.0139804	0.145945	-0.0890909	0.472428		-2.95715	-0.114678	-0.0614589	-0.191797
-1.9571	-0.0138159	0.142491	-0.0961085	0.476595		-2.9571	-0.115953	-0.0511247	-0.198034
-1.95705	-0.0111843	0.141559	-0.100659	0.478404		-2.95705	-0.117182	-0.0409271	-0.199355
-1.957	-0.0110747	0.140627	-0.105155	0.480214		-2.957	-0.115907	-0.0307295	-0.200766
-1.95695	-0.0084979	0.139695	-0.107183	0.482023		-2.95695	-0.114587	-0.0255396	-0.199764
-1.9569	-0.00603077	0.138872	-0.109212	0.481475		-2.9569	-0.113267	-0.0252665	-0.198854
-1.95685	-0.00356364	0.137995	-0.113653	0.490685		-2.95685	-0.111855	-0.0274517	-0.190659
-1.9568	-0.00120615	0.137227	-0.115681	0.490082		-2.9568	-0.107986	-0.0320952	-0.182556
-1.95675	0.00838825	0.13646	-0.117655	0.49688		-2.95675	-0.101658	-0.0416555	-0.172085
-1.9567	0.0106909	0.138159	-0.119574	0.496387		-2.9567	-0.0952841	-0.0536286	-0.156834
-1.95665	0.015351	0.137502	-0.11908	0.498361		-2.95665	-0.0864978	-0.0680146	-0.144133
-1.9566	0.0175441	0.139256	-0.121054	0.502747		-2.9566	-0.0776659	-0.0847678	-0.131522
-1.95655	0.0196822	0.141065	-0.120561	0.50472		-2.95655	-0.0712924	-0.103979	-0.11659
-1.9565	0.0217656	0.142874	-0.122479	0.506749		-2.9565	-0.0648733	-0.118229	-0.104207
-1.95645	0.0189147	0.144738	-0.121931	0.506365		-2.95645	-0.06328	-0.130065	-0.0943281
-1.9564	0.0185309	0.146602	-0.121383	0.508449		-2.9564	-0.0640994	-0.146728	-0.0845857
-1.95635	0.01568	0.148467	-0.125714	0.50812		-2.95635	-0.0600021	-0.15606	-0.0748889
-1.9563	0.0127743	0.147973	-0.127578	0.507791		-2.9563	-0.0583177	-0.162935	-0.0701998
-1.95625	0.00986853	0.149947	-0.122096	0.507517		-2.95625	-0.0541294	-0.167396	-0.0630979
-1.9562	0.00932028	0.151921	-0.12396	0.507297		-2.9562	-0.0499411	-0.166986	-0.0584998
-1.95615	0.00635972	0.151482	-0.120944	0.507133		-2.95615	-0.0432489	-0.166668	-0.0564057
-1.9561	0.00339916	0.155978	-0.120341	0.504501		-2.9561	-0.0414279	-0.166349	-0.0519442
-1.95605	0.000383776	0.150714	-0.119738	0.504391		-2.95605	-0.0395614	-0.156333	-0.0499866
-1.956	-0.00257678	0.155265	-0.116668	0.50187		-2.956	-0.0376493	-0.146409	-0.048029
-1.95595	-0.00317986	0.157403	-0.113653	0.499402		-2.95595	-0.0332789	-0.136575	-0.0485753
-1.9559	-0.0087172	0.154662	-0.110582	0.49699		-2.9559	-0.0337341	-0.126833	-0.0516255
-1.95585	-0.0093751	0.154388	-0.107512	0.494578		-2.95585	-0.0365567	-0.112311	-0.0522173
-1.9558	-0.0173248	0.156635	-0.10203	0.49222		-2.9558	-0.0368754	-0.102796	-0.0528547
-1.95575	-0.0155703	0.154004	-0.0990142	0.485093		-2.95575	-0.0420197	-0.0884554	-0.0559959
-1.9557	-0.0162831	0.156307	-0.0910646	0.480378		-2.9557	-0.0471185	-0.0815355	-0.0590916
-1.95565	-0.0170506	0.156197	-0.0831698	0.47824		-2.95565	-0.0521263	-0.0722939	-0.0622784
-1.9556	-0.0202305	0.156142	-0.0753298	0.476102		-2.9556	-0.057043	-0.060685	-0.067878
-1.95555	-0.0137063	0.153675	-0.067435	0.476431		-2.95555	-0.0643726	-0.0516255	-0.0734776
-1.9555	-0.0145287	0.153675	-0.0596498	0.471935		-2.9555	-0.0666943	-0.0450699	-0.0766644
-1.95545	-0.0129936	0.153675	-0.0518098	0.469961		-2.95545	-0.0689706	-0.0386053	-0.0823095
-1.9554	-0.00899133	0.148905	-0.0440246	0.472867		-2.9554	-0.0736142	-0.0297734	-0.0854962
-1.95535	-0.00751105	0.144135	-0.0386517	0.47336		-2.95535	-0.080625	-0.0259038	-0.0887285
-1.9553	-0.00608559	0.141888	-0.035746	0.476321		-2.9553	-0.092416	-0.0196669	-0.0992448
-1.95525	-0.00224783	0.139695	-0.0328403	0.481749		-2.95525	-0.101703	-0.0183922	-0.107348
-1.9552	0.00148028	0.137502	-0.0323468	0.484709		-2.9552	-0.110854	-0.0172085	-0.120277
-1.95515	0.00767552	0.135363	-0.0318534	0.482845		-2.95515	-0.119913	-0.020896	-0.130748
-1.9551	0.0114036	0.13328	-0.0313052	0.485915		-2.9551	-0.124056	-0.0222163	-0.141219
-1.95505	0.0174892	0.131251	-0.033224	0.488986		-2.95505	-0.128062	-0.0284532	-0.154103
-1.955	0.0210529	0.13169	-0.0375004	0.496935		-2.955	-0.134481	-0.0347357	-0.16207
-1.95495	0.0246165	0.132183	-0.0466562	0.497593		-2.95495	-0.138396	-0.0410182	-0.172449
-1.9549	0.0305924	0.132677	-0.0508778	0.500718		-2.9549	-0.142221	-0.049759	-0.180371
-1.95485	0.0340464	0.133225	-0.0598691	0.503843		-2.95485	-0.143541	-0.0609582	-0.185834
-1.9548	0.0398579	0.133773	-0.0615687	0.506968		-2.9548	-0.139944	-0.0721574	-0.19371
-1.95475	0.0432571	0.131964	-0.068038	0.507681		-2.95475	-0.138715	-0.0833565	-0.199173
-1.9547	0.0465466	0.137447	-0.0720403	0.508449		-2.9547	-0.135028	-0.0945557	-0.204636
-1.95465	0.0522484	0.138105	-0.0784548	0.509271		-2.95465	-0.133753	-0.103342	-0.205182
-1.9546	0.0554831	0.138817	-0.0824022	0.510038		-2.9546	-0.125103	-0.107303	-0.208187
-1.95455	0.0611301	0.141942	-0.0838277	0.508449		-2.95455	-0.118912	-0.108805	-0.208778
-1.9545	0.0666674	0.147535	-0.0876654	0.506913		-2.9545	-0.110216	-0.10794	-0.20937
-1.95445	0.0697376	0.153127	-0.0890361	0.502966		-2.95445	-0.101567	-0.104708	-0.205091
-1.9544	0.0728078	0.151427	-0.0903519	0.501486		-2.9544	-0.0953297	-0.0991082	-0.198444
-1.95435	0.0734109	0.154662	-0.0916677	0.497593		-2.95435	-0.0890472	-0.0887285	-0.191797
-1.9543	0.0690797	0.157896	-0.0905163	0.493755		-2.9543	-0.0851776	-0.083311	-0.182783
-1.95425	0.0647485	0.158719	-0.0917225	0.49244		-2.95425	-0.0813079	-0.0803974	-0.173815
-1.9542	0.0604173	0.159541	-0.088104	0.486244		-2.9542	-0.0773927	-0.0775748	-0.162434
-1.95415	0.0584984	0.157951	-0.0893102	0.480104		-2.95415	-0.0758904	-0.0772562	-0.153602
-1.9541	0.0541673	0.156416	-0.0880492	0.476485		-2.9541	-0.0768009	-0.0793959	-0.14477
-1.95405	0.0497812	0.152524	-0.0867334	0.468042		-2.95405	-0.0776204	-0.0840394	-0.133571
-1.954	0.0454501	0.148631	-0.0854176	0.464479		-2.954	-0.0784398	-0.0911869	-0.124875
-1.95395	0.0362394	0.144793	-0.0841018	0.458613		-2.95395	-0.0816266	-0.095876	-0.118639
-1.9539	0.0270288	0.14101	-0.0851435	0.455159		-2.9539	-0.0871807	-0.100656	-0.112447
-1.95385	0.0202853	0.137282	-0.0861852	0.451759		-2.95385	-0.0926892	-0.105436	-0.113585
-1.9538	0.0135418	0.133554	-0.0847597	0.448415		-2.9538	-0.10052	-0.110262	-0.112265
-1.95375	0.00438601	0.127469	-0.0857466	0.442713		-2.95375	-0.113221	-0.112675	-0.120733
-1.9537	-0.00224783	0.123905	-0.0842663	0.434599		-2.9537	-0.123328	-0.115133	-0.124284
-1.95365	-0.00646937	0.117874	-0.0827312	0.431364		-2.95365	-0.133343	-0.117637	-0.132706
-1.9536	-0.013158	0.11442	-0.0836632	0.428239		-2.9536	-0.145772	-0.117774	-0.13867
-1.95355	-0.0198467	0.108499	-0.0820733	0.417823		-2.95355	-0.155605	-0.117956	-0.147001
-1.9535	-0.0240682	0.1051	-0.0853628	0.417219		-2.9535	-0.162935	-0.115725	-0.155286
-1.95345	-0.0282898	0.104223	-0.0813057	0.411792		-2.95345	-0.170219	-0.113585	-0.163572
-1.9534	-0.0300442	0.098466	-0.0820733	0.411244		-2.9534	-0.174953	-0.118821	-0.171812
-1.95335	-0.0317986	0.0975888	-0.0779614	0.41075		-2.95335	-0.177229	-0.12656	-0.177548
-1.9533	-0.0311955	0.0894747	-0.0762618	0.412669		-2.9533	-0.179415	-0.12697	-0.185743
-1.95325	-0.0281253	0.0838825	-0.0745074	0.414643		-2.95325	-0.179141	-0.125012	-0.188975
-1.9532	-0.0250551	0.0807575	-0.072753	0.416671		-2.9532	-0.178868	-0.125558	-0.19462
-1.95315	-0.0220397	0.0752201	-0.0709986	0.421112		-2.95315	-0.178504	-0.123692	-0.200265
-1.9531	-0.0190243	0.0746171	-0.0667771	0.425498		-2.9531	-0.180553	-0.124375	-0.208278
-1.95305	-0.0160638	0.0716017	-0.0649678	0.432406		-2.95305	-0.182601	-0.117774	-0.21629
-1.953	-0.0131032	0.0734657	-0.0606915	0.439259		-2.953	-0.184559	-0.111263	-0.21934
-1.95295	-0.00778517	0.0753846	-0.0588274	0.446112		-2.95295	-0.184058	-0.112128	-0.227262
-1.9529	-0.00487944	0.0797706	-0.0569633	0.455378		-2.9529	-0.18597	-0.115497	-0.232725
-1.95285	0.000383776	0.0841018	-0.0526322	0.462176		-2.95285	-0.18292	-0.11404	-0.238097
-1.9528	0.00317986	0.0884878	-0.048301	0.468974		-2.9528	-0.179915	-0.115088	-0.24101
-1.95275	0.00844308	0.0904067	-0.0463273	0.475773		-2.95275	-0.179278	-0.118593	-0.241511
-1.9527	0.0136515	0.0972598	-0.0444084	0.482571		-2.9527	-0.181099	-0.122189	-0.239508
-1.95265	0.0163927	0.101591	-0.044847	0.489315		-2.95265	-0.185287	-0.128199	-0.237505
-1.9526	0.019134	0.110856	-0.0452856	0.496058		-2.9526	-0.18943	-0.134254	-0.235502
-1.95255	0.0218752	0.117655	-0.0432022	0.497922		-2.95255	-0.191115	-0.142767	-0.228627
-1.9525	0.0172699	0.126865	-0.0460531	0.502253		-2.9525	-0.192753	-0.148867	-0.224211
-1.95245	0.0199564	0.133609	-0.0463273	0.508942		-2.95245	-0.19676	-0.159884	-0.217337
-1.9524	0.0177634	0.142765	-0.0466014	0.505927		-2.9524	-0.198353	-0.168443	-0.212921
-1.95235	0.0180375	0.149508	-0.0492878	0.505378		-2.95235	-0.202314	-0.177047	-0.203634
-1.9523	0.010965	0.15373	-0.0495071	0.502363		-2.9523	-0.201358	-0.188064	-0.196805
-1.95225	0.0137063	0.158006	-0.0520839	0.504282		-2.95225	-0.195485	-0.196669	-0.189976
-1.9522	0.00668867	0.164695	-0.0571278	0.501321		-2.9522	-0.184787	-0.20286	-0.185606
-1.95215	0.00449566	0.166504	-0.0571826	0.500828		-2.95215	-0.174134	-0.206593	-0.178777
-1.9521	0	0.17078	-0.0596498	0.495455		-2.9521	-0.161022	-0.21283	-0.171948
-1.95205	-0.00455049	0.17259	-0.059595	0.495016		-2.95205	-0.147957	-0.223938	-0.165165
-1.952	-0.00663384	0.169519	-0.0644196	0.497045		-2.952	-0.134937	-0.227762	-0.155924
-1.95195	-0.0111295	0.173796	-0.0667771	0.491727		-2.95195	-0.121962	-0.231632	-0.14914
-1.9519	-0.0156252	0.168313	-0.071492	0.491288		-2.9519	-0.10662	-0.225759	-0.137486
-1.95185	-0.0177085	0.162886	-0.0737398	0.483613		-2.95185	-0.0937363	-0.219978	-0.125877
-1.9518	-0.0197371	0.159925	-0.0734657	0.483229		-2.9518	-0.0833565	-0.211783	-0.111855
-1.95175	-0.0217108	0.157019	-0.0756039	0.478021		-2.95175	-0.0729768	-0.196441	-0.0978791
-1.9517	-0.0237393	0.149234	-0.0777421	0.472812		-2.9517	-0.0626426	-0.186016	-0.0839029
-1.95165	-0.025713	0.146328	-0.0773583	0.470126		-2.95165	-0.0547668	-0.175727	-0.0699722
-1.9516	-0.0252744	0.138653	-0.0769745	0.469852		-2.9516	-0.0493493	-0.167988	-0.0536742
-1.95155	-0.0272481	0.135802	-0.0740688	0.469578		-2.95155	-0.0415189	-0.162707	-0.0373761
-1.9515	-0.0268095	0.130594	-0.0712179	0.469303		-2.9515	-0.0386053	-0.157517	-0.0259949
-1.95145	-0.0287832	0.122973	-0.0682573	0.469084		-2.95145	-0.0381045	-0.152418	-0.0170719
-1.9514	-0.0307021	0.117819	-0.0677639	0.46881		-2.9514	-0.0400621	-0.149823	-0.0130657
-1.95135	-0.0326758	0.112721	-0.0672705	0.471003		-2.95135	-0.0444325	-0.147228	-0.0114268
-1.9513	-0.0345947	0.110089	-0.0642551	0.473196		-2.9513	-0.0487574	-0.142312	-0.00978791
-1.95125	-0.0389259	0.107457	-0.0612397	0.475389		-2.95125	-0.0530823	-0.139853	-0.015433
-1.9512	-0.0407899	0.107293	-0.0582243	0.479994		-2.9512	-0.0622329	-0.135073	-0.0259038
-1.95115	-0.0450663	0.107128	-0.0551541	0.482132		-2.95115	-0.0688796	-0.12788	-0.0362835
-1.9511	-0.0444632	0.109376	-0.0544962	0.486738		-2.9511	-0.0779846	-0.120733	-0.0465722
-1.95105	-0.0438601	0.111679	-0.051426	0.488821		-2.95105	-0.0869986	-0.108805	-0.0567699
-1.951	-0.0432571	0.113927	-0.048301	0.493372		-2.951	-0.0960125	-0.0994269	-0.0693348
-1.95095	-0.042654	0.116175	-0.0427088	0.497922		-2.95095	-0.102523	-0.0901398	-0.0818087
-1.9509	-0.0444632	0.120889	-0.0419961	0.497538		-2.9509	-0.108987	-0.0833565	-0.0941915
-1.95085	-0.0413382	0.123082	-0.0412833	0.504501		-2.95085	-0.115452	-0.08149	-0.108896
-1.9508	-0.0407351	0.127743	-0.0429281	0.50165		-2.9508	-0.119458	-0.079669	-0.118639
-1.95075	-0.0376101	0.132403	-0.0421606	0.503679		-2.95075	-0.123419	-0.0803519	-0.130703
-1.9507	-0.0320727	0.137008	-0.0437505	0.505707		-2.9507	-0.122508	-0.0762091	-0.140263
-1.95065	-0.0265902	0.141613	-0.0452856	0.502856		-2.95065	-0.124056	-0.0696535	-0.149732
-1.9506	-0.0211077	0.143752	-0.0468207	0.502418		-2.9506	-0.123146	-0.0656017	-0.156698
-1.95055	-0.013158	0.143477	-0.0507681	0.506913		-2.95055	-0.117364	-0.0640539	-0.163572
-1.9505	-0.00767552	0.15044	-0.0521936	0.511354		-2.9505	-0.109215	-0.0600932	-0.172813
-1.95045	0.00257678	0.152578	-0.0560313	0.510861		-2.95045	-0.101066	-0.0586364	-0.177093
-1.9504	0.0104716	0.152195	-0.0622814	0.512835		-2.9504	-0.0880912	-0.0547668	-0.181281
-1.95035	0.0183116	0.154278	-0.0684766	0.514753		-2.95035	-0.0800787	-0.053401	-0.185424
-1.9503	0.0260968	0.156361	-0.0721499	0.516727		-2.9503	-0.0721118	-0.0520352	-0.189521
-1.95025	0.0314696	0.153565	-0.0781807	0.518591		-2.95025	-0.0641449	-0.0531734	-0.193527
-1.9502	0.0393096	0.158061	-0.0842115	0.522922		-2.9502	-0.0586819	-0.0592282	-0.195075
-1.95015	0.0446277	0.15521	-0.0877751	0.524786		-2.95015	-0.0508516	-0.0725216	-0.194074
-1.9501	0.0499457	0.157239	-0.0936414	0.524238		-2.9501	-0.0478925	-0.0834021	-0.190614
-1.95005	0.0553186	0.159267	-0.0970954	0.523635		-2.95005	-0.042566	-0.0991082	-0.179824
-1.95	0.0557572	0.158883	-0.102907	0.523032		-2.95	-0.0421108	-0.117227	-0.169035
-1.94995	0.0561958	0.160857	-0.106251	0.522429		-2.94995	-0.0368298	-0.135255	-0.155833
-1.9499	0.0542769	0.165298	-0.109541	0.521771		-2.9499	-0.0364656	-0.153238	-0.147456
-1.94985	0.0547703	0.167272	-0.115242	0.521168		-2.94985	-0.0312303	-0.166303	-0.136666
-1.9498	0.0504391	0.171658	-0.120835	0.52051		-2.9498	-0.0260404	-0.181782	-0.12829
-1.94975	0.0436957	0.171109	-0.126427	0.51744		-2.94975	-0.0233089	-0.194757	-0.119913
-1.9497	0.0418864	0.173028	-0.134376	0.511903		-2.9497	-0.0181645	-0.205227	-0.111537
-1.94965	0.0351978	0.17248	-0.137447	0.508832		-2.94965	-0.0106529	-0.213285	-0.105573
-1.9496	0.031031	0.171932	-0.137995	0.503295		-2.9496	-0.00805795	-0.218839	-0.0995635
-1.94955	0.0269192	0.171383	-0.138543	0.500225		-2.94955	-0.00792138	-0.219568	-0.095967
-1.9495	0.020395	0.17078	-0.136569	0.492275		-2.9495	-0.00783033	-0.215379	-0.0947834
-1.94945	0.0163379	0.172644	-0.132238	0.48438		-2.94945	-0.00532644	-0.208824	-0.0935542
-1.9494	0.0123357	0.172041	-0.130265	0.474018		-2.9494	-0.00282256	-0.199855	-0.0971507
-1.94935	0.00838825	0.171438	-0.128291	0.463711		-2.94935	-0.00282256	-0.190932	-0.103114
-1.9493	0.00202853	0.168368	-0.121438	0.455871		-2.9493	-0.00282256	-0.179642	-0.106574
-1.94925	-0.00175441	0.165298	-0.114639	0.450498		-2.94925	-0.00286808	-0.168443	-0.112402
-1.9492	-0.00312503	0.167107	-0.107786	0.442658		-2.9492	-0.0077848	-0.157289	-0.115725
-1.94915	-0.00449566	0.16157	-0.0985208	0.434873		-2.94915	-0.0102887	-0.146181	-0.116499
-1.9491	-0.00581147	0.1585	-0.0917225	0.4295		-2.9491	-0.0127926	-0.135119	-0.117227
-1.94905	-0.00712727	0.155429	-0.084979	0.426595		-2.94905	-0.0177548	-0.124102	-0.117956
-1.949	-0.00350881	0.14748	-0.0781807	0.426156		-2.949	-0.022717	-0.115634	-0.121006
-1.94895	-0.00230266	0.137063	-0.0738495	0.423195		-2.94895	-0.0300921	-0.107166	-0.124011
-1.9489	0.0013158	0.134048	-0.067106	0.425114		-2.9489	-0.0399256	-0.101202	-0.131795
-1.94885	0.00252196	0.123686	-0.0627748	0.431913		-2.94885	-0.0522173	-0.097697	-0.137076
-1.9488	0.00619524	0.118258	-0.0584984	0.43131		-2.9488	-0.0644181	-0.0990627	-0.144724
-1.94875	0.00745622	0.107951	-0.0541673	0.437998		-2.94875	-0.0790772	-0.100474	-0.152236
-1.9487	0.0087172	0.10499	-0.0498909	0.439807		-2.9487	-0.0936908	-0.10184	-0.162161
-1.94865	0.0125001	0.0995625	-0.0480268	0.448854		-2.94865	-0.1058	-0.108077	-0.16949
-1.9486	0.0113488	0.0965471	-0.0485751	0.450553		-2.9486	-0.120368	-0.114314	-0.176774
-1.94855	0.0127194	0.0959989	-0.0491233	0.454665		-2.94855	-0.13002	-0.118047	-0.181509
-1.9485	0.0116229	0.0954506	-0.0496716	0.461134		-2.9485	-0.142084	-0.126696	-0.186198
-1.94845	0.0106361	0.0973147	-0.050165	0.465137		-2.94845	-0.149231	-0.132797	-0.195667
-1.9484	0.0095944	0.0991239	-0.0531256	0.469084		-2.9484	-0.161296	-0.138897	-0.205045
-1.94835	0.00866238	0.100933	-0.053619	0.470564		-2.94835	-0.165985	-0.144998	-0.207003
-1.9483	0.00773035	0.107567	-0.0589371	0.47199		-2.9483	-0.168306	-0.148594	-0.211328
-1.94825	0.00685315	0.111679	-0.0569085	0.475828		-2.94825	-0.165757	-0.152191	-0.215607
-1.9482	0.00356364	0.115791	-0.0622266	0.474786		-2.9482	-0.163253	-0.155742	-0.214924
-1.94815	0.00274126	0.12226	-0.0650775	0.476102		-2.94815	-0.160795	-0.159247	-0.219067
-1.9481	0.00197371	0.126317	-0.0678736	0.475005		-2.9481	-0.153511	-0.162798	-0.218248
-1.94805	0.00367329	0.130265	-0.0682025	0.476266		-2.94805	-0.143859	-0.163845	-0.217383
-1.948	0.00290573	0.134212	-0.0734109	0.475115		-2.948	-0.129382	-0.167305	-0.21893
-1.94795	0.00466014	0.13805	-0.0786193	0.473909		-2.94795	-0.1175	-0.168306	-0.2228
-1.9479	0.00646937	0.144355	-0.0813057	0.472703		-2.9479	-0.103251	-0.174179	-0.226624
-1.94785	0.0106909	0.140846	-0.0839922	0.471442		-2.94785	-0.0890927	-0.177548	-0.230403
-1.9478	0.0125001	0.147041	-0.0842663	0.470181		-2.9478	-0.0799422	-0.180917	-0.231677
-1.94775	0.0167765	0.143423	-0.0844856	0.468865		-2.94775	-0.07325	-0.181827	-0.235274
-1.9477	0.0210529	0.142271	-0.0847049	0.469961		-2.9477	-0.0691072	-0.185105	-0.233999
-1.94765	0.0253841	0.143532	-0.0825119	0.466178		-2.94765	-0.0625971	-0.18597	-0.237505
-1.9476	0.0272481	0.144738	-0.080264	0.469687		-2.9476	-0.0610037	-0.18679	-0.236048
-1.94755	0.0266999	0.143477	-0.078071	0.468262		-2.94755	-0.0546302	-0.185151	-0.234591
-1.9475	0.0286736	0.137337	-0.0734109	0.471716		-2.9475	-0.0531278	-0.183512	-0.233089
-1.94745	0.0281801	0.138488	-0.0712179	0.470235		-2.94745	-0.0493037	-0.181827	-0.229083
-1.9474	0.0301538	0.137173	-0.0666126	0.468755		-2.9474	-0.0430668	-0.182601	-0.225076
-1.94735	0.0297701	0.135857	-0.0644744	0.46722		-2.94735	-0.0369209	-0.180917	-0.221025
-1.9473	0.0293863	0.134486	-0.0623362	0.468097		-2.9473	-0.0332789	-0.181645	-0.216927
-1.94725	0.0290573	0.133116	-0.0577309	0.471387		-2.94725	-0.0296824	-0.17987	-0.215243
-1.9472	0.0287284	0.131745	-0.0555927	0.472154		-2.9472	-0.026177	-0.180553	-0.213513
-1.94715	0.026042	0.130319	-0.0535094	0.472922		-2.94715	-0.0251754	-0.176364	-0.21415
-1.9471	0.0257678	0.128839	-0.0489589	0.471222		-2.9471	-0.0241739	-0.172131	-0.214788
-1.94705	0.0256034	0.129826	-0.0468755	0.471935		-2.94705	-0.0281345	-0.167897	-0.217792
-1.947	0.0254389	0.130703	-0.0423799	0.477472		-2.947	-0.0296824	-0.163663	-0.213422
-1.94695	0.0228621	0.131635	-0.0403513	0.470784		-2.94695	-0.0361014	-0.1521	-0.213877
-1.9469	0.0203401	0.132458	-0.0383228	0.473799		-2.9469	-0.0401532	-0.140582	-0.216745
-1.94685	0.0203401	0.130868	-0.0338271	0.469468		-2.94685	-0.0466633	-0.126605	-0.217109
-1.9468	0.017873	0.131635	-0.0342657	0.470016		-2.9468	-0.0555862	-0.11272	-0.222299
-1.94675	0.0106361	0.132403	-0.0298249	0.468097		-2.94675	-0.0621418	-0.0963767	-0.227444
-1.9467	0.0082786	0.130703	-0.0278512	0.466178		-2.9467	-0.0686519	-0.0776659	-0.232497
-1.94665	0.00356364	0.131416	-0.0259323	0.466617		-2.94665	-0.0752075	-0.0614589	-0.235092
-1.9466	0.0013158	0.129607	-0.0239586	0.464588		-2.9466	-0.0818087	-0.0477104	-0.240009
-1.94655	-0.000767552	0.127852	-0.0245068	0.46256		-2.94655	-0.0835386	-0.0339618	-0.24488
-1.9465	-0.00290573	0.126043	-0.022588	0.460531		-2.9465	-0.0852686	-0.0203042	-0.249705
-1.94645	-0.00257678	0.126591	-0.0206691	0.458393		-2.94645	-0.0870896	-0.0115179	-0.256898
-1.9464	-0.00219301	0.122315	-0.0163379	0.458722		-2.9464	-0.0864978	-0.00273151	-0.266413
-1.94635	0.000548252	0.125275	-0.0168862	0.456584		-2.94635	-0.0834931	0.00113813	-0.275882
-1.9463	0.000986853	0.123302	-0.0150221	0.456858		-2.9463	-0.0830379	0.00264046	-0.285261
-1.94625	0.00142545	0.121383	-0.0156252	0.454665		-2.94625	-0.0777114	0.00418831	-0.297006
-1.9462	0.00191888	0.121822	-0.0186954	0.454884		-2.9462	-0.0749344	0.000864978	-0.308661
-1.94615	0.00487944	0.122205	-0.0192985	0.455049		-2.94615	-0.0746157	-0.00236731	-0.320224
-1.9461	0.00542769	0.120177	-0.0223138	0.455159		-2.9461	-0.0719297	-0.0104253	-0.329238
-1.94605	0.00844308	0.120506	-0.0229169	0.455268		-2.94605	-0.0741605	-0.0184377	-0.340665
-1.946	0.00899133	0.120835	-0.0259871	0.45779		-2.946	-0.0740239	-0.0312303	-0.347084
-1.94595	0.016941	0.121109	-0.0290573	0.460202		-2.94595	-0.0763457	-0.0390606	-0.350999
-1.9459	0.0175441	0.118916	-0.0345399	0.462615		-2.9459	-0.0738418	-0.0467999	-0.354914
-1.94585	0.0206143	0.119135	-0.0375552	0.467439		-2.94585	-0.0738418	-0.0569064	-0.358738
-1.9458	0.0286187	0.1193	-0.0430378	0.46733		-2.9458	-0.0714745	-0.0693803	-0.362517
-1.94575	0.0268095	0.119464	-0.0460531	0.476869		-2.94575	-0.0691072	-0.0768465	-0.363791
-1.9457	0.0324017	0.119574	-0.0564151	0.481529		-2.9457	-0.08149	-0.0866799	-0.365066
-1.94565	0.0355267	0.117216	-0.0618428	0.481255		-2.94565	-0.0767554	-0.0940094	-0.361424
-1.9456	0.0387066	0.117271	-0.0721499	0.483339		-2.9456	-0.0623695	-0.103661	-0.360195
-1.94555	0.0394193	0.119738	-0.0775228	0.485422		-2.94555	-0.0529457	-0.108395	-0.356507
-1.9455	0.0401868	0.12215	-0.0902422	0.487451		-2.9455	-0.0460715	-0.113039	-0.350362
-1.94545	0.0410092	0.122096	-0.093148	0.486957		-2.94545	-0.041701	-0.117591	-0.344261
-1.9454	0.0393645	0.121986	-0.103345	0.488931		-2.9454	-0.0422929	-0.11964	-0.335702
-1.94535	0.0353622	0.126756	-0.111131	0.48597		-2.94535	-0.0428847	-0.124102	-0.324685
-1.9453	0.0338271	0.128949	-0.113982	0.478075		-2.9453	-0.0459804	-0.126014	-0.308843
-1.94525	0.0323468	0.131197	-0.11442	0.479994		-2.94525	-0.0491216	-0.130339	-0.293091
-1.9452	0.026042	0.128455	-0.119738	0.472099		-2.9452	-0.0547212	-0.134572	-0.274881
-1.94515	0.0222042	0.130594	-0.117764	0.473909		-2.94515	-0.0603663	-0.138715	-0.261679
-1.9451	0.0159541	0.132677	-0.118203	0.468426		-2.9451	-0.0660115	-0.145271	-0.243605
-1.94505	0.012226	0.129881	-0.116284	0.462889		-2.94505	-0.0692438	-0.146819	-0.230448
-1.945	0.00608559	0.12703	-0.111898	0.459819		-2.945	-0.0749344	-0.148366	-0.217337
-1.94495	5.48252e-05	0.124179	-0.107622	0.456694		-2.94495	-0.0806706	-0.149823	-0.204271
-1.9449	-0.00350881	0.12374	-0.100933	0.451156		-2.9449	-0.0864067	-0.148776	-0.191251
-1.94485	-0.00948475	0.125659	-0.0942445	0.448031		-2.94485	-0.0946013	-0.145225	-0.183148
-1.9448	-0.0129387	0.122699	-0.0876654	0.444906		-2.9448	-0.0979246	-0.141674	-0.17509
-1.94475	-0.0163927	0.12215	-0.0786741	0.441726		-2.94475	-0.103752	-0.138078	-0.171903
-1.9447	-0.0222042	0.116723	-0.0721499	0.440959		-2.9447	-0.111992	-0.13439	-0.171175
-1.94465	-0.0255485	0.11612	-0.0657354	0.440191		-2.94465	-0.117819	-0.133161	-0.172859
-1.9446	-0.0337175	0.113104	-0.061788	0.441836		-2.9446	-0.123692	-0.12697	-0.179369
-1.94455	-0.0394193	0.110034	-0.0578954	0.443426		-2.94455	-0.127106	-0.123237	-0.188292
-1.9445	-0.0474238	0.104497	-0.0540028	0.442549		-2.9445	-0.133024	-0.119412	-0.202086
-1.94445	-0.0554282	0.103839	-0.050165	0.446496		-2.94445	-0.136484	-0.115543	-0.218202
-1.9444	-0.0584984	0.100714	-0.0488492	0.450444		-2.9444	-0.142448	-0.111673	-0.234227
-1.94435	-0.0566892	0.100001	-0.0475334	0.454281		-2.94435	-0.145954	-0.102887	-0.252619
-1.9443	-0.0572375	0.0992884	-0.0486847	0.458119		-2.9443	-0.147046	-0.101339	-0.273379
-1.94425	-0.0553734	0.100988	-0.0474238	0.461902		-2.94425	-0.153101	-0.0973783	-0.291589
-1.9442	-0.0558668	0.102578	-0.0486299	0.46563		-2.9442	-0.154239	-0.0933266	-0.304882
-1.94415	-0.053948	0.104223	-0.0498909	0.474183		-2.94415	-0.155468	-0.0941005	-0.315626
-1.9441	-0.0495619	0.108225	-0.0511519	0.477801		-2.9441	-0.156698	-0.092416	-0.321453
-1.94405	-0.0451759	0.109705	-0.0524129	0.478953		-2.94405	-0.157972	-0.0930989	-0.324822
-1.944	-0.0408447	0.113598	-0.0537287	0.480049		-2.944	-0.151963	-0.0936908	-0.32332
-1.94395	-0.0339916	0.11749	-0.0550445	0.488383		-2.94395	-0.141128	-0.0942826	-0.316946
-1.9439	-0.024781	0.121328	-0.0563603	0.489424		-2.9439	-0.13043	-0.0947378	-0.30816
-1.94385	-0.0179827	0.125056	-0.060198	0.492823		-2.94385	-0.124693	-0.100064	-0.299419
-1.9438	-0.0111843	0.128784	-0.0566892	0.498635		-2.9438	-0.116544	-0.1053	-0.290724
-1.94375	-0.00197371	0.134925	-0.060527	0.501924		-2.94375	-0.110899	-0.112857	-0.279615
-1.9437	0.00224783	0.133664	-0.0571278	0.512506		-2.9437	-0.105345	-0.122781	-0.26614
-1.94365	0.00899133	0.142107	-0.056141	0.518153		-2.94365	-0.102295	-0.132569	-0.255168
-1.9436	0.0157348	0.148083	-0.0576761	0.521278		-2.9436	-0.0992903	-0.142312	-0.246701
-1.94355	0.0200112	0.151592	-0.0543317	0.531694		-2.94355	-0.0987896	-0.151917	-0.23582
-1.9435	0.0242875	0.154991	-0.0559217	0.534765		-2.9435	-0.095876	-0.161432	-0.229856
-1.94345	0.0260968	0.160857	-0.0550993	0.542605		-2.94345	-0.0954207	-0.165939	-0.223938
-1.9434	0.0279608	0.164201	-0.0542769	0.538273		-2.9434	-0.0950565	-0.170401	-0.215653
-1.94335	0.0273578	0.165024	-0.0535094	0.543646		-2.94335	-0.0922795	-0.1699	-0.212238
-1.9433	0.0268095	0.173193	-0.0527966	0.541618		-2.9433	-0.0895024	-0.176638	-0.203998
-1.94325	0.0238489	0.17884	-0.054551	0.544524		-2.94325	-0.0868165	-0.180871	-0.198262
-1.9432	0.0184213	0.181965	-0.0563054	0.544907		-2.9432	-0.0817176	-0.180143	-0.192571
-1.94315	0.0155155	0.187502	-0.0581147	0.540412		-2.94315	-0.0742515	-0.184195	-0.186881
-1.9431	0.0126098	0.193039	-0.0599239	0.535916		-2.9431	-0.0668764	-0.185788	-0.181281
-1.94305	0.00970405	0.198467	-0.061788	0.529008		-2.94305	-0.0570885	-0.189749	-0.175682
-1.943	0.00444084	0.199015	-0.0611849	0.519633		-2.943	-0.04985	-0.19116	-0.175044
-1.94295	0.00158993	0.199509	-0.0631038	0.510313		-2.94295	-0.0450699	-0.192526	-0.16949
-1.9429	-0.00115133	0.195123	-0.0650226	0.498525		-2.9429	-0.0355096	-0.196259	-0.166485
-1.94285	-0.00635972	0.193149	-0.0669964	0.48926		-2.94285	-0.0308661	-0.197488	-0.165894
-1.9428	-0.00904615	0.188763	-0.0713824	0.479994		-2.9428	-0.026268	-0.198672	-0.162935
-1.94275	-0.0117874	0.184322	-0.0733561	0.473196		-2.94275	-0.021761	-0.199764	-0.164847
-1.9427	-0.016941	0.179936	-0.0705052	0.466452		-2.9427	-0.017254	-0.200766	-0.166804
-1.94265	-0.0146931	0.175495	-0.0725885	0.462121		-2.94265	-0.0152509	-0.199309	-0.171175
-1.9426	-0.0173796	0.16623	-0.0746719	0.45779		-2.9426	-0.0157062	-0.200265	-0.175591
-1.94255	-0.0200112	0.156964	-0.0743429	0.450992		-2.94255	-0.0186653	-0.198672	-0.177548
-1.9425	-0.015351	0.147699	-0.0716017	0.449128		-2.9425	-0.0191661	-0.197033	-0.179506
-1.94245	-0.0106909	0.138488	-0.0640358	0.447264		-2.94245	-0.0196669	-0.195394	-0.176638
-1.9424	-0.0109102	0.129278	-0.0686959	0.442932		-2.9424	-0.0226715	-0.193664	-0.173815
-1.94235	-0.00625007	0.122534	-0.0612397	0.443481		-2.94235	-0.0232178	-0.191888	-0.171038
-1.9423	-0.00164475	0.115791	-0.0635424	0.444029		-2.9423	-0.0238097	-0.187655	-0.168261
-1.94225	0.00290573	0.111514	-0.0610204	0.449402		-2.94225	-0.0292727	-0.185788	-0.165575
-1.9422	0.00509874	0.104826	-0.0585533	0.452308		-2.9422	-0.0420652	-0.186334	-0.162889
-1.94215	0.00970405	0.103016	-0.0536738	0.447922		-2.94215	-0.0548123	-0.186835	-0.162707
-1.9421	0.0118422	0.096273	-0.0513164	0.448415		-2.9421	-0.0675138	-0.189703	-0.164983
-1.94205	0.0163927	0.0944638	-0.051426	0.448854		-2.94205	-0.0826281	-0.190067	-0.169718
-1.942	0.0209432	0.0950668	-0.0491233	0.459051		-2.942	-0.10011	-0.195257	-0.174452
-1.94195	0.0230266	0.098137	-0.0444632	0.457023		-2.94195	-0.115088	-0.197898	-0.181645
-1.9419	0.0275222	0.101152	-0.0422154	0.467165		-2.9419	-0.13002	-0.19808	-0.19371
-1.94185	0.0296056	0.108992	-0.0425443	0.474786		-2.94185	-0.140035	-0.193345	-0.205774
-1.9418	0.0316341	0.109486	-0.0428185	0.484819		-2.9418	-0.150051	-0.193436	-0.222664
-1.94175	0.0361298	0.117271	-0.0431474	0.489973		-2.94175	-0.157563	-0.188611	-0.234637
-1.9417	0.0381583	0.120177	-0.0435312	0.497484		-2.9417	-0.165074	-0.186198	-0.251481
-1.94165	0.040132	0.12544	-0.0439698	0.50006		-2.94165	-0.167669	-0.183739	-0.263409
-1.9416	0.0421606	0.128236	-0.0468207	0.500225		-2.9416	-0.167851	-0.181281	-0.277794
-1.94155	0.0441343	0.133499	-0.0497264	0.500389		-2.94155	-0.163162	-0.18119	-0.292089
-1.9415	0.0436408	0.138708	-0.0526322	0.500554		-2.9415	-0.153602	-0.183466	-0.306384
-1.94145	0.0456145	0.143861	-0.058005	0.498251		-2.94145	-0.14172	-0.183284	-0.315808
-1.9414	0.0451211	0.14896	-0.0560861	0.495948		-2.9414	-0.132296	-0.187928	-0.322773
-1.94135	0.0495071	0.154114	-0.0615138	0.493646		-2.94135	-0.118047	-0.190067	-0.324867
-1.9413	0.051426	0.159157	-0.059595	0.491398		-2.9413	-0.10143	-0.194574	-0.324549
-1.94125	0.0533449	0.161789	-0.0650775	0.486683		-2.94125	-0.0898211	-0.199036	-0.321863
-1.9412	0.0576212	0.161954	-0.07056	0.481968		-2.9412	-0.080625	-0.205865	-0.314351
-1.94115	0.0619524	0.162063	-0.0760425	0.477308		-2.94115	-0.0666488	-0.215061	-0.302014
-1.9411	0.0613494	0.159761	-0.0839922	0.472703		-2.9411	-0.0527636	-0.224211	-0.294684
-1.94105	0.0607463	0.157513	-0.0821281	0.468042		-2.94105	-0.0413368	-0.238097	-0.284987
-1.941	0.0625555	0.152798	-0.0876654	0.463437		-2.941	-0.0300011	-0.249478	-0.275336
-1.94095	0.0618976	0.150495	-0.0907905	0.458887		-2.94095	-0.0235365	-0.263181	-0.265821
-1.9409	0.0612397	0.145835	-0.0865689	0.451869		-2.9409	-0.0195758	-0.279251	-0.256398
-1.94085	0.0630489	0.145999	-0.0848694	0.452198		-2.94085	-0.0205318	-0.287856	-0.247019
-1.9408	0.062391	0.141339	-0.0832246	0.447702		-2.9408	-0.0214423	-0.291543	-0.235319
-1.94075	0.059266	0.141559	-0.0791127	0.443207		-2.94075	-0.0248112	-0.295185	-0.226169
-1.9407	0.0537287	0.136898	-0.0775228	0.441178		-2.9407	-0.0281345	-0.296369	-0.214651
-1.94065	0.0506036	0.134651	-0.0735754	0.441562		-2.94065	-0.0314579	-0.297461	-0.205637
-1.9406	0.0450663	0.132458	-0.0671608	0.444413		-2.9406	-0.0347812	-0.293683	-0.194347
-1.94055	0.0419961	0.130319	-0.0633231	0.437505		-2.94055	-0.038059	-0.289859	-0.183102
-1.9405	0.0340464	0.125714	-0.0594853	0.440356		-2.9405	-0.0437952	-0.286034	-0.174407
-1.94045	0.0260968	0.128401	-0.0557024	0.43597		-2.94045	-0.0494403	-0.282165	-0.165803
-1.9404	0.0157348	0.121383	-0.0519194	0.436408		-2.9404	-0.0550854	-0.275882	-0.159748
-1.94035	0.00542769	0.121712	-0.0482461	0.434435		-2.94035	-0.0607305	-0.272013	-0.15861
-1.9403	-0.00482461	0.119574	-0.0445729	0.432461		-2.9403	-0.0662846	-0.263317	-0.159975
-1.94025	-0.0126646	0.117436	-0.0410092	0.42813		-2.94025	-0.0718387	-0.254577	-0.163845
-1.9402	-0.0204498	0.115352	-0.0374456	0.423799		-2.9402	-0.0773472	-0.24101	-0.167715
-1.94015	-0.028235	0.113269	-0.033882	0.42188		-2.94015	-0.0828558	-0.222572	-0.174043
-1.9401	-0.033553	0.11124	-0.030428	0.420016		-2.9401	-0.0883188	-0.206639	-0.180416
-1.94005	-0.0389259	0.111624	-0.026974	0.418206		-2.94005	-0.0936908	-0.19075	-0.189294
-1.94	-0.0393645	0.109541	-0.0235748	0.418809		-2.94	-0.0991082	-0.174953	-0.198125
-1.93995	-0.0398031	0.107567	-0.0178182	0.417		-2.93995	-0.106848	-0.159156	-0.207003
-1.9399	-0.0402965	0.105538	-0.016941	0.415191		-2.9399	-0.114587	-0.14345	-0.21588
-1.93985	-0.0359105	0.101098	-0.00882685	0.413437		-2.93985	-0.124693	-0.130202	-0.219886
-1.9398	-0.0340464	0.0991239	-0.000712727	0.414149		-2.9398	-0.134754	-0.119458	-0.226397
-1.93975	-0.0321824	0.097205	0.00482461	0.417274		-2.93975	-0.13744	-0.108714	-0.230448
-1.9397	-0.0254389	0.0952861	0.00789482	0.420399		-2.9397	-0.144952	-0.100474	-0.232133
-1.93965	-0.0212173	0.0957796	0.0133773	0.425937		-2.93965	-0.147593	-0.0946468	-0.233863
-1.9396	-0.0170506	0.0963278	0.0188599	0.431529		-2.9396	-0.150142	-0.0888651	-0.230767
-1.93955	-0.015351	0.0944638	0.0145287	0.434654		-2.93955	-0.14782	-0.0855418	-0.227762
-1.9395	-0.0112392	0.095012	0.0150221	0.442604		-2.9395	-0.145498	-0.0870896	-0.222345
-1.93945	-0.00712727	0.0955603	0.0131032	0.450553		-2.93945	-0.143131	-0.0885919	-0.214606
-1.9394	-0.00553734	0.0986305	0.0111295	0.458503		-2.9394	-0.140809	-0.0925526	-0.20937
-1.93935	0.000822377	0.101646	0.0067435	0.468865		-2.93935	-0.138442	-0.103752	-0.20418
-1.9393	0.00476979	0.102194	0.00235748	0.474347		-2.9393	-0.133616	-0.114951	-0.20154
-1.93925	0.00866238	0.105264	-0.00444084	0.487122		-2.93925	-0.131249	-0.13093	-0.19899
-1.9392	0.0101427	0.110747	-0.0112392	0.497429		-2.9392	-0.128836	-0.146819	-0.196487
-1.93915	0.0115133	0.116175	-0.0180375	0.505214		-2.93915	-0.126469	-0.160203	-0.194028
-1.9391	0.0152962	0.121657	-0.0273029	0.513054		-2.9391	-0.121598	-0.173542	-0.194074
-1.93905	0.0166669	0.134376	-0.0340464	0.51596		-2.93905	-0.119185	-0.181918	-0.19421
-1.939	0.0179278	0.139804	-0.0432571	0.523745		-2.939	-0.109442	-0.19025	-0.191934
-1.93895	0.0191888	0.150056	-0.0500005	0.521771		-2.93895	-0.0972872	-0.196122	-0.189749
-1.9389	0.0179827	0.155429	-0.056744	0.529611		-2.9389	-0.0802608	-0.199537	-0.185151
-1.93885	0.0167217	0.163215	-0.0634327	0.527637		-2.93885	-0.0608671	-0.19808	-0.183102
-1.9388	0.0155155	0.173467	-0.0677091	0.530598		-2.9388	-0.0415645	-0.196578	-0.18597
-1.93875	0.0141997	0.178785	-0.0719854	0.528734		-2.93875	-0.0222618	-0.192708	-0.191342
-1.9387	0.0129387	0.181636	-0.0737947	0.524403		-2.9387	-0.00305019	-0.188793	-0.196714
-1.93865	0.0116229	0.182074	-0.078071	0.520126		-2.93865	0.0184832	-0.18251	-0.207003
-1.9386	0.0102523	0.182568	-0.0798803	0.515905		-2.9386	0.0327326	-0.173815	-0.217292
-1.93855	0.011294	0.183061	-0.0792772	0.51415		-2.93855	0.0444781	-0.165165	-0.227626
-1.9385	0.00992335	0.181088	-0.0810864	0.507571		-2.9385	0.0635076	-0.158974	-0.235502
-1.93845	0.0084979	0.179223	-0.0756587	0.500992		-2.93845	0.0824916	-0.147957	-0.236093
-1.9384	0.00948475	0.174892	-0.0775228	0.496935		-2.9384	0.10143	-0.139444	-0.236731
-1.93835	0.00800447	0.170616	-0.0720951	0.490521		-2.93835	0.112993	-0.130976	-0.239826
-1.9383	0.0089365	0.166394	-0.0716017	0.484106		-2.9383	0.117227	-0.122554	-0.243013
-1.93825	0.0074014	0.159761	-0.0711082	0.480214		-2.93825	0.123919	-0.114177	-0.243787
-1.9382	0.00581147	0.155649	-0.0681477	0.476376		-2.9382	0.12574	-0.105846	-0.244561
-1.93815	0.00668867	0.151537	-0.0628296	0.475005		-2.93815	0.130065	-0.100019	-0.243013
-1.9381	0.00504392	0.147535	-0.0648033	0.473635		-2.9381	0.127061	-0.0941915	-0.241511
-1.93805	0.00339916	0.143477	-0.057073	0.472374		-2.93805	0.126514	-0.0884554	-0.242467
-1.938	-0.000657902	0.13953	-0.0566892	0.471058		-2.938	0.121188	-0.085132	-0.238643
-1.93795	-0.00476979	0.135637	-0.0440794	0.472264		-2.93795	0.11832	-0.0770286	-0.234864
-1.9379	-0.00646937	0.129333	-0.0438053	0.47347		-2.9379	0.113084	-0.0689706	-0.231177
-1.93785	-0.00816895	0.127907	-0.0410092	0.474731		-2.93785	0.105482	-0.063371	-0.227535
-1.9378	-0.00992335	0.126591	-0.038268	0.471113		-2.9378	0.0930534	-0.0578169	-0.228809
-1.93775	-0.00926545	0.125275	-0.0379938	0.482187		-2.93775	0.0831744	-0.0523539	-0.232588
-1.9377	-0.00860755	0.12396	-0.0377197	0.478624		-2.9377	0.0709737	-0.0493493	-0.23887
-1.93765	-0.0104716	0.122699	-0.0399127	0.477527		-2.93765	0.0612768	-0.048803	-0.247566
-1.9376	-0.00992335	0.121493	-0.0420509	0.478898		-2.9376	0.0492127	-0.0482567	-0.256261
-1.93755	-0.0093751	0.125166	-0.0417768	0.477856		-2.93755	0.0348267	-0.0526726	-0.26746
-1.9375	-0.00888168	0.126427	-0.0463821	0.479282		-2.9375	0.0229902	-0.0545847	-0.276156
-1.93745	-0.00838825	0.125275	-0.0509874	0.475882		-2.93745	0.0112447	-0.0590006	-0.289768
-1.9374	-0.00794965	0.131471	-0.0530708	0.477363		-2.9374	-0.00282256	-0.0634165	-0.29605
-1.93735	-0.00756587	0.130374	-0.0576212	0.474018		-2.93735	-0.00946923	-0.0653741	-0.304791
-1.9373	-0.00723692	0.136624	-0.0621717	0.475608		-2.9373	-0.0185287	-0.0698356	-0.313577
-1.93725	-0.00690797	0.135528	-0.0666674	0.469906		-2.93725	-0.0177093	-0.0718387	-0.315034
-1.9372	-0.00657902	0.136953	-0.0711631	0.466672		-2.9372	-0.0168443	-0.0738418	-0.321362
-1.93715	-0.00389259	0.138379	-0.0756587	0.463492		-2.93715	-0.013521	-0.0758904	-0.320452
-1.9371	-0.00367329	0.137392	-0.0825667	0.465246		-2.9371	-0.0126105	-0.0755262	-0.319587
-1.93705	-0.00350881	0.133993	-0.079661	0.467056		-2.93705	-0.0116544	-0.0776204	-0.316309
-1.937	-0.00339916	0.133061	-0.0865141	0.46881		-2.937	-0.0106529	-0.0797145	-0.313076
-1.93695	-0.000822377	0.132183	-0.0884878	0.470674		-2.93695	-0.00714745	-0.0867254	-0.307522
-1.9369	-0.000767552	0.131361	-0.0904067	0.472538		-2.9369	-0.00364201	-0.0937363	-0.304427
-1.93685	-0.000767552	0.130539	-0.0923256	0.474402		-2.93685	-0.00250388	-0.10316	-0.298964
-1.9368	0.00405706	0.129771	-0.0918321	0.476266		-2.9368	-0.00377859	-0.112629	-0.293546
-1.93675	0.00888168	0.129058	-0.0864593	0.480652		-2.93675	-0.00254941	-0.122053	-0.28822
-1.9367	0.0111843	0.128346	-0.0883782	0.485038		-2.9367	-0.0012747	-0.133889	-0.280526
-1.93665	0.0134322	0.127688	-0.0830053	0.487012		-2.93665	0.00241283	-0.145726	-0.270465
-1.9366	0.01568	0.129497	-0.0873913	0.488986		-2.9366	0.00132023	-0.157563	-0.260495
-1.93655	0.0202853	0.128894	-0.0844308	0.488547		-2.93655	0.00273151	-0.166941	-0.250616
-1.9365	0.0224235	0.128346	-0.0838825	0.490576		-2.9365	0.00418831	-0.176319	-0.240828
-1.93645	0.0245068	0.130265	-0.0858014	0.492659		-2.93645	0.00569064	-0.18811	-0.228627
-1.9364	0.0217108	0.132183	-0.0852531	0.492275		-2.9364	0.00719297	-0.199901	-0.216563
-1.93635	0.0212722	0.134157	-0.087172	0.494413		-2.93635	0.0112447	-0.209234	-0.202177
-1.9363	0.0184213	0.133719	-0.0865689	0.491727		-2.9363	0.0152964	-0.213695	-0.187882
-1.93625	0.0179278	0.135747	-0.0860207	0.49392		-2.93625	0.0169354	-0.215698	-0.173678
-1.9362	0.0174344	0.145067	-0.0854176	0.49858		-2.9362	0.016207	-0.215334	-0.159566
-1.93615	0.0144738	0.147096	-0.0848694	0.50812		-2.93615	0.0131112	-0.210144	-0.143131
-1.9361	0.0115133	0.146767	-0.0842663	0.510313		-2.9361	0.0100611	-0.205045	-0.131659
-1.93605	0.0084979	0.151263	-0.0860755	0.507736		-2.93605	0.0070564	-0.197534	-0.120277
-1.936	0.00307021	0.150934	-0.0854724	0.502692		-2.936	0.00660115	-0.1877	-0.116271
-1.93595	0	0.15066	-0.0848145	0.495345		-2.93595	0.0110171	-0.182783	-0.117227
-1.9359	-0.00542769	0.147973	-0.0817443	0.495291		-2.9359	0.0228081	-0.175499	-0.123054
-1.93585	-0.00361846	0.147754	-0.0786741	0.483174		-2.93585	0.0321863	-0.165894	-0.126469
-1.9358	-0.0115681	0.152469	-0.0756039	0.480817		-2.9358	0.0342349	-0.156379	-0.12747
-1.93575	-0.012226	0.149892	-0.0700666	0.46881		-2.93575	0.0339162	-0.14691	-0.128472
-1.9357	-0.0128839	0.152195	-0.0621169	0.459325		-2.9357	0.0311847	-0.13999	-0.129519
-1.93565	-0.0136515	0.149673	-0.0566344	0.454775		-2.93565	0.0285443	-0.130703	-0.128153
-1.9356	-0.0143642	0.154497	-0.0511519	0.452691		-2.9356	0.0259493	-0.119094	-0.126788
-1.93555	-0.0151317	0.149618	-0.0407899	0.45313		-2.93555	0.0234455	-0.107576	-0.125467
-1.9355	-0.013487	0.149673	-0.0280705	0.451156		-2.9355	0.0185743	-0.10102	-0.12178
-1.93545	-0.00948475	0.149728	-0.0202305	0.45165		-2.93545	0.0088774	-0.089639	-0.118092
-1.9354	-0.00789482	0.149837	-0.00997818	0.457023		-2.9354	0.00660115	-0.0783943	-0.116909
-1.93535	-0.00394741	0.147535	-0.00460531	0.460038		-2.93535	0.00441594	-0.069699	-0.120596
-1.9353	-0.00246713	0.145232	-0.00169958	0.462999		-2.9353	-0.00259493	-0.0635076	-0.126742
-1.93525	0.0013158	0.140572	0.00356364	0.466014		-2.93525	-0.00951476	-0.0574072	-0.140217
-1.9352	0.00756587	0.140846	0.00652419	0.466617		-2.9352	-0.0163435	-0.0562691	-0.15606
-1.93515	0.0137611	0.138762	0.00942993	0.469687		-2.93515	-0.0206684	-0.0551765	-0.17427
-1.9351	0.0174892	0.136679	0.00992335	0.475225		-2.9351	-0.0249478	-0.0565878	-0.19248
-1.93505	0.0235748	0.134596	0.00794965	0.480762		-2.93505	-0.0315489	-0.057999	-0.213012
-1.935	0.0296056	0.135034	0.00608559	0.486299		-2.935	-0.0381045	-0.0643726	-0.23104
-1.93495	0.0331692	0.137995	0.00175441	0.489424		-2.93495	-0.046982	-0.0707916	-0.248977
-1.9349	0.036678	0.138488	-0.00246713	0.494962		-2.9349	-0.0557683	-0.0771651	-0.264456
-1.93485	0.040132	0.141449	-0.00910098	0.498141		-2.93485	-0.0620508	-0.0860425	-0.274972
-1.9348	0.043586	0.141942	-0.0132677	0.508613		-2.9348	-0.070655	-0.0949655	-0.285488
-1.93475	0.044518	0.142545	-0.0198467	0.509326		-2.93475	-0.0767554	-0.103843	-0.293501
-1.9347	0.0478624	0.148028	-0.0263709	0.512451		-2.9347	-0.0778935	-0.110353	-0.296642
-1.93465	0.053619	0.151098	-0.0328403	0.515685		-2.93465	-0.0789861	-0.116863	-0.297325
-1.9346	0.059266	0.156581	-0.0392548	0.509106		-2.9346	-0.075162	-0.12096	-0.295595
-1.93455	0.0625007	0.154771	-0.0432022	0.509984		-2.93455	-0.068834	-0.125103	-0.288994
-1.9345	0.0705052	0.162776	-0.0470948	0.505981		-2.9345	-0.0551765	-0.126833	-0.282438
-1.93445	0.0736302	0.165901	-0.0509326	0.499567		-2.93445	-0.0415645	-0.128609	-0.271057
-1.9344	0.0767004	0.169026	-0.0547155	0.493207		-2.9344	-0.0303653	-0.128017	-0.257263
-1.93435	0.0748364	0.172206	-0.0560313	0.489369		-2.93435	-0.0264956	-0.12747	-0.241147
-1.9343	0.07056	0.175386	-0.05488	0.487999		-2.9343	-0.0225805	-0.129382	-0.229948
-1.93425	0.0662288	0.173686	-0.0536738	0.484271		-2.93425	-0.0161614	-0.126514	-0.216336
-1.9342	0.0643647	0.172041	-0.0525225	0.480543		-2.9342	-0.0146591	-0.123737	-0.202815
-1.93415	0.0600336	0.175276	-0.0512615	0.476869		-2.93415	-0.0179369	-0.12096	-0.191797
-1.9341	0.0557024	0.171274	-0.0500554	0.473251		-2.9341	-0.0236276	-0.120733	-0.183284
-1.93405	0.0513712	0.172151	-0.0487944	0.469687		-2.93405	-0.03164	-0.118138	-0.174771
-1.934	0.0422154	0.165791	-0.0425992	0.466124		-2.934	-0.0371485	-0.118001	-0.166349
-1.93395	0.0354719	0.164311	-0.0413382	0.462615		-2.93395	-0.0401532	-0.113084	-0.162798
-1.9339	0.0262613	0.160473	-0.0400224	0.459216		-2.9339	-0.040654	-0.110672	-0.159247
-1.93385	0.0171603	0.159103	-0.0411189	0.453349		-2.93385	-0.0386964	-0.108304	-0.155742
-1.9338	0.0104716	0.152907	-0.0422154	0.450005		-2.9338	-0.0391061	-0.103615	-0.154649
-1.93375	0.00378294	0.146767	-0.0456694	0.446715		-2.93375	-0.0370575	-0.101385	-0.156015
-1.9337	-0.00285091	0.140681	-0.0393645	0.441014		-2.9337	-0.0349633	-0.096832	-0.159793
-1.93365	-0.00707245	0.134596	-0.0427636	0.435367		-2.93365	-0.0328236	-0.0947378	-0.165985
-1.9336	-0.011294	0.12862	-0.038871	0.434599		-2.9336	-0.0306839	-0.0951931	-0.172176
-1.93355	-0.0130484	0.122699	-0.0422154	0.424182		-2.93355	-0.0309116	-0.0981067	-0.180735
-1.9335	-0.0172699	0.11442	-0.0358008	0.425992		-2.9335	-0.033552	-0.103524	-0.191661
-1.93345	-0.016612	0.111021	-0.036678	0.422921		-2.93345	-0.036147	-0.108942	-0.200129
-1.9334	-0.0160089	0.105264	-0.0350881	0.417494		-2.9334	-0.043522	-0.119321	-0.210964
-1.93335	-0.0129387	0.0995625	-0.0334982	0.419412		-2.93335	-0.0508516	-0.122326	-0.221753
-1.9333	-0.00992335	0.0914484	-0.0318534	0.416452		-2.9333	-0.0605484	-0.123009	-0.232451
-1.93325	-0.00690797	0.0858562	-0.0301538	0.416013		-2.93325	-0.0725671	-0.12615	-0.240691
-1.9332	-0.00394741	0.0827312	-0.0285091	0.41552		-2.9332	-0.0820818	-0.129291	-0.251299
-1.93315	0.00142545	0.0772487	-0.0267547	0.412669		-2.93315	-0.0842215	-0.132524	-0.254531
-1.9331	0.00433119	0.0693538	-0.022588	0.414752		-2.9331	-0.0862702	-0.140673	-0.260176
-1.93305	0.00964923	0.0663933	-0.0208336	0.419248		-2.93305	-0.0956028	-0.146363	-0.263317
-1.933	0.0125001	0.0658998	-0.0166669	0.423744		-2.933	-0.10489	-0.149687	-0.264
-1.93295	0.0152962	0.0678736	-0.0148576	0.433119		-2.93295	-0.109169	-0.15301	-0.264683
-1.9329	0.0181471	0.067435	-0.0130484	0.442439		-2.9329	-0.115862	-0.153966	-0.265321
-1.93285	0.0208884	0.0718758	-0.0136515	0.451759		-2.93285	-0.12005	-0.152509	-0.261087
-1.9328	0.0260968	0.0787838	-0.00932028	0.458613		-2.9328	-0.124193	-0.148685	-0.259266
-1.93275	0.0239586	0.0832246	-0.00498909	0.465466		-2.93275	-0.125832	-0.149823	-0.254986
-1.9327	0.0315793	0.0876654	-0.00553734	0.472319		-2.9327	-0.12747	-0.14609	-0.248294
-1.93265	0.0342657	0.0921063	-0.00603077	0.476705		-2.93265	-0.124147	-0.149778	-0.241602
-1.9326	0.0368973	0.103894	-0.00652419	0.483558		-2.9326	-0.123282	-0.153511	-0.237323
-1.93255	0.0371166	0.108335	-0.00690797	0.487889		-2.93255	-0.119913	-0.162115	-0.233043
-1.9325	0.0373359	0.120012	-0.00734657	0.489863		-2.9325	-0.116544	-0.170719	-0.231222
-1.93245	0.0375552	0.124398	-0.0100878	0.494194		-2.93245	-0.115634	-0.181827	-0.229356
-1.9324	0.0353074	0.133664	-0.0104168	0.493701		-2.9324	-0.117091	-0.190432	-0.229902
-1.93235	0.0330596	0.140462	-0.0155703	0.495674		-2.93235	-0.118547	-0.196669	-0.225532
-1.9323	0.0308117	0.14726	-0.0133225	0.492769		-2.9323	-0.122372	-0.205318	-0.221207
-1.93225	0.031031	0.151592	-0.0135418	0.492275		-2.93225	-0.118866	-0.211601	-0.219249
-1.9322	0.028838	0.155923	-0.0161186	0.484545		-2.9322	-0.108031	-0.215425	-0.21242
-1.93215	0.0241779	0.160254	-0.0211077	0.486573		-2.93215	-0.0948289	-0.221707	-0.205592
-1.9321	0.0219301	0.162118	-0.0211625	0.48131		-2.9321	-0.0791682	-0.220706	-0.198763
-1.93205	0.0197371	0.164037	-0.0187502	0.478514		-2.93205	-0.0611403	-0.222208	-0.187063
-1.932	0.0151317	0.163489	-0.0236296	0.475718		-2.932	-0.040745	-0.221298	-0.175408
-1.93195	0.0105264	0.162995	-0.0235748	0.468097		-2.93195	-0.0228536	-0.215607	-0.163708
-1.9319	0.00597594	0.160035	-0.033224	0.472703		-2.9319	-0.00259493	-0.212375	-0.1521
-1.93185	0.00383776	0.159541	-0.0281801	0.467549		-2.93185	0.0151143	-0.206775	-0.137987
-1.9318	-0.000657902	0.154223	-0.0328403	0.46245		-2.9318	0.0303653	-0.198854	-0.121552
-1.93175	-0.00274126	0.151372	-0.0350881	0.457352		-2.93175	0.0431578	-0.193391	-0.109943
-1.9317	-0.00723692	0.148521	-0.0347592	0.45472		-2.9317	0.0558594	-0.190477	-0.0984254
-1.93165	-0.00932028	0.143258	-0.0368973	0.452088		-2.93165	0.0636897	-0.182738	-0.086862
-1.9316	-0.0138159	0.140462	-0.0365684	0.449512		-2.9316	0.0690617	-0.172631	-0.0802153
-1.93155	-0.0157896	0.135309	-0.0337175	0.451814		-2.93155	0.0695169	-0.165029	-0.0686519
-1.9315	-0.0178182	0.1301	-0.035746	0.45165		-2.9315	0.0626881	-0.157517	-0.0620053
-1.93145	-0.0197919	0.125001	-0.0353074	0.45154		-2.93145	0.0534921	-0.150096	-0.0553586
-1.9314	-0.0217656	0.122315	-0.0372263	0.453843		-2.9314	0.0443415	-0.140309	-0.0511247
-1.93135	-0.0237393	0.117216	-0.0391452	0.453678		-2.93135	0.0327781	-0.133024	-0.0492582
-1.9313	-0.0281253	0.10976	-0.0385969	0.455981		-2.9313	0.0237186	-0.12096	-0.04985
-1.93125	-0.0324565	0.109595	-0.0379938	0.455816		-2.93125	0.017163	-0.111446	-0.047938
-1.9312	-0.0367877	0.109486	-0.0349236	0.460586		-2.9312	0.0106074	-0.099518	-0.0508516
-1.93115	-0.0386517	0.109376	-0.0317986	0.460422		-2.93115	0.00409726	-0.087727	-0.056178
-1.9311	-0.0381035	0.111679	-0.0311407	0.465137		-2.9311	9.10503e-05	-0.0784398	-0.0589551
-1.93105	-0.0375004	0.116394	-0.0280157	0.467385		-2.93105	-0.00386964	-0.0668309	-0.0617321
-1.931	-0.0368973	0.121164	-0.0273029	0.472045		-2.931	-0.00787585	-0.0577259	-0.0692893
-1.93095	-0.0387066	0.120999	-0.0241231	0.471825		-2.93095	-0.0118365	-0.0511247	-0.0791682
-1.9309	-0.0380487	0.130539	-0.0233555	0.478898		-2.9309	-0.0157517	-0.0470275	-0.0865433
-1.93085	-0.0398579	0.130374	-0.0225331	0.481091		-2.93085	-0.0196669	-0.0454341	-0.098744
-1.9308	-0.0367877	0.137502	-0.0217108	0.485696		-2.9308	-0.023582	-0.0462991	-0.105937
-1.93075	-0.0336627	0.139695	-0.025713	0.490301		-2.93075	-0.0250388	-0.0496224	-0.115497
-1.9307	-0.025713	0.144355	-0.0248358	0.489973		-2.9307	-0.0264501	-0.0529913	-0.124921
-1.93065	-0.0202305	0.14896	-0.0239038	0.49699		-2.93065	-0.0230357	-0.0539473	-0.131841
-1.9306	-0.014748	0.151098	-0.0253841	0.496661		-2.9306	-0.017163	-0.0621874	-0.136257
-1.93055	-0.00679832	0.155703	-0.0292766	0.501157		-2.93055	-0.0137941	-0.0680146	-0.14304
-1.9305	-0.00137063	0.157842	-0.0306473	0.503185		-2.9305	-0.00555407	-0.0763002	-0.147274
-1.93045	0.00646937	0.159925	-0.0320179	0.505269		-2.93045	0.00259493	-0.0845857	-0.151462
-1.9304	0.0167765	0.162063	-0.0358008	0.507242		-2.9304	0.0107895	-0.0879546	-0.155559
-1.93035	0.0246165	0.164147	-0.0345947	0.509271		-2.93035	0.0188929	-0.0889106	-0.162024
-1.9303	0.0348688	0.16623	-0.0383228	0.513712		-2.9303	0.0294092	-0.0849954	-0.165985
-1.93025	0.0402417	0.168258	-0.0370618	0.515631		-2.93025	0.03988	-0.0835842	-0.172267
-1.9302	0.047972	0.170342	-0.0431474	0.520017		-2.9302	0.0502598	-0.0846312	-0.178504
-1.93015	0.0557572	0.169903	-0.0418316	0.524403		-2.93015	0.0581811	-0.090595	-0.179779
-1.9301	0.0586081	0.169519	-0.0453404	0.523854		-2.9301	0.066057	-0.101385	-0.183421
-1.93005	0.0615138	0.169081	-0.0488492	0.525719		-2.93005	0.071429	-0.117045	-0.182101
-1.93	0.0619524	0.168697	-0.0523032	0.527528		-2.93	0.0767554	-0.130202	-0.18078
-1.92995	0.062391	0.168258	-0.0557024	0.526979		-2.92995	0.0820818	-0.145772	-0.181782
-1.9299	0.0628845	0.170287	-0.0591015	0.528789		-2.9299	0.0849044	-0.163754	-0.180325
-1.92985	0.0609656	0.169848	-0.0624459	0.528131		-2.92985	0.0901398	-0.179187	-0.176364
-1.9298	0.0590467	0.174234	-0.0681477	0.527528		-2.9298	0.0929168	-0.197033	-0.172358
-1.92975	0.0547155	0.173741	-0.0737947	0.52687		-2.92975	0.0956483	-0.212375	-0.165894
-1.9297	0.0504391	0.178127	-0.0794417	0.523745		-2.9297	0.0959215	-0.222755	-0.159384
-1.92965	0.0462176	0.175166	-0.0850338	0.523087		-2.92965	0.0961946	-0.230721	-0.152828
-1.9296	0.0419961	0.179552	-0.088104	0.515082		-2.9296	0.0988806	-0.236184	-0.146272
-1.92955	0.0402965	0.181416	-0.0887071	0.509545		-2.92955	0.0990627	-0.236776	-0.139671
-1.9295	0.0361846	0.178456	-0.0893102	0.504063		-2.9295	0.0992448	-0.232542	-0.135483
-1.92945	0.0320727	0.177853	-0.0873913	0.493646		-2.92945	0.101885	-0.228309	-0.123919
-1.9294	0.0256034	0.177305	-0.0830601	0.49063		-2.9294	0.102022	-0.219204	-0.117273
-1.92935	0.0191888	0.179114	-0.0811961	0.477801		-2.92935	0.104571	-0.21019	-0.112993
-1.9293	0.0176537	0.178511	-0.0768101	0.472374		-2.9293	0.109488	-0.198763	-0.106256
-1.92925	0.0162282	0.175441	-0.074946	0.464479		-2.92925	0.114405	-0.187427	-0.101885
-1.9292	0.0172151	0.169958	-0.0656805	0.454172		-2.9292	0.116818	-0.176137	-0.0975149
-1.92915	0.0157896	0.164475	-0.0588822	0.448799		-2.92915	0.11923	-0.167305	-0.0955118
-1.9291	0.014419	0.163872	-0.0521387	0.443426		-2.9291	0.119139	-0.156106	-0.0885919
-1.92905	0.0155155	0.155978	-0.0429281	0.437998		-2.92905	0.123919	-0.149823	-0.0865433
-1.929	0.016612	0.145616	-0.0337723	0.432625		-2.929	0.121325	-0.143586	-0.086862
-1.92895	0.0177085	0.1426	-0.0246165	0.432132		-2.92895	0.116317	-0.134982	-0.089548
-1.9289	0.0188599	0.127414	-0.0130484	0.431584		-2.9289	0.103934	-0.128791	-0.0921429
-1.92885	0.020066	0.124453	-0.00882685	0.43109		-2.92885	0.0916421	-0.125103	-0.0946923
-1.9288	0.0212722	0.114201	-0.00460531	0.432954		-2.9288	0.0744791	-0.118957	-0.0947378
-1.92875	0.0224783	0.106361	0.00685315	0.437231		-2.92875	0.0573617	-0.115315	-0.0971507
-1.9287	0.0237393	0.100988	0.00860755	0.43904		-2.9287	0.0402898	-0.111673	-0.0994724
-1.92865	0.0250003	0.0956699	0.0127743	0.443207		-2.92865	0.020805	-0.108031	-0.0992903
-1.9286	0.0262613	0.0927642	0.0169958	0.447373		-2.9286	0.00382411	-0.106848	-0.0966499
-1.92855	0.0251647	0.0922707	0.0186954	0.451485		-2.92855	-0.008149	-0.105664	-0.0963767
-1.9285	0.0264806	0.0917773	0.0180375	0.455597		-2.9285	-0.0201676	-0.106939	-0.103342
-1.92845	0.0278512	0.0936962	0.0173796	0.459654		-2.92845	-0.0273151	-0.110626	-0.112629
-1.9284	0.0292766	0.0979726	0.0167217	0.463602		-2.9284	-0.0368754	-0.114268	-0.119412
-1.92835	0.028235	0.102304	0.0136515	0.467549		-2.92835	-0.0440228	-0.122781	-0.128563
-1.9283	0.0272481	0.108938	0.0105813	0.471496		-2.9283	-0.0486664	-0.128791	-0.137577
-1.92825	0.0263161	0.113159	0.00756587	0.470455		-2.92825	-0.053401	-0.139671	-0.144042
-1.9282	0.0254389	0.117271	0.00213818	0.474292		-2.9282	-0.0556773	-0.148048	-0.152873
-1.92815	0.0245617	0.12385	-0.000767552	0.473251		-2.92815	-0.0579535	-0.156333	-0.161614
-1.9281	0.0236845	0.12544	-0.00614042	0.472154		-2.9281	-0.0554041	-0.162206	-0.167806
-1.92805	0.0253292	0.129442	-0.0114585	0.475882		-2.92805	-0.0529002	-0.170401	-0.171493
-1.928	0.0245617	0.133444	-0.0167765	0.469852		-2.928	-0.0455707	-0.176182	-0.177503
-1.92795	0.0262613	0.137337	-0.0220397	0.47358		-2.92795	-0.0383322	-0.181873	-0.178595
-1.9279	0.0279608	0.138817	-0.0272481	0.472319		-2.9279	-0.0286808	-0.185105	-0.179597
-1.92785	0.0297152	0.140243	-0.0324565	0.471113		-2.92785	-0.0142949	-0.185879	-0.180553
-1.9278	0.0314696	0.141613	-0.0351978	0.472264		-2.9278	0	-0.18902	-0.179005
-1.92775	0.0308666	0.140517	-0.0354719	0.471003		-2.92775	0.0142038	-0.189749	-0.177366
-1.9277	0.0350881	0.141888	-0.0382131	0.472099		-2.9277	0.0307295	-0.190432	-0.175727
-1.92765	0.0369522	0.143148	-0.0360201	0.468317		-2.92765	0.0471641	-0.191115	-0.174043
-1.9276	0.0388162	0.141997	-0.0387066	0.466946		-2.9276	0.0659204	-0.189294	-0.169854
-1.92755	0.038268	0.138379	-0.0341013	0.467988		-2.92755	0.0772562	-0.182647	-0.163162
-1.9275	0.0401868	0.137173	-0.0343754	0.468974		-2.9275	0.0884554	-0.180826	-0.154057
-1.92745	0.0421606	0.135912	-0.0345947	0.467549		-2.92745	0.0947378	-0.174134	-0.142494
-1.9274	0.041722	0.137118	-0.0324017	0.468481		-2.9274	0.100929	-0.172313	-0.138214
-1.92735	0.0436957	0.135802	-0.0302635	0.469413		-2.92735	0.104617	-0.168079	-0.131477
-1.9273	0.0433119	0.127194	-0.023191	0.467823		-2.9273	0.108213	-0.166258	-0.129565
-1.92725	0.0405158	0.130758	-0.0161734	0.4687		-2.92725	0.109351	-0.164391	-0.127607
-1.9272	0.0402417	0.134267	-0.0140901	0.469523		-2.9272	0.110444	-0.160066	-0.125649
-1.92715	0.0399675	0.130429	-0.0119519	0.467823		-2.92715	0.106574	-0.153329	-0.126059
-1.9271	0.0396934	0.13635	-0.00257678	0.468591		-2.9271	0.105163	-0.149049	-0.131249
-1.92705	0.0370618	0.139749	-0.00296056	0.466891		-2.92705	0.0987896	-0.147137	-0.133981
-1.927	0.034485	0.140627	0.00635972	0.467549		-2.927	0.0948744	-0.1404	-0.136621
-1.92695	0.0319082	0.141559	0.0108006	0.463327		-2.92695	0.0885009	-0.131158	-0.139216
-1.9269	0.0293863	0.142381	0.0128291	0.461573		-2.9269	0.0844947	-0.119549	-0.141765
-1.92685	0.026974	0.143203	0.0148028	0.457297		-2.92685	0.080534	-0.105482	-0.144224
-1.9268	0.0220945	0.143971	0.0167765	0.455433		-2.9268	0.0740239	-0.09146	-0.149049
-1.92675	0.0173248	0.144684	0.0186954	0.456036		-2.92675	0.0724305	-0.0774838	-0.156288
-1.9267	0.0150221	0.142984	0.018202	0.458996		-2.9267	0.0683332	-0.0635076	-0.16339
-1.92665	0.0127743	0.14123	0.0201757	0.457077		-2.92665	0.0666488	-0.0495769	-0.170446
-1.9266	0.00811412	0.13942	0.0196822	0.462395		-2.9266	0.062506	-0.0381045	-0.17254
-1.92655	0.00597594	0.137611	0.0240134	0.467659		-2.92655	0.0534465	-0.0290906	-0.177047
-1.9265	0.00383776	0.135802	0.0234652	0.467988		-2.9265	0.0492582	-0.0176638	-0.179005
-1.92645	0.00422154	0.131526	0.0278512	0.468317		-2.92645	0.0450699	-0.00864978	-0.180962
-1.9264	0.00460531	0.132074	0.0297152	0.468591		-2.9264	0.0456617	0.000273151	-0.1877
-1.92635	0.00751105	0.130155	0.0339916	0.466398		-2.92635	0.0438407	0.00682877	-0.191934
-1.9263	0.010362	0.125769	0.0358008	0.464205		-2.9263	0.0443415	0.0133844	-0.196122
-1.92625	0.0108554	0.12385	0.0351978	0.464369		-2.92625	0.0473006	0.0151143	-0.20022
-1.9262	0.0113488	0.121876	0.0345399	0.464534		-2.9262	0.0477104	0.0168443	-0.204271
-1.92615	0.0167765	0.119848	0.0339368	0.464643		-2.92615	0.0456617	0.0161614	-0.210736
-1.9261	0.0173248	0.117874	0.035746	0.462286		-2.9261	0.0411092	0.0155241	-0.219522
-1.92605	0.0203401	0.113378	0.0350881	0.462341		-2.92605	0.0365567	0.0101066	-0.225805
-1.926	0.0234103	0.113762	0.0343754	0.462395		-2.926	0.0295003	0.00714745	-0.229583
-1.92595	0.0240134	0.109212	0.028838	0.464808		-2.92595	0.0249023	0.00423384	-0.230904
-1.9259	0.0344302	0.109541	0.0306473	0.467165		-2.9259	0.0203042	-0.000956028	-0.232133
-1.92585	0.0375004	0.107348	0.0226428	0.467056		-2.92585	0.0156151	-0.00860425	-0.235775
-1.9258	0.0381583	0.105209	0.0219849	0.469358		-2.9258	0.0133844	-0.0161614	-0.239371
-1.92575	0.0412833	0.105429	0.0164475	0.474073		-2.92575	0.013521	-0.0260859	-0.238051
-1.9257	0.0444084	0.105648	0.00844308	0.478678		-2.9257	0.013612	-0.0359193	-0.229401
-1.92565	0.0451211	0.108225	0.000548252	0.480817		-2.92565	0.0136575	-0.0480746	-0.218339
-1.9256	0.0458887	0.110802	-0.00734657	0.482955		-2.9256	0.0136575	-0.0601387	-0.212147
-1.92555	0.0442439	0.115736	-0.0152414	0.475225		-2.92555	0.0160704	-0.0721118	-0.210781
-1.9255	0.0425992	0.115736	-0.0231362	0.472428		-2.9255	0.0183922	-0.0815355	-0.209461
-1.92545	0.0410092	0.115736	-0.0285091	0.474457		-2.92545	0.0182101	-0.0908682	-0.205637
-1.9254	0.0394741	0.122973	-0.0388162	0.469139		-2.9254	0.0131112	-0.10011	-0.1994
-1.92535	0.0404061	0.120451	-0.0466562	0.471113		-2.92535	0.0104708	-0.106802	-0.193118
-1.9253	0.0365136	0.132458	-0.0568537	0.470619		-2.9253	0.00773928	-0.113449	-0.179597
-1.92525	0.0326758	0.132238	-0.0573471	0.477363		-2.92525	0.00500777	-0.117546	-0.166076
-1.9252	0.028838	0.136844	-0.0602529	0.481639		-2.9252	0.00223073	-0.119139	-0.155013
-1.92515	0.0226428	0.138927	-0.0656257	0.480981		-2.92515	0.00673772	-0.120687	-0.141538
-1.9251	0.0165024	0.14589	-0.063652	0.477856		-2.9251	0.0086953	-0.122144	-0.125695
-1.92505	0.0104168	0.145451	-0.0617331	0.472319		-2.92505	0.0130657	-0.123601	-0.107439
-1.925	0.00438601	0.147425	-0.0622266	0.466727		-2.925	0.0198034	-0.122508	-0.0917332
-1.92495	0.000822377	0.144464	-0.0578954	0.461134		-2.92495	0.0289085	-0.123828	-0.076027
-1.9249	-0.00504392	0.143971	-0.053619	0.457955		-2.9249	0.0330513	-0.125058	-0.0628247
-1.92485	-0.0084979	0.143423	-0.0493975	0.452362		-2.92485	0.0322318	-0.128654	-0.0496679
-1.9248	-0.0167765	0.140352	-0.0451759	0.449128		-2.9248	0.0289995	-0.132205	-0.0414279
-1.92475	-0.0201208	0.139749	-0.0410092	0.445948		-2.92475	0.0256762	-0.130839	-0.0356462
-1.9247	-0.0258227	0.134212	-0.0344302	0.442713		-2.9247	0.0174361	-0.129382	-0.0298645
-1.92465	-0.0339368	0.131142	-0.0303731	0.441891		-2.92465	0.00678325	-0.123009	-0.0265412
-1.9246	-0.0395289	0.123137	-0.0263161	0.441068		-2.9246	-0.00623695	-0.119048	-0.0281345
-1.92455	-0.0451211	0.122479	-0.0199015	0.442658		-2.92455	-0.0242194	-0.112584	-0.0296369
-1.9245	-0.0530708	0.114475	-0.0159541	0.444193		-2.9245	-0.0421108	-0.106119	-0.0311847
-1.92445	-0.0584984	0.11135	-0.0120067	0.448086		-2.92445	-0.055131	-0.099609	-0.0375582
-1.9244	-0.061459	0.10817	-0.00816895	0.451979		-2.9244	-0.0681056	-0.0906861	-0.0438862
-1.92435	-0.0595401	0.105045	-0.00679832	0.453404		-2.92435	-0.0786675	-0.0865433	-0.0550854
-1.9243	-0.0575664	0.10181	-0.00301538	0.457187		-2.9243	-0.0843581	-0.0799877	-0.0637807
-1.92425	-0.0555927	0.105922	-0.00169958	0.46097		-2.92425	-0.0900487	-0.0757994	-0.0748433
-1.9242	-0.0511519	0.1051	-0.000383776	0.462231		-2.9242	-0.0957394	-0.0715655	-0.0834476
-1.92415	-0.0491782	0.10669	-0.00158993	0.468317		-2.92415	-0.0990172	-0.0697445	-0.089548
-1.9241	-0.0471496	0.108225	-0.000328951	0.474347		-2.9241	-0.102341	-0.0702908	-0.0956028
-1.92405	-0.0427088	0.112172	-0.00158993	0.477911		-2.92405	-0.0983798	-0.07325	-0.0967865
-1.924	-0.0333337	0.111185	-0.00526322	0.486299		-2.924	-0.101794	-0.076118	-0.0930989
-1.92395	-0.0264806	0.105319	-0.00411189	0.497045		-2.92395	-0.100337	-0.0788951	-0.0942826
-1.9239	-0.014748	0.109212	-0.00542769	0.505324		-2.9239	-0.0965133	-0.0816266	-0.090595
-1.92385	-0.00789482	0.112995	-0.0116229	0.51108		-2.92385	-0.0927347	-0.0842671	-0.0918242
-1.9238	0.0013158	0.116778	-0.0129387	0.514315		-2.9238	-0.0817176	-0.0892748	-0.0881367
-1.92375	0.00811412	0.125385	-0.0142545	0.51755		-2.92375	-0.0732044	-0.0942371	-0.0820363
-1.9237	0.0173248	0.129058	-0.0156252	0.520675		-2.9237	-0.0623695	-0.0990627	-0.0759815
-1.92365	0.0240682	0.142381	-0.0170506	0.5238		-2.92365	-0.0491672	-0.103843	-0.0675138
-1.9236	0.0308117	0.148357	-0.0160089	0.526925		-2.9236	-0.0384688	-0.110945	-0.06155
-1.92355	0.0351429	0.151811	-0.0126098	0.532407		-2.92355	-0.0279069	-0.115543	-0.0531734
-1.9235	0.0394193	0.160144	-0.0140901	0.535423		-2.9235	-0.019849	-0.122508	-0.0472551
-1.92345	0.0412833	0.165901	-0.0180375	0.538383		-2.92345	-0.00942371	-0.126924	-0.0413824
-1.9234	0.0431474	0.169245	-0.012226	0.538877		-2.9234	0.000864978	-0.128836	-0.0355551
-1.92335	0.0450115	0.179772	-0.0186954	0.536903		-2.92335	0.0111081	-0.133116	-0.0297279
-1.9233	0.0444632	0.187831	-0.0178182	0.534874		-2.9233	0.0212602	-0.144633	-0.0215334
-1.92325	0.043915	0.190956	-0.0194629	0.530433		-2.92325	0.0313668	-0.151143	-0.0158428
-1.9232	0.0409544	0.196493	-0.0211077	0.525993		-2.9232	0.0413824	-0.157608	-0.00773928
-1.92315	0.0355815	0.199564	-0.0252196	0.521552		-2.92315	0.0488485	-0.161523	-0.00209416
-1.9231	0.0326758	0.204991	-0.0268643	0.517111		-2.9231	0.0586819	-0.165347	0.00341439
-1.92305	0.0273578	0.207897	-0.031031	0.510258		-2.92305	0.066057	-0.171539	0.00896845
-1.923	0.0220945	0.210803	-0.0351429	0.505817		-2.923	0.0732955	-0.175226	0.0120186
-1.92295	0.0192985	0.211241	-0.0393096	0.49403		-2.92295	0.0780756	-0.176364	0.0174817
-1.9229	0.0140901	0.206801	-0.041064	0.489644		-2.9229	0.0827647	-0.177503	0.0229447
-1.92285	0.00888168	0.204772	-0.0428185	0.477966		-2.92285	0.0849954	-0.180962	0.0331878
-1.9228	0.00372811	0.197864	-0.0445729	0.4687		-2.9228	0.0871807	-0.181918	0.0385143
-1.92275	0.00104168	0.193368	-0.0463821	0.45949		-2.92275	0.0844491	-0.182829	0.0437952
-1.9227	-0.00400224	0.18646	-0.045779	0.455159		-2.9227	0.0889561	-0.183694	0.0465722
-1.92265	-0.00910098	0.18202	-0.0476979	0.455707		-2.92265	0.0885919	-0.179597	0.0468909
-1.9226	-0.00679832	0.175112	-0.0471496	0.453788		-2.9226	0.0930534	-0.177912	0.0472096
-1.92255	-0.00942993	0.165791	-0.0466014	0.451924		-2.92255	0.0950565	-0.171266	0.042566
-1.9225	-0.0095944	0.156471	-0.0461628	0.450005		-2.9225	0.0970141	-0.169536	0.0428392
-1.92245	-0.00729175	0.144738	-0.0457242	0.448086		-2.92245	0.0989261	-0.165256	0.040654
-1.9224	-0.00745622	0.140352	-0.0452856	0.448579		-2.9224	0.0983343	-0.163435	0.0433399
-1.92235	-0.00515357	0.131087	-0.0424895	0.449073		-2.92235	0.0977425	-0.161523	0.043522
-1.9223	-0.000438601	0.126756	-0.0445729	0.449566		-2.9223	0.0971507	-0.162024	0.0436586
-1.92225	0.00175441	0.117545	-0.046711	0.452417		-2.92225	0.0916421	-0.160021	0.0437952
-1.9222	0.00400224	0.105922	-0.0415575	0.455323		-2.9222	0.0837208	-0.160431	0.0414734
-1.92215	0.0087172	0.101591	-0.0462176	0.458174		-2.92215	0.0684698	-0.160795	0.0366933
-1.9221	0.0133773	0.0949024	-0.0411189	0.46097		-2.9221	0.0532644	-0.158655	0.0270419
-1.92205	0.0180375	0.0930383	-0.0410092	0.461354		-2.92205	0.0356917	-0.15647	0.0173906
-1.922	0.0202305	0.100933	-0.0408447	0.466562		-2.922	0.0181645	-0.156698	0.00286808
-1.92195	0.0248358	0.0990691	-0.0407899	0.469358		-2.92195	0.00314124	-0.156834	-0.00910503
-1.9219	0.026974	0.0996173	-0.0358557	0.472099		-2.9219	-0.0118365	-0.159384	-0.023582
-1.92185	0.0291122	0.112337	-0.0309762	0.474786		-2.92185	-0.0267688	-0.157016	-0.0355551
-1.9218	0.0312503	0.120067	-0.0261516	0.479939		-2.9218	-0.0391972	-0.157016	-0.0499866
-1.92175	0.0333885	0.127797	-0.0213818	0.480159		-2.92175	-0.0540839	-0.156971	-0.064327
-1.9217	0.0355267	0.130594	-0.0215463	0.490137		-2.9217	-0.0640084	-0.156925	-0.0762546
-1.92165	0.0376101	0.13339	-0.0364039	0.485422		-2.92165	-0.0714745	-0.156789	-0.0881367
-1.9216	0.0396934	0.133719	-0.0316889	0.483174		-2.9216	-0.0764823	-0.156607	-0.0975604
-1.92155	0.0417768	0.13646	-0.0343206	0.488218		-2.92155	-0.0766188	-0.156424	-0.106984
-1.9215	0.041393	0.139146	-0.0297152	0.488383		-2.9215	-0.074297	-0.161022	-0.116408
-1.92145	0.0434215	0.141833	-0.0324565	0.48608		-2.92145	-0.0647368	-0.165575	-0.123373
-1.9214	0.0454501	0.146986	-0.0303183	0.481365		-2.9214	-0.055222	-0.170082	-0.127926
-1.92135	0.0474786	0.149618	-0.0306473	0.479117		-2.92135	-0.0408816	-0.176911	-0.130065
-1.9213	0.0495071	0.154662	-0.0262064	0.476869		-2.9213	-0.0266322	-0.181281	-0.129792
-1.92125	0.0514808	0.157293	-0.0241779	0.474621		-2.92125	-0.00997001	-0.185561	-0.122235
-1.9212	0.0559217	0.157403	-0.0271385	0.472428		-2.9212	0.0065101	-0.192253	-0.114769
-1.92115	0.0603077	0.155155	-0.0325113	0.467768		-2.92115	0.0205318	-0.196395	-0.104935
-1.9211	0.0597594	0.152853	-0.0378842	0.463108		-2.9211	0.0320497	-0.205409	-0.0927347
-1.92105	0.059266	0.15055	-0.0432571	0.458503		-2.92105	0.0410637	-0.214287	-0.0855418
-1.921	0.0587178	0.145835	-0.0462176	0.453898		-2.921	0.0476193	-0.223119	-0.0710648
-1.92095	0.0605818	0.145999	-0.049233	0.449292		-2.92095	0.0541294	-0.23186	-0.0615955
-1.9209	0.0600336	0.138872	-0.0521936	0.444742		-2.9209	0.060594	-0.240555	-0.0522173
-1.92085	0.0594853	0.136624	-0.0527966	0.440191		-2.92085	0.0646002	-0.244288	-0.0429302
-1.9208	0.0588822	0.134376	-0.0533997	0.438163		-2.9208	0.0685609	-0.245517	-0.0336886
-1.92075	0.0558668	0.129716	-0.0540576	0.436079		-2.92075	0.0725216	-0.246746	-0.0221252
-1.9207	0.0503843	0.125111	-0.0523032	0.431584		-2.9207	0.0715655	-0.250343	-0.0106529
-1.92065	0.0473689	0.122918	-0.0505488	0.429555		-2.92065	0.0706095	-0.256307	-0.00172996
-1.9206	0.0419413	0.125604	-0.0513164	0.429994		-2.9206	0.0648278	-0.257399	0.00464357
-1.92055	0.0365136	0.118532	-0.0472045	0.42802		-2.92055	0.0614589	-0.258401	0.0134299
-1.9205	0.0286187	0.116394	-0.0456145	0.428459		-2.9205	0.0557228	-0.256989	0.0196669
-1.92045	0.0207787	0.119135	-0.0367329	0.428897		-2.92045	0.0475283	-0.253074	0.0233999
-1.9204	0.0129387	0.116997	-0.0425443	0.424456		-2.9204	0.0369664	-0.249159	0.0295003
-1.92035	0.00268643	0.114859	-0.0385969	0.422538		-2.92035	0.0239918	-0.247657	0.0306839
-1.9203	-0.00504392	0.112721	-0.0322372	0.423031		-2.9203	0.013521	-0.241329	0.0317766
-1.92025	-0.0127743	0.110637	-0.0283994	0.421112		-2.92025	0.00555407	-0.232497	0.0303653
-1.9202	-0.0229717	0.108554	-0.0222042	0.414314		-2.9202	9.10503e-05	-0.218839	0.028954
-1.92015	-0.028235	0.108883	-0.0160089	0.414862		-2.92015	-0.00291361	-0.197898	0.0274972
-1.9201	-0.0334982	0.106799	-0.0123357	0.415465		-2.9201	-0.00591827	-0.179506	0.0186653
-1.92005	-0.0363491	0.104771	-0.0111843	0.416013		-2.92005	-0.00646457	-0.158701	0.0122463
-1.92	-0.0392	0.102688	-0.00268643	0.416616		-2.92	-0.00459804	-0.137987	0.000956028
-1.91995	-0.0395838	0.100659	0.000767552	0.414752		-2.91995	-0.00268598	-0.117318	-0.00783033
-1.9199	-0.0400224	0.0986853	0.00668867	0.41541		-2.9199	-0.00323229	-0.101658	-0.0167077
-1.91985	-0.0380487	0.0942445	0.00767552	0.413601		-2.91985	-0.00373306	-0.0884554	-0.0231723
-1.9198	-0.0336627	0.0922707	0.0184213	0.414204		-2.9198	-0.00427936	-0.0777114	-0.0296369
-1.91975	-0.0317438	0.0903519	0.0290573	0.417329		-2.91975	-0.00232178	-0.0718842	-0.0385598
-1.9197	-0.0274126	0.0908453	0.0395838	0.420399		-2.9197	-0.00528092	-0.0661025	-0.0450244
-1.91965	-0.0206691	0.0913387	0.0452308	0.423524		-2.91965	-0.00573617	-0.0602753	-0.0442504
-1.9196	-0.0188599	0.091887	0.0483558	0.429062		-2.9196	-0.00860425	-0.0593648	-0.043522
-1.91955	-0.012226	0.0948475	0.051426	0.434544		-2.91955	-0.00901398	-0.0584543	-0.0404263
-1.9195	-0.00564699	0.0905163	0.0496168	0.440082		-2.9195	-0.00942371	-0.0600021	-0.0373761
-1.91945	-0.00400224	0.0935317	0.0453404	0.448031		-2.91945	-0.00983343	-0.0615045	-0.0319587
-1.9194	0	0.09408	0.041064	0.455926		-2.9194	-0.0101976	-0.067878	-0.0266322
-1.91935	0.00158993	0.0922159	0.0367877	0.466288		-2.91935	-0.0129747	-0.074206	-0.0164801
-1.9193	0.00559217	0.0976984	0.0324565	0.474128		-2.9193	-0.0132933	-0.0829468	-0.00646457
-1.91925	0.00953958	0.103126	0.0257678	0.482023		-2.91925	-0.013612	-0.0915966	-0.00382411
-1.9192	0.010965	0.101262	0.0190243	0.487396		-2.9192	-0.0138852	-0.102705	-0.00855873
-1.91915	0.0148576	0.104332	0.0123357	0.492769		-2.91915	-0.0117	-0.111309	-0.0133389
-1.9191	0.0162282	0.107348	0.00559217	0.498196		-2.9191	-0.0070564	-0.124739	-0.0205774
-1.91905	0.0151317	0.11771	-0.00345399	0.501157		-2.91905	-0.00241283	-0.130794	-0.025403
-1.919	0.0164475	0.12555	-0.0101427	0.50165		-2.919	0.0070564	-0.141674	-0.0278159
-1.91895	0.015351	0.135857	-0.0167765	0.502199		-2.91895	0.0140673	-0.147638	-0.0302742
-1.9189	0.0141449	0.143697	-0.0258775	0.502747		-2.9189	0.0284532	-0.153602	-0.0303653
-1.91885	0.0129936	0.153949	-0.0276319	0.498416		-2.91885	0.0403353	-0.154649	-0.0305018
-1.9188	0.0117874	0.161734	-0.0367329	0.499073		-2.9188	0.057043	-0.153283	-0.0330968
-1.91875	0.0105264	0.169519	-0.0360201	0.494797		-2.91875	0.0737052	-0.151917	-0.0308661
-1.9187	0.00926545	0.174837	-0.0427088	0.488163		-2.9187	0.0879091	-0.14568	-0.0335976
-1.91865	0.00800447	0.180155	-0.0444632	0.484051		-2.91865	0.102022	-0.139489	-0.0339162
-1.9186	0.00668867	0.183061	-0.0535094	0.479939		-2.9186	0.113722	-0.130885	-0.0342804
-1.91855	0.00537287	0.1835	-0.0552638	0.475882		-2.91855	0.122918	-0.119913	-0.0395614
-1.9185	0.00641454	0.183938	-0.0496716	0.469413		-2.9185	0.13216	-0.106529	-0.0448878
-1.91845	0.00745622	0.18202	-0.0490685	0.465411		-2.91845	0.138897	-0.0956483	-0.0405174
-1.9184	0.0084979	0.180101	-0.0386517	0.461518		-2.9184	0.148093	-0.082446	-0.0434765
-1.91835	0.00942993	0.175769	-0.0356912	0.455159		-2.91835	0.152418	-0.0717021	-0.0538107
-1.9183	0.0104168	0.171493	-0.0253841	0.451321		-2.9183	0.154285	-0.0610037	-0.0568609
-1.91825	0.011294	0.164804	-0.0175989	0.447538		-2.91825	0.156197	-0.0528547	-0.0574527
-1.9182	0.0121712	0.158171	-0.0122808	0.44381		-2.9182	0.158109	-0.0422929	-0.0557228
-1.91815	0.0129936	0.151592	-0.00942993	0.442549		-2.91815	0.157654	-0.0366477	-0.0491672
-1.9181	0.0137611	0.147535	-0.00663384	0.441288		-2.9181	0.154785	-0.0335065	-0.0499411
-1.91805	0.0121164	0.141065	-0.00625007	0.440136		-2.91805	0.151917	-0.0303653	-0.043522
-1.918	0.0128291	0.139475	-0.00350881	0.441397		-2.918	0.144269	-0.0273151	-0.0347357
-1.91795	0.0110747	0.125769	-0.000767552	0.442658		-2.91795	0.139125	-0.0242649	-0.023582
-1.9179	0.0117326	0.126811	0.00191888	0.441562		-2.9179	0.131613	-0.0236731	-0.0173906
-1.91785	0.0123905	0.127797	0.00466014	0.445345		-2.91785	0.121689	-0.0206684	-0.0161614
-1.9178	0.0129936	0.124015	0.00734657	0.446715		-2.9178	0.111901	-0.0177093	-0.0198945
-1.91775	0.0135418	0.125111	0.00997818	0.450498		-2.91775	0.0997456	-0.0123373	-0.0260404
-1.9177	0.0116229	0.123795	0.00778517	0.451924		-2.9177	0.0900943	-0.00701087	-0.0346902
-1.91765	0.00964923	0.122479	0.00800447	0.455762		-2.91765	0.080534	-0.00172996	-0.0481656
-1.9176	0.00773035	0.128565	0.00575664	0.457187		-2.9176	0.0686519	0.00100155	-0.0568154
-1.91755	0.00816895	0.124837	0.00350881	0.458667		-2.91755	0.0544026	0.00132023	-0.0703364
-1.9175	0.00614042	0.13339	0.0013158	0.455268		-2.9175	0.0451154	0.00159338	-0.0838118
-1.91745	0.00405706	0.134596	-0.00328951	0.464095		-2.91745	0.0383777	0.00186653	-0.0972872
-1.9174	0.00444084	0.135857	-0.00548252	0.463163		-2.9174	0.0340983	0.00455251	-0.110763
-1.91735	0.00230266	0.134705	-0.012555	0.464698		-2.91735	0.0299555	0.00473462	-0.12178
-1.9173	0.00263161	0.136021	-0.014748	0.466288		-2.9173	0.0306839	0.00491672	-0.130339
-1.91725	0.000438601	0.137337	-0.0193533	0.467878		-2.91725	0.029045	0.00746612	-0.134072
-1.9172	0.00312503	0.138653	-0.0263709	0.469523		-2.9172	0.02991	0.00514434	-0.137805
-1.91715	0.00328951	0.137611	-0.0309214	0.4687		-2.91715	0.0332334	0.00277703	-0.136712
-1.9171	0.00345399	0.134157	-0.0330047	0.467933		-2.9171	0.0365567	0.00282256	-0.133207
-1.91705	0.00356364	0.135637	-0.0399675	0.46722		-2.91705	0.0375127	0.00286808	-0.132251
-1.917	0.00608559	0.134651	-0.0395838	0.468974		-2.917	0.0409726	0.00282256	-0.136166
-1.91695	0.00608559	0.133773	-0.0416123	0.468317		-2.91695	0.0468454	0.000364201	-0.132797
-1.9169	0.00855273	0.135309	-0.0388162	0.467713		-2.9169	0.0503508	-0.00696535	-0.129519
-1.91685	0.0109102	0.134486	-0.0433119	0.469523		-2.91685	0.0538562	-0.0118821	-0.12137
-1.9168	0.0108554	0.133664	-0.0453404	0.471442		-2.9168	0.0574072	-0.0217155	-0.113358
-1.91675	0.0180375	0.135309	-0.0449566	0.470893		-2.91675	0.0634165	-0.0315489	-0.107804
-1.9167	0.0202853	0.134541	-0.0493975	0.4704		-2.9167	0.0645547	-0.046208	-0.0950565
-1.91665	0.0224783	0.136241	-0.0513712	0.472319		-2.91665	0.070655	-0.0608671	-0.0872717
-1.9166	0.0246165	0.135583	-0.0533997	0.47188		-2.9166	0.074297	-0.0754807	-0.0722484
-1.91655	0.0266999	0.139749	-0.0553734	0.473909		-2.91655	0.0804429	-0.0876359	-0.059729
-1.9165	0.0287832	0.136679	-0.0597594	0.473525		-2.9165	0.0865888	-0.0997456	-0.0498045
-1.91645	0.0259323	0.148302	-0.0641454	0.473196		-2.91645	0.0927347	-0.111901	-0.0399256
-1.9164	0.0254937	0.154991	-0.0684766	0.475334		-2.9164	0.101385	-0.128836	-0.0350088
-1.91635	0.022588	0.1568	-0.0728078	0.475005		-2.91635	0.107576	-0.138488	-0.0277248
-1.9163	0.0172151	0.156197	-0.0770842	0.474786		-2.9163	0.116271	-0.14568	-0.0228991
-1.91625	0.019134	0.155649	-0.0789482	0.479446		-2.91625	0.122508	-0.152873	-0.0157517
-1.9162	0.0161734	0.155155	-0.0782903	0.47676		-2.9162	0.123919	-0.157654	-0.00864978
-1.91615	0.013158	0.162008	-0.0800996	0.476595		-2.91615	0.122918	-0.160021	-0.00405174
-1.9161	0.012555	0.161515	-0.0794965	0.476485		-2.9161	0.119504	-0.157517	0.00286808
-1.91605	0.0119519	0.163543	-0.0812509	0.478843		-2.91605	0.111355	-0.152646	0.00978791
-1.916	0.00641454	0.160693	-0.0830601	0.476321		-2.916	0.103251	-0.145407	0.0142038
-1.91595	0.00816895	0.153017	-0.0799351	0.476321		-2.91595	0.0976514	-0.13826	0.0136575
-1.9159	0.00504392	0.152743	-0.0768101	0.473854		-2.9159	0.0921429	-0.131158	0.0131112
-1.91585	0.00191888	0.152469	-0.0785645	0.471496		-2.91585	0.0867254	-0.121734	0.0125649
-1.9158	0.00115133	0.152249	-0.0729723	0.471606		-2.9158	0.0789406	-0.109943	0.0143859
-1.91575	-0.00197371	0.152085	-0.067435	0.466836		-2.91575	0.0737052	-0.0982433	0.0161614
-1.9157	-0.000328951	0.151921	-0.0618976	0.462176		-2.9157	0.0685153	-0.0890472	0.0130657
-1.91565	-0.00115133	0.151811	-0.0563603	0.459983		-2.91565	0.0634165	-0.0775293	0.00992448
-1.9156	0.000383776	0.154168	-0.0484106	0.457845		-2.9156	0.0608216	-0.0636897	0.00678325
-1.91555	0.00433119	0.154114	-0.0307021	0.455707		-2.91555	0.0558594	-0.0523994	-0.00364201
-1.9155	0.00339916	0.151646	-0.0277415	0.453678		-2.9155	0.0509426	-0.0460715	-0.00919608
-1.91545	0.00729175	0.151701	-0.012555	0.454062		-2.91545	0.0485753	-0.0349178	-0.00992448
-1.9154	0.00625007	0.149289	-0.00230266	0.456968		-2.9154	0.0462536	-0.0263135	-0.0106529
-1.91535	0.0100878	0.149399	0.00542769	0.459873		-2.91535	0.048894	-0.0178003	-0.00896845
-1.9153	0.00899133	0.144684	0.0132129	0.462779		-2.9153	0.0466633	-0.00937818	-0.00728402
-1.91525	0.0127743	0.142436	0.0185309	0.46574		-2.91525	0.0420652	-0.00104708	-0.0105618
-1.9152	0.0164475	0.140298	0.0213818	0.471167		-2.9152	0.0351454	0.00714745	-0.0235365
-1.91515	0.0177085	0.138105	0.0242327	0.474128		-2.91515	0.0306839	0.0128381	-0.0365112
-1.9151	0.021327	0.136021	0.022259	0.477143		-2.9151	0.0312303	0.0160704	-0.054266
-1.91505	0.0273029	0.138817	0.0227524	0.480159		-2.91505	0.0244925	0.0216244	-0.0720208
-1.915	0.0308666	0.146548	0.0183116	0.485586		-2.915	0.0202587	0.0222618	-0.0872262
-1.91495	0.0343206	0.146931	0.0164475	0.493536		-2.91495	0.0136575	0.0203953	-0.104844
-1.9149	0.0377745	0.149837	0.00964923	0.496552		-2.9149	0.00714745	0.0160704	-0.120004
-1.91485	0.0411737	0.150276	0.00537287	0.499622		-2.91485	0.000728402	0.00924161	-0.132615
-1.9148	0.044518	0.148357	-0.00120615	0.497812		-2.9148	-0.00801243	0.00241283	-0.142767
-1.91475	0.0478075	0.151317	-0.00542769	0.500938		-2.91475	-0.0142494	-0.00682877	-0.148048
-1.9147	0.0510422	0.146986	-0.0120067	0.504063		-2.9147	-0.0179824	-0.0161159	-0.153283
-1.91465	0.0542769	0.150056	-0.0185309	0.502363		-2.91465	-0.0192116	-0.0278614	-0.153647
-1.9146	0.0599239	0.148247	-0.022588	0.503076		-2.9146	-0.0155241	-0.0347357	-0.151553
-1.91455	0.0654612	0.146438	-0.0265902	0.503898		-2.91455	-0.011791	-0.0416555	-0.147092
-1.9145	0.0709986	0.147151	-0.0305376	0.502253		-2.9145	-0.00559959	-0.0485753	-0.140172
-1.91445	0.0764263	0.150331	-0.034485	0.500663		-2.91445	0.000591827	-0.0530823	-0.130885
-1.9144	0.0794417	0.155978	-0.0383776	0.496661		-2.9144	0.00195758	-0.0576348	-0.121643
-1.91435	0.0799351	0.159157	-0.0397482	0.490301		-2.91435	0.00578169	-0.0621874	-0.110034
-1.9143	0.0755491	0.15998	-0.043586	0.488821		-2.9143	0.00969686	-0.0667854	-0.0960581
-1.91425	0.0735754	0.163215	-0.0424895	0.484983		-2.91425	0.013612	-0.0690161	-0.0821274
-1.9142	0.0716017	0.161625	-0.0413382	0.478733		-2.9142	0.0175272	-0.0687885	-0.0658294
-1.91415	0.069628	0.162502	-0.042654	0.472593		-2.91415	0.0215334	-0.0711103	-0.0520352
-1.9141	0.0651871	0.160967	-0.0390355	0.468865		-2.9141	0.0230813	-0.0734321	-0.040745
-1.91405	0.0607463	0.159432	-0.0330047	0.462779		-2.91405	0.0247202	-0.0757994	-0.0295003
-1.914	0.0563054	0.158006	-0.0342657	0.459216		-2.914	0.0263591	-0.0757994	-0.0207595
-1.91395	0.0469852	0.156581	-0.0281801	0.45324		-2.91395	0.0280435	-0.0758449	-0.0145225
-1.9139	0.040132	0.152743	-0.026974	0.449731		-2.9139	0.0297734	-0.0759359	-0.0106984
-1.91385	0.0308666	0.14896	-0.0305924	0.446277		-2.91385	0.0339618	-0.0785309	-0.011791
-1.9138	0.0240134	0.14282	-0.0341561	0.440465		-2.9138	0.0406084	-0.0762546	-0.0128836
-1.91375	0.0172151	0.139146	-0.0328403	0.437121		-2.91375	0.0448878	-0.0765278	-0.0188474
-1.9137	0.0128291	0.135528	-0.0364039	0.431364		-2.9137	0.0491216	-0.0768009	-0.027224
-1.91365	0.00608559	0.127085	-0.0374456	0.428075		-2.91365	0.0534465	-0.0722939	-0.0404263
-1.9136	0.00169958	0.125988	-0.0384324	0.422428		-2.9136	0.0528547	-0.0702908	-0.0486664
-1.91355	-0.000164475	0.125001	-0.0394193	0.414423		-2.91355	0.0474827	-0.0658749	-0.0617776
-1.9135	-0.00449566	0.11908	-0.0404061	0.413766		-2.9135	0.0421563	-0.0615955	-0.0699266
-1.91345	-0.00394741	0.118148	-0.0412833	0.403349		-2.91345	0.0344625	-0.0621874	-0.0804885
-1.9134	-0.00586629	0.114804	-0.0422154	0.4028		-2.9134	0.0293182	-0.0653286	-0.0909592
-1.91335	-0.00537287	0.106635	-0.0406254	0.404665		-2.91335	0.0193027	-0.0684698	-0.0989717
-1.9133	-0.00487944	0.103345	-0.0414478	0.406583		-2.9133	0.0118365	-0.0692438	-0.106939
-1.91325	-0.00197371	0.0976984	-0.0422154	0.408502		-2.91325	-0.000364201	-0.072476	-0.11486
-1.9132	0.000822377	0.089694	-0.0405706	0.412888		-2.9132	-0.00764822	-0.0757083	-0.117865
-1.91315	0.00126098	0.0817443	-0.038871	0.414807		-2.91315	-0.0197579	-0.0790317	-0.123282
-1.9131	0.00652419	0.0738495	-0.0371166	0.419193		-2.9131	-0.0317766	-0.0824005	-0.126196
-1.91305	0.00932028	0.0684218	-0.0402417	0.426046		-2.91305	-0.0436586	-0.0881822	-0.124238
-1.913	0.0121164	0.0679284	-0.0287284	0.432845		-2.913	-0.0530823	-0.0915966	-0.127152
-1.91295	0.0124453	0.0674898	-0.026974	0.439643		-2.91295	-0.0648278	-0.0974693	-0.127607
-1.9129	0.0176537	0.0695183	-0.0251647	0.446441		-2.9129	-0.0740239	-0.103388	-0.128017
-1.91285	0.0228073	0.0739591	-0.0208884	0.45324		-2.91285	-0.0734321	-0.104435	-0.126014
-1.9128	0.0254937	0.0784	-0.0190792	0.459983		-2.9128	-0.0703819	-0.105527	-0.121552
-1.91275	0.025713	0.0828956	-0.0220945	0.466727		-2.91275	-0.0672862	-0.109078	-0.124375
-1.9127	0.0332789	0.0873365	-0.0177634	0.471058		-2.9127	-0.0641905	-0.112675	-0.119868
-1.91265	0.0358557	0.0918321	-0.0207239	0.475389		-2.91265	-0.0635076	-0.118775	-0.115361
-1.9126	0.0384873	0.0987401	-0.0285091	0.482132		-2.9126	-0.0603208	-0.124875	-0.110899
-1.91255	0.0361846	0.10806	-0.0362394	0.486409		-2.91255	-0.0547212	-0.130976	-0.108851
-1.9125	0.0363491	0.117381	-0.0366232	0.490685		-2.9125	-0.0539928	-0.134663	-0.106756
-1.91245	0.0340464	0.126646	-0.0393645	0.492549		-2.91245	-0.0508061	-0.138396	-0.104662
-1.9124	0.0342109	0.135912	-0.0396386	0.494413		-2.9124	-0.052445	-0.14213	-0.102568
-1.91235	0.0319082	0.140298	-0.0398579	0.49381		-2.91235	-0.0540839	-0.148366	-0.100474
-1.9123	0.0296056	0.147096	-0.0400772	0.495674		-2.9123	-0.0508061	-0.152191	-0.0959215
-1.91225	0.0273578	0.151427	-0.0402417	0.495126		-2.91225	-0.0474827	-0.156015	-0.091369
-1.9122	0.0250551	0.155813	-0.037939	0.487286		-2.9122	-0.0344625	-0.157426	-0.0843581
-1.91215	0.020395	0.162611	-0.0380487	0.484325		-2.91215	-0.018984	-0.158883	-0.0773927
-1.9121	0.0181471	0.174234	-0.0405706	0.483887		-2.9121	-0.00359649	-0.162798	-0.0703819
-1.91205	0.0158993	0.176098	-0.0406254	0.480981		-2.91205	0.0141583	-0.164346	-0.0585453
-1.912	0.0112392	0.177962	-0.0406254	0.47813		-2.912	0.0294548	-0.163481	-0.0442504
-1.91195	0.00904615	0.175002	-0.0430378	0.475279		-2.91195	0.0447057	-0.157745	-0.0300466
-1.9119	0.00444084	0.169574	-0.0478075	0.470016		-2.9119	0.0574983	-0.154558	-0.0158428
-1.91185	0.00224783	0.164201	-0.0501102	0.46722		-2.91185	0.0653741	-0.149004	-0.00168443
-1.9118	0.00010965	0.158883	-0.0548252	0.462012		-2.9118	0.0732044	-0.141037	0.0123828
-1.91175	-0.00438601	0.156032	-0.0521936	0.45927		-2.91175	0.0834476	-0.135619	0.0264956
-1.9117	-0.00652419	0.153182	-0.0567989	0.454117		-2.9117	0.0888196	-0.130247	0.0405629
-1.91165	-0.0110747	0.147918	-0.049233	0.45143		-2.91165	0.0966044	-0.122463	0.0569975
-1.9116	-0.013158	0.145177	-0.0440246	0.451211		-2.9116	0.099518	-0.117273	0.0758449
-1.91155	-0.0151866	0.142436	-0.0437505	0.450992		-2.91155	0.0999732	-0.112083	0.0922339
-1.9115	-0.0172699	0.139695	-0.0409544	0.450772		-2.9115	0.100428	-0.106984	0.108577
-1.91145	-0.0192985	0.134541	-0.0455049	0.452965		-2.91145	0.0984709	-0.101931	0.119959
-1.9114	-0.0188599	0.131855	-0.0450663	0.455213		-2.9114	0.0965588	-0.096923	0.128927
-1.91135	-0.0208884	0.126756	-0.0495071	0.457406		-2.91135	0.0971051	-0.0920063	0.135483
-1.9113	-0.0228621	0.121712	-0.0490137	0.459599		-2.9113	0.0951931	-0.0871351	0.13958
-1.91125	-0.0248906	0.116668	-0.0509326	0.461792		-2.91125	0.093281	-0.0798966	0.136348
-1.9112	-0.0292766	0.116558	-0.0528515	0.463985		-2.9112	0.0890017	-0.0727037	0.130794
-1.91115	-0.0311955	0.113982	-0.0497812	0.466178		-2.91115	0.0847223	-0.0631434	0.120414
-1.9111	-0.0306473	0.116339	-0.0467659	0.470784		-2.9111	0.0780301	-0.0536742	0.112538
-1.91105	-0.0301538	0.118642	-0.0412285	0.47051		-2.91105	0.0713834	-0.0418376	0.102295
-1.911	-0.0320179	0.118532	-0.0381583	0.477527		-2.911	0.0623239	-0.0300921	0.0896845
-1.91095	-0.0314696	0.125714	-0.0350881	0.479665		-2.91095	0.0557683	-0.020896	0.0747978
-1.9109	-0.0333337	0.128017	-0.0319631	0.484216		-2.9109	0.0492127	-0.0117455	0.0599566
-1.91085	-0.0327854	0.132732	-0.0313052	0.488712		-2.91085	0.0427026	-0.00509882	0.045252
-1.9108	-0.0321824	0.135034	-0.0305376	0.493262		-2.9108	0.0411092	-0.000910503	0.0306839
-1.91075	-0.0291122	0.137282	-0.0273578	0.492878		-2.91075	0.037103	0.000682877	0.0161614
-1.9107	-0.0236296	0.146822	-0.0290573	0.497319		-2.9107	0.0355096	0.00473462	0.00423384
-1.91065	-0.0181471	0.146602	-0.0307021	0.499348		-2.91065	0.0364201	0.006328	-0.00514434
-1.9106	-0.0127194	0.15373	-0.032292	0.498909		-2.9106	0.0396979	0.00546302	-0.014477
-1.91055	-0.00723692	0.158335	-0.033882	0.498525		-2.91055	0.0454341	0.00209416	-0.0237186
-1.9105	0.000548252	0.16294	-0.0378294	0.498087		-2.9105	0.0511247	-0.00364201	-0.0304108
-1.91045	0.00597594	0.167491	-0.0417768	0.50006		-2.91045	0.0592737	-0.00701087	-0.0321863
-1.9104	0.0138159	0.169629	-0.0456145	0.499622		-2.9104	0.0673317	-0.0103797	-0.0387419
-1.91035	0.0241231	0.174125	-0.0519194	0.501595		-2.91035	0.0753441	-0.0137486	-0.0379224
-1.9103	0.0319082	0.178675	-0.0581147	0.503569		-2.9103	0.0833565	-0.0147046	-0.0297734
-1.91025	0.0396934	0.180704	-0.0593757	0.505488		-2.91025	0.0888651	-0.0205318	-0.0240373
-1.9102	0.0474786	0.182732	-0.0679284	0.509874		-2.9102	0.0919153	-0.0263591	-0.0207139
-1.91015	0.0527966	0.182348	-0.061788	0.511793		-2.91015	0.0949199	-0.0370575	-0.0198034
-1.9101	0.0581147	0.184377	-0.0629941	0.513657		-2.9101	0.0979246	-0.0477104	-0.0163891
-1.91005	0.0609656	0.183938	-0.0690249	0.513109		-2.91005	0.100884	-0.0559049	-0.0129747
-1.91	0.0638713	0.1835	-0.0725337	0.512506		-2.91	0.103843	-0.0665578	-0.0119276
-1.90995	0.0643099	0.185528	-0.0760425	0.51437		-2.90995	0.106802	-0.0771196	-0.0132478
-1.9099	0.0647485	0.185035	-0.0843759	0.513767		-2.9099	0.109716	-0.0876814	-0.0121097
-1.90985	0.0628296	0.184596	-0.085308	0.515576		-2.90985	0.110171	-0.100656	-0.0133389
-1.9098	0.0633231	0.18657	-0.0959989	0.514973		-2.9098	0.110581	-0.111127	-0.0121097
-1.90975	0.0589919	0.188489	-0.104113	0.511848		-2.90975	0.11099	-0.124011	-0.010835
-1.9097	0.0571278	0.187995	-0.10976	0.508777		-2.9097	0.113858	-0.136849	-0.0119276
-1.90965	0.0504391	0.187502	-0.117819	0.505707		-2.90965	0.116635	-0.147183	-0.00805795
-1.9096	0.0486299	0.186954	-0.120944	0.500225		-2.9096	0.119458	-0.155059	-0.00664667
-1.90955	0.0420509	0.181581	-0.124015	0.499567		-2.90955	0.122189	-0.160522	-0.00273151
-1.9095	0.0378842	0.181088	-0.122205	0.491617		-2.9095	0.124921	-0.163481	-0.00118365
-1.90945	0.0362394	0.182952	-0.120341	0.483668		-2.90945	0.125194	-0.161569	0.00277703
-1.9094	0.0273578	0.182403	-0.116065	0.47336		-2.9094	0.127835	-0.157244	0.00437041
-1.90935	0.028235	0.186735	-0.114201	0.467878		-2.90935	0.128062	-0.150506	0.00846768
-1.9093	0.0242875	0.181307	-0.10987	0.455159		-2.9093	0.128244	-0.141356	0.0101521
-1.90925	0.0227524	0.180704	-0.105538	0.452198		-2.90925	0.128426	-0.129792	0.0118821
-1.9092	0.021327	0.180101	-0.101262	0.444358		-2.9092	0.123692	-0.11832	0.0136575
-1.90915	0.0199015	0.177085	-0.0944638	0.438985		-2.90915	0.118957	-0.106893	0.0154786
-1.9091	0.0185309	0.17407	-0.0877203	0.433612		-2.9091	0.114223	-0.0955573	0.0173451
-1.90905	0.0196274	0.168587	-0.0785645	0.433119		-2.90905	0.107075	-0.0817632	0.0241739
-1.909	0.0207239	0.163105	-0.0767552	0.430158		-2.909	0.104799	-0.0729768	0.0334155
-1.90895	0.0218752	0.15521	-0.0651323	0.42961		-2.90895	0.100064	-0.0617321	0.0402442
-1.9089	0.0230266	0.144903	-0.0633231	0.429117		-2.9089	0.0953297	-0.0529913	0.0373761
-1.90885	0.0217656	0.134596	-0.0591015	0.430981		-2.90885	0.0881367	-0.0467543	0.0345536
-1.9088	0.0229717	0.126811	-0.0524129	0.432845		-2.9088	0.0858149	-0.0429757	0.0293637
-1.90875	0.0242327	0.116558	-0.0432571	0.434654		-2.90875	0.0786219	-0.0391972	0.0242649
-1.9087	0.0230266	0.111185	-0.0342109	0.438875		-2.9087	0.0763457	-0.0378314	0.0192116
-1.90865	0.0243424	0.103455	-0.0348688	0.44063		-2.90865	0.0715655	-0.0365112	0.00696535
-1.9086	0.0232459	0.100549	-0.0404061	0.444797		-2.9086	0.0667854	-0.0376038	-0.00514434
-1.90855	0.0221494	0.0976436	-0.0434764	0.448908		-2.90855	0.0595924	-0.0362835	-0.0147501
-1.9085	0.0211077	0.0947379	-0.0440794	0.45302		-2.9085	0.0499411	-0.039789	-0.0218065
-1.90845	0.0201208	0.0967116	-0.0446277	0.457023		-2.90845	0.0402898	-0.0432944	-0.0312303
-1.9084	0.019134	0.0986853	-0.0476431	0.461025		-2.9084	0.0306839	-0.0467999	-0.0405629
-1.90835	0.018202	0.100549	-0.0530708	0.46256		-2.90835	0.0186198	-0.0502598	-0.0448878
-1.9083	0.0197371	0.102468	-0.0535642	0.46892		-2.9083	0.0139307	-0.0561325	-0.0467543
-1.90825	0.0189147	0.106745	-0.0589371	0.467878		-2.90825	0.00919608	-0.0619597	-0.0484843
-1.9082	0.0180375	0.110966	-0.0618428	0.471771		-2.9082	0.00446146	-0.0677414	-0.0502142
-1.90815	0.0172699	0.120067	-0.0646937	0.475553		-2.90815	0.00459804	-0.0759359	-0.0494403
-1.9081	0.0165024	0.124179	-0.0675446	0.47199		-2.9081	0.00468909	-0.0840394	-0.0510337
-1.90805	0.018202	0.128291	-0.0703955	0.473306		-2.90805	0.00714745	-0.0946013	-0.0501232
-1.908	0.0199564	0.13476	-0.0756039	0.477034		-2.908	0.0120186	-0.105027	-0.0564512
-1.90795	0.0217108	0.138762	-0.0808671	0.475828		-2.90795	0.0168443	-0.115452	-0.0578625
-1.9079	0.0210529	0.140298	-0.0836084	0.474621		-2.9079	0.0240828	-0.123328	-0.0616411
-1.90785	0.0229169	0.141778	-0.0887619	0.470948		-2.90785	0.0311847	-0.131158	-0.0604574
-1.9078	0.024781	0.145616	-0.0914484	0.472099		-2.9078	0.0431123	-0.13653	-0.0568154
-1.90775	0.026645	0.147041	-0.0941348	0.468371		-2.90775	0.0549944	-0.141856	-0.0506695
-1.9077	0.0309762	0.148412	-0.0943541	0.467056		-2.9077	0.0642815	-0.144679	-0.0445236
-1.90765	0.0328951	0.149782	-0.0945734	0.46574		-2.90765	0.0759815	-0.145043	-0.0359193
-1.9076	0.0348688	0.151043	-0.0947379	0.464424		-2.9076	0.085132	-0.145362	-0.0223984
-1.90755	0.0367877	0.152359	-0.0900777	0.465466		-2.90755	0.0941915	-0.143222	-0.00892293
-1.9075	0.0388162	0.151153	-0.0878847	0.466507		-2.9075	0.10316	-0.141082	0.00209416
-1.90745	0.0408447	0.149892	-0.088104	0.465082		-2.90745	0.109625	-0.138943	0.00828558
-1.9074	0.0428733	0.148686	-0.0834439	0.463602		-2.9074	0.113585	-0.134345	0.0168898
-1.90735	0.0425443	0.147425	-0.0812509	0.464534		-2.90735	0.1175	-0.127288	0.0206684
-1.9073	0.0422154	0.146109	-0.0790579	0.462999		-2.9073	0.118912	-0.12269	0.0172085
-1.90725	0.0394741	0.147206	-0.0744526	0.463931		-2.90725	0.120277	-0.115634	0.016207
-1.9072	0.0392548	0.14589	-0.0723144	0.462341		-2.9072	0.121552	-0.106165	0.0177093
-1.90715	0.0390355	0.146931	-0.0677091	0.463163		-2.90715	0.122827	-0.101567	0.0192571
-1.9071	0.0364587	0.145506	-0.0656257	0.461518		-2.9071	0.124056	-0.0969686	0.0159338
-1.90705	0.033882	0.14896	-0.0610752	0.462286		-2.90705	0.125194	-0.092325	0.012747
-1.907	0.03136	0.149892	-0.0589371	0.462999		-2.907	0.121416	-0.0852686	0.0120186
-1.90695	0.0288929	0.148412	-0.0544414	0.458832		-2.90695	0.122508	-0.0757994	0.0088774
-1.9069	0.0264806	0.149289	-0.052358	0.461957		-2.9069	0.121097	-0.0638718	0.00341439
-1.90685	0.0265354	0.145287	-0.0503295	0.460148		-2.90685	0.119686	-0.0495314	-0.00195758
-1.9068	0.0193533	0.148521	-0.048301	0.455926		-2.9068	0.11577	-0.0327781	-0.00974238
-1.90675	0.0146383	0.146931	-0.0462724	0.456529		-2.90675	0.11181	-0.0185287	-0.0150233
-1.9067	0.0124453	0.147699	-0.0442987	0.457077		-2.9067	0.107849	0.000500777	-0.0226715
-1.90665	0.0102523	0.150824	-0.0422702	0.460038		-2.90665	0.103843	0.0147046	-0.0302287
-1.9066	0.00816895	0.151537	-0.0378842	0.458119		-2.9066	0.0997911	0.0264046	-0.0352365
-1.90655	0.00608559	0.147315	-0.0359105	0.458558		-2.90655	0.093281	0.0381045	-0.0377859
-1.9065	0.00405706	0.145506	-0.0339916	0.458996		-2.9065	0.0867709	0.0473462	-0.0451609
-1.90645	0.00449566	0.14123	-0.0320727	0.456913		-2.90645	0.0802608	0.0565878	-0.0499866
-1.9064	0.00498909	0.13942	-0.0253292	0.457297		-2.9064	0.0737052	0.063371	-0.0547668
-1.90635	0.010362	0.139969	-0.0258775	0.455213		-2.90635	0.0695624	0.0628702	-0.0546302
-1.9063	0.00844308	0.135637	-0.0191888	0.455487		-2.9063	0.0654196	0.062415	-0.0544026
-1.90625	0.00657902	0.133719	-0.0173248	0.453349		-2.90625	0.0661025	0.0595924	-0.0566333
-1.9062	0.00476979	0.134212	-0.0179827	0.453569		-2.9062	0.0716111	0.0543115	-0.0611858
-1.90615	0.00784	0.132238	-0.02352	0.453788		-2.90615	0.0770286	0.0467088	-0.06328
-1.9061	0.0133773	0.127797	-0.0192436	0.453952		-2.9061	0.0824005	0.0367388	-0.0701998
-1.90605	0.0140901	0.125769	-0.0199564	0.454117		-2.90605	0.0852686	0.0268598	-0.0818997
-1.906	0.0172151	0.12374	-0.0206143	0.454226		-2.906	0.090504	0.0194848	-0.0910958
-1.90595	0.0179827	0.121657	-0.0237393	0.456694		-2.90595	0.0907771	0.0122007	-0.0929168
-1.9059	0.0236296	0.119574	-0.0268095	0.456748		-2.9059	0.0934631	0.000136575	-0.0922339
-1.90585	0.0243972	0.119903	-0.0299345	0.459161		-2.90585	0.0936452	-0.00696535	-0.0939639
-1.9058	0.0276319	0.120177	-0.0330596	0.461518		-2.9058	0.0961946	-0.0164346	-0.0981067
-1.90575	0.0308666	0.117984	-0.0385969	0.468755		-2.90575	0.0938273	-0.0258128	-0.0997456
-1.9057	0.0341561	0.12067	-0.0441343	0.47347		-2.9057	0.0938729	-0.0326415	-0.0988806
-1.90565	0.0350333	0.120835	-0.0496716	0.475663		-2.90565	0.0914145	-0.044296	-0.0955573
-1.9056	0.0359105	0.118532	-0.0576761	0.480268		-2.9056	0.0889106	-0.0509882	-0.0922339
-1.90555	0.0368425	0.113762	-0.068038	0.482407		-2.90555	0.0888196	-0.0600477	-0.0889106
-1.9055	0.0353074	0.108992	-0.0759329	0.486902		-2.9055	0.0862702	-0.0616866	-0.0880001
-1.90545	0.0362943	0.111514	-0.0838277	0.484051		-2.90545	0.0860881	-0.0681511	-0.0870441
-1.9054	0.0348688	0.113982	-0.0941348	0.48608		-2.9054	0.0809892	-0.0721118	-0.0836297
-1.90535	0.0334982	0.116449	-0.101975	0.483174		-2.90535	0.0758449	-0.0759815	-0.0802153
-1.9053	0.0321275	0.123686	-0.109815	0.480214		-2.9053	0.0755717	-0.0749344	-0.0695169
-1.90525	0.0259323	0.130868	-0.115188	0.477253		-2.90525	0.0777114	-0.0713834	-0.058773
-1.9052	0.0246713	0.140407	-0.120506	0.481584		-2.9052	0.0773472	-0.0653741	-0.0456617
-1.90515	0.0210529	0.145013	-0.120999	0.473689		-2.90515	0.076892	-0.0569064	-0.0301376
-1.9051	0.0149673	0.147151	-0.12396	0.475553		-2.9051	0.0740239	-0.0508516	-0.0146591
-1.90505	0.0114036	0.149234	-0.122041	0.470016		-2.90505	0.0735231	-0.0472096	0.00318676
-1.905	0.00548252	0.14885	-0.125001	0.466946		-2.905	0.0729768	-0.0410637	0.0185287
-1.90495	0.00202853	0.148357	-0.118258	0.463876		-2.90495	0.072385	-0.0373761	0.0363291
-1.9049	-0.0013158	0.145451	-0.116394	0.460751		-2.9049	0.0692893	-0.0312303	0.05158
-1.90485	-0.00471496	0.142545	-0.107293	0.457626		-2.90485	0.0710648	-0.0274517	0.0643726
-1.9048	-0.0080593	0.139585	-0.103126	0.454446		-2.9048	0.067878	-0.0284987	0.0795324
-1.90475	-0.0137611	0.139037	-0.0989594	0.453733		-2.90475	0.0695624	-0.034417	0.0873628
-1.9047	-0.0169958	0.136076	-0.0924352	0.452965		-2.9047	0.0712013	-0.0377859	0.0951476
-1.90465	-0.022588	0.133006	-0.0859659	0.452198		-2.90465	0.0703364	-0.0410637	0.10052
-1.9046	-0.0281801	0.127523	-0.0819636	0.453788		-2.9046	0.0694259	-0.044296	0.100975
-1.90455	-0.0337175	0.122041	-0.0780162	0.455378		-2.90455	0.0611858	-0.0474827	0.0990172
-1.9045	-0.0392	0.118971	-0.0716565	0.456913		-2.9045	0.0553586	-0.0481201	0.0921884
-1.90445	-0.0446277	0.118368	-0.070231	0.458448		-2.90445	0.047073	-0.0487574	0.0854052
-1.9044	-0.0475334	0.112775	-0.0688604	0.459928		-2.9044	0.0387874	-0.0419742	0.0737963
-1.90435	-0.0455597	0.112117	-0.0699021	0.461354		-2.90435	0.0329147	-0.0376493	0.0622784
-1.9043	-0.043586	0.101646	-0.0685863	0.465192		-2.9043	0.0270419	-0.0283622	0.0483477
-1.90425	-0.0415575	0.0960537	-0.0672705	0.466562		-2.90425	0.0187108	-0.019075	0.0345081
-1.9042	-0.0395838	0.0978081	-0.0684218	0.472703		-2.9042	0.0127926	-0.0122463	0.0231723
-1.90415	-0.0375552	0.104332	-0.0672157	0.476431		-2.90415	0.0068743	-0.00291361	0.00942371
-1.9041	-0.0330596	0.105977	-0.0684218	0.480049		-2.9041	0.000956028	0.0014568	-0.00172996
-1.90405	-0.0261516	0.110034	-0.0696828	0.48608		-2.90405	-0.00496224	0.00596379	-0.0128836
-1.904	-0.0192436	0.121273	-0.0709438	0.487231		-2.904	-0.00846768	0.00805795	-0.0215334
-1.90395	-0.00992335	0.130045	-0.0722047	0.488273		-2.90395	-0.00960581	0.0126105	-0.0277248
-1.9039	-0.00301538	0.136295	-0.0735205	0.494194		-2.9039	-0.0083311	0.0123373	-0.0314579
-1.90385	0.00619524	0.142491	-0.0748364	0.497648		-2.90385	-0.00710192	0.00969686	-0.0302742
-1.9038	0.0130484	0.146219	-0.0737947	0.503459		-2.9038	-0.00345991	0.00714745	-0.0266777
-1.90375	0.0199015	0.152304	-0.0775776	0.501924		-2.90375	0.00250388	0.0167988	-0.0206684
-1.9037	0.0291122	0.155923	-0.0790031	0.505269		-2.9037	0.00596379	0.0191661	-0.00978791
-1.90365	0.0359105	0.159486	-0.0779614	0.508503		-2.90365	0.0118821	0.0167077	0.00100155
-1.9036	0.0402965	0.162995	-0.0794417	0.511738		-2.9036	0.0176638	0.00946923	0.011791
-1.90355	0.04704	0.168862	-0.0809219	0.514973		-2.90355	0.0258583	-9.10503e-05	0.0249478
-1.9035	0.0489589	0.172261	-0.0775776	0.520565		-2.9035	0.0339618	-0.00473462	0.0356007
-1.90345	0.0508229	0.17566	-0.0815798	0.526102		-2.90345	0.0444325	-0.00928713	0.0437952
-1.9034	0.0502747	0.176537	-0.0782355	0.529118		-2.9034	0.0548123	-0.0113358	0.0518987
-1.90335	0.0521936	0.179827	-0.0750008	0.529721		-2.90335	0.065101	-0.0206229	0.0600021
-1.9033	0.049233	0.185528	-0.0742333	0.527857		-2.9033	0.0753441	-0.0322773	0.0680601
-1.90325	0.043915	0.188708	-0.0759329	0.525938		-2.90325	0.0854507	-0.0462536	0.0736142
-1.9032	0.0410092	0.191833	-0.0751653	0.521607		-2.9032	0.0955118	-0.0503508	0.0791682
-1.90315	0.0356912	0.197425	-0.0769197	0.517275		-2.90315	0.105482	-0.054357	0.0870896
-1.9031	0.0328951	0.202908	-0.0787289	0.512944		-2.9031	0.115406	-0.0607761	0.0925526
-1.90305	0.0276319	0.205923	-0.0805382	0.508558		-2.90305	0.125194	-0.0719297	0.0955118
-1.903	0.0248906	0.201592	-0.0847597	0.50176		-2.903	0.134937	-0.0781212	0.100929
-1.90295	0.0245617	0.202086	-0.0866238	0.495016		-2.90295	0.144588	-0.0818087	0.106301
-1.9029	0.0194081	0.197754	-0.0884878	0.485806		-2.9029	0.151735	-0.0854507	0.109169
-1.90285	0.0142545	0.198248	-0.0879396	0.479062		-2.90285	0.158792	-0.0865433	0.11445
-1.9028	0.0115681	0.201154	-0.0898584	0.469906		-2.9028	0.160931	-0.0875904	0.11486
-1.90275	0.00405706	0.201592	-0.089365	0.460751		-2.90275	0.163026	-0.0837208	0.117637
-1.9027	0.00389259	0.199564	-0.0913387	0.456474		-2.9027	0.162661	-0.0798056	0.115543
-1.90265	0.00126098	0.192656	-0.0909549	0.447373		-2.90265	0.16471	-0.0733865	0.108577
-1.9026	-0.00126098	0.18816	-0.0929835	0.445619		-2.9026	0.164255	-0.0669675	0.101612
-1.90255	-0.00137063	0.17884	-0.0950668	0.43893		-2.90255	0.163799	-0.0605484	0.0922339
-1.9025	0.000877203	0.169519	-0.0946831	0.432296		-2.9025	0.163299	-0.051671	0.087727
-1.90245	0.00317986	0.160254	-0.0944089	0.435367		-2.90245	0.157881	-0.0451609	0.0832655
-1.9024	0.00548252	0.150989	-0.0965471	0.431145		-2.9024	0.154922	-0.0386964	0.0812169
-1.90235	0.00778517	0.144135	-0.096273	0.434215		-2.90235	0.151963	-0.0321863	0.0791227
-1.9023	0.010033	0.137337	-0.100933	0.434873		-2.9023	0.148958	-0.028089	0.0770741
-1.90225	0.014748	0.130539	-0.103181	0.437889		-2.90225	0.141082	-0.0239462	0.0773927
-1.9022	0.0169958	0.126208	-0.103016	0.440904		-2.9022	0.135665	-0.0222163	0.0777114
-1.90215	0.0217108	0.121876	-0.10044	0.443919		-2.90215	0.122918	-0.0204863	0.0755717
-1.9021	0.0263709	0.117545	-0.0954506	0.44688		-2.9021	0.112675	-0.0113358	0.0709737
-1.90205	0.031031	0.115681	-0.0929835	0.449786		-2.90205	0.0999732	-0.00468909	0.0639628
-1.902	0.033224	0.113762	-0.0856917	0.455159		-2.902	0.0849044	-0.00282256	0.0544936
-1.90195	0.0378294	0.114256	-0.0784548	0.458009		-2.90195	0.0722939	-0.0107439	0.0426115
-1.9019	0.0424347	0.112337	-0.073685	0.463327		-2.9019	0.0621874	-0.0185287	0.030775
-1.90185	0.0445729	0.115297	-0.0690249	0.468591		-2.90185	0.0545391	-0.0286808	0.0165256
-1.9018	0.0466562	0.118203	-0.0668319	0.473799		-2.9018	0.0468909	-0.0387419	0.00227626
-1.90175	0.0487944	0.118696	-0.0646937	0.479007		-2.90175	0.0392427	-0.0487119	-0.00942371
-1.9017	0.0508778	0.121547	-0.0626103	0.481749		-2.9017	0.0340983	-0.0585909	-0.023582
-1.90165	0.0529611	0.126865	-0.0629393	0.48449		-2.90165	0.0289085	-0.0659659	-0.0328692
-1.9016	0.0550445	0.134541	-0.0633779	0.487176		-2.9016	0.0237641	-0.07325	-0.0445691
-1.90155	0.0546607	0.137282	-0.0662288	0.487396		-2.90155	0.0186198	-0.0804429	-0.0513524
-1.9015	0.0542769	0.144903	-0.0691345	0.487615		-2.9015	0.0159338	-0.0875904	-0.060594
-1.90145	0.0563054	0.147644	-0.0720403	0.487834		-2.90145	0.0156607	-0.0922339	-0.062506
-1.9014	0.058334	0.15521	-0.0725885	0.480762		-2.9014	0.0153875	-0.0992448	-0.0620053
-1.90135	0.0578954	0.160254	-0.0730819	0.483448		-2.90135	0.0175272	-0.106165	-0.06155
-1.9013	0.0599239	0.165298	-0.0760973	0.481255		-2.9013	0.0245381	-0.115452	-0.0538107
-1.90125	0.0643647	0.167875	-0.0791127	0.479062		-2.90125	0.0339162	-0.122235	-0.0509882
-1.9012	0.0662836	0.172919	-0.0845952	0.479282		-2.9012	0.0457072	-0.128973	-0.0457983
-1.90115	0.0682573	0.172973	-0.0900777	0.472209		-2.90115	0.0549944	-0.138032	-0.0406995
-1.9011	0.0701762	0.173083	-0.0980274	0.467604		-2.9011	0.0666488	-0.149505	-0.0356462
-1.90105	0.069628	0.170726	-0.105922	0.467933		-2.90105	0.0782577	-0.16084	-0.0281801
-1.901	0.0690797	0.168368	-0.113872	0.463327		-2.901	0.0849499	-0.167214	-0.0232634
-1.90095	0.0709986	0.166065	-0.119354	0.458777		-2.90095	0.0915966	-0.173587	-0.0159338
-1.9009	0.0703955	0.163708	-0.12237	0.456639		-2.9009	0.0981977	-0.179824	-0.00628247
-1.90085	0.0722596	0.161405	-0.120615	0.452143		-2.90085	0.104799	-0.178732	0.000819453
-1.9008	0.0716565	0.159048	-0.118806	0.45006		-2.9008	0.106438	-0.175181	0.00792138
-1.90075	0.0686411	0.154333	-0.114694	0.447976		-2.90075	0.110535	-0.174043	0.0173451
-1.9007	0.068038	0.15203	-0.110582	0.445948		-2.9007	0.107303	-0.172859	0.0242649
-1.90065	0.0649678	0.149728	-0.106525	0.443919		-2.90065	0.106529	-0.169262	0.033552
-1.9006	0.0594853	0.145013	-0.104935	0.444303		-2.9006	0.105755	-0.158291	0.0403353
-1.90055	0.053948	0.137885	-0.100933	0.442329		-2.90055	0.102523	-0.149823	0.0494858
-1.9005	0.0509326	0.135692	-0.0994528	0.440301		-2.9005	0.0993359	-0.138897	0.0584998
-1.90045	0.0430378	0.135912	-0.0980274	0.438327		-2.90045	0.0937363	-0.135301	0.0625971
-1.9004	0.0351429	0.126427	-0.0941348	0.436299		-2.9004	0.0930079	-0.136575	0.0690617
-1.90035	0.0272481	0.124234	-0.0927642	0.43438		-2.90035	0.0849954	-0.135392	0.0730223
-1.9003	0.0194081	0.122096	-0.0889812	0.432406		-2.9003	0.0794414	-0.136621	0.0769375
-1.90025	0.0115681	0.11749	-0.085308	0.428075		-2.90025	0.0739328	-0.132979	0.0831744
-1.9002	0.00614042	0.115407	-0.0815798	0.426156		-2.9002	0.0660115	-0.129291	0.0844947
[truncated: 298,003+ more rows]

## Sheet: Figure S4e
Turning the yellow light OFF
NpHR expressed						Ctrl
Time (sec)	20% OFF (mV)	40% OFF (mV)	60% OFF (mV)	80% OFF (mV)		Time (sec)	30% OFF (mV)	60% OFF (mV)	90% OFF (mV)
-2	0.134943	-0.146164	0.0339368	0.059595		-3	-0.235092	-0.0725671	0.177184
-1.99995	0.135729	-0.151592	0.0320179	0.0518098		-2.99995	-0.24101	-0.0686064	0.173132
-1.9999	0.13487	-0.15203	0.0325661	0.0488492		-2.9999	-0.239508	-0.0671041	0.166622
-1.99985	0.134066	-0.152524	0.0380487	0.0434764		-2.99985	-0.23796	-0.0656928	0.162616
-1.9998	0.134048	-0.150495	0.0361846	0.0405158		-2.9998	-0.236367	-0.0667399	0.156151
-1.99975	0.134906	-0.146054	0.0368425	0.0400224		-2.99975	-0.232269	-0.0702908	0.149778
-1.9997	0.134925	-0.144026	0.0399675	0.037007		-2.9997	-0.228172	-0.0738418	0.145817
-1.99965	0.134157	-0.13953	0.0430926	0.0412833		-2.99965	-0.221571	-0.0798966	0.139489
-1.9996	0.131781	-0.137502	0.0413382	0.0406803		-2.9996	-0.21497	-0.0834931	0.138032
-1.99955	0.131855	-0.128126	0.0493975	0.0424347		-2.99955	-0.208323	-0.0871351	0.134117
-1.9995	0.131964	-0.118806	0.0525773	0.0441891		-2.9995	-0.201676	-0.0908227	0.130293
-1.99945	0.132056	-0.111898	0.055812	0.048301		-2.99945	-0.197443	-0.0945557	0.128882
-1.9994	0.131379	-0.107457	0.0590467	0.0548252		-2.9994	-0.193163	-0.100747	0.132342
-1.99935	0.131489	-0.100604	0.0622814	0.0588822		-2.99935	-0.19371	-0.102067	0.140673
-1.9993	0.130849	-0.0912839	0.0679832	0.0652968		-2.9993	-0.189385	-0.105891	0.1465
-1.99925	0.131014	-0.0844856	0.073685	0.0691894		-2.99925	-0.18984	-0.104844	0.15474
-1.9992	0.130374	-0.0776324	0.0745074	0.0755491		-2.9992	-0.19025	-0.108714	0.158063
-1.99915	0.128126	-0.0733012	0.0777969	0.0842115		-2.99915	-0.193072	-0.107804	0.166258
-1.9991	0.127523	-0.0665029	0.0786741	0.0879944		-2.9991	-0.190978	-0.109351	0.176865
-1.99905	0.123704	-0.064584	0.0747267	0.0916677		-2.99905	-0.193664	-0.110899	0.187382
-1.999	0.122333	-0.0626652	0.0756587	0.095341		-2.999	-0.196304	-0.114997	0.195394
-1.99895	0.119373	-0.0607463	0.0766456	0.101372		-2.99895	-0.198899	-0.119094	0.203406
-1.9989	0.118057	-0.0563603	0.0703407	0.109815		-2.9989	-0.201449	-0.125649	0.211328
-1.99885	0.113506	-0.0617331	0.0665578	0.113324		-2.99885	-0.206365	-0.129792	0.216791
-1.9988	0.109797	-0.0597594	0.0652419	0.116778		-2.9988	-0.211191	-0.133981	0.219795
-1.99875	0.107731	-0.0602529	0.0615138	0.117764		-2.99875	-0.21843	-0.138214	0.227626
-1.9987	0.104095	-0.0655709	0.0578405	0.121109		-2.9987	-0.223119	-0.142448	0.232952
-1.99865	0.102084	-0.0684218	0.051755	0.124453		-2.99865	-0.230221	-0.141856	0.240737
-1.9986	0.0993066	-0.0712727	0.045779	0.13021		-2.9986	-0.237186	-0.14131	0.24356
-1.99855	0.0973329	-0.0765359	0.0422702	0.130977		-2.99855	-0.246564	-0.138396	0.253666
-1.9985	0.0945917	-0.0817443	0.0363491	0.134212		-2.9985	-0.253393	-0.135574	0.25881
-1.99845	0.0951217	-0.0844856	0.0328951	0.142271		-2.99845	-0.262635	-0.12788	0.256625
-1.9984	0.0972781	-0.0847597	0.0295508	0.147809		-2.9984	-0.274198	-0.125194	0.256898
-1.99835	0.097004	-0.0899133	0.0237393	0.150879		-2.99835	-0.283212	-0.117683	0.259584
-1.9983	0.0967481	-0.0901874	0.0205046	0.149015		-2.9983	-0.29218	-0.115133	0.259766
-1.99825	0.0964923	-0.0952861	0.0196822	0.147206		-2.99825	-0.298599	-0.110171	0.262361
-1.9982	0.0978812	-0.0979177	0.0140352	0.145287		-2.9982	-0.30256	-0.110216	0.264956
-1.99815	0.101701	-0.102962	0.0108554	0.133664		-2.99815	-0.311301	-0.105391	0.267506
-1.9981	0.10552	-0.103126	0.00531804	0.12692		-2.9981	-0.31508	-0.107986	0.267597
-1.99805	0.107713	-0.100878	-0.000164475	0.125111		-2.99805	-0.318858	-0.105709	0.267642
-1.998	0.109102	-0.101043	-0.00317986	0.12078		-2.998	-0.317674	-0.110854	0.26523
-1.99795	0.111295	-0.0963278	-0.00855273	0.114036		-2.99795	-0.316491	-0.120869	0.260404
-1.9979	0.114292	-0.0964923	-0.00910098	0.104881		-2.9979	-0.320133	-0.123601	0.25312
-1.99785	0.117308	-0.0917773	-0.00953958	0.0981919		-2.99785	-0.321317	-0.126332	0.248249
-1.9978	0.117892	-0.0895295	-0.00268643	0.0866238		-2.9978	-0.319996	-0.131568	0.238552
-1.99775	0.119281	-0.0848694	-0.000712727	0.0824022		-2.99775	-0.321089	-0.13439	0.231268
-1.9977	0.118203	-0.0826763	0.00608559	0.0708889		-2.9977	-0.322136	-0.134845	0.221571
-1.99765	0.11961	-0.0780162	0.00564699	0.0666674		-2.99765	-0.318312	-0.127971	0.209461
-1.9976	0.119409	-0.0734109	0.0125001	0.0625007		-2.9976	-0.316901	-0.118821	0.194893
-1.99755	0.119208	-0.0712179	0.0194081	0.0558668		-2.99755	-0.315489	-0.109716	0.180416
-1.9975	0.115754	-0.0666126	0.0237941	0.0565796		-2.9975	-0.318904	-0.10316	0.163526
-1.99745	0.11559	-0.0620621	0.0355267	0.052358		-2.99745	-0.314943	-0.0991082	0.156424
-1.9974	0.113817	-0.0599239	0.0423799	0.0506036		-2.9974	-0.306157	-0.095102	0.144451
-1.99735	0.110418	-0.0578405	0.0516453	0.0513164		-2.99735	-0.294912	-0.0960581	0.132478
-1.9973	0.107859	-0.0533449	0.0608559	0.0470948		-2.9973	-0.2813	-0.0970596	0.123009
-1.99725	0.104515	-0.0487944	0.0651871	0.0526322		-2.99725	-0.262817	-0.100565	0.113494
-1.9972	0.101207	-0.049233	0.0743978	0.0483558		-2.9972	-0.244425	-0.106529	0.101612
-1.99715	0.096273	-0.0472045	0.0786741	0.0538931		-2.99715	-0.223665	-0.114951	0.0946013
-1.9971	0.0930018	-0.0451759	0.0805382	0.0544962		-2.9971	-0.202951	-0.125786	0.0924616
-1.99705	0.0872999	-0.0431474	0.0848694	0.0599239		-2.99705	-0.182328	-0.139079	0.0902764
-1.997	0.08571	-0.043586	0.0867334	0.0628845		-2.997	-0.164209	-0.152373	0.090504
-1.99695	0.0825119	-0.0416123	0.0885975	0.0683122		-2.99695	-0.148594	-0.168124	0.0907316
-1.9969	0.0777238	-0.0396386	0.0879944	0.0663384		-2.9969	-0.13307	-0.183785	0.0957394
-1.99685	0.0745439	-0.040132	0.0899133	0.0765908		-2.99685	-0.120004	-0.194574	0.100747
-1.9968	0.072223	-0.035746	0.089365	0.0794417		-2.9968	-0.109397	-0.207822	0.110535
-1.99675	0.0691163	-0.0338271	0.0839922	0.0847049		-2.99675	-0.10621	-0.216153	0.117819
-1.9967	0.0684584	-0.0246165	0.0810316	0.0899681		-2.9967	-0.102978	-0.229401	0.125012
-1.99665	0.0669964	-0.0276319	0.0781259	0.0927642		-2.99665	-0.104617	-0.235319	0.137031
-1.9966	0.0663567	-0.028235	0.0728078	0.0979177		-2.9966	-0.106256	-0.243696	0.144087
-1.99655	0.0657354	-0.0214915	0.0651323	0.0982467		-2.99655	-0.107849	-0.252027	0.148594
-1.9965	0.0683487	-0.0221494	0.0647485	0.100933		-2.9965	-0.114359	-0.260404	0.153101
-1.99645	0.0693538	-0.0203401	0.0595401	0.101207		-2.99645	-0.120778	-0.268826	0.157517
-1.9964	0.0736119	-0.0185857	0.0519194	0.0990142		-2.9964	-0.132068	-0.274744	0.161842
-1.99635	0.0770111	-0.0168313	0.0515905	0.0992884		-2.99635	-0.136029	-0.278295	0.163708
-1.9963	0.0820733	-0.0199564	0.048904	0.0970954		-2.9963	-0.147228	-0.279433	0.165529
-1.99625	0.0903153	-0.0182568	0.0438053	0.0924901		-2.99625	-0.151052	-0.280617	0.169718
-1.9962	0.0953227	-0.0165024	0.043586	0.0903519		-2.9962	-0.159793	-0.281801	0.168944
-1.99615	0.101902	-0.0245617	0.0384873	0.0882137		-2.99615	-0.163572	-0.278159	0.173041
-1.9961	0.110089	-0.032621	0.0407351	0.0860755		-2.9961	-0.16735	-0.274608	0.177047
-1.99605	0.115791	-0.0308666	0.0381035	0.0814702		-2.99605	-0.171129	-0.271102	0.178595
-1.996	0.124764	-0.0365136	0.0428185	0.0793868		-2.996	-0.169991	-0.265184	0.180052
-1.99595	0.129607	-0.044518	0.0401868	0.0723692		-2.99595	-0.171311	-0.259357	0.183922
-1.9959	0.138488	-0.0452308	0.0449018	0.0702859		-2.9959	-0.170173	-0.253621	0.190159
-1.99585	0.140846	-0.0581147	0.0446825	0.0657902		-2.99585	-0.171539	-0.24793	0.196304
-1.9958	0.148064	-0.0661191	0.044518	0.066174		-2.9958	-0.167988	-0.242285	0.202405
-1.99575	0.152816	-0.0716565	0.0467659	0.0616783		-2.99575	-0.166895	-0.23186	0.208414
-1.9957	0.156727	-0.0722596	0.051426	0.0548252		-2.9957	-0.160931	-0.226397	0.216745
-1.99565	0.160638	-0.0778517	0.0536738	0.0552638		-2.99565	-0.162343	-0.216108	0.222618
-1.9956	0.162904	-0.0833343	0.0582791	0.0532352		-2.9956	-0.158883	-0.20591	0.223528
-1.99555	0.164329	-0.0864593	0.0629393	0.0512615		-2.99555	-0.155423	-0.198216	0.219477
-1.9955	0.161716	-0.0919966	0.0675446	0.0541673		-2.9955	-0.147137	-0.190614	0.213012
-1.99545	0.162356	-0.0877751	0.0720951	0.0497812		-2.99545	-0.138897	-0.180644	0.206502
-1.9954	0.158938	-0.0860207	0.0767004	0.0502198		-2.9954	-0.128244	-0.170719	0.197534
-1.99535	0.154717	-0.0819088	0.0811961	0.0507133		-2.99535	-0.120095	-0.165803	0.188565
-1.9953	0.151317	-0.0826763	0.0832794	0.0512067		-2.9953	-0.11445	-0.158473	0.17468
-1.99525	0.147132	-0.0809768	0.0853628	0.0517001		-2.99525	-0.101567	-0.148822	0.163299
-1.9952	0.143788	-0.0817991	0.0873913	0.0449018		-2.9952	-0.0911414	-0.144042	0.156743
-1.99515	0.137995	-0.0826215	0.0894747	0.0429829		-2.99515	-0.0856783	-0.139398	0.150187
-1.9951	0.132257	-0.076207	0.0914484	0.0484106		-2.9951	-0.0778025	-0.132342	0.148503
-1.99505	0.125696	-0.0746719	0.0934769	0.0465466		-2.99505	-0.0724305	-0.125331	0.146773
-1.995	0.121639	-0.0731368	0.0930383	0.0470948		-2.995	-0.0695624	-0.118411	0.149823
-1.99495	0.116741	-0.0667771	0.0925997	0.0549348		-2.99495	-0.0666943	-0.109078	0.152873
-1.9949	0.112702	-0.0580598	0.0945734	0.0530159		-2.9949	-0.0614134	-0.104708	0.155833
-1.99485	0.109486	-0.056744	0.101427	0.0584436		-2.99485	-0.0610492	-0.102841	0.158701
-1.9948	0.10711	-0.0529611	0.100878	0.0589919		-2.9948	-0.0558594	-0.10102	0.161523
-1.99475	0.104716	-0.0517001	0.105264	0.0668867		-2.99475	-0.0555862	-0.10407	0.1643
-1.9947	0.102359	-0.0504391	0.112008	0.0673801		-2.9947	-0.0577714	-0.104753	0.164573
-1.99465	0.103254	-0.0516453	0.118751	0.0728078		-2.99465	-0.0600021	-0.105391	0.164801
-1.9946	0.103327	-0.0480268	0.115681	0.0757684		-2.9946	-0.0597745	-0.11099	0.167396
-1.99455	0.103382	-0.0492878	0.11749	0.0787289		-2.99455	-0.0595469	-0.119003	0.169945
-1.9945	0.105082	-0.0506036	0.121712	0.0816347		-2.9945	-0.0618232	-0.134299	0.172404
-1.99445	0.109193	-0.0543866	0.125933	0.0894747		-2.99445	-0.0568154	-0.152008	0.177275
-1.9944	0.112483	-0.0532352	0.127688	0.0973147		-2.9944	-0.054266	-0.169627	0.182055
-1.99435	0.11654	-0.0546059	0.12692	0.10022		-2.99435	-0.0493493	-0.187245	0.184331
-1.9943	0.120615	-0.0584436	0.12862	0.108006		-2.9943	-0.0468909	-0.204772	0.184104
-1.99425	0.123009	-0.0622814	0.123028	0.115791		-2.99425	-0.0444781	-0.219795	0.183831
-1.9942	0.12703	-0.0637068	0.12714	0.123521		-2.9942	-0.0445691	-0.23236	0.183512
-1.99415	0.13021	-0.06272	0.126372	0.126372		-2.99415	-0.0495314	-0.242467	0.190432
-1.9941	0.132567	-0.0642003	0.118258	0.134102		-2.9941	-0.056952	-0.25007	0.192435
-1.99405	0.134906	-0.0632134	0.119957	0.13942		-2.99405	-0.0643726	-0.260131	0.189476
-1.994	0.13805	-0.0647485	0.111843	0.139804		-2.994	-0.0717932	-0.262817	0.186471
-1.99395	0.140352	-0.0663384	0.106196	0.142655		-2.99395	-0.0816721	-0.26309	0.185879
-1.9939	0.142637	-0.0654612	0.0932576	0.145506		-2.9939	-0.0915055	-0.263363	0.182829
-1.99385	0.144903	-0.0670512	0.0925449	0.145945		-2.99385	-0.103797	-0.261269	0.179733
-1.9938	0.145543	-0.0662836	0.0844856	0.146438		-2.9938	-0.116044	-0.256716	0.176592
-1.99375	0.146164	-0.0679284	0.0764811	0.139585		-2.99375	-0.123419	-0.254622	0.173405
-1.9937	0.146785	-0.069628	0.0733561	0.140078		-2.9937	-0.130748	-0.250161	0.170173
-1.99365	0.14737	-0.0713275	0.0653516	0.130868		-2.99365	-0.138123	-0.243241	0.169399
-1.9936	0.145543	-0.0779066	0.0646389	0.129058		-2.9936	-0.147957	-0.236412	0.166076
-1.99355	0.146146	-0.0772487	0.0639261	0.12237		-2.99355	-0.155332	-0.22717	0.16034
-1.9935	0.14673	-0.0790031	0.0608011	0.115736		-2.9935	-0.155377	-0.213103	0.154558
-1.99345	0.148119	-0.0832246	0.0576212	0.114036		-2.99345	-0.162798	-0.20154	0.146272
-1.9934	0.148704	-0.0826215	0.061788	0.109924		-2.9934	-0.16776	-0.187609	0.135619
-1.99335	0.145999	-0.0844308	0.0585533	0.10828		-2.99335	-0.165438	-0.176182	0.127334
-1.9933	0.144939	-0.0863496	0.060198	0.109157		-2.9933	-0.170492	-0.167214	0.116635
-1.99325	0.144702	-0.0882137	0.0594305	0.107567		-2.99325	-0.165803	-0.160795	0.108395
-1.9932	0.144446	-0.0877203	0.0634875	0.110856		-2.9932	-0.163617	-0.151917	0.10011
-1.99315	0.143368	-0.0872268	0.0650226	0.109321		-2.99315	-0.163936	-0.152873	0.0942826
-1.9931	0.14229	-0.0892005	0.0739043	0.110253		-2.9931	-0.159429	-0.151371	0.0835386
-1.99305	0.141211	-0.0912291	0.0777969	0.103949		-2.99305	-0.154968	-0.149869	0.0776659
-1.993	0.137684	-0.0907905	0.0792224	0.107348		-2.993	-0.148093	-0.150825	0.0717932
-1.99295	0.136588	-0.0904067	0.0855273	0.108389		-2.99295	-0.138897	-0.154239	0.0658749
-1.9929	0.134724	-0.0925449	0.0966019	0.102139		-2.9929	-0.127379	-0.157608	0.0574983
-1.99285	0.132841	-0.0922159	0.0979177	0.100769		-2.99285	-0.115907	-0.170719	0.0540383
-1.9928	0.129296	-0.0919418	0.101591	0.10192		-2.9928	-0.106984	-0.188656	0.0504874
-1.99275	0.128236	-0.0941348	0.105264	0.100659		-2.99275	-0.100565	-0.196714	0.0469364
-1.9927	0.125531	-0.0939155	0.106416	0.099398		-2.9927	-0.0966954	-0.209643	0.0457983
-1.99265	0.122023	-0.0912839	0.107567	0.100604		-2.99265	-0.0952841	-0.220114	0.0446602
-1.9926	0.119336	-0.0887071	0.108663	0.0969857		-2.9926	-0.0964223	-0.228035	0.0483022
-1.99255	0.115023	-0.0861852	0.107293	0.0934221		-2.99255	-0.0999732	-0.235957	0.0494858
-1.9925	0.112337	-0.0861303	0.101043	0.0898584		-2.9925	-0.101157	-0.238962	0.0554496
-1.99245	0.108846	-0.0861303	0.0996721	0.0888168		-2.99245	-0.107257	-0.241921	0.0613679
-1.9924	0.105374	-0.083718	0.0933673	0.0804833		-2.9924	-0.113358	-0.24488	0.0721118
-1.99235	0.100275	-0.0861852	0.0895295	0.0770842		-2.99235	-0.124375	-0.242922	0.0827192
-1.9923	0.0968212	-0.0838825	0.0832794	0.0737398		-2.9923	-0.132933	-0.24101	0.0957394
-1.99225	0.0966019	-0.081525	0.0769745	0.0704503		-2.99225	-0.141492	-0.241511	0.111036
-1.9922	0.0931297	-0.0768649	0.0731368	0.0696828		-2.9922	-0.147638	-0.241966	0.123828
-1.99215	0.0929104	-0.0746171	0.0741236	0.0664481		-2.99215	-0.153829	-0.240009	0.134072
-1.9921	0.0951582	-0.0724789	0.0678187	0.0657354		-2.9921	-0.157563	-0.240464	0.144224
-1.99205	0.0973512	-0.0703407	0.0712179	0.0601432		-2.99205	-0.161387	-0.240919	0.151872
-1.992	0.0987036	-0.0682573	0.0672705	0.0594853		-2.992	-0.165211	-0.243833	0.1643
-1.99195	0.101664	-0.0686411	0.0682025	0.0613494		-2.99195	-0.161751	-0.244242	0.174225
-1.9919	0.107074	-0.071492	0.0666674	0.058334		-2.9919	-0.165666	-0.247065	0.188929
-1.99185	0.110783	-0.0768101	0.0699569	0.0602529		-2.99185	-0.167214	-0.247429	0.201085
-1.9918	0.116924	-0.0773035	0.068367	0.064584		-2.9918	-0.173633	-0.242922	0.215562
-1.99175	0.121383	-0.0802092	0.0716017	0.0689701		-2.99175	-0.175226	-0.240828	0.227535
-1.9917	0.125038	-0.0807026	0.067435	0.0684766		-2.9917	-0.179278	-0.236321	0.237004
-1.99165	0.13105	-0.0861303	0.0706148	0.0729175		-2.99165	-0.17855	-0.226897	0.243924
-1.9916	0.137045	-0.0842663	0.0689152	0.0724789		-2.9916	-0.177821	-0.217565	0.24834
-1.99155	0.143825	-0.0848145	0.067106	0.0769745		-2.99155	-0.179597	-0.208187	0.250297
-1.9915	0.147315	-0.0927642	0.0653516	0.0765908		-2.9915	-0.176547	-0.198899	0.249751
-1.99145	0.151573	-0.0957796	0.0684218	0.0834987		-2.99145	-0.173542	-0.187154	0.246746
-1.9914	0.15744	-0.0988498	0.0640906	0.0856369		-2.9914	-0.173087	-0.177867	0.248613
-1.99135	0.160839	-0.104387	0.0646937	0.085308		-2.99135	-0.170219	-0.163754	0.252847
-1.9913	0.161753	-0.107457	0.0627748	0.0874461		-2.9913	-0.169854	-0.1521	0.252164
-1.99125	0.162666	-0.112995	0.0608559	0.0920514		-2.99125	-0.167077	-0.135619	0.251481
-1.9912	0.162739	-0.113707	0.0613494	0.089365		-2.9912	-0.164391	-0.121598	0.255624
-1.99115	0.161186	-0.11442	0.0593757	0.0891457		-2.99115	-0.166668	-0.112493	0.25485
-1.9911	0.159614	-0.117545	0.0573471	0.0914484		-2.9911	-0.164073	-0.0985619	0.251617
-1.99105	0.155612	-0.115846	0.0577857	0.0912839		-2.99105	-0.159156	-0.0870896	0.243514
-1.991	0.154059	-0.114201	0.0557024	0.0862948		-2.991	-0.154239	-0.0780756	0.232952
-1.99095	0.150038	-0.115023	0.053619	0.08624		-2.99095	-0.15433	-0.0617321	0.217565
-1.9909	0.147662	-0.113433	0.0564151	0.0813605		-2.9909	-0.15688	-0.047938	0.19981
-1.99085	0.142052	-0.109486	0.0518098	0.0789482		-2.99085	-0.161933	-0.0316855	0.182055
-1.9908	0.139695	-0.105538	0.0520839	0.0741784		-2.9908	-0.164573	-0.0155241	0.164391
-1.99075	0.135692	-0.104058	0.0498909	0.0694087		-2.99075	-0.167259	0.000591827	0.149231
-1.9907	0.134157	-0.0977533	0.0476431	0.0671608		-2.9907	-0.169945	0.0118365	0.13653
-1.99065	0.130155	-0.0963826	0.0502747	0.0625555		-2.99065	-0.177594	0.0254941	0.126287
-1.9906	0.126189	-0.0901874	0.047972	0.0628296		-2.9906	-0.185242	0.0391061	0.118547
-1.99055	0.123832	-0.0865141	0.0456694	0.0631586		-2.99055	-0.190477	0.0478014	0.115679
-1.9905	0.121474	-0.0803737	0.0506584	0.0634875		-2.9905	-0.188429	0.051671	0.112811
-1.99045	0.119117	-0.0743429	0.0531256	0.0663384		-2.99045	-0.191297	0.0530823	0.112356
-1.9904	0.118368	-0.0707793	0.0531256	0.0667222		-2.9904	-0.186926	0.0423384	0.114359
-1.99035	0.116814	-0.062391	0.0555379	0.0745074		-2.99035	-0.18506	0.0292727	0.11873
-1.9903	0.114457	-0.0613494	0.0603625	0.0773583		-2.9903	-0.183239	0.0138396	0.118229
-1.99025	0.115334	-0.0530708	0.0650775	0.080264		-2.99025	-0.176592	-0.00386964	0.122554
-1.9902	0.114566	-0.0472593	0.0697924	0.0856369		-2.9902	-0.167624	-0.0215334	0.126879
-1.99015	0.114603	-0.0439698	0.0719854	0.0885426		-2.99015	-0.16603	-0.0390606	0.136029
-1.9901	0.114639	-0.0407351	0.0741236	0.0890361		-2.9901	-0.159611	-0.0564512	0.142721
-1.99005	0.115462	-0.032621	0.0738495	0.0895843		-2.99005	-0.155742	-0.0688796	0.151781
-1.99	0.115462	-0.0270288	0.0759329	0.0925997		-2.99	-0.15433	-0.0836297	0.160795
-1.98995	0.116248	-0.0214366	0.0706696	0.0956151		-2.98995	-0.155468	-0.0958304	0.172222
-1.9899	0.114603	-0.0208336	0.0678187	0.0986853		-2.9899	-0.156607	-0.110398	0.183557
-1.98985	0.114566	-0.0226428	0.0649678	0.101701		-2.98985	-0.162707	-0.117546	0.192389
-1.9898	0.11453	-0.0245068	0.0596498	0.0999463		-2.9898	-0.168807	-0.127015	0.203634
-1.98975	0.11283	-0.0312503	0.0592112	0.0981919		-2.98975	-0.17732	-0.138897	0.209962
-1.9897	0.111953	-0.0355267	0.0587178	0.0989046		-2.9897	-0.188338	-0.148184	0.216244
-1.98965	0.112702	-0.0398031	0.0533449	0.0947927		-2.98965	-0.194483	-0.154968	0.222481
-1.9896	0.108554	-0.0440794	0.0527966	0.093148		-2.9896	-0.200629	-0.161705	0.22626
-1.98955	0.10764	-0.0484106	0.0474238	0.091558		-2.98955	-0.209234	-0.168352	0.225122
-1.9895	0.109193	-0.0551541	0.0419961	0.0875558		-2.9895	-0.212967	-0.172449	0.2289
-1.98945	0.10828	-0.0667222	0.0365684	0.0860755		-2.98945	-0.216745	-0.176501	0.225349
-1.9894	0.104917	-0.0685315	0.033553	0.0845952		-2.9894	-0.220524	-0.180507	0.224211
-1.98935	0.105612	-0.0800996	0.0280705	0.0807026		-2.98935	-0.219522	-0.181964	0.22799
-1.9893	0.106288	-0.0892005	0.0226428	0.0817443		-2.9893	-0.220934	-0.180962	0.231723
-1.98925	0.10616	-0.0910098	0.0195726	0.0779614		-2.98925	-0.222436	-0.175044	0.237914
-1.9892	0.104387	-0.0952313	0.0189695	0.0790579		-2.9892	-0.219067	-0.171539	0.236731
-1.98915	0.106671	-0.101865	0.0207787	0.0753298		-2.98915	-0.218248	-0.163117	0.238005
-1.9891	0.107311	-0.10362	0.0274126	0.0692442		-2.9891	-0.217428	-0.154694	0.236867
-1.98905	0.108737	-0.107841	0.0291122	0.068038		-2.98905	-0.216654	-0.143814	0.233271
-1.989	0.110144	-0.112063	0.0331692	0.0644744		-2.989	-0.215971	-0.137805	0.22972
-1.98895	0.114786	-0.11135	0.0323468	0.0633231		-2.98895	-0.212876	-0.126879	0.226169
-1.9889	0.117783	-0.10828	0.0339368	0.0598143		-2.9889	-0.212238	-0.118411	0.225122
-1.98885	0.119921	-0.105209	0.0404061	0.0514808		-2.98885	-0.206821	-0.109943	0.221616
-1.9888	0.122059	-0.102194	0.0442987	0.0456145		-2.9888	-0.19899	-0.103888	0.218157
-1.98875	0.124161	-0.0991787	0.045779	0.0422702		-2.98875	-0.19371	-0.0929168	0.217109
-1.9887	0.128675	-0.0962182	0.0471496	0.0389807		-2.9887	-0.183603	-0.0941005	0.213695
-1.98865	0.127487	-0.0932576	0.0533997	0.0332789		-2.98865	-0.178459	-0.0928258	0.207868
-1.9886	0.126299	-0.090297	0.059595	0.0275771		-2.9886	-0.168534	-0.0939184	0.199628
-1.98855	0.126719	-0.0873913	0.0584436	0.0219849		-2.98855	-0.156197	-0.0925526	0.193892
-1.9885	0.12957	-0.0845404	0.064584	0.0115681		-2.9885	-0.146454	-0.0935542	0.188155
-1.98845	0.126701	-0.0816347	0.0706148	0.00608559		-2.98845	-0.134299	-0.0945102	0.187382
-1.9884	0.124654	-0.0788386	0.0717661	0.000657902		-2.9884	-0.122281	-0.090504	0.186608
-1.98835	0.12343	-0.0784548	0.0753298	-0.00224783		-2.98835	-0.110353	-0.091369	0.190705
-1.9883	0.122991	-0.0731916	0.0787838	-0.000274126		-2.9883	-0.100929	-0.0945557	0.192389
-1.98825	0.1193	-0.0728626	0.0822926	0.00164475		-2.98825	-0.0915511	-0.0952841	0.201403
-1.9882	0.116449	-0.0701214	0.088104	0.00361846		-2.9882	-0.0823095	-0.103251	0.210417
-1.98815	0.113561	-0.064913	0.0915032	0.0104716		-2.98815	-0.0755717	-0.108714	0.214469
-1.9881	0.111496	-0.0622266	0.0947927	0.0173248		-2.9881	-0.0688796	-0.116499	0.225896
-1.98805	0.107019	-0.0643647	0.102962	0.0192985		-2.98805	-0.0671041	-0.12178	0.23969
-1.988	0.103364	-0.0640906	0.106196	0.0262064		-2.988	-0.0678325	-0.129428	0.251026
-1.98795	0.102121	-0.0662836	0.106964	0.0330596		-2.98795	-0.066148	-0.13694	0.262361
-1.9879	0.0992701	-0.0708889	0.112556	0.042325		-2.9879	-0.0620963	-0.146819	0.273652
-1.98785	0.0964375	-0.0706148	0.110802	0.0491233		-2.98785	-0.0556317	-0.154194	0.284896
-1.9878	0.0960171	-0.0776324	0.108992	0.0583888		-2.9878	-0.0516255	-0.161432	0.29127
-1.98775	0.0955968	-0.0822377	0.102359	0.0675994		-2.98775	-0.0501687	-0.166167	0.300056
-1.9877	0.0967847	-0.0843211	0.103016	0.0743978		-2.9877	-0.0462536	-0.17814	0.308843
-1.98765	0.0971685	-0.0913387	0.0987401	0.0835536		-2.98765	-0.0424294	-0.187564	0.315171
-1.9876	0.0999828	-0.0958344	0.0945186	0.0878299		-2.9876	-0.0410637	-0.199355	0.326415
-1.98755	0.101134	-0.10033	0.0951217	0.0921611		-2.98755	-0.0372851	-0.208551	0.337569
-1.9875	0.107128	-0.107238	0.0859659	0.0988498		-2.9875	-0.0384232	-0.212785	0.348768
-1.98745	0.108243	-0.109267	0.0792772	0.100659		-2.98745	-0.0396069	-0.214514	0.362335
-1.9874	0.111789	-0.113707	0.0701762	0.100111		-2.9874	-0.0529457	-0.216199	0.375901
-1.98735	0.115261	-0.118093	0.0610752	0.0995077		-2.98735	-0.068743	-0.220251	0.39188
-1.9873	0.119574	-0.122534	0.0593208	0.0964923		-2.9873	-0.0844491	-0.221753	0.405356
-1.98725	0.123009	-0.126865	0.0502747	0.0935317		-2.98725	-0.102523	-0.225668	0.42129
-1.9872	0.128072	-0.126372	0.0509326	0.0905712		-2.9872	-0.120596	-0.224667	0.429848
-1.98715	0.131452	-0.128291	0.0491782	0.0876654		-2.98715	-0.138533	-0.223574	0.433536
-1.9871	0.134048	-0.130155	0.0474238	0.0847597		-2.9871	-0.154012	-0.222436	0.434811
-1.98705	0.136588	-0.129607	0.0456145	0.081854		-2.98705	-0.167032	-0.218794	0.428801
-1.987	0.14154	-0.131526	0.0487396	0.0765908		-2.987	-0.177548	-0.215152	0.417966
-1.98695	0.144026	-0.13339	0.0444632	0.076207		-2.98695	-0.188019	-0.209006	0.407268
-1.9869	0.148138	-0.135254	0.0475334	0.0734109		-2.9869	-0.193573	-0.202815	0.389286
-1.98685	0.151409	-0.137063	0.0505488	0.0681477		-2.98685	-0.199173	-0.201494	0.373898
-1.9868	0.154644	-0.138927	0.0535642	0.0678187		-2.9868	-0.202268	-0.195257	0.358647
-1.98675	0.158664	-0.143148	0.0565247	0.0626652		-2.98675	-0.202951	-0.191433	0.338571
-1.9867	0.161058	-0.144958	0.0619524	0.0599239		-2.9867	-0.203634	-0.190022	0.318676
-1.98665	0.163452	-0.146712	0.0672705	0.0572375		-2.98665	-0.199446	-0.183694	0.301331
-1.9866	0.163342	-0.146054	0.0701762	0.054551		-2.9866	-0.190432	-0.182192	0.28171
-1.98655	0.164896	-0.147754	0.0730271	0.0567989		-2.98655	-0.183876	-0.180644	0.267051
-1.9865	0.164786	-0.144629	0.075878	0.0565796		-2.9865	-0.177366	-0.17905	0.252528
-1.98645	0.16305	-0.143916	0.0810864	0.0563054		-2.98645	-0.168443	-0.177457	0.235638
-1.9864	0.16051	-0.14567	0.0790031	0.0634327		-2.9864	-0.157153	-0.175773	0.221343
-1.98635	0.157988	-0.142491	0.0842115	0.0631586		-2.98635	-0.148366	-0.176501	0.209598
-1.9863	0.153017	-0.141778	0.0918321	0.0653516		-2.9863	-0.142038	-0.177184	0.197943
-1.98625	0.146438	-0.141065	0.0921063	0.0675446		-2.98625	-0.135756	-0.180234	0.188838
-1.9862	0.141522	-0.137885	0.0972598	0.0746171		-2.9862	-0.131886	-0.183239	0.179824
-1.98615	0.134998	-0.132238	0.0998914	0.0767552		-2.98615	-0.130521	-0.188611	0.175773
-1.9861	0.126865	-0.124234	0.102523	0.0813605		-2.9861	-0.129155	-0.193892	0.169354
-1.98605	0.119592	-0.118642	0.10033	0.0834439		-2.98605	-0.127789	-0.20154	0.165438
-1.986	0.111533	-0.115517	0.102962	0.0904615		-2.986	-0.124011	-0.209143	0.161614
-1.98595	0.1051	-0.107512	0.100659	0.0925449		-2.98595	-0.127561	-0.211783	0.162707
-1.9859	0.0987401	-0.0946831	0.0959989	0.0946282		-2.9859	-0.126196	-0.214332	0.158974
-1.98585	0.0940069	-0.0891457	0.093751	0.0966568		-2.98585	-0.129701	-0.221753	0.160203
-1.9858	0.0876654	-0.0787838	0.0890909	0.101152		-2.9858	-0.133207	-0.226624	0.166349
-1.98575	0.0829687	-0.0684766	0.0844308	0.103181		-2.98575	-0.139125	-0.23145	0.17254
-1.9857	0.0791127	-0.0605818	0.0822377	0.10033		-2.9857	-0.142585	-0.238597	0.181145
-1.98565	0.075275	-0.0552089	0.0751653	0.107238		-2.98565	-0.148412	-0.248158	0.187382
-1.9856	0.0730819	-0.0497812	0.0730271	0.109212		-2.9856	-0.15911	-0.255168	0.200948
-1.98555	0.0724971	-0.0468207	0.0684766	0.108773		-2.98555	-0.164892	-0.262134	0.212056
-1.9855	0.072753	-0.0414478	0.061459	0.105867		-2.9855	-0.170628	-0.271466	0.220751
-1.98545	0.0754394	-0.0433667	0.0593757	0.107841		-2.98545	-0.178777	-0.280663	0.229447
-1.9854	0.0780893	-0.0403513	0.0524129	0.112227		-2.9854	-0.186881	-0.292271	0.233271
-1.98535	0.0823657	-0.0446825	0.0503843	0.114146		-2.98535	-0.19248	-0.301331	0.23714
-1.9853	0.0858197	-0.0440794	0.0458887	0.116065		-2.9853	-0.195576	-0.317629	0.241101
-1.98525	0.0916859	-0.0483558	0.0414478	0.120451		-2.98525	-0.198717	-0.328919	0.242604
-1.9852	0.097534	-0.050165	0.0394193	0.122315		-2.9852	-0.201767	-0.332834	0.241739
-1.98515	0.102505	-0.0567989	0.0374456	0.126591		-2.98515	-0.202359	-0.336704	0.238506
-1.9851	0.109139	-0.0609108	0.0354719	0.128401		-2.9851	-0.200538	-0.335611	0.235365
-1.98505	0.114877	-0.0626103	0.033553	0.132677		-2.98505	-0.203543	-0.33939	0.232269
-1.985	0.121419	-0.0690797	0.0315793	0.129607		-2.985	-0.204089	-0.333381	0.226806
-1.98495	0.126317	-0.0706696	0.0345399	0.136241		-2.98495	-0.204636	-0.327371	0.218976
-1.9849	0.131197	-0.0746719	0.032621	0.137995		-2.9849	-0.205136	-0.318904	0.218566
-1.98485	0.135235	-0.0786741	0.0331144	0.13487		-2.98485	-0.210508	-0.315307	0.215789
-1.9848	0.138452	-0.0800996	0.0263161	0.141449		-2.9848	-0.210964	-0.309252	0.217929
-1.98475	0.140828	-0.0839922	0.0269192	0.143148		-2.98475	-0.213786	-0.300785	0.217701
-1.9847	0.141577	-0.0854176	0.0250003	0.14726		-2.9847	-0.214196	-0.292317	0.215106
-1.98465	0.143149	-0.0867882	0.0207239	0.146438		-2.98465	-0.21456	-0.283849	0.212557
-1.9846	0.143094	-0.0881589	0.0286736	0.140736		-2.9846	-0.212466	-0.275427	0.210099
-1.98455	0.142198	-0.0870075	0.0292218	0.139969		-2.98455	-0.212785	-0.264547	0.205273
-1.9845	0.142143	-0.0858562	0.032292	0.139146		-2.9845	-0.210645	-0.24884	0.202951
-1.98445	0.138013	-0.0847049	0.0353074	0.128565		-2.98445	-0.206047	-0.23318	0.198262
-1.9844	0.136368	-0.0859659	0.0334434	0.120451		-2.9844	-0.203862	-0.217519	0.191206
-1.98435	0.133883	-0.0822926	0.0389259	0.114804		-2.98435	-0.196805	-0.199537	0.18424
-1.9843	0.13063	-0.0810864	0.0444084	0.106745		-2.9843	-0.189749	-0.181554	0.179824
-1.98425	0.1282	-0.0798254	0.0498361	0.096273		-2.98425	-0.182738	-0.16125	0.173041
-1.9842	0.124142	-0.0785645	0.0601432	0.0882685		-2.9842	-0.173223	-0.145863	0.163891
-1.98415	0.121748	-0.0748364	0.0679832	0.080264		-2.98415	-0.161341	-0.125649	0.154877
-1.9841	0.118569	-0.0759877	0.0758232	0.0746719		-2.9841	-0.149459	-0.110398	0.143495
-1.98405	0.115389	-0.0770842	0.0787838	0.0667222		-2.98405	-0.135164	-0.0951931	0.139535
-1.984	0.112227	-0.0732464	0.0841566	0.063652		-2.984	-0.120915	-0.0849044	0.133207
-1.98395	0.109888	-0.0718758	0.0894747	0.060527		-2.98395	-0.106665	-0.0794869	0.127015
-1.9839	0.105959	-0.0704503	0.0972598	0.0598691		-2.9839	-0.0924616	-0.0741149	0.128153
-1.98385	0.104478	-0.0739043	0.102633	0.0518646		-2.98385	-0.0783033	-0.0736597	0.126924
-1.9838	0.102212	-0.0748912	0.11283	0.0536738		-2.9838	-0.0666033	-0.0755717	0.125786
-1.98375	0.0991239	-0.0782355	0.115681	0.0529611		-2.98375	-0.0549489	-0.0775293	0.124693
-1.9837	0.0976802	-0.0767004	0.123411	0.0595401		-2.9837	-0.0432489	-0.0842671	0.123646
-1.98365	0.096273	-0.0775776	0.126262	0.0612397		-2.98365	-0.0291816	-0.0934631	0.125103
-1.9836	0.096474	-0.0784	0.131526	0.0701762		-2.9836	-0.0199855	-0.102568	0.124193
-1.98355	0.0934586	-0.0791675	0.139256	0.0693538		-2.98355	-0.0157062	-0.118957	0.123328
-1.9835	0.0920697	-0.0775228	0.142107	0.0806478		-2.9835	-0.0113813	-0.132797	0.127379
-1.98345	0.0931297	-0.0782355	0.144903	0.0797158		-2.98345	-0.00946923	-0.14172	0.131477
-1.9834	0.0925632	-0.0764811	0.142874	0.0884878		-2.9834	-0.0148412	-0.150597	0.135619
-1.98335	0.0920149	-0.0747267	0.136021	0.0899133		-2.98335	-0.0177093	-0.161887	0.139808
-1.9833	0.0914666	-0.0729723	0.134048	0.0986305		-2.9833	-0.0229447	-0.165803	0.143996
-1.98325	0.0941896	-0.0735754	0.132129	0.0974791		-2.98325	-0.0305929	-0.174543	0.14823
-1.9832	0.0920149	-0.069299	0.127852	0.101207		-2.9832	-0.0405629	-0.175955	0.15738
-1.98315	0.0955603	-0.067435	0.123521	0.107348		-2.98315	-0.0504419	-0.177366	0.168989
-1.9831	0.0950303	-0.0631586	0.1193	0.103674		-2.9831	-0.0675593	-0.171448	0.180598
-1.98305	0.0969492	-0.0637068	0.110253	0.104881		-2.98305	-0.0845857	-0.165529	0.189749
-1.983	0.0980457	-0.061788	0.101207	0.108499		-2.983	-0.101476	-0.159657	0.201358
-1.98295	0.100787	-0.0598143	0.104442	0.107183		-2.98295	-0.118229	-0.153829	0.208095
-1.9829	0.101043	-0.0603077	0.100385	0.1034		-2.9829	-0.127561	-0.15779	0.212375
-1.98285	0.105411	-0.0631586	0.0963826	0.104497		-2.98285	-0.141674	-0.154376	0.214287
-1.9828	0.107311	-0.0635424	0.0923804	0.105538		-2.9828	-0.150825	-0.153465	0.213786
-1.98275	0.111661	-0.061459	0.0909001	0.101701		-2.98275	-0.159884	-0.152509	0.210918
-1.9827	0.113543	-0.061788	0.0894198	0.0978629		-2.9827	-0.161523	-0.149186	0.208095
-1.98265	0.119482	-0.0596498	0.0879944	0.101262		-2.98265	-0.163117	-0.145863	0.202906
-1.9826	0.123795	-0.0599239	0.0890361	0.0973695		-2.9826	-0.164664	-0.14741	0.195348
-1.98255	0.129735	-0.0601432	0.0876654	0.0958892		-2.98255	-0.163708	-0.144087	0.187882
-1.9825	0.134011	-0.0627748	0.0862948	0.0919418		-2.9825	-0.160294	-0.140809	0.175591
-1.98245	0.139877	-0.0604722	0.0898584	0.0904067		-2.98245	-0.159247	-0.132706	0.170719
-1.9824	0.146566	-0.0630489	0.0885975	0.0913387		-2.9824	-0.155742	-0.127061	0.15861
-1.98235	0.151628	-0.0631586	0.0922159	0.0921611		-2.98235	-0.152191	-0.121416	0.156379
-1.9823	0.158299	-0.0656257	0.0933673	0.0905712		-2.9823	-0.151052	-0.115862	0.15169
-1.98225	0.160035	-0.0680929	0.0945734	0.0865141		-2.98225	-0.149869	-0.110307	0.147137
-1.9822	0.162611	-0.0705052	0.0933673	0.0848694		-2.9822	-0.151052	-0.102386	0.142585
-1.98215	0.163562	-0.075275	0.0922159	0.0856369		-2.98215	-0.149732	-0.096923	0.138123
-1.9821	0.162904	-0.0775776	0.0935317	0.0839373		-2.9821	-0.148412	-0.0890927	0.136166
-1.98205	0.162228	-0.0774131	0.0899681	0.0797706		-2.98205	-0.147046	-0.0861791	0.134254
-1.982	0.159157	-0.0771938	0.0913387	0.078071		-2.982	-0.145589	-0.0857239	0.122645
-1.98195	0.156087	-0.081854	0.0903519	0.0738495		-2.98195	-0.141674	-0.0828558	0.111081
-1.9819	0.152231	-0.0791127	0.0893102	0.0720951		-2.9819	-0.140172	-0.082446	0.0996545
-1.98185	0.148412	-0.0812509	0.085911	0.0702859		-2.98185	-0.138579	-0.0844947	0.0858604
-1.9818	0.143806	-0.0784548	0.0825667	0.0684766		-2.9818	-0.136985	-0.0865888	0.0770741
-1.98175	0.138434	-0.0756039	0.0792772	0.0666674		-2.98175	-0.135346	-0.0862246	0.0658749
-1.9817	0.132257	-0.0776324	0.0759877	0.0623362		-2.9817	-0.128745	-0.0834476	0.0596835
-1.98165	0.127761	-0.0747815	0.0752201	0.0629393		-2.98165	-0.122144	-0.0782577	0.0534921
-1.9816	0.123284	-0.0743429	0.0720403	0.0610204		-2.9816	-0.113084	-0.0780301	0.0522629
-1.98155	0.116412	-0.0713824	0.0737947	0.0615138		-2.98155	-0.106438	-0.0753441	0.0559504
-1.9815	0.112026	-0.0684218	0.0706696	0.0571278		-2.9815	-0.102204	-0.075162	0.0596835
-1.98145	0.106836	-0.0630489	0.074946	0.052687		-2.98145	-0.102841	-0.0725216	0.0707006
-1.9814	0.103309	-0.0625007	0.0743429	0.0555927		-2.9814	-0.103388	-0.0675138	0.0792593
-1.98135	0.100622	-0.057073	0.076207	0.0535642		-2.98135	-0.106301	-0.0650099	0.0853597
-1.9813	0.0979726	-0.0540576	0.0731916	0.0514808		-2.9813	-0.106756	-0.0649644	0.0915055
-1.98125	0.0961268	-0.0485751	0.0775776	0.0542769		-2.98125	-0.107121	-0.0673772	0.0976059
-1.9812	0.0943176	-0.047972	0.0770842	0.0521936		-2.9812	-0.107439	-0.0722484	0.103752
-1.98115	0.0957796	-0.0449566	0.0790579	0.0475882		-2.98115	-0.107667	-0.0771196	0.114723
-1.9811	0.0956334	-0.0442987	0.0810864	0.0478624		-2.9811	-0.107895	-0.0844491	0.125695
-1.98105	0.0987401	-0.0436408	0.083115	0.0529611		-2.98105	-0.110444	-0.0893203	0.136621
-1.981	0.101847	-0.0453404	0.0851983	0.0507133		-2.981	-0.115406	-0.0942371	0.157289
-1.98095	0.103309	-0.04704	0.0848145	0.0533449		-2.98095	-0.117865	-0.0991082	0.175408
-1.9809	0.106416	-0.0486847	0.0942445	0.0558668		-2.9809	-0.122645	-0.101612	0.191069
-1.98085	0.111149	-0.0527418	0.0915032	0.0559765		-2.98085	-0.127379	-0.10407	0.209097
-1.9808	0.114256	-0.0543317	0.0936962	0.0559765		-2.9808	-0.134481	-0.109033	0.229538
-1.98075	0.116522	-0.058334	0.0934221	0.0609108		-2.98075	-0.143905	-0.113995	0.247429
-1.9807	0.11961	-0.0622266	0.0907905	0.0657354		-2.9807	-0.153238	-0.116544	0.262817
-1.98065	0.121913	-0.0685315	0.090626	0.068038		-2.98065	-0.160066	-0.121552	0.280617
-1.9806	0.122571	-0.0748364	0.0929287	0.0679284		-2.9806	-0.166759	-0.121689	0.295868
-1.98055	0.124051	-0.0785645	0.0879396	0.0701762		-2.98055	-0.178276	-0.124284	0.311119
-1.9805	0.125531	-0.0822926	0.0854724	0.0723692		-2.9805	-0.189703	-0.122053	0.326279
-1.98045	0.12703	-0.0908453	0.0854176	0.0770294		-2.98045	-0.196122	-0.119868	0.336522
-1.9804	0.126884	-0.0919966	0.080593	0.0767004		-2.9804	-0.20245	-0.117728	0.341848
-1.98035	0.126792	-0.0980274	0.0758232	0.0787838		-2.98035	-0.208687	-0.110717	0.342304
-1.9803	0.126683	-0.104003	0.0711082	0.0808123		-2.9803	-0.212466	-0.103843	0.342759
-1.98025	0.127414	-0.107457	0.0663933	0.0779614		-2.98025	-0.218566	-0.0994269	0.335885
-1.9802	0.128949	-0.110856	0.0666674	0.0775228		-2.9802	-0.224576	-0.0926437	0.326643
-1.98015	0.128072	-0.119135	0.0669415	0.0770294		-2.98015	-0.225623	-0.0884098	0.312576
-1.9801	0.127998	-0.124892	0.0648582	0.0741236		-2.9801	-0.229083	-0.084176	0.298554
-1.98005	0.127962	-0.130594	0.0603077	0.0711631		-2.98005	-0.230039	-0.0775748	0.28221
-1.98	0.129534	-0.136241	0.058334	0.0706148		-2.98	-0.226032	-0.0710648	0.265912
-1.97995	0.129515	-0.141833	0.0563603	0.0675994		-2.97995	-0.222026	-0.0670585	0.24966
-1.9799	0.128693	-0.144958	0.059266	0.0597046		-2.9799	-0.217974	-0.0655562	0.235957
-1.97985	0.129497	-0.143148	0.0598143	0.0566892		-2.97985	-0.209006	-0.0616411	0.227216
-1.9798	0.130301	-0.141339	0.0628296	0.0560313		-2.9798	-0.202496	-0.0578169	0.216017
-1.97975	0.130338	-0.137118	0.0609656	0.0529611		-2.97975	-0.195895	-0.0589095	0.212238
-1.9797	0.131178	-0.135254	0.0640358	0.0547703		-2.9797	-0.19421	-0.0600021	0.208414
-1.97965	0.133664	-0.130977	0.0622266	0.0540576		-2.97965	-0.190022	-0.0636442	0.204636
-1.9796	0.134486	-0.121822	0.0653516	0.0582243		-2.9796	-0.188246	-0.0623695	0.205774
-1.97955	0.135363	-0.117545	0.0684766	0.0623362		-2.97955	-0.186425	-0.0636442	0.206866
-1.9795	0.137045	-0.113269	0.0740688	0.0663933		-2.9795	-0.184559	-0.0673317	0.207959
-1.97945	0.137922	-0.101701	0.0772487	0.0679832		-2.97945	-0.180234	-0.0711103	0.211464
-1.9794	0.137173	-0.0901874	0.0804285	0.0743978		-2.9794	-0.180735	-0.0724305	0.217428
-1.97935	0.134815	-0.0834987	0.0860755	0.0782903		-2.97935	-0.176319	-0.0786675	0.220888
-1.9793	0.132494	-0.0768649	0.0893102	0.0821829		-2.9793	-0.174316	-0.0849499	0.22189
-1.97925	0.130977	-0.0678187	0.0949572	0.0835536		-2.97925	-0.172267	-0.0888196	0.225349
-1.9792	0.128711	-0.063652	0.0957247	0.0848694		-2.9792	-0.170173	-0.0951476	0.226306
-1.97915	0.127249	-0.0594853	0.0990142	0.0886523		-2.97915	-0.170492	-0.0990172	0.22239
-1.9791	0.125805	-0.0553186	0.0998366	0.0923256		-2.9791	-0.170765	-0.10052	0.220934
-1.97905	0.121949	-0.0511519	0.0958892	0.0959989		-2.97905	-0.16858	-0.102067	0.22189
-1.979	0.118952	-0.0494523	0.0943541	0.102084		-2.979	-0.17122	-0.103615	0.222846
-1.97895	0.115955	-0.050165	0.0928738	0.10806		-2.97895	-0.173769	-0.105254	0.228673
-1.9789	0.113817	-0.0508229	0.0938607	0.113982		-2.9789	-0.178732	-0.109306	0.231996
-1.97885	0.110856	-0.0514808	0.0900229	0.115023		-2.97885	-0.186061	-0.11099	0.237732
-1.9788	0.107128	-0.0521387	0.08624	0.120889		-2.9788	-0.195758	-0.110307	0.245836
-1.97875	0.103437	-0.0576212	0.0800447	0.124234		-2.97875	-0.202951	-0.109625	0.253894
-1.9787	0.103016	-0.0606915	0.0763166	0.127578		-2.9787	-0.210053	-0.109033	0.261952
-1.97865	0.100166	-0.0685315	0.0726982	0.133335		-2.97865	-0.219522	-0.106028	0.269919
-1.9786	0.0997635	-0.0739591	0.0642003	0.138982		-2.9786	-0.226488	-0.10794	0.275382
-1.97855	0.0977898	-0.0792772	0.0582243	0.142162		-2.97855	-0.230904	-0.105027	0.283257
-1.9785	0.0974243	-0.0821829	0.0547155	0.145342		-2.9785	-0.237732	-0.104662	0.291088
-1.97845	0.0978995	-0.0899133	0.0488492	0.150879		-2.97845	-0.244516	-0.104298	0.293956
-1.9784	0.0991787	-0.090297	0.0454501	0.158774		-2.9784	-0.251208	-0.106438	0.296824
-1.97835	0.100495	-0.0930931	0.0372263	0.15691		-2.97835	-0.257809	-0.103752	0.297188
-1.9783	0.101792	-0.0983015	0.0339916	0.155046		-2.9783	-0.261952	-0.105983	0.297552
-1.97825	0.102304	-0.101043	0.0331692	0.150714		-2.97825	-0.266049	-0.100929	0.302742
-1.9782	0.103601	-0.108609	0.0275222	0.148796		-2.9782	-0.270055	-0.100838	0.305474
-1.97815	0.10817	-0.113762	0.0268095	0.137173		-2.97815	-0.276474	-0.0983798	0.315444
-1.9781	0.110308	-0.113927	0.0212173	0.130374		-2.9781	-0.277931	-0.0983798	0.322955
-1.97805	0.113232	-0.114146	0.0157348	0.126098		-2.97805	-0.279388	-0.0984709	0.342531
-1.978	0.115352	-0.114365	0.0102523	0.119354		-2.978	-0.280799	-0.10102	0.354732
-1.97795	0.119903	-0.11453	0.00729175	0.110144		-2.97795	-0.282165	-0.101157	0.369254
-1.9779	0.124453	-0.112282	0.00186406	0.103455		-2.9779	-0.288356	-0.0989261	0.381273
-1.97785	0.127377	-0.110034	0.00630489	0.091887		-2.97785	-0.292044	-0.0967409	0.385871
-1.9778	0.128638	-0.107786	0.0082786	0.0851983		-2.9778	-0.293319	-0.0970596	0.38314
-1.97775	0.131562	-0.103126	0.0102523	0.0785645		-2.97775	-0.289631	-0.102295	0.377904
-1.9777	0.133664	-0.098466	0.0122808	0.0669964		-2.9777	-0.285943	-0.100246	0.367843
-1.97765	0.134139	-0.0962182	0.0143094	0.0628296		-2.97765	-0.284714	-0.0933721	0.352865
-1.9776	0.132165	-0.0891457	0.0163379	0.0586629		-2.9776	-0.280981	-0.09146	0.337979
-1.97755	0.132677	-0.0845404	0.025713	0.0544962		-2.97755	-0.274881	-0.0920518	0.320679
-1.9775	0.13074	-0.0799899	0.0301538	0.0503295		-2.9775	-0.271148	-0.0926892	0.300967
-1.97745	0.127194	-0.0729723	0.0419413	0.0486299		-2.97745	-0.260131	-0.0957849	0.2813
-1.9774	0.12449	-0.0684218	0.0512067	0.0492878		-2.9774	-0.24183	-0.094055	0.266595
-1.97735	0.122607	-0.0639261	0.0604722	0.0475334		-2.97735	-0.22362	-0.0948289	0.247019
-1.9773	0.118331	-0.0618428	0.0697376	0.0506584		-2.9773	-0.210326	-0.0980612	0.229948
-1.97725	0.114859	-0.0573471	0.0741236	0.0537835		-2.97725	-0.194666	-0.0988806	0.215334
-1.9772	0.109833	-0.0529063	0.0784548	0.059266		-2.9772	-0.181463	-0.107075	0.203179
-1.97715	0.105612	-0.0508778	0.0852531	0.0622814		-2.97715	-0.168306	-0.11527	0.198399
-1.9771	0.101427	-0.048904	0.0919966	0.0604173		-2.9771	-0.155195	-0.125923	0.193573
-1.97705	0.0980639	-0.0469303	0.0914484	0.0707245		-2.97705	-0.14213	-0.136575	0.193573
-1.977	0.0931297	-0.0449566	0.0958344	0.0712179		-2.977	-0.129109	-0.1521	0.191115
-1.97695	0.0890178	-0.0429829	0.100166	0.0765908		-2.97695	-0.118593	-0.162707	0.193527
-1.9769	0.0857648	-0.0410092	0.0971502	0.0794965		-2.9769	-0.105664	-0.178185	0.203179
-1.97685	0.080063	-0.0390903	0.103949	0.0848145		-2.97685	-0.0976514	-0.191206	0.207913
-1.9768	0.0752384	-0.0396386	0.1034	0.0876654		-2.9768	-0.0945557	-0.201813	0.21497
-1.97675	0.0728626	-0.0352526	0.100495	0.0929287		-2.97675	-0.09146	-0.214788	0.221981
-1.9767	0.0688787	-0.0309762	0.097534	0.098137		-2.9767	-0.0932355	-0.220478	0.226488
-1.97665	0.0673619	-0.0315245	0.0922159	0.098466		-2.97665	-0.0925526	-0.228627	0.230904
-1.9766	0.065845	-0.0296604	0.0893102	0.103674		-2.9766	-0.0967865	-0.231905	0.235274
-1.97655	0.0643465	-0.0302635	0.0864593	0.103949		-2.97655	-0.103388	-0.235228	0.239599
-1.9765	0.0636703	-0.0333337	0.0787838	0.104223		-2.9765	-0.112402	-0.236093	0.241374
-1.97645	0.0662653	-0.0314696	0.0759877	0.104497		-2.97645	-0.12137	-0.234591	0.248021
-1.9764	0.0672156	-0.0320727	0.0732464	0.0998914		-2.9764	-0.132751	-0.235593	0.249705
-1.97635	0.0705965	-0.0327306	0.0705052	0.102578		-2.97635	-0.144087	-0.231723	0.248886
-1.9763	0.0747815	-0.0333337	0.0628845	0.0979726		-2.9763	-0.155377	-0.230357	0.245608
-1.97625	0.0781441	-0.0339916	0.0602529	0.0958344		-2.97625	-0.166577	-0.231495	0.244743
-1.9762	0.0831515	-0.0370618	0.0575664	0.0936962		-2.9762	-0.177776	-0.227808	0.243833
-1.97615	0.0897305	-0.0425992	0.0549348	0.0866786		-2.97615	-0.186425	-0.22412	0.24529
-1.9761	0.0946465	-0.0456694	0.0547703	0.0894747		-2.9761	-0.19025	-0.220524	0.246701
-1.97605	0.0995625	-0.0511519	0.0570182	0.082457		-2.97605	-0.193983	-0.21456	0.248067
-1.976	0.106909	-0.0566344	0.059266	0.0803737		-2.976	-0.195348	-0.208642	0.249387
-1.97595	0.113415	-0.0621169	0.0615138	0.0758232		-2.97595	-0.196669	-0.205227	0.250616
-1.9759	0.11824	-0.0724789	0.066174	0.0689152		-2.9759	-0.193118	-0.199446	0.254258
-1.97585	0.124691	-0.0779066	0.0708341	0.0668867		-2.97585	-0.189567	-0.198626	0.252983
-1.9758	0.131105	-0.0882137	0.0754394	0.0648582		-2.9758	-0.186061	-0.197807	0.251617
-1.97575	0.134267	-0.0985208	0.0800996	0.0604173		-2.97575	-0.17773	-0.194574	0.247793
-1.9757	0.139	-0.106306	0.0871172	0.0584436		-2.9757	-0.169445	-0.191433	0.243969
-1.97565	0.142947	-0.114091	0.0941348	0.0540028		-2.97565	-0.161159	-0.188338	0.2401
-1.9756	0.14684	-0.119409	0.0962182	0.0544962		-2.9756	-0.148093	-0.180416	0.236139
-1.97555	0.148302	-0.124727	0.103181	0.0525773		-2.97555	-0.13999	-0.170127	0.229765
-1.9755	0.148138	-0.130045	0.107677	0.0481913		-2.9755	-0.131886	-0.162343	0.225805
-1.97545	0.147955	-0.130484	0.10976	0.0535642		-2.97545	-0.121416	-0.154649	0.216927
-1.9754	0.14536	-0.13339	0.116668	0.0565247		-2.9754	-0.113449	-0.149459	0.210463
-1.97535	0.143569	-0.129004	0.118642	0.0546059		-2.97535	-0.105527	-0.139444	0.203998
-1.9753	0.14017	-0.12703	0.123082	0.0599787		-2.9753	-0.0976514	-0.131932	0.199946
-1.97525	0.136789	-0.127578	0.125001	0.0580598		-2.97525	-0.0898666	-0.124511	0.193391
-1.9752	0.133426	-0.118368	0.129387	0.056141		-2.9752	-0.0820818	-0.122053	0.186835
-1.97515	0.128455	-0.109212	0.131306	0.0518098		-2.97515	-0.0768465	-0.119595	0.182738
-1.9751	0.125111	-0.107457	0.133225	0.052358		-2.9751	-0.0740239	-0.11964	0.183421
-1.97505	0.119373	-0.0959989	0.135144	0.0480268		-2.97505	-0.0737052	-0.112402	0.186517
-1.975	0.115261	-0.0894198	0.134596	0.0486299		-2.975	-0.0758449	-0.112493	0.189521
-1.97495	0.110363	-0.0829505	0.13646	0.049233		-2.97495	-0.0755717	-0.110216	0.190022
-1.9749	0.10711	-0.0764811	0.135912	0.0498361		-2.9749	-0.0752986	-0.110444	0.185606
-1.97485	0.101427	-0.0701214	0.137721	0.0480268		-2.97485	-0.0726581	-0.110672	0.186061
-1.9748	0.0998549	-0.0637617	0.139585	0.0535642		-2.9748	-0.072476	-0.110899	0.188838
-1.97475	0.0974426	-0.0599239	0.141394	0.0541673		-2.97475	-0.0747068	-0.111218	0.189157
-1.9747	0.0974974	-0.056141	0.14567	0.0621169		-2.9747	-0.076983	-0.111491	0.18943
-1.97465	0.097534	-0.052358	0.147425	0.0675994		-2.97465	-0.0768465	-0.111855	0.194483
-1.9746	0.0983929	-0.0462176	0.149179	0.0754943		-2.9746	-0.0792138	-0.114632	0.197078
-1.97455	0.100056	-0.0474238	0.148521	0.0760973		-2.97455	-0.0766644	-0.117455	0.199582
-1.9745	0.103309	-0.0486299	0.150221	0.0815798		-2.9745	-0.0790317	-0.129974	0.201995
-1.97445	0.104168	-0.0450115	0.147096	0.0845952		-2.97445	-0.0814445	-0.142539	0.209234
-1.9744	0.107402	-0.0487396	0.153675	0.0924901		-2.9744	-0.0838573	-0.159884	0.213968
-1.97435	0.111441	-0.0475882	0.160254	0.10033		-2.97435	-0.0863157	-0.174771	0.216199
-1.9743	0.114658	-0.048904	0.157019	0.10817		-2.9743	-0.0863612	-0.189612	0.21588
-1.97425	0.116229	-0.052687	0.161076	0.111131		-2.97425	-0.0888196	-0.209279	0.21069
-1.9742	0.12184	-0.0516453	0.157787	0.118971		-2.9742	-0.0889106	-0.221525	0.210326
-1.97415	0.124179	-0.0506036	0.154552	0.126811		-2.97415	-0.09146	-0.233817	0.212329
-1.9741	0.128145	-0.0544414	0.156142	0.129716		-2.9741	-0.0988806	-0.246018	0.214287
-1.97405	0.131251	-0.0558668	0.15044	0.135089		-2.97405	-0.103888	-0.25576	0.211328
-1.974	0.135162	-0.0598143	0.144738	0.137995		-2.974	-0.111355	-0.258173	0.208323
-1.97395	0.139037	-0.0563603	0.139037	0.133664		-2.97395	-0.121233	-0.255669	0.200402
-1.9739	0.139695	-0.0603077	0.140627	0.134157		-2.9739	-0.133571	-0.250798	0.197306
-1.97385	0.141906	-0.0667222	0.130045	0.137173		-2.97385	-0.145863	-0.24356	0.19421
-1.9738	0.143295	-0.065845	0.121931	0.132841		-2.9738	-0.158154	-0.233908	0.193482
-1.97375	0.146328	-0.0673801	0.121109	0.133444		-2.97375	-0.167988	-0.226715	0.190295
-1.9737	0.144464	-0.0713824	0.108115	0.124289		-2.9737	-0.177776	-0.219613	0.191934
-1.97365	0.144208	-0.0729723	0.102523	0.122534		-2.97365	-0.185196	-0.20764	0.193527
-1.9736	0.144775	-0.0746171	0.0968761	0.113543		-2.9736	-0.192571	-0.195758	0.190204
-1.97355	0.145323	-0.0786741	0.0961085	0.109431		-2.97355	-0.195075	-0.183922	0.191706
-1.9735	0.142637	-0.082786	0.0904615	0.105374		-2.9735	-0.197625	-0.174634	0.183375
-1.97345	0.143167	-0.0868979	0.0872817	0.101317		-2.97345	-0.197761	-0.165347	0.177503
-1.9734	0.141284	-0.0861303	0.0889812	0.0973695		-2.9734	-0.195485	-0.153693	0.161842
-1.97335	0.14101	-0.0878299	0.0930383	0.0983015		-2.97335	-0.1933	-0.149414	0.146227
-1.9733	0.13911	-0.0895843	0.0922159	0.0943541		-2.9733	-0.186289	-0.142721	0.133024
-1.97325	0.139658	-0.0913387	0.0889264	0.0929287		-2.97325	-0.181736	-0.136075	0.119868
-1.9732	0.138561	-0.0906808	0.0880492	0.0915032		-2.9732	-0.172449	-0.131886	0.109169
-1.97315	0.136643	-0.0924901	0.0920514	0.0901326		-2.97315	-0.168079	-0.132569	0.0984254
-1.9731	0.136368	-0.0967664	0.0935866	0.0912291		-2.9731	-0.158883	-0.135756	0.0901398
-1.97305	0.13286	-0.0961633	0.0951217	0.0923256		-2.97305	-0.152236	-0.146181	0.0818542
-1.973	0.132567	-0.0932028	0.0990142	0.0983563		-2.973	-0.143222	-0.156607	0.0784398
-1.97295	0.130648	-0.0951217	0.102852	0.0946282		-2.97295	-0.136712	-0.166941	0.0749799
-1.9729	0.127925	-0.0946282	0.10669	0.0982467		-2.9729	-0.132706	-0.172404	0.0714745
-1.97285	0.126829	-0.0966568	0.112885	0.106745		-2.97285	-0.128791	-0.18028	0.0703819
-1.9728	0.12332	-0.0986305	0.121493	0.103016		-2.9728	-0.122508	-0.18811	0.0717021
-1.97275	0.122205	-0.0982467	0.125166	0.109102		-2.97275	-0.11873	-0.198308	0.0729768
-1.9727	0.116266	-0.0978629	0.121493	0.112775		-2.9727	-0.112538	-0.210964	0.0766188
-1.97265	0.113543	-0.097534	0.127578	0.111569		-2.97265	-0.108896	-0.213786	0.0802153
-1.9726	0.108426	-0.0972598	0.128675	0.112885		-2.9726	-0.105345	-0.221434	0.0837208
-1.97255	0.103291	-0.0945734	0.122479	0.116613		-2.97255	-0.0993814	-0.221753	0.0871807
-1.9725	0.0982101	-0.0967664	0.126043	0.115462		-2.9725	-0.0983798	-0.22453	0.0954662
-1.97245	0.092289	-0.0941348	0.119793	0.111953		-2.97245	-0.0974238	-0.227262	0.0987896
-1.9724	0.0864227	-0.0939703	0.115955	0.108444		-2.9724	-0.0989717	-0.22758	0.106939
-1.97235	0.0821646	-0.0914484	0.109705	0.107457		-2.97235	-0.102978	-0.225395	0.119868
-1.9723	0.0763166	-0.0889264	0.105922	0.10647		-2.9723	-0.10703	-0.220842	0.130247
-1.97225	0.0721134	-0.0864593	0.102084	0.103126		-2.97225	-0.108669	-0.213832	0.142994
-1.9722	0.0703224	-0.0815798	0.0958344	0.0997818		-2.9722	-0.110353	-0.206821	0.158063
-1.97215	0.0693721	-0.0719306	0.0968212	0.0989594		-2.97215	-0.114496	-0.204727	0.163299
-1.9721	0.0684035	-0.069628	0.088104	0.100549		-2.9721	-0.113813	-0.20022	0.175773
-1.97205	0.0690797	-0.0649678	0.0866786	0.0973695		-2.97205	-0.115634	-0.200538	0.185743
-1.972	0.068897	-0.0651871	0.082786	0.0966019		-2.972	-0.115088	-0.200902	0.193163
-1.97195	0.0719854	-0.0654612	0.0813605	0.0934769		-2.97195	-0.116954	-0.201221	0.200493
-1.9719	0.0766456	-0.0633231	0.077468	0.092819		-2.9719	-0.11404	-0.199127	0.205364
-1.97185	0.0788386	-0.0637068	0.0759329	0.0922159		-2.97185	-0.113631	-0.196987	0.215015
-1.9718	0.0834622	-0.0689701	0.079332	0.0916128		-2.9718	-0.113267	-0.197306	0.224576
-1.97175	0.0904981	-0.0668867	0.0753298	0.0910646		-2.97175	-0.108077	-0.195166	0.231632
-1.9717	0.0942262	-0.0624459	0.076207	0.0905712		-2.9717	-0.102978	-0.193027	0.231313
-1.97165	0.0995442	-0.0629393	0.0721499	0.0900777		-2.97165	-0.102796	-0.188429	0.228536
-1.9716	0.104826	-0.0658998	0.07056	0.0896391		-2.9716	-0.109989	-0.186289	0.223255
-1.97155	0.11093	-0.0664481	0.0665029	0.0892554		-2.97155	-0.114769	-0.17682	0.21802
-1.9715	0.116942	-0.0742881	0.0672705	0.0912839		-2.9715	-0.122007	-0.167396	0.215197
-1.97145	0.120506	-0.0797158	0.0607463	0.0933673		-2.97145	-0.126833	-0.160431	0.212329
-1.9714	0.124855	-0.0803189	0.0615138	0.0930931		-2.9714	-0.129291	-0.151007	0.211874
-1.97135	0.129168	-0.0882137	0.0622266	0.0952313		-2.97135	-0.134163	-0.141629	0.213832
-1.9713	0.1318	-0.0912291	0.0604722	0.0973695		-2.9713	-0.139079	-0.127425	0.215789
-1.97125	0.135272	-0.0967116	0.0611301	0.0947379		-2.97125	-0.141629	-0.110808	0.222527
-1.9712	0.136259	-0.0997818	0.0593208	0.0945186		-2.9712	-0.144178	-0.0966499	0.229219
-1.97115	0.137209	-0.105319	0.062391	0.0943541		-2.97115	-0.146773	-0.0801243	0.235866
-1.9711	0.136533	-0.105922	0.060527	0.089365		-2.9711	-0.147001	-0.0636897	0.237596
-1.97105	0.136679	-0.109047	0.0634875	0.0893102		-2.97105	-0.142357	-0.0472551	0.23928
-1.971	0.135985	-0.104881	0.0615687	0.0916677		-2.971	-0.140263	-0.0333244	0.236048
-1.97095	0.135272	-0.105593	0.0620073	0.0867882		-2.97095	-0.138214	-0.0194392	0.225486
-1.9709	0.13211	-0.103894	0.0600336	0.0844308		-2.9709	-0.13867	-0.00555407	0.210099
-1.97085	0.128985	-0.102304	0.0604722	0.0844856		-2.97085	-0.139125	0.0106529	0.197169
-1.9708	0.128254	-0.100659	0.0608559	0.0797706		-2.9708	-0.139671	0.0244015	0.179415
-1.97075	0.127542	-0.0942445	0.0587726	0.0799351		-2.97075	-0.142721	0.0406084	0.166577
-1.9707	0.122754	-0.0927642	0.0590467	0.0703955		-2.9707	-0.145772	0.0493948	0.156242
-1.97065	0.120414	-0.0912839	0.061788	0.0682573		-2.97065	-0.151326	0.0582267	0.14345
-1.9706	0.118057	-0.084979	0.0620621	0.0637068		-2.9706	-0.15688	0.067013	0.135619
-1.97055	0.115718	-0.0762618	0.0646937	0.0640906		-2.97055	-0.157608	0.0709282	0.127744
-1.9705	0.111734	-0.0725337	0.0673253	0.0620621		-2.9705	-0.153465	0.0699722	0.122372
-1.97045	0.111843	-0.0688056	0.0699021	0.0576761		-2.97045	-0.151872	0.0691072	0.119412
-1.9704	0.109486	-0.0651871	0.0699569	0.0605818		-2.9704	-0.152737	0.0633255	0.116453
-1.97035	0.10711	-0.0591015	0.0773035	0.0587178		-2.97035	-0.153693	0.0576348	0.115953
-1.9703	0.107201	-0.0531256	0.0797158	0.0641454		-2.9703	-0.152236	0.0471641	0.120277
-1.97025	0.108883	-0.0472045	0.0870075	0.0671608		-2.97025	-0.148366	0.0342804	0.124602
-1.9702	0.11135	-0.0437505	0.0917225	0.0653516		-2.9702	-0.151917	0.019075	0.131295
-1.97015	0.10976	-0.0403513	0.0940252	0.0684218		-2.97015	-0.15301	0.00641905	0.137987
-1.9701	0.110582	-0.0345399	0.0962182	0.071492		-2.9701	-0.156607	-0.00855873	0.149459
-1.97005	0.113013	-0.0336627	0.095944	0.0746171		-2.97005	-0.160249	-0.0283166	0.158473
-1.97	0.114621	-0.0303731	0.0980822	0.0777969		-2.97	-0.163936	-0.0479835	0.172267
-1.96995	0.114585	-0.0270836	0.095341	0.0809219		-2.96995	-0.172495	-0.0675138	0.181145
-1.9699	0.115316	-0.0239038	0.0949572	0.0841018		-2.9699	-0.178641	-0.0820363	0.189976
-1.96985	0.115242	-0.0256034	0.0921611	0.0872817		-2.96985	-0.189658	-0.0940094	0.198763
-1.9698	0.115169	-0.0248906	0.0893102	0.0880492		-2.9698	-0.203133	-0.103479	0.205045
-1.96975	0.11347	-0.0290573	0.0888716	0.0888716		-2.96975	-0.216563	-0.112811	0.213741
-1.9697	0.11252	-0.0283994	0.0860207	0.0945734		-2.9697	-0.229993	-0.112356	0.219978
-1.96965	0.111624	-0.0325661	0.0830601	0.0929835		-2.96965	-0.243423	-0.121643	0.221298
-1.9696	0.109888	-0.0343754	0.0801544	0.0938059		-2.9696	-0.259266	-0.125923	0.222572
-1.96955	0.10976	-0.0434764	0.0771938	0.0898584		-2.96955	-0.27265	-0.127698	0.228718
-1.9695	0.107183	-0.0501102	0.071821	0.0907905		-2.9695	-0.283531	-0.131886	0.232451
-1.96945	0.107859	-0.056744	0.0688604	0.0917773		-2.96945	-0.296915	-0.135984	0.236093
-1.9694	0.106087	-0.0633779	0.0634327	0.0878847		-2.9694	-0.302924	-0.140035	0.232451
-1.96935	0.10594	-0.0700117	0.0579502	0.0865141		-2.96935	-0.306521	-0.13917	0.226397
-1.9693	0.105794	-0.0765908	0.0549896	0.0851435		-2.9693	-0.307704	-0.140673	0.213058
-1.96925	0.108865	-0.0832246	0.0543866	0.0838277		-2.96925	-0.306521	-0.14213	0.197306
-1.9692	0.108627	-0.0873365	0.0513164	0.0800996		-2.9692	-0.300466	-0.141082	0.186517
-1.96915	0.107622	-0.0915032	0.0507133	0.0764263		-2.96915	-0.294502	-0.137577	0.17336
-1.9691	0.110674	-0.0932028	0.0524677	0.0703407		-2.9691	-0.286171	-0.134026	0.16512
-1.96905	0.112848	-0.0973695	0.0542221	0.0667771		-2.96905	-0.280344	-0.123146	0.154512
-1.969	0.115005	-0.101536	0.0559217	0.0608011		-2.969	-0.272149	-0.114723	0.143951
-1.96895	0.117965	-0.0984112	0.0576212	0.0572923		-2.96895	-0.266459	-0.106256	0.13826
-1.9689	0.119281	-0.100166	0.0592112	0.051426		-2.9689	-0.260859	-0.0953297	0.13266
-1.96885	0.120579	-0.0994528	0.0632682	0.0480817		-2.96885	-0.255305	-0.086862	0.131977
-1.9688	0.122662	-0.0939155	0.0696828	0.0422702		-2.9688	-0.249796	-0.0783943	0.128836
-1.96875	0.12555	-0.0908453	0.0735754	0.041393		-2.96875	-0.244379	-0.0723395	0.130566
-1.9687	0.125166	-0.090297	0.0750557	0.0405706		-2.9687	-0.24142	-0.0686975	0.12747
-1.96865	0.127194	-0.089694	0.0837729	0.0373359		-2.96865	-0.238552	-0.0674683	0.129291
-1.9686	0.125952	-0.0817991	0.0924352	0.0292766		-2.9686	-0.235729	-0.0661936	0.131067
-1.96855	0.125531	-0.0813057	0.0936962	0.0286187		-2.96855	-0.230494	-0.062415	0.13043
-1.9685	0.125093	-0.0759329	0.0973695	0.0254937		-2.9685	-0.222891	-0.0635076	0.134663
-1.96845	0.125477	-0.0730271	0.105867	0.0224235		-2.96845	-0.212921	-0.0669675	0.141356
-1.9684	0.123375	-0.0701762	0.109431	0.016941		-2.9684	-0.205455	-0.0703364	0.145589
-1.96835	0.121292	-0.0673253	0.110528	0.0115133		-2.96835	-0.195622	-0.0736597	0.152282
-1.9683	0.119226	-0.0644744	0.114036	0.013487		-2.9683	-0.183466	-0.0720208	0.156515
-1.96825	0.116321	-0.0616783	0.11749	0.0154059		-2.96825	-0.173769	-0.0752531	0.160704
-1.9682	0.115041	-0.0588822	0.123302	0.022259		-2.9682	-0.161751	-0.0783943	0.164938
-1.96815	0.111332	-0.0560861	0.124234	0.0315245		-2.96815	-0.154694	-0.0839029	0.171584
-1.9681	0.10764	-0.0509326	0.127578	0.0334434		-2.9681	-0.150142	-0.0869075	0.175818
-1.96805	0.10393	-0.0530708	0.130868	0.0353622		-2.96805	-0.145635	-0.0922795	0.184878
-1.968	0.101061	-0.0527966	0.134102	0.0397482		-2.968	-0.146045	-0.100019	0.198808
-1.96795	0.0998001	-0.0574019	0.137337	0.0466014		-2.96795	-0.144042	-0.107667	0.217565
-1.9679	0.0961085	-0.0571278	0.142929	0.0533997		-2.9679	-0.139626	-0.115224	0.241147
-1.96785	0.0940434	-0.059266	0.143642	0.0577857		-2.96785	-0.135255	-0.12269	0.264638
-1.9678	0.092819	-0.061459	0.13942	0.064584		-2.9678	-0.133389	-0.127653	0.285625
-1.96775	0.0947927	-0.0635972	0.137666	0.0713824		-2.96775	-0.129155	-0.132524	0.304108
-1.9677	0.0935317	-0.0681477	0.133444	0.080593		-2.9677	-0.127334	-0.139762	0.320087
-1.96765	0.0955054	-0.0678736	0.126756	0.0848694		-2.96765	-0.125604	-0.156652	0.333608
-1.9676	0.0974609	-0.0748364	0.127414	0.0867334		-2.9676	-0.121416	-0.170992	0.344625
-1.96755	0.099398	-0.0769745	0.118258	0.0934769		-2.96755	-0.119731	-0.177912	0.350771
-1.9675	0.101335	-0.0790579	0.114036	0.095341		-2.9675	-0.120505	-0.17987	0.356917
-1.96745	0.104058	-0.0836084	0.107402	0.097205		-2.96745	-0.123737	-0.181736	0.365476
-1.9674	0.107549	-0.0832246	0.0958892	0.101536		-2.9674	-0.134299	-0.186016	0.374035
-1.96735	0.110235	-0.0901874	0.0892554	0.0985208		-2.96735	-0.142403	-0.190204	0.375309
-1.9673	0.114493	-0.0922159	0.0826215	0.10044		-2.9673	-0.155332	-0.191888	0.383868
-1.96725	0.117947	-0.0966568	0.0760425	0.0974243		-2.96725	-0.170674	-0.193482	0.390014
-1.9672	0.122169	-0.0986853	0.0718758	0.0920514		-2.9672	-0.188383	-0.195075	0.388876
-1.96715	0.125568	-0.0982467	0.0701762	0.0940252		-2.96715	-0.203634	-0.194119	0.392609
-1.9671	0.131361	-0.102688	0.0660095	0.08624		-2.9671	-0.216381	-0.195576	0.386645
-1.96705	0.134705	-0.104661	0.0667222	0.0858014		-2.96705	-0.229083	-0.196987	0.380727
-1.967	0.138836	-0.11146	0.0650226	0.0804833		-2.967	-0.236822	-0.198308	0.369983
-1.96695	0.141284	-0.110966	0.0681477	0.0752201		-2.96695	-0.239735	-0.197169	0.361788
-1.9669	0.145378	-0.115352	0.0663384	0.0748912		-2.9669	-0.247475	-0.193527	0.351227
-1.96685	0.150239	-0.114804	0.0718758	0.0720951		-2.96685	-0.250343	-0.192298	0.338297
-1.9668	0.15267	-0.119135	0.0725337	0.0668867		-2.9668	-0.250798	-0.190978	0.327918
-1.96675	0.156654	-0.123466	0.0779614	0.0641454		-2.96675	-0.248795	-0.189658	0.317629
-1.9667	0.157385	-0.127743	0.0809768	0.0589919		-2.9667	-0.244379	-0.188292	0.304973
-1.96665	0.161387	-0.129552	0.0839373	0.0538931		-2.96665	-0.239963	-0.184468	0.289995
-1.9666	0.1621	-0.126482	0.0868979	0.0536738		-2.9666	-0.230767	-0.180553	0.272696
-1.96655	0.161972	-0.123466	0.0898584	0.0534545		-2.96655	-0.219113	-0.176638	0.255533
-1.9665	0.160217	-0.122808	0.090297	0.0508229		-2.9665	-0.207549	-0.172722	0.238461
-1.96645	0.160108	-0.117326	0.0956151	0.0530159		-2.96645	-0.196077	-0.168716	0.221525
-1.9664	0.157549	-0.11919	0.098466	0.0577309		-2.9664	-0.187063	-0.169581	0.204681
-1.96635	0.155813	-0.113653	0.0989046	0.0599239		-2.96635	-0.178094	-0.167988	0.192845
-1.9663	0.150824	-0.110637	0.101701	0.0621169		-2.9663	-0.166713	-0.171175	0.186016
-1.96625	0.146657	-0.110034	0.109376	0.0691894		-2.96625	-0.162707	-0.174316	0.176774
-1.9662	0.140882	-0.102084	0.112117	0.0713824		-2.9662	-0.161159	-0.174999	0.167669
-1.96615	0.136771	-0.0990691	0.112446	0.0735205		-2.96615	-0.16207	-0.178049	0.163481
-1.9661	0.13105	-0.0887619	0.115133	0.0781259		-2.9661	-0.165393	-0.181008	0.156971
-1.96605	0.125349	-0.0833343	0.117874	0.0851435		-2.96605	-0.166303	-0.188793	0.152965
-1.966	0.119647	-0.0779066	0.115681	0.0848145		-2.966	-0.164756	-0.198945	0.149004
-1.96595	0.112355	-0.0700666	0.113488	0.0917773		-2.96595	-0.168079	-0.209051	0.145134
-1.9659	0.108371	-0.0622266	0.113762	0.0986853		-2.9659	-0.173815	-0.219021	0.143768
-1.96585	0.102761	-0.0520291	0.109157	0.100769		-2.96585	-0.177093	-0.2289	0.144861
-1.9658	0.0963461	-0.0418316	0.104552	0.102742		-2.9658	-0.182783	-0.238688	0.146045
-1.96575	0.0915763	-0.0292218	0.102413	0.107183		-2.96575	-0.195758	-0.248431	0.149687
-1.9657	0.090096	-0.028838	0.0929835	0.109212		-2.9657	-0.206229	-0.255624	0.155833
-1.96565	0.0853811	-0.0186954	0.0933124	0.108718		-2.96565	-0.219067	-0.260313	0.159566
-1.9656	0.0806844	-0.00860755	0.0863496	0.110692		-2.9656	-0.229401	-0.269782	0.16817
-1.96555	0.0776142	-0.00339916	0.0817991	0.112666		-2.96555	-0.234819	-0.276793	0.174361
-1.9655	0.0810316	-0.000603077	0.0797706	0.116997		-2.9655	-0.245107	-0.283667	0.185469
-1.96545	0.0804102	0.00942993	0.0728626	0.121383		-2.96545	-0.248021	-0.292954	0.196578
-1.9654	0.0822195	0.00729175	0.0708341	0.120835		-2.9654	-0.25576	-0.299738	0.200402
-1.96535	0.0840287	0.00520839	0.0663933	0.125111		-2.96535	-0.258583	-0.30643	0.206684
-1.9653	0.0874279	0.00312503	0.0644196	0.129387		-2.9653	-0.263818	-0.315489	0.212967
-1.96525	0.0916494	0.00592112	0.0599787	0.131251		-2.96525	-0.264182	-0.322045	0.216882
-1.9652	0.0942079	0.00389259	0.0580598	0.135473		-2.9652	-0.25963	-0.323638	0.218339
-1.96515	0.100823	-0.000493426	0.0560861	0.142107		-2.96515	-0.25749	-0.325232	0.219886
-1.9651	0.102541	-0.00487944	0.0566344	0.146274		-2.9651	-0.255396	-0.329192	0.22148
-1.96505	0.110765	-0.0141449	0.0498361	0.145561		-2.96505	-0.253256	-0.33552	0.223119
-1.965	0.115663	-0.0184213	0.0552089	0.15214		-2.965	-0.251117	-0.33939	0.224849
-1.96495	0.121383	-0.0226976	0.0508778	0.148905		-2.96495	-0.251435	-0.338343	0.22412
-1.9649	0.124636	-0.0245068	0.0490137	0.153017		-2.9649	-0.251709	-0.339663	0.225941
-1.96485	0.131124	-0.0286736	0.0495619	0.159541		-2.96485	-0.251982	-0.340983	0.230221
-1.9648	0.133518	-0.0303731	0.0501102	0.158664		-2.9648	-0.249751	-0.337387	0.229674
-1.96475	0.136734	-0.0393645	0.0458338	0.162666		-2.96475	-0.247566	-0.328919	0.234045
-1.9647	0.140736	-0.0458887	0.0439698	0.159377		-2.9647	-0.247793	-0.322864	0.228718
-1.96465	0.140645	-0.0498909	0.0446277	0.156032		-2.96465	-0.247975	-0.314397	0.223483
-1.9646	0.14059	-0.0513712	0.0476431	0.152688		-2.9646	-0.25057	-0.305929	0.218293
-1.96455	0.139695	-0.0553186	0.0531256	0.151811		-2.96455	-0.250707	-0.295048	0.210781
-1.9645	0.13964	-0.056744	0.0561958	0.146054		-2.9645	-0.250844	-0.279342	0.203361
-1.96445	0.136314	-0.0605818	0.0592112	0.140298		-2.96445	-0.250935	-0.25881	0.200857
-1.9644	0.133847	-0.0619524	0.0598143	0.127249		-2.9644	-0.248567	-0.233453	0.196031
-1.96435	0.130575	-0.0657354	0.0628296	0.11908		-2.96435	-0.2462	-0.213058	0.191251
-1.9643	0.125678	-0.0621717	0.0658998	0.110966		-2.9643	-0.238916	-0.195166	0.18902
-1.96425	0.122443	-0.0634327	0.0664481	0.100385		-2.96425	-0.229219	-0.177366	0.186835
-1.9642	0.118422	-0.0646937	0.0743978	0.0874461		-2.9642	-0.221981	-0.159611	0.182283
-1.96415	0.111971	-0.0658998	0.0774131	0.0842663		-2.96415	-0.205	-0.14436	0.17295
-1.9641	0.107987	-0.0670512	0.0828408	0.0713824		-2.9641	-0.188019	-0.129155	0.166167
-1.96405	0.104862	-0.0682025	0.093148	0.0633779		-2.96405	-0.168716	-0.111537	0.159429
-1.964	0.100129	-0.0668867	0.0985756	0.0602529		-2.964	-0.151872	-0.0989261	0.157699
-1.96395	0.0945917	-0.0679832	0.106416	0.0571278		-2.96395	-0.137531	-0.0911869	0.151098
-1.9639	0.0915398	-0.0666126	0.111789	0.0540028		-2.9639	-0.123191	-0.0834476	0.147092
-1.96385	0.0901143	-0.0675994	0.121986	0.0508778		-2.96385	-0.111355	-0.080625	0.143086
-1.9638	0.0870806	-0.066174	0.134651	0.0526322		-2.9638	-0.101976	-0.0802608	0.139216
-1.96375	0.084047	-0.0646937	0.137502	0.0543317		-2.96375	-0.0925982	-0.0823095	0.132933
-1.9637	0.08677	-0.0656805	0.145232	0.0559765		-2.9637	-0.0808071	-0.0867709	0.131659
-1.96365	0.0853811	-0.0641454	0.152962	0.0600884		-2.96365	-0.0738873	-0.0936452	0.127971
-1.9636	0.0848328	-0.0650226	0.158225	0.0616783		-2.9636	-0.0596379	-0.105391	0.126788
-1.96355	0.0858928	-0.0683122	0.168368	0.07056		-2.96355	-0.0527636	-0.112174	0.128108
-1.9635	0.0861852	-0.0690797	0.171109	0.0745074		-2.9635	-0.0483022	-0.128654	0.129519
-1.96345	0.0872634	-0.067435	0.173905	0.0759877		-2.96345	-0.0438407	-0.140172	0.13093
-1.9634	0.085911	-0.0633231	0.176756	0.0823474		-2.9634	-0.0417921	-0.156515	0.137258
-1.96335	0.0870075	-0.0615687	0.177085	0.0861303		-2.96335	-0.0397435	-0.170355	0.136348
-1.9633	0.0889447	-0.0622814	0.175057	0.0947927		-2.9633	-0.0351909	-0.181691	0.140354
-1.96325	0.0892188	-0.0629941	0.173028	0.0985208		-2.96325	-0.0379224	-0.192981	0.14436
-1.9632	0.0895112	-0.0635972	0.171055	0.0997818		-2.9632	-0.0430668	-0.201813	0.148412
-1.96315	0.090626	-0.0593208	0.161789	0.103455		-2.96315	-0.0457072	-0.210554	0.157426
-1.9631	0.0933855	-0.0599239	0.155046	0.107074		-2.9631	-0.0531734	-0.221707	0.163936
-1.96305	0.0952861	-0.058005	0.155594	0.10817		-2.96305	-0.0654196	-0.2401	0.168079
-1.963	0.0964009	-0.0585533	0.148905	0.109267		-2.963	-0.0800332	-0.256033	0.172267
-1.96295	0.0991239	-0.061459	0.147151	0.107896		-2.96295	-0.0945102	-0.269418	0.176455
-1.9629	0.0994346	-0.0618976	0.138105	0.106525		-2.9629	-0.113813	-0.277885	0.180689
-1.96285	0.10298	-0.0623362	0.131526	0.109979		-2.96285	-0.130475	-0.276565	0.184923
-1.9628	0.103291	-0.0626652	0.132348	0.106087		-2.9628	-0.147046	-0.272832	0.18679
-1.96275	0.108444	-0.0605818	0.125879	0.102194		-2.96275	-0.161068	-0.269099	0.186243
-1.9627	0.110363	-0.0560313	0.121876	0.100769		-2.9627	-0.167715	-0.26054	0.18333
-1.96265	0.116339	-0.0611849	0.120396	0.0968212		-2.96265	-0.174225	-0.251982	0.178003
-1.9626	0.117417	-0.0614042	0.116503	0.0952861		-2.9626	-0.178276	-0.241101	0.170355
-1.96255	0.123375	-0.0616235	0.115078	0.0864593		-2.96255	-0.182192	-0.230221	0.157881
-1.9625	0.12851	-0.0593757	0.113653	0.0873913		-2.9625	-0.183694	-0.219431	0.147957
-1.96245	0.134431	-0.0594853	0.114749	0.0907356		-2.96245	-0.187518	-0.208687	0.133252
-1.9624	0.138708	-0.0571826	0.110966	0.0891457		-2.9624	-0.191297	-0.197989	0.121097
-1.96235	0.144611	-0.0572923	0.11453	0.087501		-2.96235	-0.194984	-0.18984	0.113949
-1.9623	0.148887	-0.0597594	0.115681	0.0858562		-2.9623	-0.201085	-0.17682	0.101931
-1.96225	0.154753	-0.0621717	0.11442	0.0866786		-2.96225	-0.202223	-0.163891	0.0900487
-1.9622	0.156544	-0.064584	0.115626	0.0873913		-2.9622	-0.205728	-0.151007	0.0807161
-1.96215	0.159157	-0.0645292	0.11442	0.0856917		-2.96215	-0.209188	-0.140673	0.071429
-1.9621	0.160144	-0.0692442	0.118148	0.0863496		-2.9621	-0.210144	-0.130384	0.0622784
-1.96205	0.161935	-0.0690797	0.11453	0.0845952		-2.96205	-0.211055	-0.122599	0.0531734
-1.962	0.161296	-0.0737398	0.118313	0.0803189		-2.962	-0.214332	-0.112447	0.0441139
-1.96195	0.159048	-0.0759329	0.112337	0.0785096		-2.96195	-0.215106	-0.107212	0.0327781
-1.9619	0.156837	-0.0756039	0.113707	0.0791127		-2.9619	-0.213376	-0.102022	0.0263591
-1.96185	0.154607	-0.075275	0.112721	0.0772487		-2.96185	-0.209188	-0.0968775	0.0127015
-1.9618	0.15161	-0.0724789	0.111734	0.0753298		-2.9618	-0.205	-0.0917787	0.00154786
-1.96175	0.147827	-0.0720951	0.110802	0.0709986		-2.96175	-0.198308	-0.0842671	-0.00942371
-1.9617	0.144099	-0.0716565	0.10987	0.071492		-2.9617	-0.194028	-0.0792593	-0.0155241
-1.96165	0.13953	-0.0736302	0.10658	0.0719854		-2.96165	-0.18729	-0.0718842	-0.0142038
-1.9616	0.13339	-0.0755491	0.103291	0.0699569		-2.9616	-0.178094	-0.067013	-0.0104708
-1.96155	0.130557	-0.077468	0.10499	0.0679284		-2.96155	-0.168898	-0.0621418	0.000591827
-1.9615	0.126098	-0.0744526	0.101756	0.0634875		-2.9615	-0.157198	-0.0573617	0.00432489
-1.96145	0.120889	-0.0738495	0.101043	0.0614042		-2.96145	-0.145544	-0.0501687	0.0129747
-1.9614	0.114859	-0.0731916	0.100385	0.0642003		-2.9614	-0.138806	-0.0478925	0.0167533
-1.96135	0.112154	-0.0725337	0.107074	0.0620621		-2.96135	-0.134436	-0.0481201	0.0229447
-1.9613	0.107	-0.0694087	0.106416	0.0575116		-2.9613	-0.13002	-0.0508061	0.0291816
-1.96125	0.103546	-0.0686959	0.110692	0.0577857		-2.96125	-0.130475	-0.0583632	0.0329602
-1.9612	0.102523	-0.0679284	0.110144	0.0604722		-2.9612	-0.133298	-0.0659659	0.04161
-1.96115	0.101536	-0.0671608	0.109595	0.0582243		-2.96115	-0.1409	-0.0710648	0.0478469
-1.9611	0.102176	-0.0663933	0.111514	0.0583888		-2.9611	-0.148458	-0.0786675	0.0540383
-1.96105	0.102011	-0.0655709	0.111021	0.0610204		-2.96105	-0.155924	-0.0837663	0.0699722
-1.961	0.101883	-0.0646937	0.112995	0.0586629		-2.961	-0.163299	-0.0889106	0.085906
-1.96095	0.104186	-0.0662288	0.112556	0.0611849		-2.96095	-0.16817	-0.0989261	0.104162
-1.9609	0.107311	-0.0677639	0.112172	0.0612397		-2.9609	-0.17295	-0.101658	0.122417
-1.96085	0.10881	-0.0716565	0.111843	0.0661191		-2.96085	-0.177639	-0.10926	0.142994
-1.9608	0.108682	-0.0755491	0.111514	0.0660643		-2.9608	-0.187154	-0.114405	0.163526
-1.96075	0.111003	-0.0793868	0.11124	0.0708341		-2.96075	-0.194119	-0.117136	0.186425
-1.9607	0.11252	-0.0782355	0.113433	0.0755491		-2.9607	-0.200994	-0.119913	0.201904
-1.96065	0.114859	-0.0868979	0.110747	0.080264		-2.96065	-0.200493	-0.117819	0.219795
-1.9606	0.113945	-0.088104	0.105703	0.0799899		-2.9606	-0.204818	-0.11577	0.235183
-1.96055	0.114676	-0.0941896	0.10806	0.0845952		-2.96055	-0.213968	-0.111309	0.248067
-1.9605	0.116211	-0.10022	0.107951	0.0842663		-2.9605	-0.222982	-0.104526	0.263363
-1.96045	0.118587	-0.106196	0.103016	0.0863496		-2.96045	-0.229492	-0.0953297	0.276156
-1.9604	0.116887	-0.10965	0.100549	0.0859659		-2.9604	-0.23837	-0.0862246	0.281573
-1.96035	0.116851	-0.113104	0.0981919	0.083115		-2.96035	-0.244698	-0.0820363	0.286991
-1.9603	0.118441	-0.121328	0.0958344	0.0826763		-2.9603	-0.248522	-0.0779391	0.28995
-1.96025	0.121675	-0.127085	0.0910646	0.0797706		-2.96025	-0.257126	-0.0714745	0.285625
-1.9602	0.119994	-0.127907	0.0864045	0.0768101		-2.9602	-0.263226	-0.0650554	0.2813
-1.96015	0.119172	-0.133609	0.0842115	0.0763166		-2.96015	-0.269281	-0.0611403	0.272149
-1.9601	0.120816	-0.141668	0.0820733	0.0757684		-2.9601	-0.272787	-0.0548578	0.260586
-1.96005	0.122443	-0.147206	0.0799351	0.072753		-2.96005	-0.273788	-0.0510792	0.246655
-1.96	0.120816	-0.152743	0.0803189	0.0672705		-2.96	-0.274744	-0.0498045	0.230357
-1.95995	0.122498	-0.160638	0.0807575	0.0593757		-2.95995	-0.273196	-0.046117	0.216563
-1.9599	0.122516	-0.166011	0.0787289	0.0538931		-2.9599	-0.26919	-0.0498045	0.20286
-1.95985	0.124197	-0.164037	0.0816895	0.0533449		-2.95985	-0.265138	-0.0486664	0.191615
-1.9598	0.125897	-0.16453	0.0797706	0.0502747		-2.9598	-0.258628	-0.0499866	0.178003
-1.95975	0.129205	-0.162502	0.0827312	0.0471496		-2.95975	-0.24966	-0.0513524	0.169354
-1.9597	0.130082	-0.158061	0.0857466	0.0416671		-2.9597	-0.243104	-0.055222	0.163117
-1.95965	0.131763	-0.156032	0.0911742	0.0434215		-2.95965	-0.234136	-0.0541749	0.156971
-1.9596	0.133463	-0.151592	0.089365	0.0427088		-2.9596	-0.227535	-0.0532189	0.150825
-1.95955	0.135162	-0.144684	0.0948475	0.0444084		-2.95955	-0.220979	-0.0547668	0.14955
-1.9595	0.136076	-0.140243	0.100385	0.0485203		-2.9595	-0.211965	-0.0563146	0.150779
-1.95945	0.137757	-0.125988	0.10351	0.050165		-2.95945	-0.205364	-0.0554952	0.159247
-1.9594	0.138689	-0.11431	0.10658	0.0492878		-2.9594	-0.201176	-0.0571341	0.167715
-1.95935	0.138781	-0.102578	0.109705	0.0508778		-2.95935	-0.194529	-0.0612313	0.176091
-1.9593	0.138105	-0.0957796	0.112885	0.0572923		-2.9593	-0.190295	-0.0629613	0.184468
-1.95925	0.139037	-0.0914484	0.113598	0.0587178		-2.95925	-0.186061	-0.0695624	0.195212
-1.9592	0.137556	-0.0822377	0.116832	0.0577309		-2.9592	-0.186653	-0.0737507	0.201039
-1.95915	0.136898	-0.0779066	0.1176	0.0591564		-2.95915	-0.184787	-0.0779846	0.206821
-1.9591	0.136259	-0.0662836	0.120835	0.0629393		-2.9591	-0.182875	-0.0870896	0.210144
-1.95905	0.134011	-0.0644744	0.119245	0.0667222		-2.95905	-0.183375	-0.0937818	0.210964
-1.959	0.130155	-0.0626103	0.115188	0.0729175		-2.959	-0.178959	-0.10052	0.211829
-1.95895	0.12714	-0.0558668	0.11124	0.0790031		-2.95895	-0.181827	-0.104799	0.217519
-1.9589	0.123338	-0.0588822	0.107348	0.0802092		-2.9589	-0.187108	-0.109124	0.21588
-1.95885	0.120378	-0.0618976	0.103455	0.0813605		-2.95885	-0.18984	-0.115862	0.216654
-1.9588	0.11665	-0.0600336	0.102084	0.0873365		-2.9588	-0.192571	-0.115361	0.219841
-1.95875	0.113726	-0.0629941	0.103181	0.0932576		-2.95875	-0.19767	-0.117318	0.225441
-1.9587	0.110875	-0.0634875	0.0994528	0.0967116		-2.9587	-0.202678	-0.119321	0.228536
-1.95865	0.107201	-0.0688604	0.0908453	0.100111		-2.95865	-0.20764	-0.118912	0.236503
-1.9586	0.10764	-0.0717661	0.0847597	0.10351		-2.9586	-0.215015	-0.116135	0.244425
-1.95855	0.106434	-0.0746171	0.0836084	0.104387		-2.95855	-0.224712	-0.115862	0.254713
-1.9585	0.106068	-0.0798803	0.0825119	0.110144		-2.9585	-0.231951	-0.120505	0.262498
-1.95845	0.104095	-0.0826763	0.0741236	0.118258		-2.95845	-0.239053	-0.117819	0.270237
-1.9584	0.106196	-0.0854724	0.0657902	0.123905		-2.9584	-0.248567	-0.122554	0.275473
-1.95835	0.10669	-0.0858014	0.0648582	0.119738		-2.95835	-0.255578	-0.122417	0.278204
-1.9583	0.108791	-0.0885426	0.0590467	0.115571		-2.9583	-0.262498	-0.122326	0.278523
-1.95825	0.108481	-0.093751	0.0532901	0.113817		-2.95825	-0.264501	-0.119822	0.281209
-1.9582	0.110601	-0.0988498	0.0500554	0.107238		-2.9582	-0.266459	-0.117409	0.283849
-1.95815	0.112739	-0.104003	0.0419961	0.0981919		-2.95815	-0.270829	-0.112629	0.28649
-1.9581	0.116485	-0.106635	0.0388162	0.0866786		-2.9581	-0.272696	-0.105436	0.289085
-1.95805	0.117801	-0.109267	0.0356912	0.0874461		-2.95805	-0.272058	-0.103251	0.298918
-1.958	0.120743	-0.111843	0.0277964	0.0784548		-2.958	-0.269008	-0.101066	0.306293
-1.95795	0.12449	-0.109541	0.024781	0.0694087		-2.95795	-0.268371	-0.0989717	0.31599
-1.9579	0.125787	-0.107293	0.0218204	0.0628845		-2.9579	-0.267688	-0.0944647	0.32077
-1.95785	0.127925	-0.10499	0.0237393	0.0538931		-2.95785	-0.271876	-0.0900487	0.325505
-1.9578	0.131653	-0.102742	0.0232459	0.0449566		-2.9578	-0.273561	-0.0857239	0.327736
-1.95775	0.133792	-0.100495	0.030099	0.0408996		-2.95775	-0.272787	-0.0862702	0.322637
-1.9577	0.133463	-0.0982467	0.0296604	0.0320179		-2.9577	-0.274426	-0.0869075	0.317538
-1.95765	0.133152	-0.0959989	0.0316341	0.0279608		-2.95765	-0.273606	-0.0827192	0.307522
-1.9576	0.135272	-0.0912839	0.0409544	0.0263709		-2.9576	-0.2752	-0.0785764	0.292681
-1.95755	0.132549	-0.0866786	0.0429281	0.0199015		-2.95755	-0.276793	-0.0744791	0.275427
-1.9575	0.131452	-0.0820184	0.0547155	0.0183116		-2.9575	-0.275882	-0.077757	0.258219
-1.95745	0.12957	-0.0798254	0.0615687	0.0143094		-2.95745	-0.267688	-0.0810803	0.238597
-1.9574	0.12608	-0.0752201	0.0756587	0.0127194		-2.9574	-0.257035	-0.0869075	0.223893
-1.95735	0.123393	-0.0730819	0.082457	0.0111295		-2.95735	-0.241556	-0.087818	0.209279
-1.9573	0.119957	-0.0709438	0.0892554	0.0143642		-2.9573	-0.226123	-0.0936908	0.19462
-1.95725	0.115718	-0.0688604	0.098466	0.0151866		-2.95725	-0.210736	-0.0971051	0.182465
-1.9572	0.113123	-0.0667222	0.105209	0.0208336		-2.9572	-0.195439	-0.100565	0.170355
-1.95715	0.108115	-0.0646389	0.109486	0.0240134		-2.95715	-0.185014	-0.108896	0.160658
-1.9571	0.103949	-0.0625555	0.116229	0.0296056		-2.9571	-0.174634	-0.11486	0.155878
-1.95705	0.0998001	-0.0604722	0.122918	0.0351978		-2.95705	-0.166759	-0.123237	0.153465
-1.957	0.0956882	-0.0608559	0.122315	0.038268		-2.957	-0.158883	-0.134026	0.14864
-1.95695	0.0915946	-0.0588274	0.129004	0.0462176		-2.95695	-0.153465	-0.144861	0.153511
-1.9569	0.0875375	-0.0567989	0.128401	0.049233		-2.9569	-0.145635	-0.15565	0.158336
-1.95685	0.0843211	-0.0547703	0.130265	0.0571278		-2.95685	-0.140263	-0.168898	0.165529
-1.9568	0.0811047	-0.0527418	0.127249	0.0600336		-2.9568	-0.139762	-0.182101	0.16776
-1.95675	0.0771025	-0.0507681	0.126646	0.0654064		-2.95675	-0.136849	-0.19289	0.174862
-1.9567	0.0747632	-0.0463821	0.123686	0.0707793		-2.9567	-0.136348	-0.206047	0.179415
-1.95665	0.0732281	-0.0395289	0.118313	0.0711631		-2.95665	-0.135847	-0.214378	0.186334
-1.9566	0.072552	-0.0351978	0.115352	0.0764811		-2.9566	-0.137805	-0.222664	0.19075
-1.95655	0.0726799	-0.0333337	0.114914	0.0768649		-2.95655	-0.142175	-0.230949	0.195121
-1.9565	0.0744343	-0.0339368	0.107128	0.079661		-2.9565	-0.141629	-0.236822	0.201859
-1.95645	0.0761887	-0.034485	0.104332	0.0800447		-2.95645	-0.145954	-0.24274	0.206092
-1.9564	0.0803737	-0.0326758	0.101481	0.0779614		-2.9564	-0.150279	-0.246154	0.212693
-1.95635	0.0829322	-0.0308666	0.0986853	0.0782903		-2.95635	-0.157016	-0.24966	0.214378
-1.9563	0.0895112	-0.0314696	0.0934769	0.076207		-2.9563	-0.163708	-0.250707	0.218384
-1.95625	0.0936779	-0.0321275	0.0883233	0.0765908		-2.95625	-0.175272	-0.249387	0.219932
-1.9562	0.101043	-0.0327854	0.0855821	0.0769197		-2.9562	-0.181873	-0.248067	0.223847
-1.95615	0.105136	-0.0383228	0.0804833	0.072424		-2.95615	-0.190887	-0.241966	0.222846
-1.9561	0.113287	-0.0438601	0.0777969	0.072753		-2.9561	-0.197443	-0.238324	0.21934
-1.95605	0.118971	-0.0469303	0.0800447	0.0706696		-2.95605	-0.20154	-0.232315	0.218248
-1.956	0.125422	-0.0524677	0.0773583	0.066174		-2.956	-0.205637	-0.223938	0.214697
-1.95595	0.130228	-0.0604173	0.0796061	0.0641454		-2.95595	-0.20723	-0.213194	0.2111
-1.9559	0.136661	-0.0658998	0.081854	0.0596498		-2.9559	-0.206411	-0.204954	0.209871
-1.95585	0.141431	-0.0737947	0.0816347	0.0576212		-2.95585	-0.203179	-0.19676	0.208642
-1.9558	0.145378	-0.0841566	0.0838825	0.0531804		-2.9558	-0.199946	-0.188702	0.207367
-1.95575	0.150093	-0.0895843	0.0861303	0.0512067		-2.95575	-0.19676	-0.178231	0.203588
-1.9557	0.1532	-0.0974243	0.0907356	0.0467659		-2.9557	-0.193573	-0.17031	0.19981
-1.95565	0.157878	-0.102852	0.0929835	0.0447922		-2.95565	-0.187973	-0.164847	0.200857
-1.9556	0.15934	-0.10828	0.0975888	0.0428733		-2.9556	-0.180006	-0.159475	0.196987
-1.95555	0.16157	-0.113653	0.0997818	0.0408996		-2.95555	-0.174498	-0.151735	0.193072
-1.9555	0.161369	-0.116613	0.106799	0.041393		-2.9555	-0.166577	-0.146454	0.191524
-1.95545	0.159523	-0.119574	0.11135	0.0419413		-2.95545	-0.158701	-0.138806	0.182692
-1.9554	0.157714	-0.117655	0.1159	0.0449018		-2.9554	-0.153329	-0.126378	0.176228
-1.95535	0.155119	-0.115791	0.120451	0.0502747		-2.95535	-0.147957	-0.118912	0.169763
-1.9553	0.150075	-0.111514	0.124947	0.0507681		-2.9553	-0.145089	-0.10662	0.163299
-1.95525	0.145031	-0.112117	0.126975	0.0536738		-2.95525	-0.139808	-0.0919608	0.156789
-1.9552	0.142472	-0.105484	0.131416	0.0517001		-2.9552	-0.137031	-0.0871351	0.150279
-1.95515	0.135875	-0.103729	0.131032	0.0546607		-2.95515	-0.134254	-0.0799422	0.146136
-1.9551	0.128492	-0.0947379	0.133006	0.052687		-2.9551	-0.131477	-0.0776659	0.144451
-1.95505	0.121931	-0.0930931	0.135034	0.0580598		-2.95505	-0.131203	-0.070564	0.142676
-1.955	0.115407	-0.0914484	0.137008	0.0610204		-2.955	-0.128517	-0.0659659	0.1409
-1.95495	0.108919	-0.0899133	0.138927	0.0566344		-2.95495	-0.125877	-0.0662846	0.136621
-1.9549	0.10245	-0.0834439	0.140901	0.0644744		-2.9549	-0.120778	-0.0666488	0.134754
-1.95485	0.0976436	-0.0819636	0.140407	0.0625007		-2.95485	-0.118183	-0.0645547	0.132797
-1.9548	0.0920149	-0.0804833	0.144738	0.0605818		-2.9548	-0.110763	-0.0673772	0.133298
-1.95475	0.0880675	-0.0766456	0.14907	0.0635424		-2.95475	-0.108259	-0.0677869	0.136166
-1.9547	0.0849425	-0.0776873	0.153401	0.0689701		-2.9547	-0.110672	-0.070655	0.136484
-1.95465	0.0842663	-0.0763166	0.155265	0.0767552		-2.95465	-0.108213	-0.0710648	0.139216
-1.9546	0.0819636	-0.074946	0.157074	0.0821281		-2.9546	-0.1058	-0.0739784	0.146773
-1.95455	0.0812874	-0.0760973	0.156416	0.0826215		-2.95455	-0.105846	-0.0817632	0.151781
-1.9545	0.0814336	-0.0772487	0.163105	0.083115		-2.9545	-0.105937	-0.0943736	0.159201
-1.95445	0.0840104	-0.0735205	0.162447	0.0909001		-2.95445	-0.106028	-0.111855	0.164027
-1.9544	0.0865872	-0.0771938	0.164201	0.0986853		-2.9544	-0.108577	-0.126788	0.171266
-1.95435	0.0891092	-0.0759877	0.165956	0.104058		-2.95435	-0.111172	-0.146591	0.175955
-1.9543	0.0924535	-0.0772487	0.167655	0.111789		-2.9543	-0.113767	-0.163891	0.17814
-1.95425	0.0957796	-0.0785096	0.164475	0.119519		-2.95425	-0.118775	-0.176228	0.177867
-1.9542	0.099928	-0.0774131	0.168587	0.12237		-2.9542	-0.1287	-0.190978	0.179915
-1.95415	0.10563	-0.0787289	0.165408	0.1301		-2.95415	-0.141082	-0.203224	0.184377
-1.9541	0.109687	-0.0776873	0.159761	0.132951		-2.9541	-0.153374	-0.213012	0.186334
-1.95405	0.113744	-0.0790579	0.154114	0.140627		-2.95405	-0.165666	-0.220296	0.188201
-1.954	0.117764	-0.078071	0.146054	0.14589		-2.954	-0.175499	-0.225167	0.187609
-1.95395	0.122589	-0.0770842	0.137995	0.146274		-2.95395	-0.18292	-0.22758	0.184513
-1.9539	0.125732	-0.0785645	0.137337	0.14907		-2.9539	-0.190295	-0.225122	0.181372
-1.95385	0.128876	-0.0776873	0.124398	0.149508		-2.95385	-0.19767	-0.220251	0.180598
-1.9538	0.130374	-0.0767552	0.116449	0.149892		-2.9538	-0.207504	-0.217838	0.179824
-1.95375	0.133499	-0.0783452	0.110911	0.147918		-2.95375	-0.214833	-0.210554	0.179005
-1.9537	0.134961	-0.0775228	0.110253	0.143477		-2.9537	-0.224667	-0.200902	0.180553
-1.95365	0.138031	-0.0767552	0.102249	0.139146		-2.95365	-0.232042	-0.191297	0.179597
-1.9536	0.139475	-0.0784548	0.101591	0.132348		-2.9536	-0.24183	-0.184149	0.178595
-1.95355	0.142509	-0.0776873	0.0985208	0.130484		-2.95355	-0.249159	-0.169763	0.172722
-1.9535	0.143094	-0.0794417	0.0953958	0.12385		-2.9535	-0.254121	-0.157881	0.166759
-1.95345	0.144483	-0.0787838	0.0923256	0.117216		-2.95345	-0.25658	-0.146045	0.155924
-1.9534	0.145871	-0.080593	0.0892005	0.10817		-2.9534	-0.256671	-0.136712	0.147547
-1.95335	0.147224	-0.0824022	0.0909549	0.106525		-2.95335	-0.256807	-0.129883	0.139125
-1.9533	0.148594	-0.0817991	0.0877751	0.100056		-2.9533	-0.254531	-0.123054	0.125877
-1.95325	0.149106	-0.083718	0.0870624	0.0960537		-2.95325	-0.247429	-0.116271	0.114997
-1.9532	0.15044	-0.0831698	0.0863496	0.0921063		-2.9532	-0.23796	-0.116818	0.0992903
-1.95315	0.15013	-0.0851435	0.095341	0.0881589		-2.95315	-0.228582	-0.122235	0.0860425
-1.9531	0.150623	-0.0895295	0.0969857	0.0867334		-2.9531	-0.219295	-0.137395	0.0703819
-1.95305	0.148668	-0.0890909	0.100988	0.0804833		-2.95305	-0.20764	-0.150005	0.0595924
-1.953	0.145926	-0.0910646	0.100111	0.0815798		-2.953	-0.196077	-0.162616	0.0512158
-1.95295	0.145579	-0.0906808	0.101646	0.0826763		-2.95295	-0.184604	-0.172677	0.0452975
-1.9529	0.144446	-0.0878847	0.110473	0.0838277		-2.9529	-0.173223	-0.182738	0.0417921
-1.95285	0.141686	-0.0876106	0.111898	0.0873913		-2.95285	-0.164391	-0.190295	0.0406995
-1.9528	0.141358	-0.0921611	0.115736	0.0910098		-2.9528	-0.158063	-0.202678	0.0420197
-1.95275	0.136972	-0.0919418	0.121986	0.0921611		-2.95275	-0.154239	-0.219886	0.0432489
-1.9527	0.134194	-0.0892554	0.128181	0.0958344		-2.9527	-0.148048	-0.22972	0.0517621
-1.95265	0.129004	-0.0890909	0.12703	0.0970405		-2.95265	-0.146773	-0.234591	0.0577259
-1.9526	0.124636	-0.0889264	0.125824	0.0958344		-2.9526	-0.143131	-0.239462	0.0661025
-1.95255	0.121109	-0.0912291	0.12703	0.0995625		-2.95255	-0.141993	-0.244288	0.0743426
-1.9525	0.116741	-0.0887071	0.128236	0.0984112		-2.9525	-0.138488	-0.246655	0.0849954
-1.95245	0.109979	-0.0887071	0.122096	0.0923804		-2.95245	-0.139899	-0.241693	0.0930989
-1.9524	0.107275	-0.0886523	0.120835	0.093751		-2.9524	-0.14131	-0.236776	0.103524
-1.95235	0.101353	-0.08624	0.117052	0.0927094		-2.95235	-0.142812	-0.229401	0.113904
-1.9523	0.098667	-0.0863496	0.115791	0.0868431		-2.9523	-0.144315	-0.224485	0.124193
-1.95225	0.0927459	-0.0864045	0.112008	0.085911		-2.95225	-0.145908	-0.217155	0.136803
-1.9522	0.0925266	-0.0816895	0.110692	0.0850338		-2.9522	-0.147501	-0.212284	0.144451
-1.95215	0.0890543	-0.0794417	0.111734	0.0841566		-2.95215	-0.14914	-0.200083	0.156925
-1.9521	0.0880309	-0.079661	0.105484	0.0808671		-2.9521	-0.150825	-0.195257	0.161978
-1.95205	0.0878116	-0.0775228	0.106525	0.0776324		-2.95205	-0.154968	-0.190432	0.17427
-1.952	0.0859293	-0.0753846	0.102633	0.079332		-2.952	-0.156743	-0.190477	0.1816
-1.95195	0.0865141	-0.0757136	0.103674	0.0810316		-2.95195	-0.158519	-0.185652	0.188838
-1.9519	0.087903	-0.0712727	0.102194	0.082786		-2.9519	-0.16034	-0.185743	0.19849
-1.95185	0.0900595	-0.0741236	0.103126	0.0820733		-2.95185	-0.162206	-0.178459	0.20072
-1.9518	0.09302	-0.0770294	0.0991787	0.0814702		-2.9518	-0.164118	-0.171175	0.207777
-1.95175	0.0951217	-0.0775228	0.0976436	0.0832794		-2.95175	-0.166076	-0.166394	0.214742
-1.9517	0.098868	-0.0828956	0.0960537	0.0875558		-2.9517	-0.170492	-0.159156	0.214378
-1.95165	0.104168	-0.0809768	0.0969309	0.0894747		-2.95165	-0.172495	-0.149505	0.21151
-1.9516	0.108663	-0.081525	0.0976984	0.0938059		-2.9516	-0.174543	-0.137395	0.208642
-1.95155	0.111478	-0.0845952	0.0960537	0.0957247		-2.95155	-0.176638	-0.125376	0.205728
-1.9515	0.118331	-0.0876106	0.0919418	0.0976436		-2.9515	-0.176364	-0.115816	0.207686
-1.95145	0.122717	-0.093148	0.0951217	0.0996173		-2.95145	-0.173678	-0.103843	0.202268
-1.9514	0.128693	-0.093751	0.0885426	0.0991239		-2.9514	-0.171038	-0.0918697	0.199309
-1.95135	0.131379	-0.0992884	0.0892005	0.096273		-2.95135	-0.170901	-0.0775293	0.201176
-1.9513	0.134029	-0.102413	0.0899133	0.0983563		-2.9513	-0.17081	-0.0632344	0.198171
-1.95125	0.136679	-0.105538	0.0905163	0.0980274		-2.95125	-0.175636	-0.0513979	0.204863
-1.9512	0.140901	-0.108718	0.0886523	0.0976984		-2.9512	-0.178094	-0.0371485	0.209097
-1.95115	0.141869	-0.109431	0.0867882	0.0998914		-2.95115	-0.182966	-0.025403	0.21324
-1.9511	0.143624	-0.110199	0.0873365	0.097205		-2.9511	-0.185469	-0.00878635	0.217337
-1.95105	0.143752	-0.108499	0.0830053	0.0969857		-2.95105	-0.188019	0.00773928	0.218976
-1.951	0.145451	-0.109321	0.0834987	0.0943541		-2.951	-0.185697	0.0193482	0.215698
-1.95095	0.143094	-0.105319	0.081525	0.089365		-2.95095	-0.188338	0.0334155	0.205136
-1.9509	0.143989	-0.103784	0.0819636	0.0893102		-2.9509	-0.18852	0.0449788	0.194529
-1.95085	0.140791	-0.0998366	0.0824022	0.0844308		-2.95085	-0.191251	0.0565422	0.181554
-1.9508	0.136807	-0.095944	0.0803189	0.0844308		-2.9508	-0.193983	0.0704729	0.163754
-1.95075	0.132001	-0.0945734	0.0806478	0.0796061		-2.95075	-0.191888	0.0844036	0.145999
-1.9507	0.130447	-0.0883233	0.0833891	0.0748912		-2.9507	-0.194757	0.0910048	0.133161
-1.95065	0.126445	-0.0821281	0.0836632	0.0677091		-2.95065	-0.197625	0.100019	0.120368
-1.9506	0.122479	-0.0784548	0.0839373	0.0679832		-2.9506	-0.19808	0.109033	0.110034
-1.95055	0.116851	-0.0699021	0.0841018	0.0609108		-2.95055	-0.196168	0.113176	0.102158
-1.9505	0.115334	-0.061459	0.0867334	0.0612397		-2.9505	-0.184559	0.11486	0.0943281
-1.95045	0.11378	-0.0554831	0.0844308	0.056744		-2.95045	-0.180325	0.109306	0.0938273
-1.9504	0.112245	-0.0496168	0.0869527	0.0547703		-2.9504	-0.176228	0.101339	0.093281
-1.95035	0.11071	-0.0437505	0.0870075	0.0576761		-2.95035	-0.169718	0.0910048	0.0951931
-1.9503	0.109157	-0.0379938	0.0943541	0.0557024		-2.9503	-0.168124	0.0807616	0.099518
-1.95025	0.108389	-0.0322372	0.101591	0.0586629		-2.95025	-0.164209	0.0681967	0.10621
-1.9502	0.108462	-0.0265354	0.101481	0.0616783		-2.9502	-0.162752	0.0508061	0.117774
-1.95015	0.107695	-0.0233555	0.103784	0.0597594		-2.95015	-0.163799	0.0408361	0.129246
-1.9501	0.107731	-0.0201757	0.10362	0.0604173		-2.9501	-0.167305	0.0261314	0.145544
-1.95005	0.108554	-0.0170506	0.105813	0.0658998		-2.95005	-0.170901	0.0114723	0.161751
-1.95	0.11018	-0.0115681	0.108006	0.0714372		-2.95	-0.176911	-0.000591827	0.175408
-1.94995	0.108536	-0.00855273	0.107677	0.0720951		-2.94995	-0.185378	-0.0125649	0.18902
-1.9499	0.110162	-0.00800447	0.107348	0.0752201		-2.9499	-0.196304	-0.0220797	0.200129
-1.94985	0.110125	-0.00745622	0.107019	0.0759329		-2.94985	-0.207185	-0.0338707	0.208778
-1.9498	0.110875	-0.0093751	0.104168	0.0766456		-2.9498	-0.215653	-0.0456162	0.217337
-1.94975	0.108353	-0.0113488	0.103729	0.0774131		-2.94975	-0.226579	-0.0572706	0.220979
-1.9497	0.110729	-0.0132677	0.100878	0.0782355		-2.9497	-0.237505	-0.0687885	0.224621
-1.94965	0.109029	-0.0177085	0.100385	0.0790579		-2.94965	-0.245972	-0.0778025	0.225805
-1.9496	0.108097	-0.0245617	0.0974791	0.0799351		-2.9496	-0.251982	-0.0867254	0.229401
-1.94955	0.104771	-0.0289477	0.0896391	0.0759329		-2.94955	-0.260495	-0.0931445	0.228127
-1.9495	0.104661	-0.0358008	0.0842663	0.0768649		-2.9495	-0.268963	-0.0994724	0.221981
-1.94945	0.103729	-0.0401868	0.0764263	0.0753846		-2.94945	-0.275017	-0.105755	0.215835
-1.9494	0.102797	-0.0494523	0.0710534	0.071492		-2.9494	-0.281072	-0.104617	0.207276
-1.94935	0.101061	-0.0562506	0.0680929	0.0725337		-2.94935	-0.284714	-0.105891	0.198808
-1.9493	0.0992884	-0.0630489	0.0626652	0.0711631		-2.9493	-0.288402	-0.104708	0.185469
-1.94925	0.100769	-0.0698473	0.0572375	0.0698473		-2.94925	-0.289677	-0.103433	0.174634
-1.9492	0.100622	-0.0766456	0.0566892	0.0685315		-2.9492	-0.288538	-0.0997001	0.161432
-1.94915	0.102084	-0.0833891	0.0560861	0.0648033		-2.94915	-0.2874	-0.0935087	0.153147
-1.9491	0.101883	-0.0876654	0.0554831	0.0587178		-2.9491	-0.286353	-0.0897301	0.140035
-1.94905	0.104131	-0.0895295	0.0597046	0.0575664		-2.94905	-0.285352	-0.0785764	0.129428
-1.949	0.106343	-0.0914484	0.0589919	0.0540028		-2.949	-0.279524	-0.0674683	0.118866
-1.94895	0.110966	-0.0957247	0.0558668	0.0529063		-2.94895	-0.276156	-0.058773	0.113221
-1.9489	0.111514	-0.0951765	0.0599787	0.0469852		-2.9489	-0.268007	-0.0452065	0.10275
-1.94885	0.115297	-0.0946282	0.0665029	0.0411189		-2.94885	-0.259903	-0.0340983	0.0996545
-1.9488	0.117399	-0.0941348	0.0680929	0.0401868		-2.9488	-0.251891	-0.025403	0.0965588
-1.94875	0.122754	-0.0935866	0.0720951	0.0393096		-2.94875	-0.243969	-0.0142949	0.0935087
-1.9487	0.123192	-0.0906808	0.0784548	0.0359653		-2.9487	-0.236093	-0.00559959	0.0929168
-1.94865	0.12608	-0.085308	0.0823474	0.0326758		-2.94865	-0.228263	-0.00418831	0.0923705
-1.9486	0.128894	-0.082457	0.0861852	0.0246165		-2.9486	-0.222982	-0.00273151	0.0917787
-1.94855	0.129278	-0.0796061	0.0924352	0.0214366		-2.94855	-0.212876	-0.00368754	0.0961036
-1.9485	0.130466	-0.0743429	0.101043	0.0183116		-2.9485	-0.205273	-0.00459804	0.0980156
-1.94845	0.130813	-0.0715468	0.102304	0.0127743		-2.94845	-0.202587	-0.00787585	0.102341
-1.9484	0.131964	-0.0688056	0.105922	0.00729175		-2.9484	-0.197579	-0.0111081	0.109124
-1.94835	0.129826	-0.0660095	0.114365	0.00427636		-2.94835	-0.190113	-0.0142494	0.113449
-1.9483	0.128528	-0.0633231	0.120341	0.00378294		-2.9483	-0.185196	-0.0124739	0.120186
-1.94825	0.126409	-0.0630489	0.126262	0.000822377		-2.94825	-0.177912	-0.0130657	0.124511
-1.9482	0.125093	-0.0578954	0.127249	0.00767552		-2.9482	-0.175499	-0.013612	0.128791
-1.94815	0.122132	-0.0552089	0.130648	0.0145287		-2.94815	-0.168306	-0.0165712	0.137987
-1.9481	0.119208	-0.0525773	0.138872	0.0164475		-2.9481	-0.163617	-0.0194392	0.142266
-1.94805	0.115462	-0.052358	0.144574	0.0184213		-2.94805	-0.161387	-0.0222163	0.151417
-1.948	0.110911	-0.0521936	0.150276	0.0228621		-2.948	-0.156743	-0.0249933	0.163026
-1.94795	0.108791	-0.0544414	0.153456	0.0297152		-2.94795	-0.157062	-0.0300921	0.172131
-1.9479	0.105082	-0.0542221	0.159048	0.0365684		-2.9479	-0.152509	-0.0375582	0.183694
-1.94785	0.101353	-0.0564699	0.157293	0.0433667		-2.94785	-0.150461	-0.0425205	0.197625
-1.9478	0.0976436	-0.0587178	0.157896	0.0526322		-2.9478	-0.145999	-0.04985	0.21151
-1.94775	0.0963644	-0.0633779	0.153675	0.0594305		-2.94775	-0.148867	-0.0570885	0.232725
-1.9477	0.0950851	-0.0656257	0.149399	0.0638165		-2.9477	-0.14691	-0.07152	0.253803
-1.94765	0.0946282	-0.070231	0.150002	0.0681477		-2.94765	-0.14741	-0.0834476	0.274881
-1.9476	0.0941531	-0.0748912	0.143313	0.074946		-2.9476	-0.145498	-0.0976514	0.29341
-1.94755	0.0952679	-0.0770294	0.139037	0.0816895		-2.94755	-0.148503	-0.10448	0.314351
-1.9475	0.0980274	-0.0816347	0.132293	0.0860207		-2.9475	-0.149049	-0.111218	0.332743
-1.94745	0.0999828	-0.0837729	0.123137	0.0878847		-2.94745	-0.154512	-0.122736	0.346264
-1.9474	0.103492	-0.0883233	0.116449	0.0922159		-2.9474	-0.167259	-0.129246	0.357281
-1.94735	0.104552	-0.0904615	0.104935	0.09408		-2.94735	-0.18729	-0.13571	0.363427
-1.9473	0.108042	-0.0949572	0.0983015	0.0910646		-2.9473	-0.204818	-0.137213	0.369573
-1.94725	0.112337	-0.0970405	0.09408	0.0929835		-2.94725	-0.227125	-0.141128	0.38059
-1.9472	0.114164	-0.0990691	0.0850338	0.0876106		-2.9472	-0.242057	-0.142494	0.379452
-1.94715	0.120012	-0.103565	0.0808123	0.0871172		-2.94715	-0.259402	-0.138943	0.378314
-1.9471	0.12502	-0.108006	0.0766456	0.0842115		-2.9471	-0.271785	-0.135346	0.374763
-1.94705	0.130009	-0.110034	0.074946	0.0788934		-2.94705	-0.28171	-0.13175	0.366432
-1.947	0.131727	-0.112008	0.0683122	0.0760425		-2.947	-0.291589	-0.128108	0.363018
-1.94695	0.135838	-0.113927	0.0714372	0.0683122		-2.94695	-0.296596	-0.126833	0.359694
-1.9469	0.13995	-0.1159	0.0696828	0.0655709		-2.9469	-0.2991	-0.127971	0.3515
-1.94685	0.14483	-0.115407	0.0703407	0.0603625		-2.94685	-0.30165	-0.129064	0.343442
-1.9468	0.14726	-0.117326	0.0734657	0.0551541		-2.9468	-0.299328	-0.130111	0.335429
-1.94675	0.151299	-0.116778	0.0838277	0.0500554		-2.94675	-0.292135	-0.131067	0.322591
-1.9467	0.154497	-0.121109	0.0843759	0.0449566		-2.9467	-0.287446	-0.131977	0.307431
-1.94665	0.156855	-0.12544	0.0898036	0.0374456		-2.94665	-0.280298	-0.13043	0.292408
-1.9466	0.159194	-0.124837	0.0951765	0.0396934		-2.9466	-0.273242	-0.126378	0.277476
-1.94655	0.159907	-0.124234	0.0980822	0.0395289		-2.94655	-0.263773	-0.127197	0.257809
-1.9465	0.158993	-0.123631	0.100988	0.0369522		-2.9465	-0.256762	-0.125513	0.238233
-1.94645	0.158865	-0.12544	0.103839	0.0416671		-2.94645	-0.247384	-0.123783	0.221252
-1.9464	0.157933	-0.12237	0.10669	0.0463821		-2.9464	-0.235638	-0.122053	0.204408
-1.94635	0.15373	-0.121767	0.109486	0.0486299		-2.94635	-0.223893	-0.120232	0.187655
-1.9463	0.149581	-0.123521	0.114694	0.0508778		-2.9463	-0.212238	-0.120824	0.178322
-1.94625	0.145415	-0.122863	0.122315	0.058005		-2.94625	-0.203088	-0.123828	0.169126
-1.9462	0.139658	-0.119793	0.122589	0.0650775		-2.9462	-0.193983	-0.124329	0.157563
-1.94615	0.133901	-0.111789	0.12533	0.0672705		-2.94615	-0.184878	-0.127197	0.150961
-1.9461	0.129004	-0.108718	0.130429	0.0743429		-2.9461	-0.180735	-0.132478	0.146864
-1.94605	0.120853	-0.105593	0.130648	0.0813605		-2.94605	-0.171721	-0.140126	0.140445
-1.946	0.112757	-0.100111	0.128401	0.0883233		-2.946	-0.170036	-0.147684	0.141401
-1.94595	0.105484	-0.0921063	0.12862	0.0904067		-2.94595	-0.168398	-0.160021	0.139944
-1.9459	0.100696	-0.0842115	0.12396	0.0924901		-2.9459	-0.166713	-0.169854	0.140991
-1.94585	0.0942993	-0.0762618	0.121767	0.099398		-2.94585	-0.167533	-0.179597	0.144542
-1.9458	0.0871172	-0.068367	0.117107	0.106306		-2.9458	-0.170719	-0.184377	0.14568
-1.94575	0.0815798	-0.0556475	0.112501	0.110747		-2.94575	-0.171493	-0.193937	0.149277
-1.9457	0.0776873	-0.0453404	0.105429	0.110308		-2.9457	-0.177138	-0.198581	0.155377
-1.94565	0.0738129	-0.0424347	0.103291	0.117107		-2.94565	-0.187609	-0.20072	0.161478
-1.9456	0.0699569	-0.0345947	0.0986853	0.116613		-2.9456	-0.195576	-0.205273	0.170082
-1.94555	0.0669415	-0.0292218	0.0917225	0.118587		-2.94555	-0.208414	-0.209734	0.183557
-1.9455	0.0671608	-0.0263161	0.0895843	0.120506		-2.9455	-0.218703	-0.21415	0.194574
-1.94545	0.0682025	-0.0209432	0.0802092	0.12237		-2.94545	-0.228991	-0.218521	0.205592
-1.9454	0.0708707	-0.0204498	0.080593	0.126701		-2.9454	-0.236731	-0.222846	0.214241
-1.94535	0.0735205	-0.0224235	0.0760973	0.131032		-2.94535	-0.239599	-0.229538	0.220387
-1.9453	0.0769563	-0.0242875	0.0741236	0.135309		-2.9453	-0.242421	-0.238597	0.226624
-1.94525	0.0820184	-0.0237393	0.0720951	0.134651		-2.94525	-0.245244	-0.245153	0.230403
-1.9452	0.0862583	-0.0280157	0.0676543	0.141339		-2.9452	-0.24315	-0.249205	0.236685
-1.94515	0.0912656	-0.032292	0.0656805	0.143094		-2.94515	-0.241056	-0.250753	0.238142
-1.9451	0.0978812	-0.0364587	0.0685315	0.14726		-2.9451	-0.236503	-0.254713	0.237186
-1.94505	0.104478	-0.0430926	0.0616783	0.146548		-2.94505	-0.234409	-0.261087	0.233863
-1.945	0.111021	-0.0472045	0.0621717	0.148247		-2.945	-0.232315	-0.262498	0.228172
-1.94495	0.115955	-0.0439698	0.0626652	0.142655		-2.94495	-0.232679	-0.263909	0.222572
-1.9449	0.120012	-0.0480268	0.0607463	0.141942		-2.9449	-0.235411	-0.262817	0.217064
-1.94485	0.126518	-0.0520291	0.0612397	0.148521		-2.94485	-0.238142	-0.261724	0.216472
-1.9448	0.130539	-0.0559765	0.0544414	0.147699		-2.9448	-0.238415	-0.260586	0.215971
-1.94475	0.133755	-0.0574568	0.0525773	0.149399		-2.94475	-0.238643	-0.254577	0.217929
-1.9447	0.136113	-0.0565247	0.0507133	0.146109		-2.9447	-0.23887	-0.246109	0.217519
-1.94465	0.136862	-0.0603625	0.0463821	0.140462		-2.94465	-0.23664	-0.240145	0.2172
-1.9446	0.140042	-0.0642003	0.0518646	0.13476		-2.9446	-0.236822	-0.234136	0.214469
-1.94455	0.139128	-0.0655709	0.0524677	0.13158		-2.94455	-0.234546	-0.223255	0.20937
-1.9445	0.138233	-0.0668867	0.0530708	0.125933		-2.9445	-0.234728	-0.207549	0.204362
-1.94445	0.138982	-0.0657354	0.0536738	0.115407		-2.94445	-0.232406	-0.194347	0.201904
-1.9444	0.137282	-0.0645292	0.0566892	0.104935		-2.9444	-0.227671	-0.178732	0.199491
-1.94435	0.131544	-0.0682025	0.064584	0.0968761		-2.94435	-0.21802	-0.16562	0.194666
-1.9443	0.129058	-0.0669964	0.0675994	0.0913387		-2.9443	-0.213285	-0.152509	0.192435
-1.94425	0.12661	-0.0657354	0.0730819	0.0784548		-2.94425	-0.20368	-0.137031	0.190204
-1.9442	0.123357	-0.0668319	0.0785096	0.0705052		-2.9442	-0.196532	-0.128927	0.188064
-1.94415	0.116887	-0.0679832	0.0839373	0.0601432		-2.94415	-0.182101	-0.120824	0.176273
-1.9441	0.113671	-0.0666126	0.0941896	0.0498361		-2.9441	-0.170127	-0.110307	0.166986
-1.94405	0.112099	-0.0676543	0.10203	0.0468207		-2.94405	-0.155742	-0.104708	0.157836
-1.944	0.10976	-0.0686411	0.117107	0.0438053		-2.944	-0.141356	-0.0966954	0.151189
-1.94395	0.105776	-0.0672157	0.120012	0.0383776		-2.94395	-0.127061	-0.0935997	0.147092
-1.9439	0.101829	-0.0681477	0.130155	0.0402417		-2.9439	-0.115224	-0.0880001	0.143086
-1.94385	0.0978812	-0.0715468	0.137885	0.0347592		-2.94385	-0.100975	-0.0849044	0.139125
-1.9438	0.0972416	-0.0723692	0.15044	0.0390355		-2.9438	-0.0867254	-0.0842671	0.137668
-1.94375	0.0941531	-0.0756587	0.153182	0.0408447		-2.94375	-0.0774383	-0.0860425	0.136302
-1.9437	0.0935135	-0.0764811	0.165736	0.042654		-2.9437	-0.0681056	-0.0902308	0.134982
-1.94365	0.092088	-0.0771938	0.173302	0.049233		-2.94365	-0.0563601	-0.096832	0.136166
-1.9436	0.0939155	-0.0754943	0.176044	0.0582791		-2.9436	-0.0446602	-0.105846	0.137395
-1.94355	0.0941348	-0.0786193	0.183664	0.0598691		-2.94355	-0.0378769	-0.114769	0.141128
-1.9435	0.0951399	-0.0743978	0.181471	0.0663933		-2.9435	-0.0285898	-0.12615	0.147319
-1.94345	0.0945369	-0.0725885	0.184213	0.0800996		-2.94345	-0.0169354	-0.135028	0.153511
-1.9434	0.0947562	-0.0707793	0.186954	0.0839922		-2.9434	-0.00769375	-0.146272	0.162206
-1.94335	0.0949755	-0.0713824	0.187283	0.0854176		-2.94335	-0.000910503	-0.1526	0.16603
-1.9433	0.0943907	-0.0670512	0.180265	0.0917225		-2.9433	-0.00141128	-0.161341	0.174771
-1.94325	0.0978812	-0.0651323	0.180649	0.0930383		-2.94325	-0.00432489	-0.170036	0.181099
-1.9432	0.0981005	-0.0632134	0.173741	0.0992335		-2.9432	-0.0120642	-0.173861	0.185014
-1.94315	0.097534	-0.0588274	0.171767	0.107841		-2.94315	-0.0197124	-0.177639	0.188975
-1.9431	0.0969674	-0.0568537	0.167381	0.10658		-2.9431	-0.0321863	-0.171675	0.195394
-1.94305	0.100458	-0.05488	0.165462	0.112611		-2.94305	-0.046982	-0.16084	0.196942
-1.943	0.100696	-0.0528515	0.161131	0.113762		-2.943	-0.0641449	-0.145225	0.200994
-1.94295	0.1034	-0.0557024	0.154388	0.112392		-2.94295	-0.0811713	-0.129656	0.20022
-1.9429	0.105264	-0.053619	0.147754	0.111076		-2.9429	-0.0956483	-0.119048	0.199491
-1.94285	0.107147	-0.053948	0.143587	0.112117		-2.94285	-0.112447	-0.110945	0.201221
-1.9428	0.107384	-0.0542221	0.13942	0.10828		-2.9428	-0.124238	-0.102841	0.198171
-1.94275	0.110893	-0.0520291	0.132896	0.106799		-2.94275	-0.133525	-0.0948289	0.192708
-1.9427	0.114402	-0.0522484	0.128894	0.107841		-2.9427	-0.142721	-0.0892748	0.189794
-1.94265	0.117892	-0.0572923	0.124892	0.103894		-2.94265	-0.146955	-0.0861791	0.186881
-1.9426	0.120542	-0.0550445	0.120944	0.102413		-2.9426	-0.155969	-0.0831289	0.179233
-1.94255	0.125659	-0.0551541	0.119464	0.098466		-2.94255	-0.160066	-0.0801243	0.17163
-1.9425	0.13074	-0.0576212	0.118039	0.0969309		-2.9425	-0.164118	-0.0771196	0.166531
-1.94245	0.13582	-0.0625555	0.114201	0.0953958		-2.94245	-0.16562	-0.0717021	0.161523
-1.9424	0.140864	-0.0625007	0.115297	0.0938059		-2.9424	-0.167077	-0.0687885	0.159019
-1.94235	0.147553	-0.064913	0.111514	0.0922159		-2.94235	-0.163617	-0.0658749	0.146819
-1.9423	0.151756	-0.0672157	0.112666	0.0881589		-2.9423	-0.16257	-0.0556773	0.144451
-1.94225	0.155155	-0.0695183	0.113817	0.0865689		-2.94225	-0.159065	-0.048029	0.134845
-1.9422	0.156106	-0.0741784	0.110144	0.0873365		-2.9422	-0.155514	-0.0403808	0.130202
-1.94215	0.159486	-0.0787838	0.111405	0.088104		-2.94215	-0.15433	-0.0328236	0.125604
-1.9421	0.158829	-0.0833891	0.107786	0.0888168		-2.9421	-0.150688	-0.0277248	0.121097
-1.94205	0.160601	-0.0854724	0.111514	0.0870624		-2.94205	-0.144588	-0.0202587	0.114223
-1.942	0.157494	-0.087501	0.107951	0.085308		-2.942	-0.138442	-0.0128381	0.109807
-1.94195	0.157659	-0.0894747	0.109321	0.0834987		-2.94195	-0.129883	-0.012747	0.103069
-1.9419	0.153803	-0.0889812	0.10828	0.0816895		-2.9419	-0.121279	-0.0127015	0.0987896
-1.94185	0.149947	-0.0909001	0.107293	0.0798803		-2.94185	-0.110216	-0.0151599	0.0946013
-1.9418	0.144519	-0.090297	0.103894	0.0780162		-2.9418	-0.101612	-0.0200311	0.0880456
-1.94175	0.140718	-0.0921611	0.105374	0.073685		-2.94175	-0.0978791	-0.0224439	0.0815355
-1.9417	0.135345	-0.0890909	0.10203	0.0693538		-2.9417	-0.0989717	-0.0249023	0.0775293
-1.94165	0.128382	-0.0908453	0.101207	0.067435		-2.94165	-0.0999732	-0.0249478	0.0736142
-1.9416	0.123082	-0.0877203	0.100385	0.0655161		-2.9416	-0.103388	-0.0225349	0.069699
-1.94155	0.119427	-0.0894198	0.0996173	0.0635424		-2.94155	-0.106756	-0.022626	0.0682877
-1.9415	0.114201	-0.0838277	0.0988498	0.0591564		-2.9415	-0.105163	-0.0203497	0.066922
-1.94145	0.107366	-0.0781807	0.103016	0.0571278		-2.94145	-0.108395	-0.0156151	0.0680601
-1.9414	0.103016	-0.0822377	0.104771	0.0575664		-2.9414	-0.111582	-0.0109716	0.0691982
-1.94135	0.0995077	-0.0741236	0.108938	0.0555379		-2.94135	-0.109807	-0.0111992	0.0703364
-1.9413	0.0976436	-0.0684218	0.110747	0.0510422		-2.9413	-0.107986	-0.0114723	0.0715655
-1.94125	0.0958161	-0.0651871	0.107677	0.0513712		-2.94125	-0.11099	-0.0191206	0.0752075
-1.9412	0.0956151	-0.0618976	0.111953	0.0517001		-2.9412	-0.109078	-0.0267233	0.0764367
-1.94115	0.0946465	-0.0586081	0.111405	0.0519743		-2.94115	-0.107121	-0.0367843	0.0825371
-1.9411	0.0969126	-0.0576761	0.110856	0.0522484		-2.9411	-0.105118	-0.0517166	0.088683
-1.94105	0.0983746	-0.0519194	0.107951	0.0573471		-2.94105	-0.10794	-0.0641449	0.0948289
-1.941	0.102267	-0.0534545	0.112337	0.0575116		-2.941	-0.110672	-0.0717021	0.108259
-1.94095	0.105356	-0.0549348	0.107019	0.0600884		-2.94095	-0.113358	-0.0792593	0.124056
-1.9409	0.108444	-0.0563603	0.111514	0.0650226		-2.9409	-0.115998	-0.0868165	0.139853
-1.94085	0.112355	-0.0529063	0.111185	0.0674898		-2.94085	-0.121006	-0.0967865	0.158018
-1.9408	0.117874	-0.0592112	0.108389	0.0723692		-2.9408	-0.125923	-0.109169	0.176137
-1.94075	0.123357	-0.060527	0.112995	0.0722596		-2.94075	-0.130748	-0.116726	0.19421
-1.9407	0.123174	-0.0667222	0.112721	0.0819088		-2.9407	-0.135528	-0.12178	0.212193
-1.94065	0.125458	-0.0728078	0.107622	0.0817443		-2.94065	-0.140217	-0.126879	0.227671
-1.9406	0.12608	-0.0764811	0.10987	0.0888716		-2.9406	-0.147274	-0.122281	0.245563
-1.94055	0.12915	-0.0800447	0.107293	0.0861303		-2.94055	-0.156698	-0.120141	0.258537
-1.9405	0.129808	-0.0835536	0.107183	0.0907356		-2.9405	-0.170856	-0.108304	0.271421
-1.94045	0.131288	-0.0919418	0.104716	0.092819		-2.94045	-0.18251	-0.10143	0.281846
-1.9404	0.133572	-0.0978081	0.0998366	0.0924352		-2.9404	-0.19157	-0.0873172	0.289813
-1.94035	0.135857	-0.0987401	0.0974243	0.0920514		-2.94035	-0.200584	-0.0781667	0.295322
-1.9403	0.135692	-0.104552	0.0974791	0.091558		-2.9403	-0.209507	-0.0666488	0.293455
-1.94025	0.135583	-0.110253	0.090297	0.08624		-2.94025	-0.21588	-0.0576804	0.29168
-1.9402	0.135455	-0.113488	0.0855821	0.0882137		-2.9402	-0.21975	-0.0439318	0.285033
-1.94015	0.137794	-0.119135	0.0833891	0.0900777		-2.94015	-0.22107	-0.0376038	0.275973
-1.9401	0.137684	-0.122315	0.0812509	0.0895295		-2.9401	-0.22239	-0.0288629	0.264501
-1.94005	0.137593	-0.130265	0.0791675	0.0865141		-2.94005	-0.22362	-0.0251299	0.250707
-1.94	0.135071	-0.140627	0.0794965	0.0810316		-2.94	-0.229674	-0.026268	0.239371
-1.93995	0.13423	-0.143642	0.0799351	0.0779614		-2.93995	-0.228309	-0.022626	0.225714
-1.9399	0.13498	-0.149015	0.0803737	0.0748912		-2.9399	-0.229401	-0.0239007	0.214514
-1.93985	0.133353	-0.147041	0.0832794	0.071821		-2.93985	-0.225532	-0.0252209	0.200948
-1.9398	0.132512	-0.149892	0.0861852	0.0662288		-2.9398	-0.224029	-0.0241283	0.194757
-1.93975	0.131727	-0.145451	0.0866786	0.0655709		-2.93975	-0.224985	-0.0254941	0.186152
-1.9397	0.132567	-0.143423	0.0872268	0.0624459		-2.9397	-0.223392	-0.0244925	0.177594
-1.93965	0.131781	-0.138927	0.0902422	0.0617331		-2.93965	-0.221799	-0.0235365	0.173952
-1.9396	0.131014	-0.134431	0.0933124	0.0633779		-2.9396	-0.22016	-0.0202132	0.165438
-1.93955	0.131909	-0.127523	0.0987949	0.0674898		-2.93955	-0.216017	-0.0193482	0.156971
-1.9395	0.133609	-0.118203	0.10181	0.0642003		-2.9395	-0.211874	-0.0233999	0.150961
-1.93945	0.132056	-0.108883	0.104935	0.0657902		-2.93945	-0.205227	-0.0250844	0.152327
-1.9394	0.131361	-0.10203	0.108006	0.0673801		-2.9394	-0.201039	-0.0292271	0.156106
-1.93935	0.130648	-0.0951765	0.111131	0.0688604		-2.93935	-0.191934	-0.0358283	0.167168
-1.9393	0.131599	-0.0883233	0.114256	0.0654612		-2.9393	-0.185242	-0.0448878	0.180598
-1.93925	0.130118	-0.0766456	0.117436	0.071821		-2.93925	-0.17855	-0.0514889	0.193983
-1.9392	0.127852	-0.0722596	0.120615	0.0732464		-2.9392	-0.171857	-0.0630068	0.204863
-1.93915	0.12639	-0.0654612	0.123795	0.0746171		-2.93915	-0.169991	-0.0721118	0.220569
-1.9391	0.12661	-0.0563054	0.119683	0.0784		-2.9391	-0.168079	-0.078713	0.228855
-1.93905	0.123576	-0.0519743	0.118093	0.0821281		-2.93905	-0.166167	-0.0854052	0.242012
-1.939	0.122205	-0.0501102	0.114091	0.0858014		-2.939	-0.171539	-0.089639	0.247748
-1.93895	0.117563	-0.045779	0.112556	0.0870075		-2.93895	-0.174361	-0.0939184	0.255897
-1.9389	0.115444	-0.043915	0.111076	0.0882137		-2.9389	-0.179597	-0.0908682	0.264
-1.93885	0.113324	-0.0420509	0.104716	0.0917773		-2.93885	-0.187199	-0.0879546	0.269645
-1.9388	0.108791	-0.0450663	0.100933	0.095341		-2.9388	-0.197169	-0.085041	0.272787
-1.93875	0.105886	-0.0455597	0.0946831	0.101262		-2.93875	-0.209461	-0.0822184	0.27347
-1.9387	0.101427	-0.046108	0.0909549	0.102249		-2.9387	-0.219249	-0.0818542	0.279024
-1.93865	0.10022	-0.0514808	0.0897488	0.105648		-2.93865	-0.233817	-0.0791682	0.279661
-1.9386	0.0966019	-0.0543866	0.0836632	0.106635		-2.9386	-0.248294	-0.0789406	0.285124
-1.93855	0.0978812	-0.0597046	0.072753	0.112392		-2.93855	-0.257763	-0.0787585	0.288129
-1.9385	0.095944	-0.0625555	0.0692442	0.120561		-2.9385	-0.267187	-0.0786219	0.293546
-1.93845	0.0947927	-0.070231	0.0682573	0.123795		-2.93845	-0.274061	-0.0809437	0.298918
-1.9384	0.0936962	-0.0754943	0.062391	0.129442		-2.9384	-0.28089	-0.0857694	0.304245
-1.93835	0.0966568	-0.0782355	0.0541124	0.132567		-2.93835	-0.287673	-0.0906406	0.307067
-1.9383	0.101244	-0.0858014	0.0508229	0.13328		-2.9383	-0.291907	-0.0955118	0.307431
-1.93825	0.100951	-0.0885426	0.0500005	0.131471		-2.93825	-0.301012	-0.100428	0.312667
-1.9382	0.103108	-0.0936414	0.0443536	0.127249		-2.9382	-0.302697	-0.105345	0.315398
-1.93815	0.10446	-0.096273	0.0411189	0.118148		-2.93815	-0.304336	-0.110307	0.318084
-1.9381	0.107439	-0.103784	0.0355815	0.116339		-2.9381	-0.308387	-0.11527	0.323183
-1.93805	0.1104	-0.106361	0.0275771	0.116997		-2.93805	-0.309935	-0.117865	0.333108
-1.938	0.113378	-0.104058	0.0270288	0.110308		-2.938	-0.304154	-0.122872	0.340528
-1.93795	0.114731	-0.104223	0.0215463	0.10362		-2.93795	-0.305656	-0.120642	0.350362
-1.9379	0.116887	-0.0994528	0.0210529	0.0969857		-2.9379	-0.309571	-0.113585	0.355187
-1.93785	0.119848	-0.0996173	0.0205594	0.0878847		-2.93785	-0.313441	-0.111491	0.360013
-1.9378	0.122827	-0.0949024	0.0225331	0.0812509		-2.9378	-0.314852	-0.111855	0.355005
-1.93775	0.123357	-0.0926545	0.0220945	0.0746171		-2.93775	-0.316218	-0.112265	0.350043
-1.9377	0.123082	-0.0854724	0.0265354	0.0679832		-2.9377	-0.31508	-0.110307	0.340164
-1.93765	0.125257	-0.0856917	0.0260968	0.0638165		-2.93765	-0.30907	-0.105983	0.327872
-1.9376	0.124983	-0.0786193	0.0305924	0.0572375		-2.9376	-0.29819	-0.104116	0.310709
-1.93755	0.123923	-0.0764263	0.032621	0.0530708		-2.93755	-0.292226	-0.102341	0.291179
-1.9375	0.121255	-0.0693538	0.0419961	0.0489589		-2.9375	-0.286262	-0.100611	0.271694
-1.93745	0.120213	-0.069628	0.0464369	0.0496716		-2.93745	-0.27051	-0.101385	0.254713
-1.9374	0.11919	-0.0626103	0.0582243	0.0455049		-2.9374	-0.252437	-0.102158	0.240191
-1.93735	0.114128	-0.0629393	0.0650775	0.0438053		-2.93735	-0.234363	-0.100565	0.228172
-1.9373	0.112337	-0.0559217	0.0768101	0.044518		-2.9373	-0.218839	-0.101476	0.213741
-1.93725	0.108956	-0.0563054	0.0836632	0.0427636		-2.93725	-0.19849	-0.104844	0.206593
-1.9372	0.107201	-0.0518098	0.0880492	0.0458887		-2.9372	-0.183057	-0.1058	0.197033
-1.93715	0.102249	-0.0521387	0.0948475	0.0441343		-2.93715	-0.167669	-0.106802	0.192389
-1.9371	0.099727	-0.0476979	0.0991787	0.0496716		-2.9371	-0.154785	-0.107849	0.1877
-1.93705	0.0931662	-0.0480817	0.105977	0.0527418		-2.93705	-0.144406	-0.111355	0.182966
-1.937	0.089895	-0.0460531	0.110308	0.0582243		-2.937	-0.138897	-0.114905	0.180689
-1.93695	0.0866603	-0.0440794	0.117107	0.0587726		-2.93695	-0.133434	-0.123373	0.180826
-1.9369	0.0834439	-0.044518	0.121438	0.0642003		-2.9369	-0.130384	-0.134254	0.18333
-1.93685	0.078601	-0.0449566	0.118422	0.0671608		-2.93685	-0.124921	-0.147547	0.180962
-1.9368	0.0738129	-0.0356912	0.117874	0.0725337		-2.9368	-0.121916	-0.160886	0.180962
-1.93675	0.0722778	-0.0337723	0.12226	0.0779066		-2.93675	-0.116453	-0.174134	0.183375
-1.9367	0.0699752	-0.0294411	0.116887	0.0807575		-2.9367	-0.113449	-0.18984	0.185743
-1.93665	0.0668684	-0.0275222	0.113927	0.0884878		-2.93665	-0.110444	-0.205546	0.185606
-1.9366	0.0670146	-0.0256582	0.113488	0.0864045		-2.9366	-0.112356	-0.221161	0.190295
-1.93655	0.0655343	-0.0238489	0.113049	0.0916677		-2.93655	-0.109351	-0.236776	0.19248
-1.9365	0.0665212	-0.0220397	0.110144	0.0919966		-2.9365	-0.118547	-0.249933	0.194666
-1.93645	0.0667039	-0.0251099	0.104881	0.0899133		-2.93645	-0.120368	-0.258219	0.199173
-1.9364	0.0684949	-0.025713	0.104497	0.0902422		-2.9364	-0.127061	-0.266459	0.20368
-1.93635	0.0711082	-0.0214915	0.101701	0.0856917		-2.93635	-0.133753	-0.272286	0.20805
-1.9363	0.0753298	-0.0246165	0.0940252	0.0884878		-2.9363	-0.140354	-0.270829	0.209962
-1.93625	0.0819819	-0.0179827	0.093751	0.0839373		-2.93625	-0.149414	-0.266959	0.214241
-1.9362	0.0853628	-0.0235748	0.0885975	0.0794417		-2.9362	-0.158382	-0.265594	0.218475
-1.93615	0.0927825	-0.0266999	0.0834439	0.0822377		-2.93615	-0.172222	-0.259402	0.220205
-1.9361	0.0993615	-0.0274126	0.0832246	0.075275		-2.9361	-0.183557	-0.250844	0.22189
-1.93605	0.106726	-0.0281801	0.0829505	0.0708341		-2.93605	-0.19726	-0.24233	0.225941
-1.936	0.114091	-0.0337723	0.0827312	0.0736302		-2.936	-0.210918	-0.233908	0.225031
-1.93595	0.121383	-0.0393645	0.0825119	0.0667222		-2.93595	-0.219659	-0.225577	0.22412
-1.9359	0.128675	-0.0425443	0.087172	0.0646937		-2.9359	-0.225896	-0.21975	0.218293
-1.93585	0.134285	-0.0529611	0.0869527	0.0602529		-2.93585	-0.224803	-0.213968	0.209962
-1.9358	0.141522	-0.0536738	0.0940252	0.0631586		-2.9358	-0.223756	-0.205819	0.199218
-1.93575	0.144647	-0.0641454	0.0938059	0.0611849		-2.93575	-0.215379	-0.195348	0.190887
-1.9357	0.151043	-0.0745622	0.100878	0.0616235		-2.9357	-0.207048	-0.189749	0.182556
-1.93565	0.154132	-0.0776324	0.105429	0.0596498		-2.93565	-0.20368	-0.181827	0.179096
-1.9356	0.158847	-0.0855821	0.107567	0.0576761		-2.9356	-0.197852	-0.171539	0.175591
-1.93555	0.162721	-0.0887071	0.112172	0.0581147		-2.93555	-0.192071	-0.161341	0.174498
-1.9355	0.16252	-0.0893102	0.116723	0.0610204		-2.9355	-0.181463	-0.151189	0.170901
-1.93545	0.159888	-0.0924352	0.121218	0.0566344		-2.93545	-0.173314	-0.13867	0.172176
-1.9354	0.158902	-0.0955603	0.125714	0.0595401		-2.9354	-0.167669	-0.1287	0.170947
-1.93535	0.157092	-0.0986305	0.127797	0.0600336		-2.93535	-0.16207	-0.121233	0.169672
-1.9353	0.153675	-0.0968761	0.132238	0.0629941		-2.9353	-0.156515	-0.113858	0.163435
-1.93525	0.148649	-0.0975888	0.134267	0.0634327		-2.93525	-0.151007	-0.106529	0.162115
-1.9352	0.14525	-0.0958892	0.136241	0.0566344		-2.9352	-0.147957	-0.104116	0.158245
-1.93515	0.139457	-0.0942445	0.138269	0.059595		-2.93515	-0.144907	-0.0968775	0.159247
-1.9351	0.134486	-0.085308	0.137776	0.0576761		-2.9351	-0.137076	-0.0921884	0.15779
-1.93505	0.130356	-0.083718	0.137337	0.0582243		-2.93505	-0.131704	-0.085041	0.156242
-1.935	0.124618	-0.0797158	0.136844	0.0587726		-2.935	-0.128791	-0.0779846	0.157107
-1.93495	0.116485	-0.0684766	0.138817	0.0617331		-2.93495	-0.11618	-0.0734321	0.157881
-1.9349	0.11241	-0.0621717	0.135912	0.0622814		-2.9349	-0.11099	-0.0737963	0.156197
-1.93485	0.109175	-0.0534545	0.13783	0.0652968		-2.93485	-0.1058	-0.0717476	0.154467
-1.9348	0.106799	-0.0497264	0.139804	0.0633779		-2.9348	-0.103114	-0.0746157	0.152646
-1.93475	0.103583	-0.043586	0.136844	0.0712727		-2.93475	-0.102887	-0.0726126	0.153283
-1.9347	0.100385	-0.0399127	0.14123	0.0767004		-2.9347	-0.100246	-0.0730679	0.151371
-1.93465	0.0996356	-0.033882	0.145561	0.0771938		-2.93465	-0.100064	-0.0735686	0.159201
-1.9346	0.0997452	-0.0303183	0.144958	0.0850887		-2.9346	-0.0974693	-0.0740694	0.164482
-1.93455	0.0998001	-0.0292218	0.144409	0.0855821		-2.93455	-0.0949655	-0.0818997	0.172085
-1.9345	0.102304	-0.0306473	0.146274	0.0885426		-2.9345	-0.0900032	-0.0921429	0.179642
-1.93445	0.103967	-0.0296056	0.14567	0.0963826		-2.93445	-0.092416	-0.104844	0.189567
-1.9344	0.107275	-0.0334982	0.152359	0.106635		-2.9344	-0.0900032	-0.115042	0.196942
-1.93435	0.110546	-0.0349236	0.151701	0.112008		-2.93435	-0.0900032	-0.127653	0.204226
-1.9343	0.115425	-0.038871	0.15351	0.119793		-2.9343	-0.0876359	-0.140217	0.20896
-1.93425	0.119446	-0.0476431	0.150385	0.12999		-2.93425	-0.0853141	-0.152737	0.211191
-1.9342	0.122662	-0.0515357	0.149728	0.140133		-2.9342	-0.0854507	-0.167669	0.213376
-1.93415	0.12586	-0.0554831	0.146602	0.145396		-2.93415	-0.0856328	-0.180097	0.217929
-1.9341	0.129022	-0.0594305	0.143477	0.15066		-2.9341	-0.0906861	-0.192526	0.222436
-1.93405	0.13381	-0.0657902	0.147644	0.15839		-2.93405	-0.0981977	-0.204863	0.221935
-1.934	0.136935	-0.0673253	0.142052	0.158719		-2.934	-0.103297	-0.212329	0.221434
-1.93395	0.140846	-0.0688604	0.13646	0.159103		-2.93395	-0.10835	-0.217337	0.220842
-1.9339	0.145561	-0.0704503	0.128455	0.161954		-2.9339	-0.120778	-0.222299	0.215334
-1.93385	0.148649	-0.0695731	0.12533	0.162337		-2.93385	-0.125832	-0.22239	0.209825
-1.9338	0.150861	-0.0712179	0.119793	0.162776		-2.9338	-0.133389	-0.220069	0.206684
-1.93375	0.152268	-0.0728078	0.109376	0.160747		-2.93375	-0.1409	-0.217747	0.203543
-1.9337	0.154461	-0.0720403	0.106306	0.156361		-2.9337	-0.15087	-0.208187	0.205227
-1.93365	0.156672	-0.0689152	0.100769	0.151975		-2.93365	-0.158382	-0.198626	0.206821
-1.9336	0.15638	-0.0730819	0.0976984	0.14282		-2.9336	-0.168306	-0.186699	0.208369
-1.93355	0.156946	-0.0772487	0.0970405	0.140955		-2.93355	-0.178276	-0.177275	0.207413
-1.9335	0.157458	-0.0765908	0.0939703	0.131855		-2.9335	-0.185743	-0.167897	0.206411
-1.93345	0.157184	-0.0759877	0.0933124	0.122863		-2.93345	-0.193254	-0.158564	0.200493
-1.9334	0.157695	-0.080264	0.0974791	0.113872		-2.9334	-0.195895	-0.15169	0.192116
-1.93335	0.15903	-0.079661	0.0967664	0.112282		-2.93335	-0.198581	-0.147319	0.178868
-1.9333	0.157878	-0.0791127	0.098466	0.1034		-2.9333	-0.196395	-0.145407	0.168033
-1.93325	0.156782	-0.0786193	0.0952313	0.0969857		-2.93325	-0.191797	-0.145954	0.154785
-1.9332	0.156453	-0.0805382	0.0944638	0.0955603		-2.9332	-0.184832	-0.1465	0.139125
-1.93315	0.156124	-0.0825667	0.0936962	0.0941348		-2.93315	-0.177958	-0.144588	0.125877
-1.9331	0.154972	-0.079661	0.095341	0.090297		-2.9331	-0.171175	-0.152418	0.110216
-1.93305	0.153839	-0.0817443	0.10181	0.0841018		-2.93305	-0.159566	-0.150506	0.0970141
-1.933	0.151884	-0.0813605	0.105758	0.0900777		-2.933	-0.150461	-0.153465	0.088683
-1.93295	0.149929	-0.0883233	0.102413	0.0863496		-2.93295	-0.146363	-0.146637	0.0828102
-1.9329	0.148777	-0.0880492	0.111185	0.0899681		-2.9329	-0.137395	-0.14477	0.0744336
-1.93285	0.146804	-0.0901874	0.112611	0.0960537		-2.93285	-0.133434	-0.1404	0.0709282
-1.9328	0.144044	-0.0923256	0.114036	0.0948475		-2.9328	-0.131932	-0.143404	0.0698811
-1.93275	0.142089	-0.0945186	0.120286	0.098466		-2.93275	-0.132933	-0.146409	0.0711558
-1.9327	0.140937	-0.091887	0.124015	0.099727		-2.9327	-0.136439	-0.14691	0.0748433
-1.93265	0.134906	-0.0941348	0.12533	0.100988		-2.93265	-0.139944	-0.15474	0.0808982
-1.9326	0.131361	-0.0964375	0.124124	0.0998366		-2.9326	-0.141037	-0.160066	0.0869075
-1.93255	0.126993	-0.0913935	0.127797	0.101207		-2.93255	-0.139717	-0.170264	0.0952386
-1.9325	0.123448	-0.0889264	0.124124	0.100111		-2.9325	-0.143359	-0.177958	0.103524
-1.93245	0.11665	-0.0839922	0.122863	0.0966019		-2.93245	-0.144588	-0.188064	0.114132
-1.9324	0.112337	-0.084047	0.121547	0.0956151		-2.9324	-0.145863	-0.195667	0.129519
-1.93235	0.106379	-0.0841018	0.115352	0.0970954		-2.93235	-0.147137	-0.205683	0.144815
-1.9323	0.102889	-0.0866238	0.111624	0.0936962		-2.9323	-0.153374	-0.205865	0.157517
-1.93225	0.0986122	-0.0867334	0.107896	0.0879396		-2.93225	-0.157153	-0.208505	0.167715
-1.9322	0.095944	-0.0844308	0.10658	0.0870624		-2.9322	-0.160977	-0.208687	0.182692
-1.93215	0.0949206	-0.0797706	0.10033	0.0911194		-2.93215	-0.167259	-0.206365	0.197579
-1.9321	0.0962913	-0.0799899	0.0965471	0.0927642		-2.9321	-0.168716	-0.204089	0.212329
-1.93205	0.096072	-0.0778517	0.0951765	0.0895843		-2.93205	-0.177503	-0.204271	0.226988
-1.932	0.0966202	-0.0781807	0.0913387	0.0888716		-2.932	-0.183876	-0.20195	0.239098
-1.93195	0.0979908	-0.0760973	0.0923804	0.0930383		-2.93195	-0.19025	-0.197215	0.255988
-1.9319	0.101756	-0.0788934	0.0885426	0.0923804		-2.9319	-0.196669	-0.190022	0.265457
-1.93185	0.103912	-0.079332	0.0895295	0.0917225		-2.93185	-0.200629	-0.182875	0.267506
-1.9318	0.106014	-0.0797706	0.0856369	0.0935317		-2.9318	-0.202223	-0.175727	0.269509
-1.93175	0.110546	-0.0802092	0.0889812	0.0953958		-2.93175	-0.201403	-0.168625	0.273925
-1.9317	0.115846	-0.0807575	0.0850338	0.0948475		-2.9317	-0.203088	-0.161478	0.270966
-1.93165	0.118678	-0.083718	0.0883782	0.0967664		-2.93165	-0.199901	-0.156834	0.265548
-1.9316	0.123119	-0.0842663	0.0843211	0.096273		-2.9316	-0.196805	-0.152191	0.260131
-1.93155	0.129168	-0.0848694	0.0827312	0.100714		-2.93155	-0.188929	-0.147501	0.252209
-1.9315	0.135966	-0.0878847	0.0810864	0.102688		-2.9315	-0.183557	-0.145271	0.246792
-1.93145	0.140298	-0.0934221	0.0794417	0.107128		-2.93145	-0.178231	-0.140627	0.241329
-1.9314	0.146219	-0.0964923	0.0826215	0.109157		-2.9314	-0.172996	-0.135938	0.238279
-1.93135	0.150495	-0.10203	0.0784548	0.108773		-2.93135	-0.167851	-0.128836	0.237641
-1.9313	0.153894	-0.1051	0.0767552	0.108444		-2.9313	-0.165165	-0.119321	0.241875
-1.93125	0.154863	-0.108225	0.0798254	0.108115		-2.93125	-0.16257	-0.104935	0.246063
-1.9312	0.156617	-0.113762	0.0756039	0.110253		-2.9312	-0.164938	-0.090595	0.250161
-1.93115	0.158353	-0.116942	0.0810864	0.107567		-2.93115	-0.169763	-0.0738418	0.259084
-1.9311	0.155173	-0.120067	0.0767552	0.104935		-2.9311	-0.177047	-0.0547212	0.26309
-1.93105	0.151226	-0.118368	0.0797706	0.10965		-2.93105	-0.181918	-0.0356462	0.267051
-1.931	0.150513	-0.119135	0.080264	0.104661		-2.931	-0.18679	-0.019075	0.263682
-1.93095	0.148156	-0.117545	0.0782903	0.104552		-2.93095	-0.191706	-9.10503e-05	0.255396
-1.9309	0.14419	-0.1159	0.0787289	0.104497		-2.9309	-0.199127	0.0187564	0.242239
-1.93085	0.139439	-0.116778	0.0791675	0.0996173		-2.93085	-0.201631	0.0400166	0.229128
-1.9308	0.136277	-0.11283	0.0794965	0.0996173		-2.9308	-0.201767	0.0539473	0.218475
-1.93075	0.133956	-0.108883	0.0822926	0.0972598		-2.93075	-0.199537	0.0653741	0.200538
-1.9307	0.129168	-0.10499	0.0801544	0.0949572		-2.9307	-0.202223	0.0768009	0.187518
-1.93065	0.126865	-0.101152	0.0828408	0.0902422		-2.93065	-0.204909	0.083311	0.174589
-1.9306	0.124526	-0.0973695	0.0855273	0.0904615		-2.9306	-0.210099	0.0849499	0.16166
-1.93055	0.123028	-0.0936414	0.0832246	0.0882685		-2.93055	-0.215334	0.0866344	0.153602
-1.9305	0.119884	-0.0850887	0.0833891	0.0861303		-2.9305	-0.21324	0.0834931	0.150506
-1.93045	0.120816	-0.0838825	0.0908453	0.0839922		-2.93045	-0.211237	0.0730223	0.147365
-1.9304	0.118477	-0.080264	0.0909001	0.0819636		-2.9304	-0.211737	0.0651465	0.149095
-1.93035	0.117764	-0.0767004	0.0957796	0.0848145		-2.93035	-0.214697	0.0548578	0.148366
-1.9303	0.117838	-0.0707793	0.100604	0.0852531		-2.9303	-0.215288	0.0446602	0.154922
-1.93025	0.117107	-0.0648582	0.105374	0.0832794		-2.93025	-0.211009	0.0320952	0.163891
-1.9302	0.116357	-0.0638713	0.112556	0.0837729		-2.9302	-0.209279	0.017163	0.170355
-1.93015	0.116394	-0.0580598	0.114804	0.0843211		-2.93015	-0.205136	0.0072385	0.176774
-1.9301	0.114822	-0.0523032	0.116942	0.0800447		-2.9301	-0.203497	-0.0074206	0.183148
-1.93005	0.114859	-0.0466014	0.116668	0.0807026		-2.93005	-0.199491	-0.0220342	0.187063
-1.93	0.115699	-0.0408996	0.113872	0.0837729		-2.93	-0.195576	-0.0365112	0.190932
-1.92995	0.113251	-0.0353074	0.113543	0.0868979		-2.92995	-0.191706	-0.0533555	0.197215
-1.9299	0.112483	-0.0321824	0.110747	0.0876106		-2.9299	-0.192753	-0.0676504	0.201039
-1.92985	0.110838	-0.0315245	0.107896	0.0883233		-2.92985	-0.191388	-0.0842671	0.204818
-1.9298	0.111679	-0.0308666	0.107457	0.0842115		-2.9298	-0.194984	-0.095876	0.208551
-1.92975	0.109193	-0.0327306	0.107019	0.0874461		-2.92975	-0.198626	-0.109852	0.209871
-1.9297	0.107567	-0.0345399	0.101646	0.0833891		-2.9297	-0.204727	-0.118866	0.211146
-1.92965	0.1051	-0.0364039	0.106032	0.0842663		-2.92965	-0.208369	-0.13266	0.214833
-1.9296	0.105082	-0.0358557	0.098137	0.0827312		-2.9296	-0.212056	-0.143859	0.218521
-1.92955	0.101774	-0.0377745	0.0927642	0.0812509		-2.92955	-0.22066	-0.150142	0.21975
-1.9295	0.0993249	-0.0469852	0.0897488	0.0822377		-2.9295	-0.229265	-0.153921	0.216108
-1.92945	0.100915	-0.0513164	0.081854	0.0808123		-2.92945	-0.237914	-0.155195	0.214924
-1.9294	0.102487	-0.0580598	0.0764263	0.0769745		-2.9294	-0.24406	-0.156379	0.211282
-1.92935	0.0999645	-0.0696828	0.0709986	0.0756039		-2.92935	-0.247839	-0.14782	0.212557
-1.9293	0.0991056	-0.0739591	0.0703955	0.0743429		-2.9293	-0.254076	-0.141629	0.208915
-1.92925	0.101463	-0.083115	0.0624459	0.0706148		-2.92925	-0.260313	-0.130612	0.212602
-1.9292	0.105429	-0.0873913	0.0643099	0.0694087		-2.9292	-0.261679	-0.119549	0.206548
-1.92915	0.105301	-0.09408	0.0611849	0.0657354		-2.92915	-0.258264	-0.108486	0.202951
-1.9291	0.104351	-0.0958892	0.060527	0.0621717		-2.9291	-0.252391	-0.0974693	0.194529
-1.92905	0.105813	-0.102523	0.0622814	0.0610752		-2.92905	-0.251526	-0.0888651	0.186152
-1.929	0.108097	-0.106799	0.063981	0.0575664		-2.929	-0.24579	-0.0802153	0.172905
-1.92895	0.111167	-0.106142	0.0656805	0.0541124		-2.92895	-0.240145	-0.0716111	0.164619
-1.9289	0.112574	-0.105538	0.0697376	0.0482461		-2.9289	-0.234546	-0.0629613	0.156379
-1.92885	0.113963	-0.104935	0.0712727	0.0473141		-2.92885	-0.224166	-0.0591827	0.150597
-1.9288	0.116979	-0.101865	0.075275	0.0464369		-2.9288	-0.209006	-0.0505329	0.149732
-1.92875	0.120762	-0.103784	0.0816347	0.0406803		-2.92875	-0.19635	-0.0442504	0.148913
-1.9287	0.122881	-0.100769	0.0904067	0.0350333		-2.9287	-0.186243	-0.0404263	0.148048
-1.92865	0.123375	-0.10022	0.0941896	0.0342657		-2.92865	-0.181099	-0.0340983	0.149687
-1.9286	0.125495	-0.0972598	0.0979726	0.0334982		-2.9286	-0.176	-0.0350999	0.153738
-1.92855	0.12756	-0.091887	0.106525	0.0279608		-2.92855	-0.170992	-0.0335976	0.155377
-1.9285	0.128017	-0.0914484	0.110199	0.0224235		-2.9285	-0.16603	-0.0320042	0.154558
-1.92845	0.126811	-0.0885426	0.116229	0.016941		-2.92845	-0.161114	-0.0304108	0.156197
-1.9284	0.127231	-0.0856917	0.119793	0.0139256		-2.9284	-0.153829	-0.0336431	0.160294
-1.92835	0.126829	-0.085308	0.123302	0.0134322		-2.92835	-0.146591	-0.0319587	0.164391
-1.9283	0.127231	-0.0800447	0.129168	0.0178182		-2.9283	-0.141902	-0.0301832	0.168489
-1.92825	0.12438	-0.0772487	0.130155	0.0173248		-2.92825	-0.132342	-0.0284077	0.172586
-1.9282	0.123137	-0.0720403	0.131087	0.0192985		-2.9282	-0.125331	-0.0338707	0.176683
-1.92815	0.122699	-0.0692442	0.134431	0.0285639		-2.92815	-0.118365	-0.0392882	0.178322
-1.9281	0.123082	-0.0665578	0.135309	0.0354171		-2.9281	-0.109033	-0.0470275	0.182419
-1.92805	0.119391	-0.0662836	0.143477	0.0349236		-2.92805	-0.107075	-0.0547212	0.191388
-1.928	0.116503	-0.0635972	0.144245	0.0393645		-2.928	-0.10275	-0.0622784	0.200356
-1.92795	0.114457	-0.0657354	0.152304	0.0437505		-2.92795	-0.100884	-0.0697901	0.216609
-1.9279	0.114018	-0.0679284	0.148138	0.0530159		-2.9279	-0.0990627	-0.0796235	0.232816
-1.92785	0.111131	-0.0701214	0.151208	0.0622814		-2.92785	-0.0972872	-0.086953	0.246519
-1.9278	0.106617	-0.0723144	0.144574	0.0666674		-2.9278	-0.100428	-0.0941915	0.265093
-1.92775	0.103766	-0.0744526	0.145232	0.0759329		-2.92775	-0.10357	-0.0964678	0.286034
-1.9277	0.104954	-0.0790579	0.140955	0.0826763		-2.9277	-0.106711	-0.108441	0.306885
-1.92765	0.103711	-0.0787838	0.136734	0.0870075		-2.92765	-0.107439	-0.120277	0.322819
-1.9276	0.10245	-0.0809219	0.134925	0.093751		-2.9276	-0.108168	-0.129565	0.34112
-1.92755	0.104442	-0.0854724	0.130648	0.100495		-2.92755	-0.108942	-0.136348	0.356963
-1.9275	0.104789	-0.0900229	0.12396	0.102359		-2.9275	-0.107303	-0.138214	0.370302
-1.92745	0.105922	-0.0921063	0.119683	0.10669		-2.92745	-0.108122	-0.139944	0.381228
-1.9274	0.109504	-0.0966568	0.105648	0.108554		-2.9274	-0.113858	-0.144087	0.38965
-1.92735	0.113068	-0.0987401	0.101481	0.11283		-2.92735	-0.12442	-0.150597	0.395659
-1.9273	0.114146	-0.100769	0.0947927	0.112282		-2.9273	-0.134982	-0.157062	0.396752
-1.92725	0.11601	-0.102797	0.0881589	0.109267		-2.92725	-0.145498	-0.160931	0.402807
-1.9272	0.120323	-0.104826	0.0839373	0.106306		-2.9272	-0.156015	-0.164801	0.399073
-1.92715	0.123795	-0.109321	0.0797706	0.105813		-2.92715	-0.166485	-0.163708	0.395431
-1.9271	0.127231	-0.111295	0.0756039	0.10044		-2.9271	-0.176911	-0.164983	0.386918
-1.92705	0.131471	-0.113269	0.0738495	0.097534		-2.92705	-0.187336	-0.163799	0.378542
-1.927	0.1373	-0.115242	0.069628	0.0946282		-2.927	-0.195257	-0.162525	0.37021
-1.92695	0.139841	-0.114749	0.0751653	0.0868979		-2.92695	-0.203179	-0.16125	0.364383
-1.9269	0.144007	-0.116723	0.0782355	0.0841018		-2.9269	-0.2111	-0.155059	0.358602
-1.92685	0.149764	-0.116229	0.0739591	0.0788934		-2.92685	-0.221389	-0.148822	0.34804
-1.9268	0.155484	-0.120561	0.0794417	0.073685		-2.9268	-0.224393	-0.140126	0.34244
-1.92675	0.157111	-0.122479	0.0800447	0.0709438		-2.92675	-0.227353	-0.131431	0.33206
-1.9267	0.162776	-0.126811	0.0854724	0.0633779		-2.9267	-0.227899	-0.122736	0.316855
-1.92665	0.165992	-0.131087	0.0908453	0.0606915		-2.92665	-0.225987	-0.116453	0.299328
-1.9266	0.168368	-0.132951	0.0913387	0.060527		-2.9266	-0.221662	-0.112584	0.281937
-1.92655	0.172334	-0.132348	0.0942445	0.0578405		-2.92655	-0.214924	-0.108714	0.264683
-1.9265	0.172242	-0.134157	0.0995625	0.0600884		-2.9265	-0.205819	-0.107212	0.24752
-1.92645	0.172937	-0.133499	0.102413	0.0623362		-2.92645	-0.19676	-0.105664	0.228035
-1.9264	0.172827	-0.132841	0.105209	0.0621717		-2.9264	-0.185287	-0.106529	0.211146
-1.92635	0.17025	-0.132183	0.110473	0.0644196		-2.92635	-0.171402	-0.104935	0.199264
-1.9263	0.167728	-0.131526	0.113214	0.0690797		-2.9263	-0.160066	-0.105709	0.18506
-1.92625	0.162721	-0.13328	0.115955	0.0737398		-2.92625	-0.151235	-0.106438	0.17336
-1.9262	0.156964	-0.1301	0.121164	0.0759329		-2.9262	-0.142403	-0.109579	0.164209
-1.92615	0.15119	-0.124563	0.12385	0.0805382		-2.92615	-0.138533	-0.112629	0.157608
-1.9261	0.146274	-0.121438	0.124069	0.0851435		-2.9261	-0.132205	-0.115634	0.158382
-1.92605	0.138141	-0.118313	0.126756	0.0897488		-2.92605	-0.130794	-0.118593	0.15433
-1.926	0.131635	-0.110308	0.12692	0.0967116		-2.926	-0.131795	-0.121507	0.157654
-1.92595	0.12597	-0.104771	0.12226	0.0988498		-2.92595	-0.130384	-0.124329	0.158564
-1.9259	0.118733	-0.0992335	0.122479	0.103345		-2.9259	-0.136302	-0.129565	0.159566
-1.92585	0.111496	-0.0912839	0.120286	0.107841		-2.92585	-0.134845	-0.134709	0.163026
-1.9258	0.106745	-0.0833891	0.115626	0.112337		-2.9258	-0.140718	-0.139808	0.16166
-1.92575	0.101189	-0.0754394	0.110966	0.114365		-2.92575	-0.146591	-0.149732	0.162798
-1.9257	0.0956516	-0.0675446	0.106361	0.116339		-2.9257	-0.14996	-0.159566	0.163936
-1.92565	0.0901326	-0.0597046	0.104168	0.123192		-2.92565	-0.158154	-0.174134	0.162752
-1.9256	0.0862765	-0.0566892	0.10203	0.125166		-2.9256	-0.161478	-0.186243	0.161614
-1.92555	0.0824205	-0.0488492	0.095012	0.12714		-2.92555	-0.167214	-0.200629	0.162935
-1.9255	0.0810316	-0.0458887	0.0928738	0.126591		-2.9255	-0.170446	-0.21497	0.166759
-1.92545	0.0804468	-0.0453404	0.085911	0.126098		-2.92545	-0.181008	-0.226715	0.170628
-1.9254	0.0823108	-0.0447922	0.0887071	0.128017		-2.9254	-0.189066	-0.235957	0.177002
-1.92535	0.0833525	-0.0466562	0.0816895	0.132348		-2.92535	-0.199491	-0.245153	0.178504
-1.9253	0.0868065	-0.0460531	0.079661	0.136679		-2.9253	-0.209871	-0.254258	0.187336
-1.92525	0.0894381	-0.0502747	0.0751653	0.138543		-2.92525	-0.22016	-0.260814	0.193801
-1.9252	0.0937145	-0.0520839	0.0731368	0.145232		-2.9252	-0.22799	-0.262498	0.200265
-1.92515	0.0987584	-0.0538383	0.0711082	0.147041		-2.92515	-0.233316	-0.261679	0.204317
-1.9251	0.102962	-0.0604173	0.0715468	0.153675		-2.9251	-0.241056	-0.263226	0.210872
-1.92505	0.107951	-0.0620621	0.0695183	0.15055		-2.92505	-0.246337	-0.262361	0.21497
-1.925	0.115389	-0.0685863	0.0675446	0.152249		-2.925	-0.251526	-0.263864	0.219158
-1.92495	0.121145	-0.0701762	0.068038	0.149124		-2.92495	-0.2518	-0.260449	0.225805
-1.9249	0.126884	-0.0741784	0.0684766	0.150824		-2.9249	-0.254531	-0.259493	0.22758
-1.92485	0.131763	-0.0781259	0.0665029	0.154991		-2.92485	-0.254759	-0.253621	0.23186
-1.9248	0.137465	-0.0796061	0.0621169	0.156635		-2.9248	-0.252574	-0.252619	0.236184
-1.92475	0.142326	-0.0834439	0.0626103	0.155868		-2.92475	-0.250343	-0.246746	0.238142
-1.9247	0.145524	-0.0872817	0.0606915	0.1551		-2.9247	-0.250525	-0.238415	0.237641
-1.92465	0.148722	-0.0911194	0.0563603	0.15669		-2.92465	-0.248294	-0.232542	0.232406
-1.9246	0.149472	-0.0924352	0.061788	0.158335		-2.9246	-0.246018	-0.22667	0.227216
-1.92455	0.151025	-0.0912839	0.0598691	0.150166		-2.92455	-0.243742	-0.215926	0.222072
-1.9245	0.150934	-0.0949572	0.0604173	0.151811		-2.9245	-0.239007	-0.200356	0.217064
-1.92445	0.149271	-0.093751	0.0634327	0.148521		-2.92445	-0.239144	-0.177503	0.209689
-1.9244	0.146749	-0.0900777	0.0664481	0.140352		-2.9244	-0.234363	-0.159566	0.204818
-1.92435	0.144263	-0.0912839	0.0742881	0.134651		-2.92435	-0.232042	-0.136894	0.200038
-1.9243	0.141796	-0.0875558	0.0797158	0.128949		-2.9243	-0.22972	-0.116681	0.195348
-1.92425	0.136935	-0.0838277	0.0826763	0.118422		-2.92425	-0.222481	-0.0990172	0.193163
-1.9242	0.132841	-0.0800996	0.0856369	0.110308		-2.9242	-0.215243	-0.0838118	0.186198
-1.92415	0.128017	-0.0787838	0.0885426	0.107128		-2.92415	-0.208004	-0.0686975	0.171994
-1.9241	0.1248	-0.077468	0.0939703	0.0966019		-2.9241	-0.193482	-0.0560415	0.157927
-1.92405	0.120835	-0.0760973	0.101756	0.0910098		-2.92405	-0.179005	-0.043431	0.146409
-1.924	0.116047	-0.077139	0.109541	0.0854176		-2.924	-0.169445	-0.0357828	0.134982
-1.92395	0.112117	-0.0733012	0.117326	0.0822377		-2.92395	-0.154968	-0.0305474	0.126105
-1.9239	0.107348	-0.0742881	0.125111	0.081525		-2.9239	-0.142994	-0.025312	0.114905
-1.92385	0.103473	-0.0728626	0.135254	0.075878		-2.92385	-0.126196	-0.0274517	0.108669
-1.9238	0.101207	-0.0713275	0.142984	0.0800447		-2.9238	-0.111855	-0.0295003	0.102568
-1.92375	0.0981736	-0.0722596	0.148192	0.0743978		-2.92375	-0.0999732	-0.0364656	0.0965133
-1.9237	0.095944	-0.0731916	0.153456	0.0785096		-2.9237	-0.0905495	-0.0433855	0.0929624
-1.92365	0.0937328	-0.0716017	0.158664	0.0800996		-2.92365	-0.078713	-0.0526726	0.0919608
-1.9236	0.0923621	-0.072424	0.168752	0.0865689		-2.9236	-0.0693348	-0.0619142	0.095876
-1.92355	0.0918139	-0.0707793	0.169081	0.0905712		-2.92355	-0.0623695	-0.0711103	0.0997911
-1.9235	0.0904798	-0.0716017	0.174344	0.0920514		-2.9235	-0.0578625	-0.0827192	0.103797
-1.92345	0.0899315	-0.0699021	0.174673	0.095944		-2.92345	-0.0557683	-0.0918242	0.115133
-1.9234	0.0894016	-0.0706148	0.175002	0.0949572		-2.9234	-0.056087	-0.0984254	0.124056
-1.92335	0.0864593	-0.0688604	0.172973	0.106142		-2.92335	-0.0612313	-0.102568	0.135392
-1.9233	0.0859841	-0.0695183	0.173357	0.105045		-2.9233	-0.0638718	-0.106711	0.144315
-1.92325	0.0862948	-0.0677091	0.171329	0.108773		-2.92325	-0.0689251	-0.115679	0.153238
-1.9232	0.0874461	-0.065845	0.164475	0.107622		-2.9232	-0.0763457	-0.122189	0.162206
-1.92315	0.0877568	-0.0664481	0.162557	0.113762		-2.92315	-0.078804	-0.131112	0.171175
-1.9231	0.0864776	-0.0645292	0.155758	0.114968		-2.9231	-0.0836752	-0.142403	0.17773
-1.92305	0.0892736	-0.0650775	0.153894	0.116175		-2.92305	-0.0884554	-0.153647	0.181873
-1.923	0.0904432	-0.0655709	0.144793	0.119738		-2.923	-0.0956028	-0.160021	0.186016
-1.92295	0.0923987	-0.0660095	0.143039	0.113543		-2.92295	-0.102705	-0.163891	0.187791
-1.9229	0.0935683	-0.063981	0.13646	0.112227		-2.9229	-0.109716	-0.157972	0.187154
-1.92285	0.0971502	-0.0643647	0.132348	0.110856		-2.92285	-0.119094	-0.149687	0.184149
-1.9228	0.0974974	-0.0646937	0.123411	0.111953		-2.9228	-0.125968	-0.143905	0.183603
-1.92275	0.101883	-0.0650226	0.119409	0.105648		-2.92275	-0.132751	-0.133252	0.178276
-1.9227	0.10468	-0.0652968	0.117874	0.10181		-2.9227	-0.141902	-0.127516	0.175454
-1.92265	0.108243	-0.0655709	0.113927	0.105264		-2.92265	-0.14609	-0.119367	0.170264
-1.9226	0.112611	-0.0682025	0.110089	0.106251		-2.9226	-0.152646	-0.108851	0.16512
-1.92255	0.117801	-0.0684218	0.111131	0.104771		-2.92255	-0.156698	-0.100838	0.157608
-1.9225	0.122973	-0.0661191	0.112172	0.105703		-2.9225	-0.160704	-0.0928258	0.150233
-1.92245	0.128931	-0.0662288	0.110802	0.104168		-2.92245	-0.164619	-0.082446	0.145316
-1.9224	0.134048	-0.0662836	0.114365	0.105045		-2.9224	-0.16603	-0.0745702	0.135619
-1.92235	0.141613	-0.0663384	0.115462	0.105867		-2.92235	-0.167396	-0.0691982	0.128426
-1.9223	0.14673	-0.0688056	0.11908	0.109102		-2.9223	-0.171129	-0.0638263	0.113995
-1.92225	0.152597	-0.0687508	0.120232	0.10987		-2.92225	-0.172358	-0.0609582	0.10703
-1.9222	0.155228	-0.0686959	0.12385	0.110582		-2.9222	-0.173542	-0.0556317	0.0952386
-1.92215	0.159468	-0.0734657	0.125056	0.108828		-2.92215	-0.172267	-0.0528092	0.0884098
-1.9221	0.162081	-0.0733012	0.12385	0.107074		-2.9221	-0.168489	-0.0476193	0.0792138
-1.92205	0.163068	-0.0731368	0.122699	0.105319		-2.92205	-0.162206	-0.0448423	0.0725671
-1.922	0.162429	-0.0777969	0.121547	0.105922		-2.922	-0.158382	-0.0396979	0.0635076
-1.92195	0.16263	-0.0775228	0.120451	0.104113		-2.92195	-0.1521	-0.0394703	0.0594558
-1.9219	0.161186	-0.0771938	0.116942	0.102249		-2.9219	-0.148184	-0.0367843	0.0554041
-1.92185	0.159797	-0.0768649	0.118368	0.102797		-2.92185	-0.144269	-0.031731	0.0563146
-1.9218	0.156763	-0.0740688	0.112501	0.0984112		-2.9218	-0.142721	-0.0315945	0.0548123
-1.92175	0.154589	-0.073685	0.111514	0.0964923		-2.92175	-0.138715	-0.0289995	0.0533555
-1.9217	0.149161	-0.0708341	0.108225	0.0945186		-2.9217	-0.134709	-0.0240373	0.0544026
-1.92165	0.144611	-0.0728078	0.107348	0.0925449		-2.92165	-0.13307	-0.0167077	0.057908
-1.9216	0.140882	-0.067435	0.106525	0.0929835		-2.9216	-0.128927	-0.0118365	0.0589551
-1.92155	0.13635	-0.0694087	0.105758	0.0885426		-2.92155	-0.124784	-0.00701087	0.0600932
-1.9215	0.131069	-0.0664481	0.102578	0.0816347		-2.9215	-0.120596	-0.00956028	0.058773
-1.92145	0.125001	-0.0634327	0.104277	0.077139		-2.92145	-0.116408	-0.0072385	0.0574983
-1.9214	0.120615	-0.0604173	0.10362	0.0775228		-2.9214	-0.114587	-0.00983343	0.0562691
-1.92135	0.117033	-0.0598143	0.105429	0.0729723		-2.92135	-0.11272	-0.00997001	0.0550854
-1.9213	0.112684	-0.0543317	0.104826	0.0660095		-2.9213	-0.110808	-0.0150233	0.0490761
-1.92125	0.110802	-0.0537287	0.10181	0.0688056		-2.92125	-0.108896	-0.0225349	0.0479835
-1.9212	0.107311	-0.0481913	0.103674	0.0666674		-2.9212	-0.106893	-0.0275882	0.0468909
-1.92115	0.105484	-0.0475334	0.103181	0.0620621		-2.92115	-0.104844	-0.0326871	0.0483022
-1.9211	0.104478	-0.0444084	0.105155	0.0598691		-2.9211	-0.107667	-0.0401987	0.0521718
-1.92105	0.1051	-0.0436957	0.104716	0.0625555		-2.92105	-0.110398	-0.0525815	0.0633255
-1.921	0.104131	-0.0453952	0.104332	0.06272		-2.921	-0.115497	-0.0673317	0.0793503
-1.92095	0.104771	-0.0446277	0.106361	0.0628845		-2.92095	-0.120505	-0.0821274	0.100201
-1.9209	0.106251	-0.0486847	0.106032	0.0654612		-2.9209	-0.125467	-0.0943736	0.123419
-1.92085	0.10775	-0.0478624	0.10817	0.0631038		-2.92085	-0.130339	-0.0993359	0.146545
-1.9208	0.10923	-0.0518646	0.107896	0.0704503		-2.9208	-0.135119	-0.109169	0.169581
-1.92075	0.111533	-0.0533449	0.107622	0.0704503		-2.92075	-0.139853	-0.111673	0.190113
-1.9207	0.113049	-0.0572923	0.112282	0.0777421		-2.9207	-0.144497	-0.114223	0.210554
-1.92065	0.114548	-0.0635972	0.112063	0.0776324		-2.92065	-0.146637	-0.111901	0.228491
-1.9206	0.116869	-0.0673801	0.114365	0.0824022		-2.9206	-0.148731	-0.109625	0.241465
-1.92055	0.117545	-0.0711631	0.114201	0.0821829		-2.92055	-0.153192	-0.104981	0.256853
-1.9205	0.118276	-0.0773035	0.109267	0.0893102		-2.9205	-0.162434	-0.100383	0.26004
-1.92045	0.118989	-0.0833891	0.106745	0.0865689		-2.92045	-0.169126	-0.0909592	0.268052
-1.9204	0.122132	-0.0845952	0.104332	0.0862948		-2.9204	-0.175773	-0.0815811	0.273606
-1.92035	0.122041	-0.0881589	0.10192	0.0834987		-2.92035	-0.177457	-0.0698811	0.274289
-1.9203	0.121949	-0.0965471	0.0996173	0.0782903		-2.9203	-0.18638	-0.0607305	0.272559
-1.92025	0.122699	-0.0975888	0.0924352	0.0779614		-2.92025	-0.192799	-0.0491672	0.270829
-1.9202	0.125074	-0.101043	0.0877751	0.0775228		-2.9202	-0.196669	-0.0377403	0.264228
-1.92015	0.125842	-0.106854	0.0880492	0.0746719		-2.92015	-0.202906	-0.0288174	0.260131
-1.9201	0.124965	-0.112611	0.0858562	0.071821		-2.9201	-0.209097	-0.0175272	0.248749
-1.92005	0.126573	-0.118368	0.08624	0.0713824		-2.92005	-0.210326	-0.0112447	0.239826
-1.92	0.127359	-0.121602	0.0841566	0.0684218		-2.92	-0.216336	-0.0074206	0.226123
-1.91995	0.128931	-0.127249	0.0845952	0.0630489		-2.91995	-0.215015	-0.00610037	0.214879
-1.9199	0.128931	-0.130374	0.0850338	0.0576761		-2.9199	-0.213604	-0.00728402	0.203725
-1.91985	0.130557	-0.133499	0.0855273	0.0523032		-2.91985	-0.212147	-0.00846768	0.192571
-1.9198	0.131361	-0.13169	0.088433	0.0493426		-2.9198	-0.208232	-0.00969686	0.183967
-1.91975	0.133006	-0.125001	0.0889812	0.043915		-2.91975	-0.201859	-0.0109716	0.175363
-1.9197	0.133006	-0.120725	0.0871172	0.0433667		-2.9197	-0.195439	-0.017163	0.166804
-1.91965	0.134651	-0.116503	0.085308	0.0452308		-2.91965	-0.191433	-0.0233544	0.160749
-1.9196	0.135491	-0.114694	0.0883782	0.0495071		-2.9196	-0.184969	-0.0247202	0.154694
-1.91955	0.137977	-0.107951	0.0866238	0.0537287		-2.91955	-0.180917	-0.0284987	0.153511
-1.9195	0.137191	-0.103729	0.0922159	0.0554282		-2.9195	-0.179278	-0.0323684	0.149914
-1.91945	0.138854	-0.0969857	0.095341	0.059595		-2.91945	-0.177594	-0.036238	0.148776
-1.9194	0.139731	-0.0878847	0.0985208	0.0661191		-2.9194	-0.175909	-0.0376948	0.152509
-1.91935	0.139786	-0.0787838	0.101701	0.0750008		-2.91935	-0.176592	-0.04161	0.158655
-1.9193	0.1407	-0.0769745	0.104935	0.0813605		-2.9193	-0.174771	-0.0479835	0.167214
-1.91925	0.138324	-0.072753	0.10817	0.0877203		-2.91925	-0.168033	-0.0519897	0.173269
-1.9192	0.136825	-0.0685315	0.108992	0.0939703		-2.9192	-0.166167	-0.0535376	0.179324
-1.91915	0.136113	-0.0618976	0.109815	0.0977533		-2.91915	-0.161842	-0.0575893	0.187746
-1.9191	0.133828	-0.0576761	0.10828	0.0990691		-2.9191	-0.155059	-0.0567699	0.196122
-1.91905	0.132366	-0.0559217	0.104277	0.105209		-2.91905	-0.153101	-0.0584543	0.202041
-1.919	0.132549	-0.0541124	0.102797	0.111295		-2.919	-0.148731	-0.0577259	0.207913
-1.91895	0.130283	-0.052358	0.0989594	0.117326		-2.91895	-0.146728	-0.0545847	0.213695
-1.9189	0.128053	-0.0505488	0.097534	0.11601		-2.9189	-0.14955	-0.0539928	0.219477
-1.91885	0.12586	-0.0487396	0.0986305	0.117052		-2.91885	-0.152373	-0.0509882	0.2228
-1.9188	0.125294	-0.0518098	0.0924352	0.122973		-2.9188	-0.157517	-0.048029	0.226078
-1.91875	0.123119	-0.0524129	0.0887071	0.126427		-2.91875	-0.160203	-0.0451609	0.231769
-1.9187	0.120963	-0.0554282	0.0850887	0.132238		-2.9187	-0.167715	-0.0423384	0.237414
-1.91865	0.118843	-0.0583888	0.0838825	0.13317		-2.91865	-0.172677	-0.0419742	0.245426
-1.9186	0.115919	-0.0613494	0.0803189	0.13646		-2.9186	-0.182465	-0.0392882	0.253393
-1.91855	0.116266	-0.0667222	0.0718758	0.142162		-2.91855	-0.189749	-0.0414734	0.256443
-1.9185	0.116631	-0.0720951	0.0660095	0.147863		-2.9185	-0.196987	-0.0412913	0.261906
-1.91845	0.116193	-0.074946	0.0650226	0.151043		-2.91845	-0.206548	-0.0435676	0.264911
-1.9184	0.116577	-0.0777969	0.0592112	0.154168		-2.9184	-0.216017	-0.0410637	0.265412
-1.91835	0.116979	-0.080593	0.0558668	0.154826		-2.91835	-0.225441	-0.043431	0.26828
-1.9183	0.118989	-0.0833891	0.050165	0.157896		-2.9183	-0.23236	-0.0361014	0.271193
-1.91825	0.119409	-0.0861852	0.0444632	0.15362		-2.91825	-0.239189	-0.0361925	0.278887
-1.9182	0.121419	-0.0913935	0.0412833	0.149344		-2.9182	-0.245972	-0.0338707	0.288948
-1.91815	0.121858	-0.09408	0.035746	0.140188		-2.91815	-0.252665	-0.0315945	0.294092
-1.9181	0.123082	-0.0992335	0.0302087	0.138379		-2.9181	-0.256898	-0.0318221	0.304062
-1.91805	0.125952	-0.10192	0.0296056	0.134102		-2.91805	-0.25617	-0.0320952	0.3164
-1.918	0.128803	-0.102139	0.0192985	0.129826		-2.918	-0.252983	-0.0348267	0.328646
-1.91795	0.131653	-0.0998914	0.0163379	0.12555		-2.91795	-0.252209	-0.0376038	0.33593
-1.9179	0.132896	-0.100111	0.0134322	0.116394		-2.9179	-0.251435	-0.0404263	0.343169
-1.91785	0.134925	-0.0978629	0.017873	0.107293		-2.91785	-0.253074	-0.0432944	0.34549
-1.9178	0.140243	-0.0956151	0.0174892	0.100604		-2.9178	-0.254668	-0.0461625	0.340437
-1.91775	0.142253	-0.0934221	0.0219301	0.0939703		-2.91775	-0.253757	-0.0515345	0.337797
-1.9177	0.143477	-0.0912291	0.0264257	0.0873365		-2.9177	-0.255305	-0.0544481	0.327827
-1.91765	0.143075	-0.0865689	0.0284543	0.0855821		-2.91765	-0.256807	-0.0501232	0.315444
-1.9176	0.143514	-0.0843759	0.0329499	0.0764811		-2.9176	-0.255851	-0.0483022	0.305519
-1.91755	0.14229	-0.0773035	0.0398579	0.0771938		-2.91755	-0.257263	-0.0513979	0.288311
-1.9175	0.14112	-0.0726982	0.0467659	0.0730271		-2.9175	-0.258674	-0.0544936	0.273561
-1.91745	0.13995	-0.07056	0.0585533	0.0712727		-2.91745	-0.252756	-0.0576348	0.261314
-1.9174	0.137995	-0.0635972	0.0678736	0.0719306		-2.9174	-0.241966	-0.0608216	0.24661
-1.91735	0.134431	-0.0590467	0.0796061	0.0701214		-2.91735	-0.226351	-0.0640539	0.231951
-1.9173	0.132494	-0.054551	0.0839922	0.0732464		-2.9173	-0.210781	-0.0672862	0.212466
-1.91725	0.129771	-0.0524677	0.0932028	0.0714372		-2.91725	-0.192799	-0.070564	0.195439
-1.9172	0.124636	-0.0504391	0.100001	0.0769197		-2.9172	-0.17732	-0.0738418	0.18333
-1.91715	0.121164	-0.0484106	0.104332	0.0824022		-2.91715	-0.161887	-0.0747523	0.171266
-1.9171	0.11771	-0.0488492	0.111131	0.0878299		-2.9171	-0.146545	-0.080534	0.159201
-1.91705	0.111843	-0.049233	0.115462	0.0932028		-2.91705	-0.133662	-0.0839484	0.154421
-1.917	0.109248	-0.0496716	0.119738	0.0961085		-2.917	-0.123237	-0.0922339	0.154558
-1.91695	0.104223	-0.0501102	0.124069	0.106306		-2.91695	-0.112902	-0.10052	0.159475
-1.9169	0.0984477	-0.0505488	0.125933	0.10669		-2.9169	-0.107439	-0.108805	0.169217
-1.91685	0.0951399	-0.0485203	0.127797	0.11442		-2.91685	-0.101976	-0.119549	0.178914
-1.9168	0.0918321	-0.0465466	0.129716	0.117161		-2.9168	-0.0965133	-0.127835	0.186061
-1.91675	0.085308	-0.044518	0.129168	0.124837		-2.91675	-0.0984254	-0.13612	0.195576
-1.9167	0.0804651	-0.0425992	0.126153	0.132403		-2.9167	-0.102705	-0.141993	0.207413
-1.91665	0.0780528	-0.0382131	0.12078	0.135089		-2.91665	-0.111855	-0.147866	0.216745
-1.9166	0.0740322	-0.0338271	0.120341	0.140188		-2.9166	-0.12096	-0.153738	0.225987
-1.91655	0.0708707	-0.0319631	0.117436	0.13794		-2.91655	-0.132478	-0.159657	0.230266
-1.9165	0.0693538	-0.0325113	0.10965	0.140572		-2.9165	-0.139034	-0.165575	0.236958
-1.91645	0.0686594	-0.0330596	0.106854	0.135912		-2.91645	-0.147957	-0.171493	0.241101
-1.9164	0.0695731	-0.0336627	0.104003	0.136076		-2.9164	-0.154467	-0.174999	0.24274
-1.91635	0.0705234	-0.0342657	0.0963826	0.131416		-2.91635	-0.160886	-0.178504	0.241921
-1.9163	0.0730819	-0.034814	0.0887619	0.126756		-2.9163	-0.164892	-0.179642	0.238597
-1.91625	0.0764628	-0.0354171	0.0860207	0.124508		-2.91625	-0.166394	-0.178368	0.235228
-1.9162	0.0797889	-0.0360201	0.0809219	0.122315		-2.9162	-0.172768	-0.177093	0.236731
-1.91615	0.0847597	-0.036678	0.0782355	0.115242		-2.91615	-0.17427	-0.173451	0.233271
-1.9161	0.0905346	-0.0396934	0.0731916	0.113104		-2.9161	-0.178185	-0.169854	0.234682
-1.91605	0.0970954	-0.0427636	0.0754394	0.106087		-2.91605	-0.179642	-0.161478	0.23359
-1.916	0.101171	-0.048301	0.075275	0.101481		-2.916	-0.176228	-0.155559	0.232451
-1.91595	0.110125	-0.0537835	0.0726433	0.0969309		-2.91595	-0.175226	-0.147319	0.228855
-1.9159	0.116613	-0.0616783	0.0773583	0.0973147		-2.9159	-0.169399	-0.141538	0.230084
-1.91585	0.122242	-0.0695731	0.0796061	0.0903519		-2.91585	-0.16603	-0.135847	0.231268
-1.9158	0.129479	-0.077468	0.081854	0.0858562		-2.9158	-0.157836	-0.125331	0.23236
-1.91575	0.135875	-0.0877203	0.0889812	0.0838277		-2.91575	-0.149641	-0.119777	0.233453
-1.9157	0.141449	-0.0979726	0.0911742	0.0842663		-2.9157	-0.141538	-0.11181	0.231996
-1.91565	0.146182	-0.103345	0.0982467	0.0798254		-2.91565	-0.131021	-0.103934	0.232952
-1.9156	0.152505	-0.108663	0.105319	0.080264		-2.9156	-0.118092	-0.0961491	0.228991
-1.91555	0.15638	-0.111569	0.107457	0.0782355		-2.91555	-0.105254	-0.0884098	0.224985
-1.9155	0.158609	-0.112063	0.112008	0.0738495		-2.9155	-0.0949199	-0.0807616	0.220979
-1.91545	0.16082	-0.114968	0.119025	0.0743429		-2.91545	-0.0870896	-0.0682877	0.216927
-1.9154	0.160601	-0.113049	0.123521	0.0772487		-2.9154	-0.0768465	-0.0583177	0.215243
-1.91535	0.161204	-0.113598	0.130429	0.075275		-2.91535	-0.0739784	-0.0484388	0.208687
-1.9153	0.158518	-0.109212	0.132458	0.0733561		-2.9153	-0.0711103	-0.0386509	0.202086
-1.91525	0.155868	-0.107402	0.136898	0.0738495		-2.91525	-0.0683332	-0.0289085	0.197898
-1.9152	0.153255	-0.0982467	0.138927	0.0743978		-2.9152	-0.067969	-0.0241283	0.193664
-1.91515	0.151445	-0.0940252	0.143313	0.0748912		-2.91515	-0.0676048	-0.0242649	0.191843
-1.9151	0.147187	-0.0898584	0.145287	0.0730271		-2.9151	-0.0672862	-0.0220342	0.192435
-1.91505	0.141339	-0.0832794	0.147206	0.0711082		-2.91505	-0.067013	-0.0173451	0.195394
-1.915	0.135528	-0.0719306	0.146657	0.0717113		-2.915	-0.0667399	-0.0224894	0.195849
-1.91495	0.130557	-0.0679284	0.148576	0.0747267		-2.91495	-0.0664667	-0.0276338	0.198672
-1.9149	0.125604	-0.0663933	0.148083	0.0679832		-2.9149	-0.0662391	-0.0303197	0.19899
-1.91485	0.119025	-0.0600336	0.152414	0.0709986		-2.91485	-0.0635531	-0.0354641	0.201722
-1.9148	0.114932	-0.0512615	0.151811	0.0764811		-2.9148	-0.0609582	-0.0454796	0.199491
-1.91475	0.110856	-0.0474786	0.153675	0.0770842		-2.91475	-0.0607761	-0.050624	0.199673
-1.9147	0.107604	-0.0412285	0.157951	0.0801544		-2.9147	-0.0606395	-0.0557228	0.202223
-1.91465	0.105191	-0.0302087	0.16464	0.0856369		-2.91465	-0.0580901	-0.0584088	0.202268
-1.9146	0.105191	-0.0241231	0.159103	0.0911194		-2.9146	-0.0580446	-0.0611403	0.197397
-1.91455	0.105209	-0.0205046	0.160912	0.0965471		-2.91455	-0.0579535	-0.0686975	0.194939
-1.9145	0.104424	-0.0218752	0.160254	0.10203		-2.9145	-0.0554952	-0.0811258	0.192435
-1.91445	0.106891	-0.0207239	0.164475	0.10987		-2.91445	-0.0554952	-0.095967	0.189885
-1.9144	0.108499	-0.0245617	0.161296	0.115297		-2.9144	-0.0604119	-0.10835	0.19462
-1.91435	0.111752	-0.0283446	0.16305	0.123137		-2.91435	-0.0628702	-0.1231	0.196805
-1.9143	0.114987	-0.0297701	0.162337	0.130977		-2.9143	-0.0629158	-0.135392	0.201403
-1.91425	0.118221	-0.0336078	0.168916	0.138817		-2.91425	-0.067878	-0.142721	0.201039
-1.9142	0.122205	-0.0374456	0.165682	0.144135		-2.9142	-0.0728402	-0.152509	0.205501
-1.91415	0.125385	-0.0413382	0.162502	0.151921		-2.91415	-0.0778025	-0.15738	0.212284
-1.9141	0.129351	-0.0427636	0.161734	0.157239		-2.9141	-0.0876359	-0.162252	0.219021
-1.91405	0.132494	-0.0466562	0.15362	0.157732		-2.91405	-0.0974693	-0.16471	0.225714
-1.914	0.135601	-0.0481365	0.152853	0.160638		-2.914	-0.107257	-0.167123	0.227398
-1.91395	0.139512	-0.0472045	0.142326	0.161076		-2.91395	-0.117045	-0.167123	0.229037
-1.9139	0.140151	-0.0487396	0.141613	0.156745		-2.9139	-0.131704	-0.162252	0.23063
-1.91385	0.144866	-0.0527418	0.131087	0.162118		-2.91385	-0.143905	-0.157426	0.22972
-1.9138	0.145469	-0.0518646	0.127907	0.157787		-2.9138	-0.158519	-0.147775	0.228764
-1.91375	0.148485	-0.0534545	0.119903	0.155923		-2.91375	-0.170628	-0.13571	0.225304
-1.9137	0.148284	-0.0550445	0.11919	0.151646		-2.9137	-0.18028	-0.12615	0.226715
-1.91365	0.149673	-0.0542769	0.113598	0.147425		-2.91365	-0.187518	-0.114223	0.223164
-1.9136	0.148631	-0.0583888	0.110418	0.143203		-2.9136	-0.194757	-0.102341	0.217155
-1.91355	0.149983	-0.0552089	0.107293	0.136624		-2.91355	-0.201995	-0.090504	0.208687
-1.9135	0.149746	-0.0569085	0.106525	0.13498		-2.9135	-0.204362	-0.0763002	0.195348
-1.91345	0.149472	-0.0611301	0.103345	0.123576		-2.91345	-0.20673	-0.0646002	0.18201
-1.9134	0.150038	-0.0628845	0.105045	0.119574		-2.9134	-0.201813	-0.0554041	0.168671
-1.91335	0.150568	-0.0622266	0.104277	0.113214		-2.91335	-0.199446	-0.0438407	0.155332
-1.9133	0.151116	-0.0665029	0.108335	0.109321		-2.9133	-0.192207	-0.0347357	0.144451
-1.91325	0.149198	-0.0683122	0.107512	0.107896		-2.91325	-0.180143	-0.0281345	0.133616
-1.9132	0.149728	-0.0701762	0.109102	0.101646		-2.9132	-0.168215	-0.0264046	0.122736
-1.91315	0.149417	-0.069628	0.105813	0.10033		-2.91315	-0.156379	-0.0344625	0.114314
-1.9131	0.149124	-0.0691345	0.107348	0.0941348		-2.9131	-0.142175	-0.0498045	0.100975
-1.91305	0.146383	-0.0734657	0.111295	0.0977533		-2.91305	-0.130521	-0.0650554	0.0925526
-1.913	0.146091	-0.0730271	0.122534	0.0965471		-2.913	-0.118957	-0.0899577	0.0816721
-1.91295	0.144172	-0.077468	0.12396	0.0928738		-2.91295	-0.107485	-0.112356	0.0756628
-1.9129	0.143039	-0.0770294	0.127743	0.0966019		-2.9129	-0.10102	-0.134618	0.0672406
-1.91285	0.141924	-0.0766456	0.129113	0.0978629		-2.91285	-0.0970141	-0.149505	0.0636442
-1.9128	0.140005	-0.0811412	0.132841	0.0991787		-2.9128	-0.0906406	-0.159429	0.0624605
-1.91275	0.13889	-0.0807575	0.136515	0.102962		-2.91275	-0.0891838	-0.169308	0.0636442
-1.9127	0.134504	-0.0828956	0.137776	0.104332		-2.9127	-0.0926892	-0.17427	0.062415
-1.91265	0.132586	-0.0801544	0.141394	0.105703		-2.91265	-0.0937818	-0.176774	0.0635076
-1.9126	0.12904	-0.0799351	0.140133	0.109486		-2.9126	-0.0924616	-0.179233	0.0646002
-1.91255	0.123887	-0.0797158	0.14123	0.110911		-2.91255	-0.0936452	-0.179278	0.0705185
-1.9125	0.119537	-0.0794965	0.139914	0.107457		-2.9125	-0.092416	-0.176865	0.0738873
-1.91245	0.113598	-0.0793868	0.138543	0.108938		-2.91245	-0.0936908	-0.174452	0.0845402
-1.9124	0.109303	-0.0816895	0.132293	0.105538		-2.9124	-0.0901398	-0.169581	0.0975604
-1.91235	0.100951	-0.0815798	0.13339	0.102249		-2.91235	-0.0890472	-0.167168	0.112902
-1.9123	0.0966933	-0.081525	0.127085	0.09408		-2.9123	-0.0880456	-0.164801	0.130566
-1.91225	0.0916311	-0.0790579	0.128126	0.0957247		-2.91225	-0.0870896	-0.157517	0.152965
-1.9122	0.0873913	-0.0790579	0.124234	0.0949572		-2.9122	-0.0861791	-0.15515	0.170355
-1.91215	0.0848145	-0.0742333	0.122808	0.0942445		-2.91215	-0.0852686	-0.150324	0.190067
-1.9121	0.0822012	-0.0743429	0.121328	0.0911194		-2.9121	-0.0869075	-0.143086	0.20723
-1.91205	0.0828408	-0.0745074	0.117381	0.0905163		-2.91205	-0.0885919	-0.138305	0.224302
-1.912	0.0826763	-0.0697924	0.118313	0.0923256		-2.912	-0.0902764	-0.131067	0.241192
-1.91195	0.0816895	-0.0700117	0.114365	0.0893102		-2.91195	-0.0944647	-0.121416	0.250707
-1.9119	0.0855638	-0.0678187	0.115242	0.0887619		-2.9119	-0.101066	-0.11181	0.265002
-1.91185	0.0885792	-0.0680929	0.108773	0.0882685		-2.91185	-0.107758	-0.102249	0.279206
-1.9118	0.0916129	-0.0660095	0.10965	0.0926545		-2.9118	-0.109534	-0.0951476	0.29086
-1.91175	0.0954141	-0.0712179	0.105593	0.0946282		-2.91175	-0.1114	-0.0880456	0.300011
-1.9117	0.0983746	-0.0740688	0.106416	0.0942445		-2.9117	-0.110854	-0.0809437	0.304199
-1.91165	0.103747	-0.0719854	0.102304	0.096273		-2.91165	-0.107895	-0.0738873	0.305883
-1.9116	0.109102	-0.072424	0.105484	0.100769		-2.9116	-0.102614	-0.0668309	0.300238
-1.91155	0.115224	-0.0704503	0.101372	0.105264		-2.91155	-0.0997911	-0.0597745	0.297006
-1.9115	0.119665	-0.0734109	0.102084	0.109815		-2.9115	-0.0970596	-0.0551765	0.291315
-1.91145	0.125732	-0.0787838	0.0978629	0.109486		-2.91145	-0.0967865	-0.0481201	0.285625
-1.9114	0.132567	-0.0817443	0.0985208	0.109157		-2.9114	-0.0941915	-0.0411092	0.287264
-1.91135	0.135272	-0.0896391	0.0942993	0.116229		-2.91135	-0.0915966	-0.0316855	0.286399
-1.9113	0.140407	-0.0925997	0.0973147	0.118368		-2.9113	-0.0939639	-0.0173906	0.287947
-1.91125	0.142271	-0.0980274	0.0930383	0.118148		-2.91125	-0.0939184	-0.00309571	0.289494
-1.9112	0.146566	-0.103455	0.0911742	0.120396		-2.9112	-0.0939184	0.0134754	0.29341
-1.91115	0.1443	-0.101591	0.0916677	0.120177		-2.91115	-0.0964223	0.032505	0.299738
-1.9111	0.147717	-0.107074	0.0897488	0.122479		-2.9111	-0.101385	0.0514889	0.301103
-1.91105	0.144647	-0.110144	0.0902422	0.12237		-2.91105	-0.103979	0.0728402	0.304882
-1.911	0.145616	-0.110802	0.0882685	0.119848		-2.911	-0.106574	0.0892748	0.298918
-1.91095	0.143331	-0.10658	0.0886523	0.12226		-2.91095	-0.109215	0.108077	0.29045
-1.9109	0.141833	-0.107293	0.0866238	0.117326		-2.9109	-0.114314	0.124375	0.274744
-1.91085	0.141979	-0.105593	0.0870075	0.117381		-2.91085	-0.114541	0.140627	0.256625
-1.9108	0.137227	-0.0990691	0.0873365	0.115023		-2.9108	-0.11486	0.156834	0.243468
-1.91075	0.134925	-0.0974791	0.0851983	0.115133		-2.91075	-0.115224	0.170583	0.227899
-1.9107	0.134249	-0.0934221	0.0878847	0.107951		-2.9107	-0.113176	0.181827	0.214788
-1.91065	0.131124	-0.0870624	0.0881589	0.10817		-2.91065	-0.113631	0.188201	0.199309
-1.9106	0.127998	-0.0807026	0.085911	0.103565		-2.9106	-0.114132	0.189703	0.188793
-1.91055	0.127322	-0.0744526	0.0860755	0.106251		-2.91055	-0.109852	0.18638	0.180689
-1.9105	0.125001	-0.0706696	0.0886523	0.104168		-2.9105	-0.100702	0.180644	0.175044
-1.91045	0.125129	-0.0644744	0.0911742	0.104497		-2.91045	-0.0916421	0.170082	0.171857
-1.9104	0.123612	-0.058334	0.0912291	0.102468		-2.9104	-0.0875904	0.157198	0.168671
-1.91035	0.122096	-0.0523032	0.0912839	0.102907		-2.91035	-0.085997	0.14436	0.172813
-1.9103	0.117326	-0.0486847	0.0961085	0.108225		-2.9103	-0.0820363	0.131659	0.176911
-1.91025	0.115809	-0.0451759	0.1034	0.106306		-2.91025	-0.0805795	0.11659	0.183421
-1.9102	0.115919	-0.0392548	0.108115	0.109212		-2.9102	-0.0889106	0.101612	0.192298
-1.91015	0.116832	-0.0358008	0.107951	0.112227		-2.91015	-0.0948289	0.0867709	0.20113
-1.9101	0.113634	-0.0299894	0.110144	0.112775		-2.9101	-0.103206	0.0720208	0.212375
-1.91005	0.113726	-0.0241779	0.109924	0.113324		-2.91005	-0.111582	0.0573617	0.223574
-1.91	0.113799	-0.0208884	0.112063	0.116394		-2.91	-0.1175	0.045252	0.23714
-1.90995	0.11548	-0.0127743	0.111734	0.121931		-2.90995	-0.123464	0.0332789	0.248203
-1.9099	0.117125	-0.00953958	0.113817	0.125001		-2.9099	-0.134345	0.0213513	0.256762
-1.90985	0.117143	-0.00641454	0.108499	0.125659		-2.90985	-0.142767	0.0119731	0.262862
-1.9098	0.117161	-0.0105813	0.105703	0.126317		-2.9098	-0.153602	0.000227626	0.266459
-1.90975	0.117161	-0.0123357	0.102797	0.12703		-2.90975	-0.164482	-0.0113813	0.267642
-1.9097	0.117143	-0.0141449	0.0999463	0.127797		-2.9097	-0.172859	-0.0180735	0.266368
-1.90965	0.116284	-0.0183664	0.0970405	0.128565		-2.90965	-0.183739	-0.0246746	0.267506
-1.9096	0.115444	-0.0250003	0.09408	0.124508		-2.9096	-0.192162	-0.0287719	0.263818
-1.90955	0.11378	-0.0268095	0.0911742	0.122918		-2.90955	-0.202997	-0.0279069	0.257672
-1.9095	0.11453	-0.0359105	0.0833343	0.123795		-2.9095	-0.211419	-0.0294548	0.251572
-1.90945	0.11283	-0.0474238	0.0779614	0.119793		-2.90945	-0.222254	-0.0285443	0.238188
-1.9094	0.111167	-0.0540576	0.0750008	0.1159		-2.9094	-0.230676	-0.0300011	0.222436
-1.90935	0.109468	-0.0606366	0.0744526	0.114475		-2.90935	-0.239098	-0.028954	0.209188
-1.9093	0.109376	-0.0672705	0.0714372	0.110637		-2.9093	-0.247475	-0.0254486	0.196031
-1.90925	0.108481	-0.0738495	0.0684218	0.109321		-2.90925	-0.251026	-0.024356	0.185333
-1.9092	0.110016	-0.0804285	0.0653516	0.105538		-2.9092	-0.257035	-0.0183011	0.174726
-1.90915	0.109888	-0.0845404	0.069628	0.101865		-2.90915	-0.25576	-0.0147046	0.166577
-1.9091	0.110582	-0.08624	0.0665029	0.0957247		-2.9091	-0.252073	-0.00864978	0.15606
-1.90905	0.112867	-0.0904067	0.0682573	0.089694		-2.90905	-0.253302	-9.10503e-05	0.145589
-1.909	0.114347	-0.099398	0.0699569	0.083718		-2.909	-0.249705	0.00596379	0.140035
-1.90895	0.118221	-0.0986305	0.0716565	0.0826763		-2.90895	-0.23887	0.0145225	0.129701
-1.9089	0.121255	-0.0979177	0.0733012	0.0816347		-2.9089	-0.232952	0.0206684	0.124238
-1.90885	0.123448	-0.0996173	0.0748912	0.0757684		-2.90885	-0.227125	0.0268143	0.118821
-1.9088	0.126445	-0.0964375	0.0788934	0.0723692		-2.9088	-0.216518	0.0354641	0.118365
-1.90875	0.129424	-0.0957796	0.0828408	0.071492		-2.90875	-0.205956	0.0416555	0.120323
-1.9087	0.131562	-0.0926545	0.0867334	0.0682025		-2.9087	-0.195485	0.0478925	0.122281
-1.90865	0.134486	-0.0944638	0.0930383	0.0625007		-2.90865	-0.187518	0.051671	0.126696
-1.9086	0.135765	-0.0889264	0.0944089	0.059266		-2.9086	-0.177229	0.0530823	0.131112
-1.90855	0.136204	-0.0834987	0.0981919	0.0536738		-2.90855	-0.166986	0.0520808	0.13307
-1.9085	0.135034	-0.0804833	0.104332	0.0480817		-2.9085	-0.161705	0.0511703	0.135073
-1.90845	0.136277	-0.0799351	0.108006	0.040132		-2.90845	-0.154057	0.0478469	0.141902
-1.9084	0.135875	-0.0745622	0.109212	0.0371166		-2.9084	-0.148867	0.0446146	0.143905
-1.90835	0.135473	-0.0691894	0.115242	0.0316889		-2.90835	-0.141356	0.0487119	0.150779
-1.9083	0.133426	-0.0638713	0.118806	0.0263161		-2.9083	-0.136302	0.048029	0.155195
-1.90825	0.13222	-0.0634327	0.119848	0.0307569		-2.90825	-0.126469	0.0473917	0.159611
-1.9082	0.129351	-0.0557024	0.125769	0.0351978		-2.9082	-0.124011	0.0467543	0.164027
-1.90815	0.127304	-0.0529063	0.126756	0.0444632		-2.90815	-0.121598	0.0413368	0.170901
-1.9081	0.125257	-0.0476979	0.135034	0.0464369		-2.9081	-0.114314	0.0360104	0.180189
-1.90805	0.121602	-0.0473689	0.138379	0.0484106		-2.90805	-0.109579	0.0331878	0.184604
-1.908	0.116321	-0.0446277	0.144081	0.0528515		-2.908	-0.112174	0.0231268	0.19635
-1.90795	0.112647	-0.049233	0.149782	0.0621717		-2.90795	-0.107485	0.018028	0.212921
-1.9079	0.109833	-0.048904	0.152962	0.0665578		-2.9079	-0.107758	0.00810348	0.23186
-1.90785	0.108645	-0.0510422	0.151263	0.0758232		-2.90785	-0.105573	0.000773928	0.250753
-1.9078	0.104186	-0.0531804	0.151921	0.0850887		-2.9078	-0.100975	-0.00159338	0.267142
-1.90775	0.101335	-0.0553186	0.147754	0.091887		-2.90775	-0.103797	-0.00637352	0.283531
-1.9077	0.0993615	-0.0599239	0.145999	0.0986853		-2.9077	-0.101703	-0.0159338	0.299829
-1.90765	0.0997818	-0.0620073	0.14419	0.105429		-2.90765	-0.102113	-0.0303197	0.311255
-1.9076	0.099398	-0.0665578	0.137556	0.10976		-2.9076	-0.102523	-0.0372396	0.32505
-1.90755	0.100586	-0.0710534	0.138214	0.121383		-2.90755	-0.102978	-0.0440683	0.336431
-1.9075	0.100202	-0.0756039	0.129058	0.123192		-2.9075	-0.100975	-0.0483932	0.350179
-1.90745	0.102212	-0.0800996	0.122425	0.125056		-2.90745	-0.108805	-0.0550854	0.356644
-1.9074	0.106653	-0.0821281	0.110911	0.131745		-2.9074	-0.119003	-0.0640994	0.358192
-1.90735	0.111058	-0.0889812	0.101865	0.133609		-2.90735	-0.1292	-0.0730679	0.364656
-1.9073	0.113817	-0.0910098	0.0952861	0.133006		-2.9073	-0.141811	-0.0794414	0.36625
-1.90725	0.11654	-0.0954506	0.0887071	0.132403		-2.90725	-0.151963	-0.0857694	0.37276
-1.9072	0.122516	-0.0949572	0.0845404	0.131855		-2.9072	-0.16207	-0.0895935	0.376812
-1.90715	0.127615	-0.0969309	0.0804285	0.128839		-2.90715	-0.169718	-0.0933721	0.378451
-1.9071	0.132713	-0.0988498	0.0762618	0.125879		-2.9071	-0.179779	-0.0921429	0.377722
-1.90705	0.137776	-0.095944	0.0746171	0.125385		-2.90705	-0.184969	-0.0885009	0.36971
-1.907	0.143605	-0.102797	0.0704503	0.122425		-2.907	-0.1877	-0.0847678	0.361743
-1.90695	0.149417	-0.102249	0.0712179	0.117107		-2.90695	-0.192845	-0.0785764	0.353867
-1.9069	0.153565	-0.104168	0.0719306	0.116668		-2.9069	-0.195576	-0.072385	0.343669
-1.90685	0.157695	-0.106087	0.0726433	0.11135		-2.90685	-0.198308	-0.066148	0.333517
-1.9068	0.161771	-0.103126	0.0781807	0.108499		-2.9068	-0.198581	-0.0549944	0.328327
-1.90675	0.167473	-0.10499	0.0788386	0.105703		-2.90675	-0.196441	-0.0536286	0.318357
-1.9067	0.169903	-0.106909	0.0843211	0.0980274		-2.9067	-0.194301	-0.049759	0.30602
-1.90665	0.173101	-0.113653	0.0898036	0.0976984		-2.90665	-0.187336	-0.0458893	0.291315
-1.9066	0.173851	-0.10817	0.0952313	0.0949572		-2.9066	-0.175545	-0.0467999	0.279206
-1.90655	0.175404	-0.110034	0.0981919	0.0946831		-2.90655	-0.163799	-0.045252	0.262316
-1.9065	0.175313	-0.106964	0.0986853	0.0968212		-2.9065	-0.152145	-0.046117	0.247975
-1.90645	0.175221	-0.106361	0.104058	0.0989594		-2.90645	-0.135619	-0.0469364	0.231313
-1.9064	0.173522	-0.103345	0.106909	0.0986853		-2.9064	-0.121643	-0.0501232	0.219613
-1.90635	0.171	-0.105209	0.109815	0.103236		-2.90635	-0.107758	-0.0532189	0.210508
-1.9063	0.166833	-0.0996721	0.112666	0.107841		-2.9063	-0.0963312	-0.0563146	0.201449
-1.90625	0.164329	-0.0942445	0.120341	0.109924		-2.90625	-0.0874538	-0.0568609	0.190067
-1.9062	0.158591	-0.0936414	0.12555	0.114475		-2.9062	-0.0810348	-0.0622329	0.18119
-1.90615	0.151244	-0.090626	0.125879	0.118971		-2.90615	-0.0794869	-0.0626881	0.174862
-1.9061	0.145524	-0.0827312	0.12862	0.121054		-2.9061	-0.0803974	-0.067969	0.171084
-1.90605	0.140663	-0.0772487	0.131306	0.123082		-2.90605	-0.0788951	-0.0707461	0.169763
-1.906	0.131763	-0.071821	0.13158	0.127578		-2.906	-0.0822639	-0.0758904	0.170947
-1.90595	0.12533	-0.0688604	0.129387	0.129607		-2.90595	-0.0831744	-0.0785309	0.174589
-1.9059	0.121346	-0.0610204	0.129662	0.13646		-2.9059	-0.0914145	-0.085997	0.175864
-1.90585	0.113324	-0.0531804	0.125056	0.136021		-2.90585	-0.0971507	-0.0934176	0.179642
-1.9058	0.106964	-0.0405158	0.122863	0.135583		-2.9058	-0.102887	-0.0982888	0.190705
-1.90575	0.101445	-0.0327306	0.123137	0.137556		-2.90575	-0.11099	-0.105527	0.1994
-1.9057	0.097534	-0.0250003	0.118532	0.13953		-2.9057	-0.119094	-0.107849	0.208095
-1.90565	0.0936962	-0.0123905	0.116394	0.141449		-2.90565	-0.122281	-0.114951	0.221662
-1.9056	0.0898402	-0.00712727	0.111843	0.145835		-2.9056	-0.130293	-0.122053	0.230312
-1.90555	0.0876472	0.00290573	0.109705	0.142874		-2.90555	-0.13826	-0.129018	0.241465
-1.9055	0.0838094	0.0105813	0.105155	0.139914		-2.9055	-0.143768	-0.138351	0.242877
-1.90545	0.084047	0.0109102	0.0981919	0.13942		-2.90545	-0.146819	-0.147638	0.249205
-1.9054	0.0867517	0.0185309	0.0961085	0.13646		-2.9054	-0.144998	-0.159292	0.255533
-1.90535	0.0877934	0.0164475	0.0892005	0.143313		-2.90535	-0.140673	-0.168398	0.259493
-1.9053	0.0888168	0.0216559	0.0896391	0.142765		-2.9053	-0.141265	-0.17987	0.263454
-1.90525	0.0906808	0.0195726	0.0827312	0.147096		-2.90525	-0.139444	-0.18638	0.26746
-1.9052	0.0957613	0.0150769	0.0807575	0.14896		-2.9052	-0.13999	-0.190386	0.266641
-1.90515	0.0975888	0.0130484	0.0763166	0.155649		-2.90515	-0.140582	-0.189476	0.265912
-1.9051	0.102614	0.013487	0.0792224	0.16475		-2.9051	-0.143541	-0.190978	0.265184
-1.90505	0.107677	0.00663384	0.0773035	0.164092		-2.90505	-0.1465	-0.192435	0.262088
-1.905	0.114292	-0.00010965	0.0729175	0.168258		-2.905	-0.149459	-0.193846	0.261542
-1.90495	0.120104	-0.00197371	0.0758232	0.165133		-2.90495	-0.152327	-0.192753	0.261041
-1.9049	0.126664	-0.0111295	0.0763166	0.1693		-2.9049	-0.155195	-0.189248	0.258128
-1.90485	0.132421	-0.0129387	0.0743978	0.173412		-2.90485	-0.153192	-0.190614	0.260176
-1.9048	0.136496	-0.0195178	0.0724789	0.175057		-2.9048	-0.153602	-0.191934	0.257399
-1.90475	0.142198	-0.0236845	0.0706148	0.174289		-2.90475	-0.149095	-0.19075	0.254713
-1.9047	0.143788	-0.0302087	0.0711631	0.178346		-2.9047	-0.147046	-0.189567	0.249614
-1.90465	0.147827	-0.0317986	0.0668319	0.177524		-2.90465	-0.142539	-0.190796	0.239781
-1.9046	0.148613	-0.0358008	0.0698473	0.176647		-2.9046	-0.142903	-0.187154	0.232451
-1.90455	0.151025	-0.0422154	0.0703955	0.170945		-2.90455	-0.138396	-0.178595	0.227626
-1.9045	0.149325	-0.046108	0.0734657	0.165243		-2.9045	-0.138761	-0.162752	0.222891
-1.90445	0.148485	-0.0500005	0.0764811	0.157074		-2.90445	-0.134208	-0.142084	0.220706
-1.9044	0.146822	-0.0513712	0.0794417	0.151372		-2.9044	-0.132068	-0.119048	0.220979
-1.90435	0.144373	-0.052687	0.0849242	0.143258		-2.90435	-0.129974	-0.0985619	0.218885
-1.9043	0.141083	-0.0515905	0.0854724	0.130319		-2.9043	-0.127835	-0.07325	0.221753
-1.90425	0.137867	-0.0529063	0.0909001	0.124672		-2.90425	-0.123237	-0.0504874	0.224667
-1.9042	0.13381	-0.0541673	0.0890361	0.114201		-2.9042	-0.113767	-0.0277703	0.222709
-1.90415	0.129004	-0.0553734	0.0969309	0.101317		-2.90415	-0.109169	-0.00518987	0.213558
-1.9041	0.125805	-0.0565796	0.102359	0.0933673		-2.9041	-0.102158	0.00997001	0.204453
-1.90405	0.121017	-0.0553186	0.105319	0.0878299		-2.90405	-0.0902764	0.0251299	0.195485
-1.904	0.117892	-0.0564151	0.115626	0.077468		-2.904	-0.0783943	0.0377859	0.18902
-1.90395	0.113963	-0.0599787	0.118532	0.0768649		-2.90395	-0.0641449	0.0431123	0.182647
-1.9039	0.110838	-0.0610204	0.128784	0.0665029		-2.9039	-0.0523084	0.0459804	0.17641
-1.90385	0.10859	-0.0620621	0.134157	0.0658998		-2.90385	-0.0405629	0.0488485	0.16776
-1.9038	0.10552	-0.0630489	0.146822	0.0628296		-2.9038	-0.0287719	0.0467999	0.164073
-1.90375	0.101664	-0.0664481	0.152085	0.0622266		-2.90375	-0.0194848	0.0423839	0.158063
-1.9037	0.102669	-0.0673253	0.162282	0.063981		-2.9037	-0.00532644	0.0355551	0.159429
-1.90365	0.10128	-0.0682025	0.169958	0.0682025		-2.90365	0.006328	0.0287264	0.155969
-1.9036	0.0998914	-0.0666126	0.172809	0.0723692		-2.9036	0.0155696	0.0195303	0.157426
-1.90355	0.0993066	-0.067435	0.182897	0.0788934		-2.90355	0.027224	0.00550854	0.158974
-1.9035	0.101189	-0.0657902	0.180813	0.0830053		-2.9035	0.0315489	-0.00596379	0.158109
-1.90345	0.0998183	-0.0689701	0.186077	0.0894747		-2.90345	0.0359193	-0.0223073	0.162161
-1.9034	0.100074	-0.0648033	0.18646	0.0958892		-2.9034	0.0378314	-0.0337341	0.161387
-1.90335	0.0995077	-0.0630489	0.189256	0.104661		-2.90335	0.0422473	-0.0450699	0.163117
-1.9033	0.0998001	-0.0588822	0.187228	0.106087		-2.9033	0.0344625	-0.0539018	0.164892
-1.90325	0.100897	-0.0644196	0.187667	0.107512		-2.90325	0.0267688	-0.0602753	0.169126
-1.9032	0.101171	-0.0625555	0.188105	0.121054		-2.9032	0.0167077	-0.0593193	0.178276
-1.90315	0.101445	-0.0631586	0.181252	0.119903		-2.90315	0.00919608	-0.0656928	0.187427
-1.9031	0.101755	-0.0587726	0.179333	0.126043		-2.9031	-0.00314124	-0.0695624	0.194165
-1.90305	0.103656	-0.0544414	0.17259	0.129662		-2.90305	-0.0129291	-0.0709737	0.200948
-1.903	0.103949	-0.0525225	0.168313	0.13328		-2.903	-0.0250844	-0.0675593	0.205273
-1.90295	0.107494	-0.0530159	0.166504	0.134376		-2.90295	-0.0396069	-0.0592737	0.204772
-1.9029	0.108609	-0.0534545	0.162337	0.135473		-2.9029	-0.0564512	-0.0437041	0.20673
-1.90285	0.112136	-0.051426	0.155703	0.13169		-2.90285	-0.0682877	-0.0355096	0.20632
-1.9028	0.11241	-0.0518646	0.151592	0.135144		-2.9028	-0.0800332	-0.0273606	0.203543
-1.90275	0.116741	-0.0521936	0.147535	0.136131		-2.90275	-0.0941005	-0.0168443	0.200766
-1.9027	0.119482	-0.0525225	0.145945	0.134705		-2.9027	-0.100793	-0.00883188	0.19808
-1.90265	0.124618	-0.0503843	0.141997	0.135637		-2.90265	-0.109807	-0.000819453	0.197898
-1.9026	0.128108	-0.0579502	0.13805	0.136569		-2.9026	-0.118775	0.00710192	0.190432
-1.90255	0.134048	-0.0629941	0.136569	0.135034		-2.90255	-0.122781	0.0174361	0.185515
-1.9025	0.139146	-0.0606915	0.135144	0.133444		-2.9025	-0.129155	0.0203953	0.183057
-1.90245	0.146657	-0.0608559	0.131306	0.134267		-2.90245	-0.13785	0.0282256	0.175818
-1.9024	0.15172	-0.0657902	0.134815	0.135089		-2.9024	-0.141629	0.0360104	0.175955
-1.90235	0.155959	-0.0682573	0.133499	0.133444		-2.90235	-0.147775	0.0412913	0.173678
-1.9023	0.162611	-0.0682025	0.132183	0.129333		-2.9023	-0.151371	0.0441139	0.166577
-1.90225	0.170049	-0.0706148	0.138214	0.127633		-2.90225	-0.152509	0.0493493	0.16685
-1.9022	0.174234	-0.0729175	0.134541	0.125933		-2.9022	-0.153602	0.0545391	0.159884
-1.90215	0.176775	-0.0752201	0.135747	0.126646		-2.90215	-0.154603	0.0572251	0.150552
-1.9021	0.180119	-0.0799351	0.132129	0.124837		-2.9021	-0.150688	0.0599111	0.14131
-1.90205	0.182659	-0.079661	0.13339	0.120615		-2.90205	-0.146773	0.0650099	0.132114
-1.902	0.183573	-0.0842663	0.129826	0.116394		-2.902	-0.137941	0.065192	0.120551
-1.90195	0.183664	-0.0839373	0.128729	0.109705		-2.90195	-0.129064	0.0653286	0.113995
-1.9019	0.182147	-0.088433	0.125275	0.105429		-2.9019	-0.117774	0.0679235	0.109898
-1.90185	0.177396	-0.0855821	0.126701	0.101207		-2.90185	-0.106483	0.0704274	0.105891
-1.9018	0.175916	-0.0876106	0.123302	0.0993432		-2.9018	-0.100064	0.0753896	0.104344
-1.90175	0.17449	-0.0846501	0.124782	0.0998914		-2.90175	-0.0911869	0.0827192	0.102841
-1.9017	0.168989	-0.0841566	0.121438	0.0955603		-2.9017	-0.0847223	0.0900032	0.103843
-1.90165	0.162703	-0.0836632	0.120561	0.0912291		-2.90165	-0.0782122	0.0971962	0.104844
-1.9016	0.158079	-0.0806478	0.119738	0.0868979		-2.9016	-0.0668764	0.104389	0.10835
-1.90155	0.154315	-0.0825119	0.118971	0.0849242		-2.90155	-0.0627792	0.109078	0.11181
-1.9015	0.148156	-0.0794417	0.118203	0.0854176		-2.9015	-0.0562691	0.113676	0.112902
-1.90145	0.141997	-0.0739043	0.119957	0.0834439		-2.90145	-0.0521263	0.115816	0.118866
-1.9014	0.136716	-0.0732464	0.116832	0.0790031		-2.9014	-0.0503963	0.115497	0.119959
-1.90135	0.132257	-0.0725885	0.118642	0.0745074		-2.90135	-0.0510792	0.11272	0.118639
-1.9013	0.127048	-0.0669964	0.117984	0.074946		-2.9013	-0.0517166	0.105027	0.117318
-1.90125	0.123485	-0.0638713	0.119848	0.0728626		-2.90125	-0.0547212	0.0949655	0.116089
-1.9012	0.119135	-0.0606915	0.1193	0.0683122		-2.9012	-0.055222	0.0824005	0.112402
-1.90115	0.11643	-0.0575116	0.121218	0.0686411		-2.90115	-0.0556317	0.0674683	0.10876
-1.9011	0.115352	-0.0615687	0.120725	0.0713824		-2.9011	-0.0633255	0.0525815	0.105209
-1.90105	0.114347	-0.0558668	0.117819	0.0667771		-2.90105	-0.0685153	0.0328692	0.1114
-1.901	0.114146	-0.0550445	0.119848	0.0718758		-2.901	-0.0784854	0.0132023	0.120004
-1.90095	0.114767	-0.0566344	0.117052	0.0720951		-2.90095	-0.0834931	-0.00637352	0.135938
-1.9009	0.116997	-0.0581695	0.116668	0.0746719		-2.9009	-0.0908682	-0.023491	0.151781
-1.90085	0.119281	-0.0621169	0.121273	0.0771938		-2.90085	-0.100565	-0.0332789	0.172495
-1.9008	0.120707	-0.0635972	0.118532	0.0821281		-2.9008	-0.102887	-0.0454796	0.193072
-1.90075	0.122973	-0.067435	0.115846	0.0870624		-2.90075	-0.114905	-0.0527636	0.213604
-1.9007	0.124417	-0.0688604	0.120506	0.091887		-2.9007	-0.121916	-0.0600477	0.226761
-1.90065	0.126701	-0.0750557	0.117929	0.0990691		-2.90065	-0.128836	-0.062506	0.244743
-1.9006	0.126536	-0.0763166	0.117764	0.101372		-2.9006	-0.133252	-0.0649644	0.260222
-1.90055	0.127998	-0.0800447	0.117655	0.101152		-2.90055	-0.142448	-0.0625516	0.270738
-1.9005	0.127852	-0.0836632	0.115188	0.108225		-2.9005	-0.151599	-0.0577714	0.276383
-1.90045	0.128528	-0.0872268	0.115133	0.107896		-2.90045	-0.158154	-0.0457072	0.277112
-1.9004	0.129223	-0.0932576	0.110308	0.112446		-2.9004	-0.162252	-0.0361925	0.277885
-1.90035	0.13074	-0.0967116	0.107951	0.10965		-2.90035	-0.163799	-0.0267688	0.281072
-1.9003	0.129826	-0.105045	0.105593	0.104387		-2.9003	-0.165302	-0.0174361	0.279388
-1.90025	0.128912	-0.110911	0.100878	0.106416		-2.90025	-0.1643	-0.008149	0.280162
-1.9002	0.130447	-0.111789	0.0986853	0.10351		-2.9002	-0.16817	0.00345991	0.28089
[truncated: 298,003+ more rows]
