# Supplementary material for: Astrocytic chloride is brain state dependent and modulates inhibitory neurotransmission in mice
Source: Nat Commun. 2023 Apr 4;14:1871. doi: 10.1038/s41467-023-37433-9 (PMC10073105; doi:10.1038/s41467-023-37433-9)
Supplement: Supplementary file 4 — Source Data [file 41467_2023_37433_MOESM4_ESM.zip › Source Data Figure S5.xlsx]

## Sheet: Figure S5a
Example trace
		Wash in of:
Time (sec)	LFP (mV)	140 mM	75 mM	40 mM	9 mM	140 mM
0	-0.18555
0.05	-0.14374
0.1	-0.27267
0.15	-0.09628
0.2	-0.10239
0.25	-0.07431
0.3	-0.01846
0.35	-0.01892
0.4	-0.11658
0.45	-0.14038
0.5	-0.08652
0.55	-0.09659
0.6	0.06943
0.65	0.27328
0.7	-0.23758
0.75	-0.06104
0.8	0.00977
0.85	-0.40741
0.9	-0.16693
0.95	0.17105
1	-0.01633
1.05	-0.05569
1.1	-0.07568
1.15	-0.05783
1.2	-0.07568
1.25	-0.08911
1.3	-0.08972
1.35	-0.09628
1.4	-0.0235
1.45	0.11993
1.5	0.21866
1.55	0.0444
1.6	0.23788
1.65	-0.2356
1.7	0.06821
1.75	-0.12634
1.8	0.1413
1.85	-0.00412
1.9	-0.37643
1.95	0.06226
2	0.06683
2.05	-0.46921
2.1	-0.11536
2.15	-0.03082
2.2	-0.05875
2.25	-0.0592
2.3	-0.00809
2.35	-0.04211
2.4	-0.065
2.45	-0.08865
2.5	-0.04013
2.55	0.03494
2.6	0.15671
2.65	0.61707
2.7	0.50064
2.75	0.27832
2.8	0.0351
2.85	0.0589
2.9	-0.17349
2.95	-0.08835
3	0.12482
3.05	0.38467
3.1	-0.0441
3.15	-0.38177
3.2	-0.23834
3.25	0.06531
3.3	0.16342
3.35	0.42877
3.4	-0.11215
3.45	-0.01648
3.5	-0.23956
3.55	-0.06989
3.6	0.01526
3.65	0.09766
3.7	0.10223
3.75	0.24643
3.8	0.13199
3.85	-0.05463
3.9	-0.08057
3.95	0.16357
4	0.18143
4.05	0.26047
4.1	0.19318
4.15	0.12863
4.2	0.08575
4.25	0.03601
4.3	0.07065
4.35	0.04913
4.4	0.03571
4.45	-0.05219
4.5	-0.03876
4.55	0.01389
4.6	0.05661
4.65	0.24063
4.7	0.35629
4.75	0.23178
4.8	-0.11703
4.85	0.19943
4.9	-0.04089
4.95	-0.04059
5	0.08179
5.05	0.26886
5.1	-0.20828
5.15	0.11139
5.2	0.03845
5.25	0.02625
5.3	0.06714
5.35	0.05783
5.4	0.06668
5.45	0.08469
5.5	0.20447
5.55	0.45197
5.6	0.42953
5.65	0.06409
5.7	0.11475
5.75	0.27893
5.8	0.28
5.85	-0.10925
5.9	0.2533
5.95	0.17136
6	0.21194
6.05	0.14374
6.1	0.15137
6.15	0.16891
6.2	0.19989
6.25	0.23117
6.3	0.28625
6.35	0.11078
6.4	0.09766
6.45	0.17822
6.5	0.14481
6.55	-0.0853
6.6	0.27969
6.65	0.37567
6.7	-0.31448
6.75	0.12573
6.8	0.19165
6.85	-0.17746
6.9	0.10193
6.95	0.14908
7	0.09796
7.05	0.09537
7.1	0.05859
7.15	0.02625
7.2	0.02686
7.25	0.09033
7.3	0.11124
7.35	0.08881
7.4	0.0412
7.45	0.18738
7.5	0.00229
7.55	0.31876
7.6	0.54016
7.65	0.66055
7.7	0.12009
7.75	-0.05737
7.8	-0.16785
7.85	0.07477
7.9	0.15259
7.95	0.14175
8	0.01694
8.05	-0.10834
8.1	0.05722
8.15	0.05463
8.2	0.05203
8.25	0.3624
8.3	0.38284
8.35	0.28458
8.4	0.13412
8.45	0.18433
8.5	0.1767
8.55	0.11841
8.6	0.10193
8.65	0.27924
8.7	0.05341
8.75	0.03723
8.8	0.08408
8.85	0.09064
8.9	0.01251
8.95	0.0946
9	0.09323
9.05	-0.1236
9.1	0.07965
9.15	0.186
9.2	0.21851
9.25	0.04196
9.3	0.14832
9.35	0.36118
9.4	0.25742
9.45	-0.12253
9.5	0.01221
9.55	-0.01602
9.6	0.02502
9.65	0.08057
9.7	0.03433
9.75	0.00885
9.8	0.01678
9.85	-0.29877
9.9	0.01175
9.95	-0.3421
10	0.38696
10.05	-0.27786
10.1	0.16037
10.15	0.20721
10.2	0.39108
10.25	0.16312
10.3	0.38712
10.35	0.43839
10.4	0.52856
10.45	-0.22766
10.5	0.03021
10.55	-0.00458
10.6	0.02106
10.65	0.07126
10.7	0.13229
10.75	0.03143
10.8	0.00473
10.85	0.20355
10.9	0.39627
10.95	0.07263
11	0.09277
11.05	0.21103
11.1	0.09995
11.15	0.09567
11.2	0.01755
11.25	-0.10727
11.3	-0.01114
11.35	0.07889
11.4	0.04974
11.45	0.06775
11.5	0.02411
11.55	-0.00198
11.6	0.02289
11.65	0.09811
11.7	0.07706
11.75	0.0061
11.8	-0.16266
11.85	0.09918
11.9	0.60883
11.95	0.1622
12	0.18234
12.05	0.30045
12.1	0.02167
12.15	0.1181
12.2	-0.06973
12.25	0.09674
12.3	0.10986
12.35	0.12329
12.4	0.19196
12.45	0.44479
12.5	0.28275
12.55	0.21439
12.6	-0.18326
12.65	0.44617
12.7	0.46265
12.75	0.18661
12.8	0.16937
12.85	0.18433
12.9	0.17319
12.95	0.25711
13	0.08026
13.05	-0.18051
13.1	-0.01465
13.15	0.00595
13.2	0.11322
13.25	0.11337
13.3	0.0647
13.35	0.05905
13.4	0.17441
13.45	0.2298
13.5	0.31998
13.55	0.32852
13.6	0.27771
13.65	0.18433
13.7	0.26825
13.75	-0.21469
13.8	-0.00412
13.85	0.1297
13.9	0.10864
13.95	-0.00046
14	0.13092
14.05	-0.16006
14.1	0.15686
14.15	0.19867
14.2	0.19424
14.25	0.17029
14.3	0.12894
14.35	0.14175
14.4	0.28015
14.45	0.36301
14.5	0.51315
14.55	0.43732
14.6	0.15808
14.65	-0.2832
14.7	0.00778
14.75	0.04379
14.8	0.12451
14.85	0.1091
14.9	0.21255
14.95	0.1358
15	0.12772
15.05	0.16693
15.1	-0.04013
15.15	0.30426
15.2	0.30334
15.25	0.32471
15.3	0.18433
15.35	0.3653
15.4	0.23529
15.45	0.09109
15.5	0.04517
15.55	0.07324
15.6	-0.19379
15.65	0.20279
15.7	0.08698
15.75	0.05966
15.8	0.03693
15.85	0.24246
15.9	0.33646
15.95	-0.16205
16	0.0885
16.05	0.05341
16.1	0.08453
16.15	0.08469
16.2	0.08987
16.25	0.09216
16.3	0.09598
16.35	-0.07065
16.4	0.26581
16.45	0.32486
16.5	0.19669
16.55	0.21332
16.6	0.14084
16.65	0.35767
16.7	-0.09003
16.75	0.18616
16.8	0.3717
16.85	0.37552
16.9	0.26794
16.95	0.30609
17	-0.13199
17.05	0.09277
17.1	0.15228
17.15	0.09979
17.2	0.04623
17.25	0.07568
17.3	0.05203
17.35	0.02548
17.4	0.03357
17.45	0.01022
17.5	0.01511
17.55	0.03754
17.6	0.10757
17.65	0.1059
17.7	0.27924
17.75	0.17242
17.8	-0.01419
17.85	-0.02289
17.9	-0.00626
17.95	0.38681
18	0.40298
18.05	0.20798
18.1	0.0885
18.15	0.11078
18.2	0.05829
18.25	0.11978
18.3	0.02701
18.35	0.02716
18.4	-0.06165
18.45	-0.12131
18.5	-0.01541
18.55	0.0444
18.6	0.3804
18.65	0.14267
18.7	-0.65292
18.75	0.00336
18.8	0.1152
18.85	0.13306
18.9	0.20676
18.95	0.28214
19	0.36392
19.05	0.09918
19.1	0.06042
19.15	-0.19043
19.2	0.06012
19.25	0.03586
19.3	0.30182
19.35	0.30106
19.4	0.21408
19.45	0.21713
19.5	0.12512
19.55	-0.07233
19.6	-0.09583
19.65	-0.02609
19.7	-0.00107
19.75	-0.18082
19.8	-0.11932
19.85	0.01266
19.9	0.06256
19.95	0.16602
20	-0.01511
20.05	-0.24582
20.1	0.02716
20.15	0.09811
20.2	-0.00732
20.25	0.04272
20.3	0.01038
20.35	-0.03281
20.4	0.03799
20.45	0.03922
20.5	0.05585
20.55	0.31113
20.6	0.37369
20.65	0.05707
20.7	0.08163
20.75	0.18326
20.8	0.16037
20.85	0.30991
20.9	0.21957
20.95	0.09262
21	0.20706
21.05	0.31967
21.1	0.26917
21.15	0.1442
21.2	0.14465
21.25	0.09476
21.3	0.0351
21.35	-0.009
21.4	0.03723
21.45	-0.01678
21.5	0.04349
21.55	0.54092
21.6	0.24551
21.65	0.03876
21.7	0.04242
21.75	0.46844
21.8	0.01846
21.85	0.38452
21.9	0.43533
21.95	0.20065
22	0.11047
22.05	0.15518
22.1	0.06683
22.15	0.07507
22.2	0.15503
22.25	0.09338
22.3	-0.14801
22.35	-0.0882
22.4	-0.07294
22.45	-0.03067
22.5	-0.3302
22.55	-0.0386
22.6	0.01282
22.65	-0.01785
22.7	-0.11795
22.75	0.11154
22.8	0.20844
22.85	-0.05737
22.9	0.14374
22.95	-0.19257
23	-0.02991
23.05	-0.03769
23.1	0.00015
23.15	0.0502
23.2	-0.09506
23.25	0.02136
23.3	0.08804
23.35	0.09384
23.4	-0.01678
23.45	0.13107
23.5	0.40497
23.55	0.34424
23.6	0.15945
23.65	-0.21408
23.7	-0.22751
23.75	-0.1062
23.8	0.2211
23.85	-0.08957
23.9	-0.40527
23.95	-0.15747
24	-0.06805
24.05	0.26459
24.1	0.17044
24.15	0.1796
24.2	0.28107
24.25	0.14847
24.3	0.04395
24.35	-0.01892
24.4	-0.02304
24.45	-0.06271
24.5	-0.01633
24.55	0.05341
24.6	0.17288
24.65	0.10468
24.7	0.0322
24.75	-0.12131
24.8	-0.01877
24.85	0.3537
24.9	0.24857
24.95	0.01694
25	0.02914
25.05	-0.19226
25.1	0.03738
25.15	-0.00412
25.2	-0.00748
25.25	0.12268
25.3	0.13885
25.35	0.32944
25.4	0.41748
25.45	0.25406
25.5	0.04242
25.55	-0.14374
25.6	0.0679
25.65	0.04593
25.7	0.03128
25.75	-0.00656
25.8	-0.0087
25.85	-0.06241
25.9	-0.07523
25.95	-0.04562
26	0.22781
26.05	0.37811
26.1	0.21057
26.15	0.04669
26.2	-0.1474
26.25	0.1503
26.3	-0.25314
26.35	-0.04745
26.4	0.02533
26.45	0.0145
26.5	0.01175
26.55	0.01572
26.6	-0.00809
26.65	0.00168
26.7	-0.01602
26.75	0.03983
26.8	0.07889
26.85	0.30563
26.9	0.39658
26.95	-0.08743
27	0.17319
27.05	0.28427
27.1	0.4129
27.15	0.38834
27.2	-0.12772
27.25	0.00076
27.3	0.01297
27.35	0.07507
27.4	0.08835
27.45	0.07797
27.5	0.13321
27.55	0.19516
27.6	0.18082
27.65	-0.07355
27.7	-0.01251
27.75	0.20493
27.8	0.18997
27.85	0.06714
27.9	0.1564
27.95	-0.0412
28	-0.04852
28.05	-0.04105
28.1	0.07858
28.15	0.03937
28.2	0.0174
28.25	0.02029
28.3	-0.0531
28.35	0.12329
28.4	0.26703
28.45	0.40848
28.5	0.00504
28.55	-0.25787
28.6	0.03204
28.65	-0.7457
28.7	0.4274
28.75	0.13092
28.8	-0.00885
28.85	-0.07538
28.9	-0.36133
28.95	0.26627
29	-0.1091
29.05	0.08209
29.1	-0.09933
29.15	-0.06241
29.2	-0.01648
29.25	-0.07095
29.3	-0.0592
29.35	-0.0766
29.4	-0.12726
29.45	-0.09415
29.5	-0.11215
29.55	0.05005
29.6	0.1265
29.65	0.38467
29.7	0.23956
29.75	-0.41504
29.8	-0.05768
29.85	-0.04868
29.9	-0.14725
29.95	-0.16159
30	-0.1738
30.05	-0.18417
30.1	-0.02274
30.15	0.1561
30.2	0.15762
30.25	-0.11459
30.3	-0.15518
30.35	0.04593
30.4	0.12863
30.45	0.09415
30.5	0.04852
30.55	-0.19363
30.6	-0.23941
30.65	-0.14862
30.7	-0.1326
30.75	-0.12833
30.8	-0.14999
30.85	-0.11032
30.9	-0.14679
30.95	-0.11627
31	-0.01007
31.05	0.15778
31.1	-0.1947
31.15	-0.17792
31.2	0.0383
31.25	0.07019
31.3	-0.32455
31.35	-0.25375
31.4	-0.31616
31.45	-0.04745
31.5	-0.12787
31.55	-0.10376
31.6	-0.0856
31.65	-0.00931
31.7	-0.04593
31.75	-0.17868
31.8	-0.16373
31.85	-0.20126
31.9	-0.14252
31.95	0.03036
32	-0.14038
32.05	-0.2565
32.1	0.0296
32.15	0.24734
32.2	0.30792
32.25	-0.28534
32.3	-0.1268
32.35	0.0322
32.4	-0.17227
32.45	-0.23834
32.5	-0.15778
32.55	-0.09338
32.6	-0.07553
32.65	-0.11459
32.7	-0.09232
32.75	-0.0798
32.8	-0.01282
32.85	0.1236
32.9	0.10101
32.95	0.03052
33	-0.39154	5
33.05	-0.23819	5
33.1	-0.11765	5
33.15	0.0351	5
33.2	-0.03479	5
33.25	-0.11856	5
33.3	-0.11765	5
33.35	-0.13458	5
33.4	-0.08026	5
33.45	-0.18875	5
33.5	-0.15869	5
33.55	-0.13474	5
33.6	-0.01343	5
33.65	0.11871	5
33.7	0.06378	5
33.75	0.01358	5
33.8	-0.1001	5
33.85	-0.42191	5
33.9	-0.01312	5
33.95	-0.14282	5
34	-0.06958	5
34.05	-0.06638
34.1	-0.02441
34.15	-0.02045
34.2	-0.10117
34.25	-0.12878
34.3	-0.10712
34.35	-0.08194
34.4	-0.07492
34.45	-0.08728
34.5	-0.01953
34.55	0.11032
34.6	0.33707
34.65	0.15839
34.7	0.08972
34.75	-0.0972
34.8	0.18982
34.85	-0.07034
34.9	-0.28183
34.95	0.06287
35	-0.19287
35.05	-0.01602
35.1	-0.0087
35.15	-0.03998
35.2	-0.03571
35.25	-0.09277
35.3	-0.06439
35.35	-0.08942
35.4	-0.05844
35.45	-0.15945
35.5	0.19547
35.55	0.35782
35.6	-0.03159
35.65	-0.24033
35.7	0.34286
35.75	0.20691
35.8	0.1622
35.85	-0.0264
35.9	-0.29327
35.95	0.03586
36	0.30334
36.05	-0.46143
36.1	-0.34348
36.15	-0.03967
36.2	0.02792
36.25	-0.03555
36.3	-0.0209
36.35	-0.06485
36.4	-0.03632
36.45	0.00732
36.5	-0.00916
36.55	0.15869
36.6	0.15564
36.65	0.0386
36.7	-0.02335
36.75	0.20767
36.8	0.08469
36.85	0.0415
36.9	0.04623
36.95	0.11566
37	0.10574
37.05	0.06058
37.1	0.05722
37.15	0.056
37.2	-0.01953
37.25	-0.01373
37.3	0.0264
37.35	0.00977
37.4	-0.02747
37.45	0.16281
37.5	0.29266
37.55	0.35126
37.6	0.0444
37.65	0.11795
37.7	0.3244
37.75	0.42938
37.8	-0.13
37.85	-0.17334
37.9	0.06226
37.95	0.14252
38	-0.23346
38.05	-0.29861
38.1	0.07965
38.15	0.06805
38.2	-0.09979
38.25	-0.12222
38.3	0.39261
38.35	0.68176
38.4	0.03845
38.45	-0.17242
38.5	0.00748
38.55	0.02487
38.6	0.04715
38.65	0.02243
38.7	-0.00168
38.75	0.04135
38.8	-0.00671
38.85	0.1152
38.9	0.26779
38.95	0.22949
39	0.18509
39.05	0.37247
39.1	-0.09476
39.15	0.04486
39.2	0.07584
39.25	-0.23453
39.3	0.39261
39.35	0.15564
39.4	-0.09369
39.45	0.28564
39.5	0.271
39.55	0.11108
39.6	0.08896
39.65	0.09583
39.7	0.04166
39.75	0.00031
39.8	-0.01389
39.85	-0.08286
39.9	0.17776
39.95	0.34561
40	0.31586
40.05	0.09735
40.1	-0.01816
40.15	-0.02716
40.2	0.25116
40.25	-0.03876
40.3	-0.00107
40.35	0.08865
40.4	0.13351
40.45	0.17014
40.5	0.35995
40.55	0.32272
40.6	0.01907
40.65	-0.01694
40.7	-0.04654
40.75	0.27435
40.8	-0.17715
40.85	0.00458
40.9	0.04639
40.95	0.06973
41	0.09842
41.05	0.01724
41.1	0.06592
41.15	0.03525
41.2	-0.11002
41.25	0.33707
41.3	-0.03693
41.35	-0.08362
41.4	0.07217
41.45	0.35904
41.5	0.54138
41.55	0.03143
41.6	-0.20828
41.65	-0.02182
41.7	0.11688
41.75	0.11978
41.8	0.09583
41.85	0.12711
41.9	0.17456
41.95	0.06424
42	0.34317
42.05	0.12146
42.1	0.19943
42.15	-0.25925
42.2	0.13962
42.25	0.21866
42.3	0.01587
42.35	0.08072
42.4	0.07919
42.45	-0.17014
42.5	0.0647
42.55	0.10849
42.6	0.03342
42.65	0.07355
42.7	0.1825
42.75	0.34271
42.8	0.15823
42.85	0.20157
42.9	0.18036
42.95	0.1149
43	0.08652
43.05	0.37811
43.1	0.44556
43.15	0.30807
43.2	-0.27832
43.25	0.03983
43.3	-0.19073
43.35	0.04044
43.4	0.0647
43.45	0.09506
43.5	0.03525
43.55	0.07065
43.6	0.09384
43.65	0.01236
43.7	0.04044
43.75	0.19058
43.8	0.25238
43.85	0.39307
43.9	0.38834
43.95	0.22308
44	-0.07462
44.05	0.02243
44.1	0.13107
44.15	0.1416
44.2	0.1799
44.25	0.08804
44.3	0.10025
44.35	0.23056
44.4	0.21042
44.45	-0.24002
44.5	0.15778
44.55	0.32852
44.6	-0.2887
44.65	-0.2272
44.7	0.0563
44.75	0.08072
44.8	0.07416
44.85	0.09842
44.9	0.08194
44.95	0.05966
45	0.03906
45.05	0.06012
45.1	0.13809
45.15	0.38467
45.2	0.24063
45.25	-0.10437
45.3	0.20859
45.35	0.15442
45.4	0.01801
45.45	-0.06119
45.5	-0.10803
45.55	0.14954
45.6	0.09506
45.65	0.11169
45.7	0.103
45.75	0.07385
45.8	0.01251
45.85	0.0882
45.9	0.06668
45.95	0.10208
46	0.04898
46.05	0.03937
46.1	0.04501
46.15	0.08438
46.2	0.12436
46.25	0.1329
46.3	-0.06454
46.35	0.09216
46.4	0.06195
46.45	0.06165
46.5	0.20111
46.55	0.24109
46.6	0.19714
46.65	0.18005
46.7	0.07996
46.75	0.22171
46.8	0.18448
46.85	0.03952
46.9	0.07935
46.95	0.05646
47	0.08774
47.05	0.08545
47.1	0.17273
47.15	-0.31281
47.2	0.12421
47.25	0.06714
47.3	0.32089
47.35	0.16312
47.4	-0.13718
47.45	0.12955
47.5	0.0679
47.55	0.11276
47.6	0.07813
47.65	0.10666
47.7	0.21011
47.75	0.02716
47.8	0.16785
47.85	0.20432
47.9	0.07004
47.95	0.25085
48	0.0174
48.05	0.11658
48.1	-0.15732
48.15	0.00381
48.2	0.12146
48.25	0.12344
48.3	0.12268
48.35	0.12115
48.4	0.1535
48.45	0.14725
48.5	0.09628
48.55	-0.03632
48.6	0.05493
48.65	-0.22278
48.7	-0.0856
48.75	0.14191
48.8	0.26031
48.85	-0.05188
48.9	0.18875
48.95	-0.17059
49	0.22095
49.05	0.0235
49.1	-0.1268
49.15	0.07126
49.2	0.11124
49.25	0.06866
49.3	0.09583
49.35	0.08286
49.4	0.16525
49.45	0.18967
49.5	0.13306
49.55	0.42801
49.6	0.48157
49.65	-0.11368
49.7	0.11215
49.75	0.02808
49.8	0.17258
49.85	0.16846
49.9	-0.0531
49.95	0.13977
50	0.13153
50.05	0.14267
50.1	0.20615
50.15	0.34546
50.2	0.28488
50.25	0.01968
50.3	-0.08942
50.35	-0.03815
50.4	0.15427
50.45	0.14236
50.5	0.13336
50.55	0.16312
50.6	0.1001
50.65	-0.01404
50.7	0.01297
50.75	0.07645
50.8	0.05463
50.85	0.08286
50.9	0.08774
50.95	0.14709
51	0.39612
51.05	-0.12497
51.1	0.29587
51.15	0.07523
51.2	-0.01678
51.25	0.16525
51.3	0.21469
51.35	-0.24414
51.4	0.44159
51.45	0.42557
51.5	0.26779
51.55	0.16159
51.6	0.1149
51.65	0.07278
51.7	0.04105
51.75	-0.0032
51.8	0.09308
51.85	0.05112
51.9	0.06866
51.95	0.05798
52	0.09247
52.05	0.26199
52.1	0.34973
52.15	0.04227
52.2	0.01724
52.25	0.14603
52.3	0.29892
52.35	0.18005
52.4	0.06973
52.45	0.04288
52.5	0.29388
52.55	-0.08469
52.6	-0.35172
52.65	-0.33142
52.7	-0.01617
52.75	-0.05325
52.8	0.04822
52.85	0.05005
52.9	0.1062
52.95	0.21194
53	-0.13
53.05	0.04669
53.1	0.12634
53.15	0.13687
53.2	-0.18646
53.25	-0.15182
53.3	0.04517
53.35	0.02243
53.4	0.00305
53.45	-0.02106
53.5	-0.08499
53.55	-0.00992
53.6	0.04471
53.65	0.07538
53.7	0.12802
53.75	0.13107
53.8	0.36087
53.85	0.19135
53.9	0.06363
53.95	0.20416
54	-0.05722
54.05	-0.03952
54.1	0.05249
54.15	0.24918
54.2	0.25055
54.25	0.05524
54.3	0.06607
54.35	0.0087
54.4	-0.03601
54.45	-0.0264
54.5	0.01694
54.55	0.03418
54.6	0.07904
54.65	0.15045
54.7	0.14832
54.75	0.09796
54.8	-0.02213
54.85	-0.08347
54.9	0.1178
54.95	-0.20813
55	-0.00519
55.05	0.32104
55.1	0.271
55.15	-0.28412
55.2	-0.00153
55.25	0.00549
55.3	0.01083
55.35	-0.2388
55.4	-0.0563
55.45	-0.05768
55.5	-0.04044
55.55	-0.07965
55.6	-0.09537
55.65	0.14664
55.7	0.13535
55.75	-0.03922
55.8	-0.1944
55.85	0.05295
55.9	0.06805
55.95	-0.24429
56	0.03555
56.05	0.16418
56.1	0.09323
56.15	-0.01907
56.2	-0.11292
56.25	-0.08804
56.3	-0.01816
56.35	-0.06287
56.4	-0.10147
56.45	-0.06516
56.5	-0.05142
56.55	-0.02853
56.6	0.01648
56.65	0.11215
56.7	0.2269
56.75	0.28748
56.8	0.13596
56.85	0.09781
56.9	-0.26062
56.95	0.00443
57	-0.28702
57.05	-0.10269
57.1	0.00656
57.15	0.04211
57.2	0.04013
57.25	-0.0824
57.3	-0.07553
57.35	-0.03464
57.4	0.02747
57.45	0.08942
57.5	0.0412
57.55	-0.01709
57.6	-0.17853
57.65	-0.01205
57.7	0.1622
57.75	0.00473
57.8	-0.01663
57.85	0.09033
57.9	-0.2887
57.95	0.01785
58	0.00443
58.05	0.02365
58.1	0.04639
58.15	0.07858
58.2	0.05249
58.25	0.02609
58.3	0.03281
58.35	-0.02747
58.4	-0.17059
58.45	-0.11673
58.5	-0.25314
58.55	-0.00366
58.6	0.18082
58.65	0.112
58.7	0.15045
58.75	0.2739
58.8	0.16388
58.85	-0.06317
58.9	-0.07187
58.95	0.04059
59	-0.19592
59.05	-0.15915
59.1	0.0325
59.15	-0.05051
59.2	0.12833
59.25	0.22888
59.3	0.15808
59.35	-0.16357
59.4	0.04578
59.45	-0.06409
59.5	-0.01465
59.55	0.0618
59.6	-0.01343
59.65	-0.03281
59.7	-0.02457
59.75	-0.08987
59.8	0.07065
59.85	0.11398
59.9	-0.10452
59.95	-0.03815
60	0.25909
60.05	-0.14282
60.1	-0.09674
60.15	0.30426
60.2	0.48691
60.25	-0.09628
60.3	-0.3157
60.35	0.07675
60.4	0.01495
60.45	-0.05005
60.5	-0.00977
60.55	0.03113
60.6	-0.02319
60.65	-0.08148
60.7	-0.14786
60.75	-0.0589
60.8	-0.22324
60.85	0.24353
60.9	0.45593
60.95	0.11902
61	-0.177
61.05	-0.28107
61.1	0.1329
61.15	0.31082
61.2	-0.23056
61.25	0.10254
61.3	0.0708
61.35	0.06424
61.4	-0.02563
61.45	-0.02106
61.5	-0.047
61.55	-0.09033
61.6	-0.03174
61.65	0.01282
61.7	0.0177
61.75	-0.01724
61.8	0.26123
61.85	0.01419
61.9	-0.02335
61.95	0.02029
62	-0.01801
62.05	0.09399
62.1	-0.28656
62.15	0.0441
62.2	-0.02808
62.25	0.08087
62.3	0.15213
62.35	0.16479
62.4	0.2124
62.45	0.1709
62.5	-0.06592
62.55	0.01755
62.6	0.05554
62.65	0.12711
62.7	0.10101
62.75	0.06683
62.8	0.02411
62.85	0.06393
62.9	-0.05798
62.95	-0.03433
63	-0.03418
63.05	-0.0531
63.1	-0.03159
63.15	0.14038
63.2	0.23758
63.25	0.38193
63.3	-0.09048
63.35	-0.07675
63.4	-0.07767
63.45	0.28748
63.5	0.24597
63.55	-0.14389
63.6	-0.0238
63.65	-0.2446
63.7	0.01831
63.75	0.10223
63.8	0.08621
63.85	0.0383
63.9	0.03479
63.95	0.04944
64	0.15366
64.05	0.17059
64.1	0.16144
64.15	-0.06302
64.2	-0.0946
64.25	0.12451
64.3	0.09521
64.35	0.19592
64.4	0.25238
64.45	0.26978
64.5	0.11978
64.55	-0.05081
64.6	-0.14984
64.65	-0.10574
64.7	-0.18768
64.75	-0.6279
64.8	-0.14297
64.85	0.15747
64.9	0.15823
64.95	0.03494
65	-0.22339
65.05	0.02945
65.1	0.2916
65.15	0.33829
65.2	0.09705
65.25	-0.32928
65.3	-0.34286
65.35	-0.03204
65.4	-0.01068
65.45	-0.03723
65.5	0.01434
65.55	-0.02274
65.6	-0.03021
65.65	-0.06409
65.7	-0.02335
65.75	-0.03128
65.8	0.09796
65.85	-0.09018
65.9	-0.08209
65.95	-0.49164
66	-0.01389
66.05	0.30411
66.1	0.09506
66.15	-0.05463
66.2	0.07904
66.25	0.06134
66.3	0.1326
66.35	0.13474
66.4	0.08286
66.45	0.0354
66.5	0.00702
66.55	0.08713
66.6	0.06088
66.65	0.06073
66.7	-0.02991
66.75	-0.08804
66.8	-0.0975
66.85	-0.01358
66.9	0.09171
66.95	0.06851
67	-0.03952
67.05	-0.03326
67.1	0.0235
67.15	0.01282
67.2	-0.00427
67.25	0.14893
67.3	0.31799
67.35	0.3035
67.4	-0.10071
67.45	0.12558
67.5	0.0679
67.55	0.27451
67.6	-0.19424
67.65	-0.1387
67.7	-0.0499
67.75	-0.00412
67.8	-0.04486
67.85	-0.01923
67.9	-0.02411
67.95	0.07233
68	0.21973
68.05	-0.15121
68.1	-0.32593
68.15	-0.13123
68.2	0.02182
68.25	0.15533
68.3	0.21027
68.35	0.36087
68.4	0.17838
68.45	-0.06332
68.5	0.01022
68.55	0.27756
68.6	0.30182
68.65	0.23071
68.7	0.05722
68.75	0.01282
68.8	-0.03662
68.85	-0.03677
68.9	0.01541
68.95	-0.04929
69	-0.00122
69.05	-0.01312
69.1	0.17456
69.15	0.27649
69.2	0.13077
69.25	-0.04898
69.3	-0.16571
69.35	-0.07324
69.4	0.22964
69.45	-0.35187
69.5	-0.13062
69.55	-0.01526
69.6	-0.04791
69.65	0.0325
69.7	0.05829
69.75	0.06454
69.8	-0.00534
69.85	-0.1886
69.9	0.02472
69.95	0.04852
70	-0.38956
70.05	0.00259
70.1	-0.35934
70.15	-0.15488
70.2	0.19348
70.25	0.53726
70.3	0.34149
70.35	0.20035
70.4	0.09521
70.45	0.08606
70.5	0.08667
70.55	0.1442
70.6	0.27023
70.65	0.00168
70.7	-0.17792
70.75	0.12619
70.8	-0.07156
70.85	0.06241
70.9	0.11139
70.95	-0.2417
71	0.0708
71.05	0.25391
71.1	0.17487
71.15	0.10147
71.2	0.08163
71.25	0.00305
71.3	0.1062
71.35	0.00137
71.4	0.03418
71.45	0.06729
71.5	0.0386
71.55	0.00519
71.6	0.02213
71.65	-0.02106
71.7	0.05356
71.75	-0.0589
71.8	0.42023
71.85	0.22079
71.9	-0.056
71.95	0.00763
72	0.14679
72.05	0.03174
72.1	0.09201
72.15	0.06317
72.2	0.12115
72.25	0.09048
72.3	0.20172
72.35	0.25864
72.4	0.14771
72.45	0.36926
72.5	0.39398
72.55	0.26657
72.6	-0.03296
72.65	-0.0351
72.7	-0.09293
72.75	-0.09293
72.8	0.07217
72.85	-0.16312
72.9	-0.11139
72.95	0.10834
73	0.04105
73.05	-0.00473
73.1	0.01419
73.15	-0.00473
73.2	-0.02808
73.25	0.00809
73.3	0.0177
73.35	0.01404
73.4	0.19165
73.45	0.19226
73.5	0.53925
73.55	0.13824
73.6	-0.22217
73.65	0.01755
73.7	0.04669
73.75	-0.18982
73.8	-0.01862
73.85	0.00092
73.9	0.06409
73.95	0.04059
74	-0.14297
74.05	-0.17365
74.1	0.08362
74.15	0.1445
74.2	-0.04364
74.25	-0.14954
74.3	0.30533
74.35	0.00366
74.4	-0.2446
74.45	-0.22934
74.5	-0.00961
74.55	0.02945
74.6	0.00244
74.65	0.02594
74.7	-0.00336
74.75	-0.03448
74.8	-0.00168
74.85	0.13535
74.9	-0.00366
74.95	-0.12482
75	-0.09659
75.05	0.30899
75.1	-0.05035
75.15	-0.24475
75.2	-0.27542
75.25	-0.02563
75.3	0.10498
75.35	-0.46402
75.4	-0.01923
75.45	-0.0206
75.5	-0.04745
75.55	-0.04669
75.6	-0.02045
75.65	0.04089
75.7	-0.01709
75.75	0.07492
75.8	0.15808
75.85	0.18234
75.9	0.00259
75.95	-0.16983
76	0.17853
76.05	0.22552
76.1	0.32715
76.15	0.36758
76.2	0.16815
76.25	-0.08896
76.3	-0.14771
76.35	-0.09125
76.4	0.04852
76.45	0.04257
76.5	-0.02747
76.55	-0.0621
76.6	0.02853
76.65	0.14938
76.7	0.08148
76.75	-0.05371
76.8	-0.0351
76.85	-0.14481
76.9	-0.00839
76.95	0.34698
77	0.28961
77.05	0.05432
77.1	-0.08469
77.15	0.0058
77.2	-0.08041
77.25	-0.02975
77.3	-0.08591
77.35	-0.02701
77.4	-0.00153
77.45	-0.09979
77.5	-0.08209
77.55	0.04517
77.6	0.00793
77.65	0.00275
77.7	0.11887
77.75	-0.02396
77.8	0.14877
77.85	0.12039
77.9	0.01251
77.95	0.10345
78	-0.05447
78.05	-0.02457
78.1	0.00916
78.15	-0.04166
78.2	0.09079
78.25	0.13794
78.3	-0.11917
78.35	0.03983
78.4	0.01083
78.45	0.12161
78.5	-0.15228
78.55	0.0563
78.6	0.09888
78.65	0.02884
78.7	-0.02365
78.75	-0.02548
78.8	-0.03113
78.85	-0.02487
78.9	-0.24155
78.95	-0.10468
79	-0.08881
79.05	-0.14908
79.1	-0.08575
79.15	-0.05371
79.2	-0.07782
79.25	0.01587
79.3	0.10483
79.35	0.14954
79.4	-0.27039
79.45	0.14282
79.5	0.27451
79.55	-0.02655
79.6	-0.08942
79.65	0.00473
79.7	0.02274
79.75	-0.44601
79.8	-0.07309
79.85	-0.01587
79.9	0.01328
79.95	-0.0267
80	-0.09781
80.05	-0.02945
80.1	-0.24094
80.15	-0.05936
80.2	0.19806
80.25	0.21652
80.3	-0.2179
80.35	-0.27115
80.4	0.12222
80.45	0.00259
80.5	0.05173
80.55	-0.20874
80.6	-0.19318
80.65	0.03052
80.7	-0.05066
80.75	-0.05905
80.8	-0.02426
80.85	-0.05478
80.9	-0.03525
80.95	-0.13046
81	-0.05798
81.05	-0.20233
81.1	-0.35553
81.15	0.13626
81.2	0.28748
81.25	-0.27695
81.3	0.06042
81.35	0.26169
81.4	-0.38269
81.45	0.056
81.5	0.3334
81.55	0.25269
81.6	0.2121
81.65	-0.22812
81.7	-0.28198
81.75	-0.49911
81.8	-0.12848
81.85	-0.056
81.9	-0.02701
81.95	-0.07553
82	-0.07431
82.05	-0.09247
82.1	-0.09659
82.15	-0.22125
82.2	-0.1001
82.25	0.06531
82.3	0.17197
82.35	-0.47409
82.4	0.29312
82.45	0.16846
82.5	-0.04288
82.55	-0.13535
82.6	-0.23499
82.65	-0.40573
82.7	0.0708
82.75	0.16998
82.8	0.0946
82.85	-0.21057
82.9	0.24658
82.95	0.10147
83	0.12421
83.05	-0.27267
83.1	-0.27054
83.15	0.00397
83.2	0.01633
83.25	-0.03616
83.3	-0.0145
83.35	0.01358
83.4	-0.04883
83.45	-0.09964
83.5	0.0383
83.55	-0.12482
83.6	0.09262
83.65	-0.07339
83.7	0.08118
83.75	0.05463
83.8	-0.02609
83.85	0.21896
83.9	0.3598
83.95	-0.06104
84	0.12726
84.05	-0.04822
84.1	-0.14191
84.15	0.18387
84.2	0.01251
84.25	-0.01129
84.3	-0.04044
84.35	-0.02609
84.4	-0.0206
84.45	-0.00824
84.5	-0.0032
84.55	0.08255
84.6	0.17273
84.65	0.186
84.7	0.13245
84.75	0.27023
84.8	-0.13428
84.85	0.01968
84.9	-0.17593
84.95	0.16724
85	0.11154
85.05	-0.33432
85.1	0.03326
85.15	0.02075
85.2	-0.04257
85.25	-0.05966
85.3	-0.09583
85.35	-0.05844
85.4	-0.04349
85.45	0.01083
85.5	0.11566
85.55	0.2562
85.6	0.14557
85.65	-0.00458
85.7	0.08255
85.75	0.0531
85.8	0.18478
85.85	0.2504
85.9	0.08316
85.95	-0.00809
86	0.05081
86.05	0.05936
86.1	-0.05936
86.15	-0.11887
86.2	-0.26093
86.25	-0.13931
86.3	-0.3746
86.35	-0.0676
86.4	0.00916
86.45	0.01984
86.5	-0.0145
86.55	-0.02502
86.6	0.00137
86.65	-0.15045
86.7	0.10712
86.75	0.34134
86.8	-0.22675
86.85	-0.09415
86.9	-0.1091
86.95	-0.01251
87	0.15121
87.05	0.20386
87.1	0.00275
87.15	-0.25909
87.2	0.24689
87.25	0.40176
87.3	0.13962
87.35	0.01373
87.4	0.08942
87.45	0.10345
87.5	0.0386
87.55	0.01144
87.6	-0.12527
87.65	-0.0589
87.7	-0.04669
87.75	-0.22873
87.8	0.06973
87.85	-0.01617
87.9	0.00107
87.95	0.00275
88	-0.0029
88.05	-0.19958
88.1	-0.15808
88.15	0.21805
88.2	-0.14755
88.25	-0.12451
88.3	0.16922
88.35	0.24734
88.4	0.29953
88.45	-0.05493
88.5	-0.12711
88.55	-0.08865
88.6	-0.20432
88.65	-0.39383
88.7	-0.27328
88.75	-0.00809
88.8	0.06256
88.85	0.03082
88.9	0.01694
88.95	-0.02899
89	0.03815
89.05	0.1918
89.1	0.29648
89.15	0.17578
89.2	0.04623
89.25	-0.25452
89.3	0.06195
89.35	-0.38498
89.4	-0.06729
89.45	0.08667
89.5	0.03036
89.55	0.00854
89.6	0.04837
89.65	-0.14053
89.7	-0.07126
89.75	-0.0946
89.8	-0.02502
89.85	-0.20111
89.9	-0.02945
89.95	0.24399
90	0.38284
90.05	0.34668
90.1	-0.04395
90.15	-0.06058
90.2	-0.10574
90.25	-0.00748
90.3	-0.00397
90.35	-0.27435
90.4	-0.54596
90.45	-0.37628
90.5	0.00168
90.55	0.06958
90.6	0.10101
90.65	0.04318
90.7	-0.01862
90.75	-0.06027
90.8	-0.01923
90.85	-0.03479
90.9	0.03738
90.95	-0.05951
91	-0.04074
91.05	-0.1416
91.1	-0.0412
91.15	0.11398
91.2	0.06485
91.25	-0.31403
91.3	0.05829
91.35	-0.10132
91.4	-0.56534
91.45	0.01816
91.5	-0.01953
91.55	0.00488
91.6	0.03098
91.65	0.04349
91.7	-0.00183
91.75	-0.00336
91.8	-0.00565
91.85	0.20081
91.9	0.10162
91.95	0.54367
92	0.26138
92.05	0.07339
92.1	-0.19012
92.15	0.10574
92.2	0.04242
92.25	-0.21225
92.3	-0.05249
92.35	0.24445
92.4	0.1889
92.45	0.0206
92.5	0.00946
92.55	-0.02899
92.6	0.03662
92.65	-0.06653
92.7	-0.10696
92.75	-0.01038
92.8	-0.01892
92.85	0.01038
92.9	0.05371
92.95	0.30838
93	0.22675
93.05	0.09537
93.1	0.07431
93.15	-0.14175
93.2	-0.3363
93.25	0.17853
93.3	0.14252
93.35	0.02243
93.4	0.01801
93.45	-0.02029
93.5	-0.17273
93.55	-0.26932
93.6	-0.10452
93.65	-0.21133
93.7	-0.03143
93.75	-0.2536
93.8	-0.16846
93.85	0.04852
93.9	0.06531
93.95	0.25558
94	0.53635
94.05	-0.10193
94.1	-0.1001
94.15	0.00977
94.2	0.03235
94.25	0.12665
94.3	-0.30716
94.35	0.32257
94.4	0.09171
94.45	-0.09933
94.5	0.14526
94.55	-0.39185
94.6	-0.05341
94.65	0.01419
94.7	-0.02975
94.75	0.02869
94.8	0.11902
94.85	0.26367
94.9	-0.09995
94.95	-0.20004
95	0.01556
95.05	-0.34256
95.1	-0.01938
95.15	-0.07919
95.2	0.05814
95.25	0.04883
95.3	0.04166
95.35	0.12985
95.4	0.10056
95.45	0.10391
95.5	0.10712
95.55	-0.05432
95.6	0.14694
95.65	-0.26978
95.7	-0.05493
95.75	-0.01862
95.8	-0.07904
95.85	-0.08698
95.9	-0.05096
95.95	-0.00626
96	0.03555
96.05	0.01266
96.1	-0.00061
96.15	0.09033
96.2	0.31204
96.25	0.06683
96.3	0.05249
96.35	0.2771
96.4	-0.01266
96.45	0.0235
96.5	0.05707
96.55	0.02762
96.6	0.02274
96.65	0.05188
96.7	-0.78278
96.75	0.00244
96.8	0.05569
96.85	0.02197
96.9	-0.07751
96.95	0.24368
97	0.26291
97.05	0.24811
97.1	0.33127
97.15	0.17456
97.2	0.04227
97.25	0.05539
97.3	0.01572
97.35	-0.1091
97.4	0.04654
97.45	-0.02457
97.5	0.00168
97.55	0.00412
97.6	0.04059
97.65	0.215
97.7	0.17242
97.75	0.01022
97.8	0.19089
97.85	-0.12192
97.9	-0.06348
97.95	-0.0975
98	0.15381
98.05	0.10635
98.1	0.13031
98.15	0.0856
98.2	0.1593
98.25	0.14481
98.3	0.02197
98.35	-0.25986
98.4	-0.15518
98.45	0.21317
98.5	0.22781
98.55	0.0647
98.6	0.13077
98.65	0.04959
98.7	0.0412
98.75	0.11902
98.8	-0.04089
98.85	-0.06943
98.9	0.03296
98.95	0.32547
99	-0.02731
99.05	0.08682
99.1	0.05936
99.15	0.04211
99.2	0.23239
99.25	0.0679
99.3	0.1741
99.35	-0.17593
99.4	-0.38376
99.45	-0.25543
99.5	-0.23544
99.55	0.03998
99.6	0.02716
99.65	0.05493
99.7	0.00732
99.75	0.2301
99.8	0.39108
[truncated: 28,004 more rows]

## Sheet: Figure S5b
Time (sec)	143,8 mM (mV)		76,3 mM (mV)		42,55 mM (mV)		8,8 mM (mV)		143,8 mM (mV)
-0.1	-0.05101		-0.17191		-0.23074		-0.19978		-0.1266
-0.099	-0.05079		-0.17213		-0.22951		-0.1991		-0.1266
-0.098	-0.0505		-0.17219		-0.22818		-0.19844		-0.12667
-0.097	-0.05007		-0.17209		-0.22692		-0.19779		-0.12666
-0.096	-0.04958		-0.17194		-0.22564		-0.19712		-0.12659
-0.095	-0.04926		-0.1718		-0.22441		-0.19639		-0.12666
-0.094	-0.04928		-0.17163		-0.22328		-0.19562		-0.12679
-0.093	-0.04957		-0.17152		-0.22224		-0.19482		-0.12681
-0.092	-0.04998		-0.17151		-0.22122		-0.19392		-0.12659
-0.091	-0.05042		-0.1714		-0.22017		-0.19293		-0.12627
-0.09	-0.05084		-0.17114		-0.21921		-0.19187		-0.12591
-0.089	-0.05133		-0.17101		-0.21838		-0.19077		-0.12546
-0.088	-0.05207		-0.1711		-0.21759		-0.18958		-0.12481
-0.087	-0.05297		-0.17143		-0.21671		-0.18829		-0.12409
-0.086	-0.05401		-0.17183		-0.21574		-0.18695		-0.12337
-0.085	-0.05501		-0.17219		-0.21463		-0.18561		-0.12243
-0.084	-0.0559		-0.1726		-0.21336		-0.18423		-0.12126
-0.083	-0.05668		-0.17297		-0.21192		-0.18276		-0.12004
-0.082	-0.05744		-0.17329		-0.21042		-0.18125		-0.11894
-0.081	-0.05817		-0.17368		-0.20879		-0.17972		-0.11781
-0.08	-0.05888		-0.17418		-0.20698		-0.17815		-0.11657
-0.079	-0.05942		-0.17462		-0.20503		-0.17648		-0.11549
-0.078	-0.0597		-0.1749		-0.20301		-0.1748		-0.11468
-0.077	-0.05981		-0.17499		-0.20103		-0.17309		-0.11405
-0.076	-0.05981		-0.17492		-0.19903		-0.17125		-0.1135
-0.075	-0.05992		-0.17482		-0.19706		-0.16931		-0.11318
-0.074	-0.06004		-0.17457		-0.19516		-0.16726		-0.11305
-0.073	-0.06008		-0.17421		-0.19331		-0.16512		-0.11294
-0.072	-0.06006		-0.17372		-0.19138		-0.1629		-0.11261
-0.071	-0.0602		-0.17301		-0.18952		-0.16062		-0.11216
-0.07	-0.0606		-0.17215		-0.18772		-0.15832		-0.11173
-0.069	-0.06109		-0.17127		-0.18591		-0.15603		-0.11106
-0.068	-0.06174		-0.1704		-0.18404		-0.15366		-0.11011
-0.067	-0.06269		-0.1695		-0.18201		-0.15121		-0.10895
-0.066	-0.06367		-0.16862		-0.17989		-0.14876		-0.10754
-0.065	-0.06426		-0.16769		-0.17764		-0.14633		-0.1059
-0.064	-0.06465		-0.16675		-0.17521		-0.14385		-0.10401
-0.063	-0.06502		-0.16587		-0.17267		-0.14132		-0.10198
-0.062	-0.06542		-0.16506		-0.1701		-0.1387		-0.09992
-0.061	-0.0657		-0.16436		-0.16739		-0.13597		-0.09775
-0.06	-0.06562		-0.16366		-0.16447		-0.13308		-0.09525
-0.059	-0.06532		-0.16277		-0.16146		-0.13004		-0.0925
-0.058	-0.06484		-0.16174		-0.15839		-0.12693		-0.08966
-0.057	-0.06407		-0.16064		-0.15528		-0.12376		-0.08664
-0.056	-0.06333		-0.15952		-0.15209		-0.12048		-0.08347
-0.055	-0.06294		-0.15837		-0.14883		-0.11709		-0.08019
-0.054	-0.06274		-0.15719		-0.14552		-0.11363		-0.077
-0.053	-0.06257		-0.156		-0.14211		-0.11017		-0.07375
-0.052	-0.06235		-0.15472		-0.13855		-0.10668		-0.07043
-0.051	-0.06223		-0.1533		-0.13499		-0.10313		-0.06718
-0.05	-0.06237		-0.15184		-0.13154		-0.09951		-0.06394
-0.049	-0.0627		-0.15054		-0.12811		-0.09584		-0.06074
-0.048	-0.06322		-0.14939		-0.12464		-0.09202		-0.05741
-0.047	-0.06376		-0.14823		-0.12114		-0.08806		-0.05405
-0.046	-0.06399		-0.1469		-0.11758		-0.08399		-0.05074
-0.045	-0.06398		-0.14549		-0.11391		-0.07986		-0.04726
-0.044	-0.06385		-0.14402		-0.11011		-0.07561		-0.04329
-0.043	-0.06375		-0.1424		-0.10622		-0.07121		-0.03906
-0.042	-0.06378		-0.14076		-0.10228		-0.06675		-0.03464
-0.041	-0.0637		-0.1392		-0.09813		-0.06213		-0.02982
-0.04	-0.06332		-0.13757		-0.09372		-0.05737		-0.02469
-0.039	-0.06265		-0.13578		-0.08908		-0.05243		-0.01932
-0.038	-0.0618		-0.13389		-0.08427		-0.04735		-0.01378
-0.037	-0.06087		-0.13197		-0.07928		-0.04211		-0.00803
-0.036	-0.06011		-0.13009		-0.07412		-0.03658		-0.00203
-0.035	-0.05947		-0.12815		-0.0689		-0.03077		0.004056
-0.034	-0.0588		-0.1262		-0.06367		-0.02471		0.010014
-0.033	-0.05791		-0.12425		-0.05824		-0.01835		0.016123
-0.032	-0.05681		-0.12214		-0.0525		-0.0116		0.022435
-0.031	-0.05565		-0.11971		-0.04653		-0.00452		0.028855
-0.03	-0.05443		-0.11722		-0.04028		0.00286		0.035193
-0.029	-0.05313		-0.11471		-0.03371		0.010573		0.041859
-0.028	-0.05166		-0.11197		-0.02677		0.018654		0.048975
-0.027	-0.04989		-0.10897		-0.01938		0.02704		0.056469
-0.026	-0.04772		-0.10574		-0.01143		0.035657		0.064378
-0.025	-0.04522		-0.10233		-0.00292		0.044531		0.072788
-0.024	-0.04245		-0.09866		0.00616		0.053766		0.081743
-0.023	-0.03952		-0.09459		0.015718		0.063389		0.091127
-0.022	-0.03649		-0.09014		0.025644		0.073356		0.100736
-0.021	-0.03311		-0.08542		0.036101		0.083759		0.11084
-0.02	-0.02955		-0.08018		0.047059		0.094629		0.121696
-0.019	-0.02586		-0.07438		0.058459		0.105885		0.132837
-0.018	-0.0219		-0.06819		0.070249		0.117572		0.144406
-0.017	-0.01771		-0.06165		0.08236		0.129742		0.15673
-0.016	-0.01343		-0.05471		0.094715		0.142472		0.169561
-0.015	-0.00887		-0.04728		0.107353		0.155818		0.182577
-0.014	-0.00391		-0.03927		0.12036		0.169771		0.195829
-0.013	0.001547		-0.0307		0.133808		0.18436		0.209507
-0.012	0.007495		-0.02161		0.147809		0.199756		0.223864
-0.011	0.013818		-0.01203		0.16233		0.216053		0.238971
-0.01	0.020803		-0.002		0.177561		0.233359		0.254916
-0.009	0.02853		0.008633		0.193593		0.252015		0.272366
-0.008	0.037431		0.020155		0.210667		0.272184		0.291518
-0.007	0.047568		0.03267		0.228998		0.293967		0.312016
-0.006	0.058923		0.046315		0.24872		0.317493		0.33421
-0.005	0.071531		0.061108		0.270086		0.343016		0.358274
-0.004	0.085248		0.077048		0.29311		0.370624		0.384332
-0.003	0.099871		0.094084		0.31768		0.400417		0.411831
-0.002	0.115583		0.111967		0.343739		0.432045		0.440465
-0.001	0.132393		0.130847		0.371439		0.465369		0.469763
0	0.149783		0.150755		0.400365		0.500385		0.499278
0.001	0.166903		0.171186		0.429965		0.536415		0.527501
0.002	0.18287		0.191905		0.459981		0.572933		0.552961
0.003	0.19697		0.212647		0.489932		0.610084		0.575706
0.004	0.209104		0.232845		0.51933		0.647036		0.594561
0.005	0.218949		0.252289		0.547719		0.683169		0.608921
0.006	0.22607		0.270814		0.57491		0.718231		0.619271
0.007	0.23061		0.288189		0.600836		0.751903		0.625105
0.008	0.232357		0.30462		0.625136		0.784072		0.627409
0.009	0.23137		0.319825		0.647286		0.814533		0.627082
0.01	0.228134		0.333569		0.667147		0.843007		0.623745
0.011	0.223515		0.34617		0.685025		0.869469		0.618507
0.012	0.217947		0.357828		0.701148		0.894206		0.612836
0.013	0.211939		0.368415		0.715541		0.916696		0.606561
0.014	0.205873		0.37811		0.72814		0.937079		0.600419
0.015	0.199829		0.387		0.739219		0.955534		0.595233
0.016	0.194214		0.395035		0.749078		0.971989		0.590495
0.017	0.189348		0.402413		0.757532		0.986509		0.586788
0.018	0.185378		0.409077		0.764851		0.999313		0.5831
0.019	0.182143		0.41508		0.771614		1.01047		0.578988
0.02	0.1793		0.420403		0.777889		1.02033		0.57515
0.021	0.176755		0.425081		0.78365		1.02877		0.571287
0.022	0.174431		0.428795		0.788845		1.03572		0.567012
0.023	0.172162		0.431503		0.793438		1.04133		0.562655
0.024	0.169764		0.433681		0.797609		1.04611		0.55836
0.025	0.167448		0.435197		0.801472		1.05005		0.553976
0.026	0.165259		0.436194		0.80457		1.05324		0.549391
0.027	0.162866		0.436688		0.807086		1.05579		0.544769
0.028	0.160186		0.436827		0.809186		1.05766		0.540513
0.029	0.157337		0.436734		0.810517		1.05885		0.536143
0.03	0.154362		0.436436		0.811208		1.05892		0.531274
0.031	0.151271		0.435932		0.811527		1.05824		0.5263
0.032	0.148001		0.435539		0.811388		1.05698		0.521199
0.033	0.144731		0.435561		0.810952		1.05506		0.515655
0.034	0.141431		0.435639		0.810401		1.05225		0.509598
0.035	0.137902		0.435849		0.80943		1.04861		0.503275
0.036	0.134203		0.436226		0.808022		1.04441		0.496559
0.037	0.130484		0.436735		0.806066		1.03951		0.489483
0.038	0.126828		0.437208		0.803239		1.0338		0.481967
0.039	0.123313		0.437651		0.799795		1.02751		0.474195
0.04	0.11982		0.438062		0.795808		1.02085		0.466411
0.041	0.116355		0.438263		0.791269		1.01383		0.458385
0.042	0.113073		0.438186		0.786062		1.0064		0.450054
0.043	0.109772		0.437702		0.780379		0.998698		0.441651
0.044	0.106535		0.437049		0.774351		0.990751		0.433392
0.045	0.103554		0.436141		0.768128		0.982688		0.425206
0.046	0.101043		0.435017		0.761922		0.974258		0.417097
0.047	0.09868		0.433701		0.755924		0.965714		0.408994
0.048	0.096272		0.432208		0.750325		0.957286		0.401092
0.049	0.093877		0.430359		0.744852		0.948987		0.393317
0.05	0.091771		0.428344		0.739504		0.940612		0.385635
0.051	0.089819		0.426404		0.734225		0.932284		0.378105
0.052	0.087897		0.424492		0.729109		0.923879		0.37085
0.053	0.086167		0.422848		0.724175		0.915244		0.36369
0.054	0.084549		0.421112		0.719147		0.906576		0.356423
0.055	0.082785		0.419526		0.71393		0.897762		0.349095
0.056	0.080662		0.418002		0.708405		0.888916		0.342051
0.057	0.078405		0.416312		0.702659		0.879993		0.335288
0.058	0.07609		0.414547		0.696477		0.870763		0.328551
0.059	0.073637		0.412924		0.690153		0.861153		0.322043
0.06	0.070853		0.411382		0.683679		0.851245		0.315618
0.061	0.06784		0.409602		0.677061		0.841078		0.309132
0.062	0.064792		0.407647		0.670315		0.830815		0.302535
0.063	0.061622		0.405096		0.66326		0.820622		0.295914
0.064	0.058551		0.40228		0.656039		0.810452		0.289369
0.065	0.05587		0.399136		0.648753		0.800407		0.282948
0.066	0.053466		0.395844		0.641541		0.790249		0.276346
0.067	0.051142		0.392734		0.634251		0.779879		0.269595
0.068	0.048944		0.389658		0.627326		0.769561		0.262904
0.069	0.046984		0.386573		0.620625		0.759269		0.256019
0.07	0.045381		0.383455		0.613939		0.749042		0.24902
0.071	0.043938		0.380785		0.607369		0.738902		0.242181
0.072	0.042489		0.378471		0.600967		0.728728		0.235598
0.073	0.041184		0.376577		0.594685		0.718473		0.229303
0.074	0.039743		0.374859		0.588326		0.708047		0.223223
0.075	0.038057		0.373156		0.581877		0.697525		0.21725
0.076	0.036302		0.371331		0.575386		0.687102		0.211541
0.077	0.034668		0.369136		0.568934		0.676865		0.206051
0.078	0.033212		0.366843		0.562279		0.666774		0.200597
0.079	0.031804		0.364431		0.555418		0.656797		0.195297
0.08	0.030199		0.361849		0.548608		0.646998		0.190306
0.081	0.028563		0.358928		0.541696		0.637318		0.185432
0.082	0.027026		0.3557		0.534461		0.62788		0.180486
0.083	0.025403		0.352358		0.527145		0.618703		0.175501
0.084	0.023863		0.349099		0.519975		0.609873		0.170608
0.085	0.022412		0.345942		0.512993		0.601372		0.165762
0.086	0.020916		0.342911		0.50599		0.593074		0.160947
0.087	0.019379		0.340143		0.498979		0.584775		0.156217
0.088	0.01787		0.337495		0.491957		0.576567		0.151717
0.089	0.016368		0.334808		0.484887		0.568508		0.147353
0.09	0.015149		0.33209		0.47789		0.56051		0.143055
0.091	0.014267		0.329464		0.471091		0.552573		0.139002
0.092	0.013531		0.326913		0.464529		0.544645		0.135276
0.093	0.013047		0.324273		0.458219		0.536748		0.131724
0.094	0.012685		0.321548		0.451991		0.528914		0.128171
0.095	0.012444		0.318908		0.445819		0.521049		0.124794
0.096	0.012346		0.316248		0.439798		0.513323		0.12163
0.097	0.012277		0.313564		0.433918		0.505849		0.118621
0.098	0.012233		0.310872		0.428344		0.498542		0.11575
0.099	0.012109		0.308218		0.423081		0.491494		0.113082
0.1	0.011744		0.305517		0.417888		0.484803		0.110592
0.101	0.011232		0.302729		0.412771		0.478439		0.10816
0.102	0.010665		0.299728		0.407919		0.472334		0.105657
0.103	0.010067		0.296632		0.403259		0.466544		0.103131
0.104	0.009512		0.293388		0.398876		0.460957		0.100876
0.105	0.008867		0.290002		0.394746		0.455573		0.098768
0.106	0.008217		0.286563		0.390893		0.450366		0.096573
0.107	0.007616		0.283014		0.387401		0.445303		0.09453
0.108	0.007118		0.279375		0.384036		0.440311		0.092546
0.109	0.006727		0.275632		0.380728		0.435275		0.090618
0.11	0.006435		0.272051		0.377471		0.430161		0.088817
0.111	0.006033		0.268584		0.374297		0.424946		0.087092
0.112	0.005567		0.265294		0.371		0.419729		0.085592
0.113	0.004912		0.262137		0.367689		0.414482		0.084346
0.114	0.004092		0.259204		0.364566		0.40929		0.08303
0.115	0.003392		0.256495		0.361564		0.404065		0.08163
0.116	0.002743		0.253962		0.35862		0.398815		0.080413
0.117	0.002157		0.251619		0.355711		0.393589		0.079172
0.118	0.001535		0.249524		0.353022		0.388451		0.077929
0.119	0.00086		0.24774		0.350484		0.383446		0.076637
0.12	0.0002		0.245998		0.347989		0.378547		0.075382
0.121	-0.00038		0.244198		0.345519		0.373673		0.074269
0.122	-0.0009		0.242586		0.343073		0.368907		0.073131
0.123	-0.00124		0.241227		0.340522		0.364326		0.071947
0.124	-0.00146		0.240054		0.33777		0.359769		0.070892
0.125	-0.00165		0.238989		0.334798		0.355349		0.070025
0.126	-0.00179		0.23813		0.331801		0.351094		0.069083
0.127	-0.00174		0.237417		0.328776		0.346988		0.067959
0.128	-0.00163		0.236753		0.325619		0.342964		0.066748
0.129	-0.00136		0.236067		0.322399		0.339034		0.065504
0.13	-0.00101		0.235485		0.319371		0.335107		0.064102
0.131	-0.00071		0.235063		0.316438		0.33123		0.06274
0.132	-0.00035		0.234632		0.313547		0.327368		0.061561
0.133	-5e-05		0.2342		0.310811		0.323354		0.060458
0.134	0.000145		0.233633		0.308152		0.319257		0.059399
0.135	0.000411		0.233069		0.305455		0.315185		0.058346
0.136	0.000538		0.232516		0.302661		0.311183		0.057602
0.137	0.000387		0.231885		0.299867		0.307175		0.057248
0.138	0.000101		0.231258		0.297041		0.303162		0.057069
0.139	-0.0004		0.230664		0.294128		0.299201		0.057053
0.14	-0.00098		0.230179		0.291042		0.295393		0.057274
0.141	-0.00123		0.229835		0.287791		0.291764		0.057397
0.142	-0.00145		0.229656		0.284579		0.288279		0.057274
0.143	-0.00163		0.229578		0.281456		0.284905		0.057112
0.144	-0.00168		0.229663		0.278161		0.281686		0.05708
0.145	-0.0018		0.229819		0.274907		0.278463		0.057194
0.146	-0.00177		0.229826		0.271784		0.275164		0.057197
0.147	-0.00153		0.229831		0.268688		0.271767		0.057037
0.148	-0.00112		0.230128		0.265605		0.268406		0.056827
0.149	-0.00048		0.230542		0.262494		0.26504		0.056619
0.15	0.000267		0.230883		0.259473		0.261678		0.056448
0.151	0.000903		0.231171		0.256558		0.258389		0.056304
0.152	0.00176		0.231052		0.25365		0.255192		0.056359
0.153	0.002587		0.230635		0.250668		0.252111		0.056632
0.154	0.003389		0.22992		0.247834		0.249215		0.056691
0.155	0.004501		0.228585		0.245145		0.24657		0.056572
0.156	0.005558		0.226928		0.24256		0.244138		0.056609
0.157	0.006434		0.224886		0.240106		0.241942		0.056713
0.158	0.007149		0.222053		0.237778		0.240035		0.056907
0.159	0.007599		0.218678		0.235667		0.238118		0.05706
0.16	0.007996		0.214975		0.233677		0.236159		0.057188
0.161	0.008403		0.211015		0.231798		0.234246		0.057438
0.162	0.008458		0.207077		0.230116		0.232429		0.057494
0.163	0.008479		0.203088		0.228542		0.230585		0.057247
0.164	0.008565		0.199374		0.227014		0.228698		0.057009
0.165	0.008196		0.196135		0.225495		0.226736		0.056768
0.166	0.007733		0.193151		0.223964		0.224775		0.056328
0.167	0.007308		0.190719		0.222441		0.22278		0.05576
0.168	0.006646		0.188919		0.22071		0.220603		0.055056
0.169	0.005923		0.187588		0.218861		0.218501		0.05434
0.17	0.005169		0.186565		0.217056		0.216445		0.053419
0.171	0.004311		0.185698		0.215318		0.214308		0.052422
0.172	0.003537		0.184955		0.213425		0.211958		0.051608
0.173	0.002856		0.18439		0.211539		0.209482		0.050934
0.174	0.002206		0.183784		0.209735		0.206927		0.050377
0.175	0.001827		0.183111		0.207956		0.204343		0.049962
0.176	0.001625		0.182543		0.206112		0.201607		0.049617
0.177	0.001508		0.181757		0.204225		0.198863		0.049423
0.178	0.001597		0.180756		0.202564		0.196157		0.049384
0.179	0.001937		0.179798		0.201081		0.193517		0.049458
0.18	0.002429		0.178894		0.199409		0.190925		0.049795
0.181	0.003046		0.178006		0.197597		0.188352		0.050154
0.182	0.003611		0.177125		0.195867		0.185925		0.050365
0.183	0.004119		0.176157		0.194162		0.183682		0.050672
0.184	0.004579		0.175017		0.192403		0.181502		0.050979
0.185	0.0048		0.173773		0.190694		0.179416		0.051267
0.186	0.004899		0.172449		0.189028		0.177498		0.051628
0.187	0.004909		0.171105		0.18743		0.17563		0.051947
0.188	0.00491		0.16973		0.185859		0.173856		0.052298
0.189	0.004746		0.16804		0.184346		0.172172		0.052593
0.19	0.004328		0.166204		0.183079		0.170652		0.052821
0.191	0.003751		0.164247		0.181993		0.169306		0.05302
0.192	0.003288		0.162174		0.181003		0.167983		0.053254
0.193	0.002875		0.160205		0.179864		0.166669		0.053248
0.194	0.002557		0.158483		0.17867		0.165493		0.053034
0.195	0.002366		0.156936		0.177414		0.16445		0.052673
0.196	0.002079		0.155574		0.176057		0.163439		0.05221
0.197	0.001614		0.154285		0.17453		0.162473		0.051781
0.198	0.001036		0.152967		0.172939		0.161579		0.051291
0.199	0.000432		0.151807		0.171181		0.160645		0.050884
0.2	-1.6e-05		0.150759		0.169162		0.159607		0.050602
0.201	-0.00037		0.149629		0.166958		0.158452		0.050361
0.202	-0.00086		0.148473		0.164717		0.15736		0.049974
0.203	-0.00138		0.147301		0.162597		0.15641		0.049616
0.204	-0.00179		0.145752		0.160361		0.155472		0.049565
0.205	-0.00202		0.143973		0.15811		0.154424		0.049628
0.206	-0.00191		0.141998		0.155956		0.153354		0.049586
0.207	-0.0014		0.139822		0.153737		0.152267		0.049535
0.208	-0.00076		0.137658		0.151455		0.151085		0.049634
0.209	6.61e-05		0.135344		0.149182		0.149914		0.049763
0.21	0.000894		0.132855		0.146983		0.148777		0.04978
0.211	0.001699		0.130429		0.144795		0.147621		0.049837
0.212	0.002692		0.128142		0.142422		0.146432		0.05032
0.213	0.003792		0.12572		0.140037		0.145041		0.051076
0.214	0.004626		0.123323		0.137725		0.143574		0.051647
0.215	0.005189		0.121149		0.135176		0.142071		0.052238
0.216	0.005436		0.119018		0.13253		0.140465		0.052875
0.217	0.00557		0.116801		0.129909		0.13884		0.053512
0.218	0.005687		0.114423		0.127106		0.137186		0.053948
0.219	0.005763		0.112119		0.12426		0.135528		0.054285
0.22	0.005908		0.109887		0.121394		0.133667		0.054696
0.221	0.00597		0.107841		0.118455		0.131755		0.054939
0.222	0.005972		0.1058		0.115636		0.129739		0.054871
0.223	0.005863		0.103834		0.112744		0.127762		0.054549
0.224	0.005733		0.102106		0.109877		0.12563		0.05417
0.225	0.005683		0.100497		0.107432		0.123356		0.053851
0.226	0.005933		0.099063		0.105116		0.121098		0.053581
0.227	0.006243		0.097942		0.102811		0.118788		0.053131
0.228	0.006583		0.097132		0.100615		0.116452		0.052688
0.229	0.007029		0.096582		0.098444		0.114112		0.052241
0.23	0.007506		0.096279		0.096238		0.111921		0.051545
0.231	0.008112		0.095981		0.094074		0.109725		0.050904
0.232	0.008835		0.095887		0.091768		0.107499		0.050387
0.233	0.009689		0.096064		0.089458		0.105215		0.04995
0.234	0.010754		0.096323		0.08717		0.103121		0.049524
0.235	0.011751		0.096617		0.084737		0.101125		0.04895
0.236	0.012411		0.096912		0.082344		0.09917		0.048385
0.237	0.012796		0.097008		0.080139		0.097355		0.048126
0.238	0.013153		0.096939		0.078132		0.095754		0.047827
0.239	0.013355		0.0966		0.076293		0.094136		0.047412
0.24	0.013383		0.096177		0.074582		0.092463		0.047083
0.241	0.01341		0.095677		0.073048		0.090862		0.046778
0.242	0.013311		0.094873		0.071828		0.089362		0.046124
0.243	0.013181		0.093783		0.070699		0.087953		0.045222
0.244	0.013033		0.092607		0.069479		0.086453		0.044264
0.245	0.013037		0.091289		0.068163		0.085064		0.043364
0.246	0.013176		0.089861		0.066784		0.0837		0.042315
0.247	0.013272		0.08859		0.06524		0.08228		0.040965
0.248	0.013304		0.087312		0.063374		0.080802		0.039533
0.249	0.01344		0.086124		0.061275		0.079383		0.038127
0.25	0.01379		0.084938		0.05912		0.078069		0.036539
0.251	0.014123		0.083838		0.056764		0.076839		0.034882
0.252	0.014432		0.082973		0.054197		0.075702		0.033456
0.253	0.014725		0.08219		0.05169		0.074655		0.032162
0.254	0.014879		0.081388		0.049431		0.07376		0.030744
0.255	0.014836		0.080662		0.0475		0.07283		0.029062
0.256	0.014714		0.079921		0.045641		0.072037		0.027338
0.257	0.01465		0.079171		0.043881		0.071447		0.02568
0.258	0.01454		0.078795		0.042372		0.070773		0.024077
0.259	0.014465		0.078529		0.041127		0.070007		0.022596
0.26	0.014242		0.078265		0.039957		0.069184		0.021335
0.261	0.0139		0.077952		0.038884		0.068271		0.020094
0.262	0.01343		0.077462		0.038055		0.067256		0.018797
0.263	0.012813		0.076987		0.037255		0.066171		0.017632
0.264	0.012191		0.076567		0.036184		0.065107		0.01668
0.265	0.011614		0.076173		0.034888		0.064129		0.015976
0.266	0.010939		0.075932		0.033542		0.062972		0.015416
0.267	0.010176		0.075829		0.032217		0.061627		0.014804
0.268	0.00949		0.075554		0.030993		0.060344		0.014254
0.269	0.008633		0.075175		0.029789		0.058975		0.013625
0.27	0.007751		0.074675		0.028599		0.057399		0.012924
0.271	0.006997		0.074151		0.027513		0.055709		0.012258
0.272	0.006373		0.073763		0.026457		0.053859		0.011771
0.273	0.005866		0.073266		0.025555		0.051823		0.011278
0.274	0.005514		0.072713		0.024947		0.049538		0.010855
0.275	0.005048		0.072143		0.024406		0.047033		0.010419
0.276	0.004593		0.071376		0.024088		0.044504		0.009992
0.277	0.004301		0.070286		0.023897		0.041886		0.00973
0.278	0.004144		0.069249		0.023652		0.039165		0.009404
0.279	0.004116		0.068306		0.023286		0.036462		0.009008
0.28	0.004128		0.067401		0.022825		0.033848		0.008599
0.281	0.00433		0.066585		0.02249		0.031312		0.008033
0.282	0.004587		0.065797		0.022211		0.028934		0.007207
0.283	0.004856		0.065132		0.021864		0.026676		0.006153
0.284	0.005155		0.064449		0.021459		0.024483		0.004901
0.285	0.005582		0.063725		0.021087		0.022413		0.003602
0.286	0.006006		0.063048		0.020414		0.020413		0.002241
0.287	0.006455		0.062488		0.019458		0.01843		0.000769
0.288	0.006839		0.061809		0.018375		0.016565		-0.00075
0.289	0.007132		0.061214		0.017061		0.01482		-0.00224
0.29	0.007525		0.060714		0.015579		0.013024		-0.00382
0.291	0.00758		0.060282		0.013779		0.011228		-0.00538
0.292	0.007328		0.060104		0.0117		0.009428		-0.00693
0.293	0.006952		0.060148		0.009286		0.007551		-0.00826
0.294	0.00637		0.060269		0.00673		0.005591		-0.00958
0.295	0.005734		0.060412		0.004039		0.003592		-0.01098
0.296	0.005227		0.060675		0.001319		0.001471		-0.01232
0.297	0.004745		0.061076		-0.00142		-0.00066		-0.01359
0.298	0.004275		0.061593		-0.00422		-0.00288		-0.01484
0.299	0.003881		0.062099		-0.00698		-0.00524		-0.01602
0.3	0.003394		0.062569		-0.00968		-0.00759		-0.01701
0.301	0.00309		0.062916		-0.0124		-0.00997		-0.01783
0.302	0.00307		0.062793		-0.01506		-0.01235		-0.01863
0.303	0.003226		0.062376		-0.01768		-0.01476		-0.01953
0.304	0.003543		0.061955		-0.02045		-0.0171		-0.02022
0.305	0.003887		0.061248		-0.0233		-0.01939		-0.02074
0.306	0.0042		0.06024		-0.02621		-0.02155		-0.02122
0.307	0.004557		0.059148		-0.02904		-0.02358		-0.02163
0.308	0.005005		0.057808		-0.03184		-0.02552		-0.0219
0.309	0.005595		0.056027		-0.03454		-0.02747		-0.02218
0.31	0.006255		0.054025		-0.0372		-0.02936		-0.02259
0.311	0.006808		0.05184		-0.03985		-0.03127		-0.02309
0.312	0.007228		0.049641		-0.04258		-0.03321		-0.02344
0.313	0.007477		0.047259		-0.0452		-0.03512		-0.02366
0.314	0.007667		0.044716		-0.04761		-0.03703		-0.02406
0.315	0.007935		0.042385		-0.04984		-0.03899		-0.02471
0.316	0.008296		0.040141		-0.0519		-0.041		-0.02538
0.317	0.008678		0.037718		-0.05393		-0.04313		-0.02615
0.318	0.008975		0.035316		-0.05601		-0.04537		-0.02708
0.319	0.008896		0.033184		-0.05821		-0.04769		-0.02803
0.32	0.008652		0.031101		-0.06054		-0.04999		-0.0288
0.321	0.008315		0.029139		-0.06287		-0.05221		-0.02954
0.322	0.007726		0.027308		-0.06519		-0.0543		-0.03035
0.323	0.007111		0.025645		-0.06758		-0.0563		-0.03123
0.324	0.00642		0.024025		-0.07014		-0.05822		-0.03197
0.325	0.005555		0.022336		-0.07278		-0.06007		-0.0325
0.326	0.004576		0.020665		-0.07528		-0.06193		-0.033
0.327	0.003474		0.019035		-0.07768		-0.0637		-0.03349
0.328	0.002366		0.017371		-0.07996		-0.06536		-0.03394
0.329	0.001466		0.015607		-0.08196		-0.06693		-0.03431
0.33	0.000467		0.013888		-0.08362		-0.06853		-0.0348
0.331	-0.00049		0.01206		-0.08507		-0.07018		-0.03533
0.332	-0.00114		0.010038		-0.08631		-0.07193		-0.03574
0.333	-0.00169		0.007941		-0.0874		-0.07372		-0.036
0.334	-0.00226		0.005912		-0.0882		-0.07551		-0.03622
0.335	-0.00267		0.003864		-0.08894		-0.07729		-0.03641
0.336	-0.003		0.001635		-0.08971		-0.07908		-0.03658
0.337	-0.00332		-0.00058		-0.09049		-0.08086		-0.03676
0.338	-0.00358		-0.00265		-0.09121		-0.08264		-0.03701
0.339	-0.00384		-0.00461		-0.09217		-0.08441		-0.03746
0.34	-0.00397		-0.00648		-0.09331		-0.08611		-0.03792
0.341	-0.00404		-0.00819		-0.09452		-0.08774		-0.03836
0.342	-0.00416		-0.00971		-0.09581		-0.08933		-0.03913
0.343	-0.0044		-0.01099		-0.09716		-0.09091		-0.04016
0.344	-0.0046		-0.01223		-0.09873		-0.09252		-0.04124
0.345	-0.00491		-0.01325		-0.10031		-0.09415		-0.04237
0.346	-0.00528		-0.01394		-0.10188		-0.09561		-0.04358
0.347	-0.00565		-0.01455		-0.10347		-0.09703		-0.04478
0.348	-0.00614		-0.01514		-0.10503		-0.09849		-0.0459
0.349	-0.00678		-0.01581		-0.10634		-0.09988		-0.04681
0.35	-0.00734		-0.01646		-0.10746		-0.10116		-0.04768
0.351	-0.00785		-0.01717		-0.10858		-0.10234		-0.04851
0.352	-0.00831		-0.01813		-0.10961		-0.10341		-0.04898
0.353	-0.00855		-0.01933		-0.11057		-0.10439		-0.04921
0.354	-0.0086		-0.02063		-0.11138		-0.10533		-0.04947
0.355	-0.00851		-0.02224		-0.11214		-0.1062		-0.04978
0.356	-0.00832		-0.02414		-0.11288		-0.10713		-0.05004
0.357	-0.00809		-0.02604		-0.11365		-0.1081		-0.05027
0.358	-0.0078		-0.02801		-0.1145		-0.10899		-0.05051
0.359	-0.00733		-0.03		-0.11557		-0.10989		-0.05078
0.36	-0.00667		-0.03201		-0.11673		-0.11079		-0.0509
0.361	-0.00595		-0.03402		-0.11785		-0.11166		-0.05098
0.362	-0.00511		-0.03574		-0.11901		-0.1126		-0.05126
0.363	-0.00428		-0.03726		-0.12026		-0.11361		-0.05165
0.364	-0.00353		-0.03869		-0.1217		-0.11457		-0.05191
0.365	-0.00276		-0.03994		-0.12319		-0.11546		-0.052
0.366	-0.00188		-0.0411		-0.12467		-0.11634		-0.052
0.367	-0.0008		-0.04228		-0.12611		-0.11727		-0.05209
0.368	0.00048		-0.04343		-0.12747		-0.1182		-0.0522
0.369	0.001743		-0.04445		-0.12868		-0.11919		-0.05222
0.37	0.002773		-0.04543		-0.12983		-0.12023		-0.05241
0.371	0.003781		-0.04641		-0.13091		-0.1214		-0.05265
0.372	0.004784		-0.04744		-0.13188		-0.1226		-0.05275
0.373	0.00563		-0.04844		-0.13274		-0.12375		-0.05274
0.374	0.006403		-0.04945		-0.13331		-0.12491		-0.05284
0.375	0.007215		-0.0505		-0.13368		-0.12619		-0.05302
0.376	0.008001		-0.05148		-0.13399		-0.12752		-0.05322
0.377	0.008621		-0.05239		-0.13429		-0.12876		-0.05335
0.378	0.009151		-0.05321		-0.13463		-0.13002		-0.05345
0.379	0.009834		-0.054		-0.13498		-0.13119		-0.05362
0.38	0.010638		-0.05488		-0.13534		-0.13222		-0.05365
0.381	0.011454		-0.0558		-0.1356		-0.13315		-0.05353
0.382	0.012185		-0.0567		-0.1358		-0.13413		-0.05351
0.383	0.013014		-0.05775		-0.13603		-0.13525		-0.05355
0.384	0.013969		-0.05887		-0.13644		-0.13653		-0.05353
0.385	0.014899		-0.05991		-0.13693		-0.13786		-0.05351
0.386	0.015682		-0.06097		-0.13747		-0.1392		-0.05355
0.387	0.016453		-0.06208		-0.13811		-0.14055		-0.05356
0.388	0.017105		-0.06316		-0.13886		-0.14193		-0.05362
0.389	0.017525		-0.0641		-0.13972		-0.14343		-0.05375
0.39	0.017955		-0.06489		-0.14056		-0.14509		-0.05407
0.391	0.018406		-0.0656		-0.14161		-0.14679		-0.05461
0.392	0.018763		-0.06621		-0.14287		-0.14839		-0.05503
0.393	0.019075		-0.06667		-0.14414		-0.1499		-0.05539
0.394	0.019205		-0.06702		-0.14531		-0.15129		-0.05592
0.395	0.019248		-0.0674		-0.14653		-0.15265		-0.05653
0.396	0.019399		-0.06757		-0.1478		-0.15398		-0.05704
0.397	0.019399		-0.06737		-0.14909		-0.15552		-0.05748
0.398	0.01942		-0.0671		-0.15034		-0.15714		-0.05786
0.399	0.019568		-0.06691		-0.15145		-0.15874		-0.0581

## Sheet: Figure S5c
Time (sec)	OFF				Time (sec)	ON				Time (sec)	OFF
	mean (mV)	SD				mean (mV)	SD				mean (mV)	SD
-0.02	-0.0467696	0.0115865			-0.02	-0.0557092	0.0118578			-0.02	-0.0576929	0.00680076
-0.01995	-0.046781	0.0115991			-0.01995	-0.0557271	0.0118652			-0.01995	-0.0577216	0.00679688
-0.0199	-0.0467918	0.011611			-0.0199	-0.0557455	0.0118729			-0.0199	-0.0577511	0.00679325
-0.01985	-0.0468024	0.0116227			-0.01985	-0.0557647	0.0118805			-0.01985	-0.0577818	0.00679027
-0.0198	-0.0468132	0.0116344			-0.0198	-0.0557854	0.011888			-0.0198	-0.057814	0.00678785
-0.01975	-0.0468245	0.0116473			-0.01975	-0.055808	0.0118948			-0.01975	-0.0578479	0.00678612
-0.0197	-0.0468365	0.0116617			-0.0197	-0.0558327	0.0119009			-0.0197	-0.0578839	0.00678496
-0.01965	-0.0468498	0.0116769			-0.01965	-0.0558596	0.0119058			-0.01965	-0.0579225	0.00678426
-0.0196	-0.0468648	0.0116934			-0.0196	-0.0558891	0.0119098			-0.0196	-0.0579637	0.00678414
-0.01955	-0.0468813	0.0117103			-0.01955	-0.0559212	0.0119127			-0.01955	-0.0580076	0.00678457
-0.0195	-0.0468997	0.0117267			-0.0195	-0.0559562	0.0119149			-0.0195	-0.0580545	0.00678523
-0.01945	-0.046921	0.0117426			-0.01945	-0.0559938	0.0119164			-0.01945	-0.0581046	0.00678597
-0.0194	-0.0469455	0.0117577			-0.0194	-0.0560342	0.0119172			-0.0194	-0.0581579	0.00678651
-0.01935	-0.0469728	0.0117709			-0.01935	-0.056077	0.0119175			-0.01935	-0.0582145	0.00678689
-0.0193	-0.0470028	0.0117822			-0.0193	-0.0561222	0.0119174			-0.0193	-0.0582742	0.00678701
-0.01925	-0.0470349	0.0117908			-0.01925	-0.0561694	0.0119172			-0.01925	-0.0583367	0.00678681
-0.0192	-0.0470686	0.0117965			-0.0192	-0.0562183	0.011917			-0.0192	-0.0584019	0.00678603
-0.01915	-0.0471035	0.0118			-0.01915	-0.0562687	0.011917			-0.01915	-0.0584698	0.00678485
-0.0191	-0.0471389	0.0118018			-0.0191	-0.0563202	0.0119176			-0.0191	-0.0585399	0.00678358
-0.01905	-0.0471747	0.0118031			-0.01905	-0.0563722	0.0119184			-0.01905	-0.0586117	0.00678229
-0.019	-0.0472112	0.0118045			-0.019	-0.0564247	0.0119198			-0.019	-0.0586848	0.00678073
-0.01895	-0.0472483	0.0118058			-0.01895	-0.0564773	0.0119222			-0.01895	-0.058759	0.0067792
-0.0189	-0.0472861	0.0118073			-0.0189	-0.0565298	0.0119256			-0.0189	-0.0588347	0.00677773
-0.01885	-0.0473245	0.0118098			-0.01885	-0.0565825	0.01193			-0.01885	-0.0589114	0.00677618
-0.0188	-0.0473637	0.0118139			-0.0188	-0.0566352	0.0119356			-0.0188	-0.058989	0.00677412
-0.01875	-0.0474039	0.0118204			-0.01875	-0.0566878	0.011942			-0.01875	-0.0590674	0.00677147
-0.0187	-0.0474454	0.0118295			-0.0187	-0.0567404	0.0119489			-0.0187	-0.0591462	0.00676824
-0.01865	-0.047488	0.0118402			-0.01865	-0.0567935	0.0119562			-0.01865	-0.0592249	0.00676451
-0.0186	-0.0475319	0.0118523			-0.0186	-0.0568468	0.0119636			-0.0186	-0.0593034	0.00675985
-0.01855	-0.0475766	0.0118654			-0.01855	-0.0569002	0.0119711			-0.01855	-0.0593817	0.00675426
-0.0185	-0.0476226	0.0118781			-0.0185	-0.0569534	0.0119787			-0.0185	-0.0594598	0.0067475
-0.01845	-0.0476696	0.0118898			-0.01845	-0.0570065	0.0119865			-0.01845	-0.0595382	0.00673953
-0.0184	-0.0477173	0.0118991			-0.0184	-0.0570595	0.0119945			-0.0184	-0.059617	0.00673078
-0.01835	-0.047766	0.0119064			-0.01835	-0.0571122	0.012002			-0.01835	-0.0596964	0.0067217
-0.0183	-0.0478157	0.0119113			-0.0183	-0.0571646	0.0120093			-0.0183	-0.0597769	0.00671267
-0.01825	-0.0478658	0.0119141			-0.01825	-0.0572164	0.0120166			-0.01825	-0.0598583	0.00670393
-0.0182	-0.0479157	0.0119152			-0.0182	-0.057268	0.0120237			-0.0182	-0.0599407	0.00669596
-0.01815	-0.0479657	0.0119154			-0.01815	-0.0573192	0.0120304			-0.01815	-0.0600242	0.00668832
-0.0181	-0.0480155	0.0119154			-0.0181	-0.0573701	0.0120368			-0.0181	-0.0601083	0.00668113
-0.01805	-0.0480652	0.0119163			-0.01805	-0.0574209	0.0120428			-0.01805	-0.0601932	0.0066741
-0.018	-0.0481146	0.0119195			-0.018	-0.0574716	0.0120487			-0.018	-0.0602785	0.00666711
-0.01795	-0.048164	0.0119259			-0.01795	-0.0575225	0.0120541			-0.01795	-0.0603639	0.00666027
-0.0179	-0.0482137	0.011935			-0.0179	-0.0575739	0.0120592			-0.0179	-0.0604493	0.00665322
-0.01785	-0.0482638	0.011947			-0.01785	-0.0576254	0.0120638			-0.01785	-0.0605348	0.00664611
-0.0178	-0.0483144	0.0119607			-0.0178	-0.0576771	0.0120682			-0.0178	-0.0606204	0.00663896
-0.01775	-0.0483657	0.0119762			-0.01775	-0.0577289	0.0120723			-0.01775	-0.0607061	0.00663182
-0.0177	-0.0484178	0.0119925			-0.0177	-0.0577809	0.0120762			-0.0177	-0.0607923	0.00662487
-0.01765	-0.0484706	0.0120085			-0.01765	-0.0578333	0.0120799			-0.01765	-0.0608787	0.00661831
-0.0176	-0.0485242	0.012024			-0.0176	-0.0578859	0.0120831			-0.0176	-0.0609657	0.00661197
-0.01755	-0.0485788	0.0120386			-0.01755	-0.0579384	0.0120855			-0.01755	-0.0610534	0.00660569
-0.0175	-0.0486338	0.0120521			-0.0175	-0.0579906	0.0120868			-0.0175	-0.0611418	0.00659972
-0.01745	-0.048689	0.0120643			-0.01745	-0.0580429	0.0120872			-0.01745	-0.0612305	0.00659446
-0.0174	-0.0487435	0.012076			-0.0174	-0.0580949	0.012087			-0.0174	-0.0613194	0.00658989
-0.01735	-0.0487961	0.0120879			-0.01735	-0.0581461	0.0120864			-0.01735	-0.0614085	0.00658575
-0.0173	-0.0488466	0.0120999			-0.0173	-0.0581967	0.0120854			-0.0173	-0.0614974	0.00658216
-0.01725	-0.0488951	0.0121119			-0.01725	-0.0582465	0.0120843			-0.01725	-0.0615859	0.00657907
-0.0172	-0.0489419	0.0121241			-0.0172	-0.0582957	0.0120829			-0.0172	-0.0616736	0.00657625
-0.01715	-0.0489868	0.0121375			-0.01715	-0.0583439	0.0120815			-0.01715	-0.0617608	0.00657357
-0.0171	-0.0490299	0.012152			-0.0171	-0.0583913	0.0120804			-0.0171	-0.0618472	0.0065709
-0.01705	-0.049071	0.0121679			-0.01705	-0.0584379	0.0120797			-0.01705	-0.0619325	0.0065682
-0.017	-0.0491108	0.0121852			-0.017	-0.0584839	0.0120795			-0.017	-0.0620169	0.00656513
-0.01695	-0.0491488	0.0122045			-0.01695	-0.0585296	0.0120798			-0.01695	-0.0621001	0.00656173
-0.0169	-0.0491846	0.0122255			-0.0169	-0.0585748	0.0120806			-0.0169	-0.0621818	0.00655839
-0.01685	-0.0492185	0.0122481			-0.01685	-0.0586196	0.0120815			-0.01685	-0.062262	0.00655517
-0.0168	-0.0492508	0.0122715			-0.0168	-0.0586643	0.0120823			-0.0168	-0.0623401	0.0065524
-0.01675	-0.0492811	0.0122962			-0.01675	-0.0587084	0.0120835			-0.01675	-0.0624162	0.00654994
-0.0167	-0.0493096	0.0123211			-0.0167	-0.0587521	0.012085			-0.0167	-0.0624903	0.00654801
-0.01665	-0.0493362	0.012346			-0.01665	-0.0587958	0.0120865			-0.01665	-0.0625629	0.00654649
-0.0166	-0.0493615	0.0123701			-0.0166	-0.0588395	0.0120868			-0.0166	-0.0626341	0.00654503
-0.01655	-0.0493859	0.0123931			-0.01655	-0.0588834	0.0120857			-0.01655	-0.0627041	0.00654383
-0.0165	-0.0494097	0.0124148			-0.0165	-0.0589268	0.0120833			-0.0165	-0.0627729	0.00654252
-0.01645	-0.0494334	0.0124354			-0.01645	-0.0589694	0.0120801			-0.01645	-0.0628402	0.00654115
-0.0164	-0.0494573	0.0124543			-0.0164	-0.0590107	0.0120764			-0.0164	-0.0629061	0.00653989
-0.01635	-0.0494821	0.0124719			-0.01635	-0.0590507	0.0120725			-0.01635	-0.0629704	0.00653864
-0.0163	-0.0495081	0.0124878			-0.0163	-0.0590892	0.0120682			-0.0163	-0.0630336	0.00653721
-0.01625	-0.0495356	0.0125025			-0.01625	-0.0591259	0.0120636			-0.01625	-0.0630962	0.0065355
-0.0162	-0.0495652	0.0125161			-0.0162	-0.0591607	0.0120589			-0.0162	-0.0631586	0.00653336
-0.01615	-0.0495967	0.012529			-0.01615	-0.0591929	0.0120542			-0.01615	-0.0632208	0.00653048
-0.0161	-0.0496301	0.0125415			-0.0161	-0.0592228	0.0120496			-0.0161	-0.0632829	0.00652676
-0.01605	-0.0496654	0.0125539			-0.01605	-0.0592508	0.0120452			-0.01605	-0.0633452	0.00652204
-0.016	-0.0497025	0.0125664			-0.016	-0.059277	0.0120413			-0.016	-0.0634075	0.00651645
-0.01595	-0.0497408	0.0125792			-0.01595	-0.0593018	0.0120378			-0.01595	-0.0634703	0.00651033
-0.0159	-0.0497805	0.0125922			-0.0159	-0.0593257	0.0120347			-0.0159	-0.0635336	0.00650352
-0.01585	-0.049821	0.0126049			-0.01585	-0.0593489	0.0120318			-0.01585	-0.0635973	0.00649592
-0.0158	-0.0498627	0.012616			-0.0158	-0.0593714	0.0120292			-0.0158	-0.0636616	0.00648765
-0.01575	-0.0499052	0.0126251			-0.01575	-0.0593937	0.0120269			-0.01575	-0.0637262	0.00647886
-0.0157	-0.0499487	0.0126327			-0.0157	-0.0594157	0.0120252			-0.0157	-0.0637911	0.00646945
-0.01565	-0.0499928	0.0126389			-0.01565	-0.059438	0.0120244			-0.01565	-0.063856	0.00645957
-0.0156	-0.0500366	0.0126442			-0.0156	-0.059461	0.0120243			-0.0156	-0.063921	0.00644938
-0.01555	-0.0500798	0.0126489			-0.01555	-0.059485	0.0120251			-0.01555	-0.0639863	0.00643929
-0.0155	-0.0501219	0.012654			-0.0155	-0.0595101	0.0120263			-0.0155	-0.0640519	0.00642929
-0.01545	-0.0501623	0.0126603			-0.01545	-0.0595362	0.0120281			-0.01545	-0.064118	0.00641949
-0.0154	-0.0502016	0.0126684			-0.0154	-0.0595631	0.01203			-0.0154	-0.0641849	0.00640962
-0.01535	-0.0502398	0.0126788			-0.01535	-0.0595908	0.012032			-0.01535	-0.0642527	0.00639975
-0.0153	-0.0502773	0.0126919			-0.0153	-0.0596194	0.0120341			-0.0153	-0.0643212	0.00638995
-0.01525	-0.050314	0.0127075			-0.01525	-0.0596492	0.0120363			-0.01525	-0.0643905	0.00638048
-0.0152	-0.0503503	0.0127254			-0.0152	-0.0596802	0.0120387			-0.0152	-0.0644605	0.00637147
-0.01515	-0.050386	0.0127453			-0.01515	-0.0597121	0.0120417			-0.01515	-0.0645311	0.00636276
-0.0151	-0.0504212	0.0127668			-0.0151	-0.0597451	0.012045			-0.0151	-0.0646023	0.00635445
-0.01505	-0.0504553	0.0127887			-0.01505	-0.059779	0.0120484			-0.01505	-0.064674	0.00634661
-0.015	-0.0504887	0.0128101			-0.015	-0.0598136	0.0120519			-0.015	-0.0647465	0.0063391
-0.01495	-0.0505215	0.0128304			-0.01495	-0.0598487	0.0120558			-0.01495	-0.0648197	0.00633218
-0.0149	-0.0505539	0.0128497			-0.0149	-0.0598853	0.0120593			-0.0149	-0.0648935	0.00632591
-0.01485	-0.0505857	0.0128682			-0.01485	-0.0599238	0.0120627			-0.01485	-0.0649676	0.00632025
-0.0148	-0.0506164	0.0128859			-0.0148	-0.0599641	0.0120656			-0.0148	-0.0650419	0.00631517
-0.01475	-0.0506463	0.012903			-0.01475	-0.0600054	0.0120682			-0.01475	-0.0651161	0.00631085
-0.0147	-0.0506757	0.0129201			-0.0147	-0.0600479	0.0120707			-0.0147	-0.0651898	0.00630727
-0.01465	-0.0507049	0.0129382			-0.01465	-0.0600911	0.0120729			-0.01465	-0.0652626	0.00630438
-0.0146	-0.0507347	0.0129582			-0.0146	-0.0601352	0.0120747			-0.0146	-0.0653345	0.00630224
-0.01455	-0.0507655	0.0129802			-0.01455	-0.0601796	0.0120757			-0.01455	-0.0654053	0.00630085
-0.0145	-0.0507979	0.0130044			-0.0145	-0.0602243	0.0120757			-0.0145	-0.0654747	0.0063002
-0.01445	-0.0508318	0.01303			-0.01445	-0.0602689	0.0120749			-0.01445	-0.0655425	0.00630021
-0.0144	-0.0508669	0.0130567			-0.0144	-0.0603129	0.0120731			-0.0144	-0.0656086	0.00630061
-0.01435	-0.0509035	0.0130843			-0.01435	-0.0603559	0.0120703			-0.01435	-0.065673	0.00630138
-0.0143	-0.0509413	0.0131129			-0.0143	-0.0603979	0.0120663			-0.0143	-0.0657361	0.00630274
-0.01425	-0.0509794	0.0131419			-0.01425	-0.0604398	0.0120601			-0.01425	-0.0657983	0.00630436
-0.0142	-0.0510179	0.0131712			-0.0142	-0.0604816	0.0120515			-0.0142	-0.0658597	0.00630614
-0.01415	-0.0510562	0.0132004			-0.01415	-0.0605235	0.0120406			-0.01415	-0.065921	0.00630833
-0.0141	-0.0510941	0.0132295			-0.0141	-0.0605655	0.012028			-0.0141	-0.065982	0.00631059
-0.01405	-0.0511307	0.0132586			-0.01405	-0.0606068	0.012014			-0.01405	-0.0660428	0.0063131
-0.014	-0.0511652	0.0132876			-0.014	-0.0606472	0.0119991			-0.014	-0.0661025	0.00631562
-0.01395	-0.0511969	0.0133163			-0.01395	-0.0606855	0.0119843			-0.01395	-0.0661605	0.00631818
-0.0139	-0.0512245	0.0133443			-0.0139	-0.0607201	0.0119698			-0.0139	-0.0662148	0.00632081
-0.01385	-0.0512467	0.0133716			-0.01385	-0.0607492	0.0119561			-0.01385	-0.0662633	0.00632344
-0.0138	-0.0512629	0.0133983			-0.0138	-0.0607715	0.0119434			-0.0138	-0.0663042	0.00632616
-0.01375	-0.0512728	0.0134243			-0.01375	-0.0607853	0.0119321			-0.01375	-0.0663354	0.00632934
-0.0137	-0.0512762	0.0134499			-0.0137	-0.0607904	0.0119225			-0.0137	-0.0663562	0.00633283
-0.01365	-0.0512741	0.0134754			-0.01365	-0.0607864	0.0119141			-0.01365	-0.0663666	0.00633623
-0.0136	-0.0512665	0.0135005			-0.0136	-0.060774	0.011907			-0.0136	-0.066367	0.00633949
-0.01355	-0.0512553	0.013525			-0.01355	-0.060754	0.0119012			-0.01355	-0.0663586	0.00634192
-0.0135	-0.0512414	0.0135485			-0.0135	-0.0607275	0.011896			-0.0135	-0.0663421	0.00634306
-0.01345	-0.0512254	0.0135713			-0.01345	-0.0606954	0.0118911			-0.01345	-0.0663191	0.00634296
-0.0134	-0.0512079	0.0135927			-0.0134	-0.0606587	0.0118858			-0.0134	-0.0662904	0.00634154
-0.01335	-0.0511895	0.013612			-0.01335	-0.0606185	0.0118801			-0.01335	-0.0662573	0.00633886
-0.0133	-0.0511709	0.013629			-0.0133	-0.0605758	0.0118735			-0.0133	-0.0662211	0.00633523
-0.01325	-0.0511529	0.0136442			-0.01325	-0.0605313	0.0118664			-0.01325	-0.0661826	0.00633093
-0.0132	-0.0511361	0.0136572			-0.0132	-0.0604859	0.0118592			-0.0132	-0.0661428	0.00632655
-0.01315	-0.0511208	0.0136689			-0.01315	-0.0604402	0.0118526			-0.01315	-0.0661022	0.00632258
-0.0131	-0.0511066	0.0136799			-0.0131	-0.0603949	0.0118463			-0.0131	-0.0660611	0.00631874
-0.01305	-0.0510928	0.0136908			-0.01305	-0.0603504	0.0118401			-0.01305	-0.0660195	0.00631549
-0.013	-0.0510797	0.0137022			-0.013	-0.0603066	0.0118338			-0.013	-0.0659775	0.0063126
-0.01295	-0.051067	0.0137141			-0.01295	-0.0602644	0.0118275			-0.01295	-0.065935	0.00631016
-0.0129	-0.0510545	0.0137274			-0.0129	-0.0602242	0.0118212			-0.0129	-0.065892	0.00630834
-0.01285	-0.0510416	0.0137423			-0.01285	-0.0601859	0.0118148			-0.01285	-0.0658488	0.0063074
-0.0128	-0.0510285	0.0137591			-0.0128	-0.0601497	0.0118083			-0.0128	-0.0658051	0.00630743
-0.01275	-0.0510148	0.0137778			-0.01275	-0.0601153	0.0118019			-0.01275	-0.0657613	0.00630829
-0.0127	-0.0510008	0.0137982			-0.0127	-0.0600822	0.0117953			-0.0127	-0.0657172	0.00630994
-0.01265	-0.0509859	0.0138203			-0.01265	-0.0600503	0.0117881			-0.01265	-0.0656726	0.00631244
-0.0126	-0.0509707	0.0138445			-0.0126	-0.0600194	0.0117807			-0.0126	-0.065628	0.0063154
-0.01255	-0.0509549	0.0138697			-0.01255	-0.0599896	0.0117728			-0.01255	-0.0655833	0.00631852
-0.0125	-0.0509391	0.0138951			-0.0125	-0.059961	0.0117645			-0.0125	-0.0655386	0.00632184
-0.01245	-0.0509234	0.0139203			-0.01245	-0.0599337	0.0117558			-0.01245	-0.0654942	0.00632514
-0.0124	-0.0509077	0.0139447			-0.0124	-0.0599073	0.0117465			-0.0124	-0.0654504	0.00632861
-0.01235	-0.0508922	0.013968			-0.01235	-0.059882	0.0117367			-0.01235	-0.065407	0.00633238
-0.0123	-0.0508769	0.0139899			-0.0123	-0.0598576	0.0117265			-0.0123	-0.0653645	0.00633664
-0.01225	-0.050862	0.0140103			-0.01225	-0.0598342	0.0117163			-0.01225	-0.0653231	0.00634131
-0.0122	-0.0508481	0.0140293			-0.0122	-0.0598113	0.0117064			-0.0122	-0.0652831	0.00634642
-0.01215	-0.0508352	0.0140471			-0.01215	-0.0597886	0.011697			-0.01215	-0.0652446	0.00635161
-0.0121	-0.0508226	0.0140643			-0.0121	-0.0597661	0.011688			-0.0121	-0.0652075	0.00635688
-0.01205	-0.050811	0.014081			-0.01205	-0.0597432	0.0116797			-0.01205	-0.0651718	0.0063619
-0.012	-0.0507999	0.0140978			-0.012	-0.0597202	0.0116723			-0.012	-0.0651375	0.00636656
-0.01195	-0.0507891	0.0141144			-0.01195	-0.0596972	0.0116659			-0.01195	-0.0651048	0.00637067
-0.0119	-0.0507786	0.014132			-0.0119	-0.0596742	0.0116601			-0.0119	-0.0650736	0.00637395
-0.01185	-0.050769	0.0141505			-0.01185	-0.0596513	0.0116553			-0.01185	-0.065044	0.00637669
-0.0118	-0.0507598	0.0141699			-0.0118	-0.0596283	0.0116512			-0.0118	-0.0650158	0.00637919
-0.01175	-0.0507506	0.0141904			-0.01175	-0.0596055	0.0116474			-0.01175	-0.0649885	0.00638137
-0.0117	-0.0507414	0.0142116			-0.0117	-0.0595829	0.011644			-0.0117	-0.064962	0.00638313
-0.01165	-0.0507321	0.0142328			-0.01165	-0.0595606	0.0116409			-0.01165	-0.0649365	0.00638471
-0.0116	-0.0507223	0.0142538			-0.0116	-0.0595387	0.0116376			-0.0116	-0.0649115	0.00638627
-0.01155	-0.0507119	0.0142733			-0.01155	-0.0595175	0.0116333			-0.01155	-0.064887	0.0063881
-0.0115	-0.0507008	0.0142911			-0.0115	-0.0594972	0.0116273			-0.0115	-0.0648628	0.00639
-0.01145	-0.0506886	0.0143068			-0.01145	-0.0594774	0.0116201			-0.01145	-0.0648388	0.00639231
-0.0114	-0.0506755	0.0143206			-0.0114	-0.0594577	0.0116117			-0.0114	-0.0648151	0.00639478
-0.01135	-0.0506617	0.0143325			-0.01135	-0.0594379	0.0116023			-0.01135	-0.0647919	0.00639728
-0.0113	-0.0506476	0.014344			-0.0113	-0.0594178	0.0115926			-0.0113	-0.0647695	0.00639979
-0.01125	-0.0506332	0.0143553			-0.01125	-0.0593972	0.0115822			-0.01125	-0.0647478	0.00640233
-0.0112	-0.0506186	0.0143666			-0.0112	-0.059376	0.011572			-0.0112	-0.0647271	0.00640453
-0.01115	-0.0506039	0.0143778			-0.01115	-0.0593542	0.0115617			-0.01115	-0.0647074	0.00640609
-0.0111	-0.0505893	0.0143892			-0.0111	-0.0593316	0.0115517			-0.0111	-0.0646891	0.00640673
-0.01105	-0.0505751	0.0144012			-0.01105	-0.0593078	0.0115424			-0.01105	-0.0646718	0.00640657
-0.011	-0.0505615	0.0144142			-0.011	-0.0592831	0.0115341			-0.011	-0.0646551	0.00640546
-0.01095	-0.0505484	0.0144272			-0.01095	-0.0592576	0.011527			-0.01095	-0.0646391	0.00640357
-0.0109	-0.050536	0.0144403			-0.0109	-0.0592314	0.0115207			-0.0109	-0.0646235	0.00640113
-0.01085	-0.0505243	0.0144533			-0.01085	-0.059205	0.0115153			-0.01085	-0.0646083	0.0063982
-0.0108	-0.0505134	0.0144653			-0.0108	-0.0591786	0.0115108			-0.0108	-0.0645932	0.00639483
-0.01075	-0.0505029	0.0144756			-0.01075	-0.0591523	0.0115068			-0.01075	-0.0645781	0.0063914
-0.0107	-0.0504916	0.0144821			-0.0107	-0.0591265	0.011503			-0.0107	-0.0645629	0.00638789
-0.01065	-0.0504793	0.0144851			-0.01065	-0.0591014	0.0114993			-0.01065	-0.0645471	0.00638435
-0.0106	-0.0504661	0.0144845			-0.0106	-0.0590771	0.0114958			-0.0106	-0.0645303	0.00638081
-0.01055	-0.050452	0.0144817			-0.01055	-0.0590534	0.0114926			-0.01055	-0.0645123	0.00637739
-0.0105	-0.0504371	0.014477			-0.0105	-0.0590301	0.0114891			-0.0105	-0.0644924	0.00637424
-0.01045	-0.0504213	0.0144711			-0.01045	-0.0590072	0.0114857			-0.01045	-0.0644705	0.00637137
-0.0104	-0.0504046	0.0144643			-0.0104	-0.0589843	0.0114819			-0.0104	-0.0644464	0.00636878
-0.01035	-0.0503869	0.0144575			-0.01035	-0.0589614	0.0114775			-0.01035	-0.0644201	0.00636661
-0.0103	-0.0503681	0.0144515			-0.0103	-0.0589383	0.0114725			-0.0103	-0.0643914	0.00636462
-0.01025	-0.0503479	0.0144465			-0.01025	-0.0589145	0.0114669			-0.01025	-0.0643601	0.00636325
-0.0102	-0.0503268	0.0144423			-0.0102	-0.05889	0.01146			-0.0102	-0.0643262	0.00636232
-0.01015	-0.0503051	0.0144393			-0.01015	-0.0588645	0.0114513			-0.01015	-0.0642898	0.00636162
-0.0101	-0.0502834	0.0144377			-0.0101	-0.0588373	0.0114414			-0.0101	-0.064251	0.00636122
-0.01005	-0.0502621	0.0144373			-0.01005	-0.0588084	0.0114301			-0.01005	-0.0642098	0.00636126
-0.01	-0.0502414	0.0144381			-0.01	-0.0587773	0.0114177			-0.01	-0.0641661	0.00636178
-0.00995	-0.0502211	0.0144396			-0.00995	-0.0587439	0.0114045			-0.00995	-0.0641205	0.00636323
-0.0099	-0.0502012	0.0144416			-0.0099	-0.0587087	0.0113907			-0.0099	-0.0640729	0.0063653
-0.00985	-0.0501817	0.0144436			-0.00985	-0.0586713	0.0113769			-0.00985	-0.0640235	0.00636805
-0.0098	-0.050162	0.0144454			-0.0098	-0.0586321	0.0113632			-0.0098	-0.0639723	0.00637103
-0.00975	-0.0501423	0.0144467			-0.00975	-0.0585908	0.0113502			-0.00975	-0.0639193	0.00637449
-0.0097	-0.0501217	0.0144478			-0.0097	-0.0585473	0.011338			-0.0097	-0.063864	0.00637808
-0.00965	-0.0500999	0.0144492			-0.00965	-0.0585016	0.011327			-0.00965	-0.0638065	0.00638166
-0.0096	-0.050077	0.0144518			-0.0096	-0.0584538	0.0113173			-0.0096	-0.0637469	0.00638496
-0.00955	-0.0500531	0.0144556			-0.00955	-0.0584039	0.0113091			-0.00955	-0.0636851	0.00638773
-0.0095	-0.0500275	0.0144609			-0.0095	-0.058352	0.011302			-0.0095	-0.063621	0.00639049
-0.00945	-0.0500005	0.0144687			-0.00945	-0.0582982	0.0112962			-0.00945	-0.0635544	0.00639337
-0.0094	-0.049972	0.0144787			-0.0094	-0.0582425	0.0112915			-0.0094	-0.0634855	0.00639651
-0.00935	-0.0499423	0.0144913			-0.00935	-0.058185	0.0112877			-0.00935	-0.0634144	0.00640004
-0.0093	-0.0499117	0.0145059			-0.0093	-0.0581261	0.0112844			-0.0093	-0.0633412	0.00640392
-0.00925	-0.0498811	0.0145214			-0.00925	-0.058066	0.0112809			-0.00925	-0.0632661	0.00640862
-0.0092	-0.0498509	0.0145377			-0.0092	-0.0580048	0.0112772			-0.0092	-0.0631892	0.00641396
-0.00915	-0.0498219	0.0145541			-0.00915	-0.0579426	0.0112726			-0.00915	-0.0631108	0.00641989
-0.0091	-0.0497943	0.0145696			-0.0091	-0.0578797	0.0112671			-0.0091	-0.0630309	0.0064263
-0.00905	-0.0497678	0.0145837			-0.00905	-0.0578165	0.0112604			-0.00905	-0.0629496	0.00643337
-0.009	-0.0497418	0.0145961			-0.009	-0.057753	0.0112526			-0.009	-0.0628671	0.00644088
-0.00895	-0.0497154	0.0146082			-0.00895	-0.0576893	0.0112433			-0.00895	-0.0627839	0.00644882
-0.0089	-0.0496877	0.0146202			-0.0089	-0.0576253	0.0112329			-0.0089	-0.0627004	0.00645681
-0.00885	-0.0496584	0.0146329			-0.00885	-0.0575608	0.0112212			-0.00885	-0.0626167	0.00646445
-0.0088	-0.0496272	0.0146457			-0.0088	-0.0574956	0.0112087			-0.0088	-0.0625327	0.00647188
-0.00875	-0.0495937	0.0146591			-0.00875	-0.0574293	0.0111957			-0.00875	-0.0624487	0.00647953
-0.0087	-0.0495577	0.0146733			-0.0087	-0.0573622	0.0111823			-0.0087	-0.0623645	0.00648705
-0.00865	-0.0495194	0.0146885			-0.00865	-0.0572939	0.0111689			-0.00865	-0.0622798	0.0064948
-0.0086	-0.0494785	0.0147054			-0.0086	-0.0572244	0.0111557			-0.0086	-0.0621945	0.00650281
-0.00855	-0.049435	0.0147243			-0.00855	-0.0571539	0.0111429			-0.00855	-0.0621086	0.00651097
-0.0085	-0.0493892	0.0147456			-0.0085	-0.0570823	0.0111305			-0.0085	-0.0620221	0.00651958
-0.00845	-0.0493411	0.0147689			-0.00845	-0.05701	0.0111188			-0.00845	-0.061935	0.00652851
-0.0084	-0.04929	0.0147932			-0.0084	-0.0569371	0.0111076			-0.0084	-0.0618471	0.00653773
-0.00835	-0.0492361	0.0148174			-0.00835	-0.0568642	0.0110969			-0.00835	-0.0617583	0.00654713
-0.0083	-0.0491797	0.0148405			-0.0083	-0.0567918	0.0110866			-0.0083	-0.0616684	0.00655643
-0.00825	-0.0491217	0.0148617			-0.00825	-0.0567204	0.0110766			-0.00825	-0.0615773	0.0065656
-0.0082	-0.0490622	0.0148806			-0.0082	-0.0566501	0.0110668			-0.0082	-0.0614851	0.0065743
-0.00815	-0.049002	0.0148968			-0.00815	-0.0565816	0.0110568			-0.00815	-0.0613915	0.00658241
-0.0081	-0.0489414	0.0149104			-0.0081	-0.0565148	0.0110467			-0.0081	-0.0612967	0.00659003
-0.00805	-0.0488803	0.014921			-0.00805	-0.0564498	0.0110366			-0.00805	-0.0612003	0.00659694
-0.008	-0.0488189	0.0149286			-0.008	-0.0563862	0.0110264			-0.008	-0.0611026	0.00660295
-0.00795	-0.0487577	0.0149338			-0.00795	-0.0563236	0.0110157			-0.00795	-0.0610036	0.00660858
-0.0079	-0.0486971	0.0149374			-0.0079	-0.0562618	0.011005			-0.0079	-0.0609039	0.00661408
-0.00785	-0.0486377	0.0149397			-0.00785	-0.0562004	0.010994			-0.00785	-0.0608035	0.00661944
-0.0078	-0.04858	0.0149411			-0.0078	-0.0561393	0.0109827			-0.0078	-0.0607028	0.00662455
-0.00775	-0.0485232	0.0149424			-0.00775	-0.0560783	0.0109714			-0.00775	-0.0606022	0.00662944
-0.0077	-0.0484672	0.0149441			-0.0077	-0.0560173	0.01096			-0.0077	-0.0605017	0.00663421
-0.00765	-0.0484118	0.0149472			-0.00765	-0.0559562	0.0109484			-0.00765	-0.0604013	0.00663875
-0.0076	-0.0483573	0.0149522			-0.0076	-0.0558948	0.0109369			-0.0076	-0.0603006	0.0066431
-0.00755	-0.0483039	0.0149582			-0.00755	-0.0558332	0.0109257			-0.00755	-0.0602002	0.00664741
-0.0075	-0.0482518	0.0149641			-0.0075	-0.0557713	0.0109151			-0.0075	-0.0601002	0.00665153
-0.00745	-0.0482016	0.0149704			-0.00745	-0.0557091	0.0109044			-0.00745	-0.0600006	0.00665566
-0.0074	-0.0481538	0.0149759			-0.0074	-0.0556466	0.0108938			-0.0074	-0.0599015	0.00665983
-0.00735	-0.0481087	0.0149799			-0.00735	-0.055584	0.0108832			-0.00735	-0.0598033	0.00666429
-0.0073	-0.0480665	0.0149829			-0.0073	-0.0555215	0.0108727			-0.0073	-0.0597058	0.00666904
-0.00725	-0.0480266	0.0149847			-0.00725	-0.0554587	0.0108622			-0.00725	-0.0596091	0.0066739
-0.0072	-0.047989	0.0149852			-0.0072	-0.0553952	0.010852			-0.0072	-0.0595128	0.00667876
-0.00715	-0.0479528	0.0149841			-0.00715	-0.0553313	0.0108414			-0.00715	-0.0594169	0.00668368
-0.0071	-0.0479179	0.0149812			-0.0071	-0.0552668	0.0108301			-0.0071	-0.0593218	0.00668855
-0.00705	-0.0478835	0.0149768			-0.00705	-0.0552013	0.0108181			-0.00705	-0.0592278	0.00669327
-0.007	-0.0478498	0.014971			-0.007	-0.0551344	0.0108055			-0.007	-0.0591349	0.00669799
-0.00695	-0.0478168	0.0149644			-0.00695	-0.0550659	0.0107924			-0.00695	-0.0590432	0.00670269
-0.0069	-0.0477841	0.0149569			-0.0069	-0.0549959	0.0107789			-0.0069	-0.0589525	0.00670749
-0.00685	-0.0477522	0.014949			-0.00685	-0.0549241	0.010765			-0.00685	-0.0588625	0.00671211
-0.0068	-0.0477211	0.0149412			-0.0068	-0.0548505	0.0107509			-0.0068	-0.0587728	0.00671647
-0.00675	-0.0476908	0.0149334			-0.00675	-0.0547754	0.0107363			-0.00675	-0.0586835	0.00672058
-0.0067	-0.0476613	0.0149256			-0.0067	-0.0546992	0.0107215			-0.0067	-0.0585942	0.00672441
-0.00665	-0.0476321	0.0149184			-0.00665	-0.0546213	0.0107073			-0.00665	-0.058505	0.00672772
-0.0066	-0.0476034	0.0149117			-0.0066	-0.054542	0.0106948			-0.0066	-0.0584154	0.0067307
-0.00655	-0.0475749	0.0149058			-0.00655	-0.0544617	0.010684			-0.00655	-0.0583255	0.00673361
-0.0065	-0.047546	0.0149011			-0.0065	-0.0543811	0.0106746			-0.0065	-0.0582353	0.00673626
-0.00645	-0.0475162	0.0148968			-0.00645	-0.0543011	0.0106661			-0.00645	-0.0581446	0.00673905
-0.0064	-0.0474849	0.0148935			-0.0064	-0.0542222	0.0106583			-0.0064	-0.0580536	0.0067419
-0.00635	-0.0474518	0.0148913			-0.00635	-0.0541446	0.0106509			-0.00635	-0.057962	0.00674507
-0.0063	-0.047417	0.0148902			-0.0063	-0.0540688	0.0106438			-0.0063	-0.0578702	0.00674871
-0.00625	-0.0473804	0.0148907			-0.00625	-0.053995	0.0106372			-0.00625	-0.0577786	0.00675311
-0.0062	-0.0473422	0.0148928			-0.0062	-0.0539233	0.0106311			-0.0062	-0.0576872	0.00675814
-0.00615	-0.0473032	0.0148965			-0.00615	-0.0538536	0.0106252			-0.00615	-0.0575959	0.00676405
-0.0061	-0.0472633	0.0149015			-0.0061	-0.0537861	0.0106191			-0.0061	-0.0575049	0.00677046
-0.00605	-0.047223	0.0149079			-0.00605	-0.0537205	0.0106126			-0.00605	-0.0574142	0.00677761
-0.006	-0.0471823	0.0149158			-0.006	-0.0536568	0.0106053			-0.006	-0.0573237	0.00678525
-0.00595	-0.0471416	0.0149244			-0.00595	-0.0535946	0.0105968			-0.00595	-0.0572335	0.00679334
-0.0059	-0.0471009	0.0149332			-0.0059	-0.0535337	0.0105871			-0.0059	-0.0571433	0.00680173
-0.00585	-0.0470602	0.0149423			-0.00585	-0.0534739	0.0105763			-0.00585	-0.0570529	0.00681013
-0.0058	-0.0470193	0.0149523			-0.0058	-0.0534148	0.0105639			-0.0058	-0.0569628	0.00681829
-0.00575	-0.0469782	0.0149632			-0.00575	-0.0533566	0.0105499			-0.00575	-0.0568728	0.00682605
-0.0057	-0.046936	0.0149749			-0.0057	-0.0532992	0.0105342			-0.0057	-0.0567829	0.00683345
-0.00565	-0.0468929	0.0149871			-0.00565	-0.0532425	0.0105168			-0.00565	-0.0566931	0.0068407
-0.0056	-0.0468493	0.0149991			-0.0056	-0.0531863	0.010498			-0.0056	-0.0566034	0.00684781
-0.00555	-0.0468051	0.0150108			-0.00555	-0.0531307	0.0104781			-0.00555	-0.0565134	0.00685455
-0.0055	-0.0467606	0.015022			-0.0055	-0.0530757	0.0104571			-0.0055	-0.0564234	0.00686093
-0.00545	-0.0467164	0.0150324			-0.00545	-0.0530214	0.0104358			-0.00545	-0.0563336	0.00686706
-0.0054	-0.0466723	0.0150416			-0.0054	-0.0529677	0.0104142			-0.0054	-0.0562435	0.00687331
-0.00535	-0.0466288	0.0150496			-0.00535	-0.0529146	0.0103926			-0.00535	-0.0561531	0.00687971
-0.0053	-0.0465859	0.0150569			-0.0053	-0.0528619	0.0103711			-0.0053	-0.0560621	0.00688648
-0.00525	-0.0465438	0.0150634			-0.00525	-0.0528096	0.0103501			-0.00525	-0.0559708	0.00689388
-0.0052	-0.0465023	0.0150696			-0.0052	-0.0527573	0.0103293			-0.0052	-0.0558792	0.00690228
-0.00515	-0.0464616	0.0150761			-0.00515	-0.052705	0.0103091			-0.00515	-0.0557875	0.00691141
-0.0051	-0.0464221	0.0150838			-0.0051	-0.0526528	0.0102892			-0.0051	-0.0556958	0.00692074
-0.00505	-0.0463838	0.0150932			-0.00505	-0.0526005	0.0102693			-0.00505	-0.0556043	0.00693012
-0.005	-0.0463468	0.0151043			-0.005	-0.052548	0.0102491			-0.005	-0.0555135	0.00693968
-0.00495	-0.046311	0.0151173			-0.00495	-0.0524949	0.0102284			-0.00495	-0.0554234	0.00694946
-0.0049	-0.0462765	0.0151319			-0.0049	-0.0524402	0.0102073			-0.0049	-0.0553344	0.00695957
-0.00485	-0.0462426	0.0151481			-0.00485	-0.0523834	0.0101864			-0.00485	-0.0552466	0.00697003
-0.0048	-0.0462098	0.0151655			-0.0048	-0.0523245	0.010165			-0.0048	-0.0551603	0.00698096
-0.00475	-0.0461776	0.0151837			-0.00475	-0.0522635	0.010143			-0.00475	-0.0550753	0.00699239
-0.0047	-0.046146	0.0152025			-0.0047	-0.0522001	0.010121			-0.0047	-0.054991	0.00700418
-0.00465	-0.0461147	0.0152216			-0.00465	-0.0521339	0.0101			-0.00465	-0.0549072	0.00701589
-0.0046	-0.0460832	0.0152406			-0.0046	-0.0520648	0.0100802			-0.0046	-0.0548237	0.00702726
-0.00455	-0.0460511	0.0152592			-0.00455	-0.051993	0.0100616			-0.00455	-0.0547405	0.00703835
-0.0045	-0.0460182	0.0152767			-0.0045	-0.0519187	0.0100439			-0.0045	-0.0546574	0.00704909
-0.00445	-0.0459837	0.0152934			-0.00445	-0.0518422	0.0100268			-0.00445	-0.0545744	0.00705944
-0.0044	-0.0459481	0.0153099			-0.0044	-0.0517639	0.0100103			-0.0044	-0.0544917	0.0070692
-0.00435	-0.0459114	0.0153257			-0.00435	-0.0516841	0.00999501			-0.00435	-0.0544087	0.00707862
-0.0043	-0.0458736	0.0153409			-0.0043	-0.0516028	0.00998144			-0.0043	-0.0543253	0.0070876
-0.00425	-0.0458348	0.0153555			-0.00425	-0.05152	0.00997018			-0.00425	-0.0542412	0.00709602
-0.0042	-0.0457958	0.0153701			-0.0042	-0.0514361	0.00996163			-0.0042	-0.0541563	0.00710408
-0.00415	-0.0457561	0.0153845			-0.00415	-0.0513514	0.00995529			-0.00415	-0.0540704	0.00711198
-0.0041	-0.0457165	0.0153985			-0.0041	-0.0512669	0.00995086			-0.0041	-0.0539835	0.00711976
-0.00405	-0.0456773	0.0154118			-0.00405	-0.0511827	0.0099473			-0.00405	-0.0538954	0.00712755
-0.004	-0.045639	0.0154242			-0.004	-0.0510997	0.00994411			-0.004	-0.0538058	0.00713511
-0.00395	-0.0456016	0.0154359			-0.00395	-0.0510184	0.0099408			-0.00395	-0.0537151	0.00714258
-0.0039	-0.0455648	0.0154475			-0.0039	-0.0509391	0.00993677			-0.0039	-0.0536234	0.00714982
-0.00385	-0.045529	0.0154588			-0.00385	-0.0508621	0.00993192			-0.00385	-0.0535303	0.00715707
-0.0038	-0.0454934	0.0154703			-0.0038	-0.050788	0.00992565			-0.0038	-0.0534365	0.00716415
-0.00375	-0.0454586	0.0154818			-0.00375	-0.0507172	0.00991782			-0.00375	-0.053342	0.0071711
-0.0037	-0.0454234	0.0154933			-0.0037	-0.0506495	0.00990861			-0.0037	-0.0532468	0.00717766
-0.00365	-0.0453879	0.0155051			-0.00365	-0.0505843	0.00989827			-0.00365	-0.0531511	0.00718353
-0.0036	-0.0453518	0.0155174			-0.0036	-0.050521	0.00988714			-0.0036	-0.0530549	0.00718875
-0.00355	-0.0453143	0.0155311			-0.00355	-0.0504593	0.00987574			-0.00355	-0.0529581	0.0071934
-0.0035	-0.0452752	0.0155465			-0.0035	-0.0503981	0.00986459			-0.0035	-0.0528608	0.00719783
-0.00345	-0.0452344	0.0155639			-0.00345	-0.0503365	0.00985436			-0.00345	-0.052763	0.00720221
-0.0034	-0.045192	0.0155838			-0.0034	-0.0502737	0.00984547			-0.0034	-0.0526648	0.00720659
-0.00335	-0.0451482	0.015606			-0.00335	-0.0502093	0.00983848			-0.00335	-0.0525661	0.00721124
-0.0033	-0.0451033	0.0156305			-0.0033	-0.050143	0.00983342			-0.0033	-0.052467	0.00721617
-0.00325	-0.0450571	0.0156566			-0.00325	-0.0500752	0.00982989			-0.00325	-0.0523672	0.00722143
-0.0032	-0.0450097	0.015684			-0.0032	-0.0500065	0.00982695			-0.0032	-0.0522673	0.00722676
-0.00315	-0.0449614	0.0157121			-0.00315	-0.0499373	0.0098241			-0.00315	-0.0521671	0.00723207
-0.0031	-0.0449122	0.0157397			-0.0031	-0.0498676	0.0098208			-0.0031	-0.0520668	0.00723706
-0.00305	-0.0448624	0.0157666			-0.00305	-0.0497975	0.00981691			-0.00305	-0.0519665	0.00724196
-0.003	-0.0448124	0.0157924			-0.003	-0.0497272	0.00981261			-0.003	-0.0518665	0.00724725
-0.00295	-0.0447633	0.0158162			-0.00295	-0.0496567	0.00980797			-0.00295	-0.0517671	0.00725277
-0.0029	-0.0447151	0.0158376			-0.0029	-0.0495859	0.00980317			-0.0029	-0.0516684	0.00725844
-0.00285	-0.0446687	0.0158563			-0.00285	-0.0495149	0.0097983			-0.00285	-0.0515704	0.00726418
-0.0028	-0.0446236	0.0158721			-0.0028	-0.049444	0.00979328			-0.0028	-0.0514735	0.00726977
-0.00275	-0.0445797	0.0158855			-0.00275	-0.049373	0.00978831			-0.00275	-0.0513778	0.00727488
-0.0027	-0.0445374	0.0158965			-0.0027	-0.0493021	0.00978372			-0.0027	-0.051283	0.00727963
-0.00265	-0.0444967	0.0159058			-0.00265	-0.0492309	0.00977938			-0.00265	-0.0511894	0.00728385
-0.0026	-0.0444572	0.015914			-0.0026	-0.0491596	0.0097753			-0.0026	-0.051097	0.00728762
-0.00255	-0.0444189	0.0159213			-0.00255	-0.049088	0.00977132			-0.00255	-0.0510059	0.00729091
-0.0025	-0.0443812	0.0159279			-0.0025	-0.0490162	0.00976741			-0.0025	-0.050916	0.00729389
-0.00245	-0.0443442	0.015934			-0.00245	-0.0489444	0.00976346			-0.00245	-0.0508274	0.00729672
-0.0024	-0.0443074	0.0159398			-0.0024	-0.0488726	0.00975917			-0.0024	-0.0507401	0.00729943
-0.00235	-0.0442704	0.0159452			-0.00235	-0.0488014	0.00975449			-0.00235	-0.0506539	0.00730203
-0.0023	-0.0442336	0.0159505			-0.0023	-0.0487307	0.00974914			-0.0023	-0.0505687	0.00730486
-0.00225	-0.0441961	0.015956			-0.00225	-0.048661	0.00974259			-0.00225	-0.0504845	0.00730795
-0.0022	-0.0441579	0.0159619			-0.0022	-0.0485927	0.00973492			-0.0022	-0.0504014	0.00731143
-0.00215	-0.0441192	0.0159671			-0.00215	-0.0485258	0.00972597			-0.00215	-0.0503194	0.00731559
-0.0021	-0.0440802	0.0159717			-0.0021	-0.0484603	0.00971616			-0.0021	-0.0502387	0.00732032
-0.00205	-0.0440404	0.0159757			-0.00205	-0.0483962	0.00970533			-0.00205	-0.0501593	0.00732561
-0.002	-0.0440002	0.0159784			-0.002	-0.0483336	0.00969347			-0.002	-0.0500813	0.00733139
-0.00195	-0.0439604	0.0159795			-0.00195	-0.0482721	0.0096802			-0.00195	-0.0500047	0.00733734
-0.0019	-0.0439205	0.0159793			-0.0019	-0.0482118	0.0096661			-0.0019	-0.0499295	0.00734326
-0.00185	-0.0438809	0.0159783			-0.00185	-0.0481526	0.00965168			-0.00185	-0.0498558	0.00734912
-0.0018	-0.0438427	0.0159768			-0.0018	-0.0480943	0.00963727			-0.0018	-0.0497836	0.00735467
-0.00175	-0.0438065	0.0159752			-0.00175	-0.0480369	0.00962281			-0.00175	-0.0497128	0.00735979
-0.0017	-0.0437725	0.0159739			-0.0017	-0.0479806	0.00960836			-0.0017	-0.0496433	0.00736447
-0.00165	-0.0437403	0.0159738			-0.00165	-0.047925	0.00959357			-0.00165	-0.0495751	0.00736859
-0.0016	-0.0437109	0.0159744			-0.0016	-0.04787	0.00957874			-0.0016	-0.049508	0.00737234
-0.00155	-0.0436843	0.0159763			-0.00155	-0.0478158	0.00956475			-0.00155	-0.0494422	0.00737556
-0.0015	-0.0436602	0.0159793			-0.0015	-0.0477626	0.00955166			-0.0015	-0.0493772	0.00737857
-0.00145	-0.0436389	0.0159834			-0.00145	-0.0477108	0.00953952			-0.00145	-0.0493132	0.00738113
-0.0014	-0.0436192	0.0159886			-0.0014	-0.047661	0.00952826			-0.0014	-0.04925	0.00738298
-0.00135	-0.0436012	0.0159947			-0.00135	-0.0476133	0.00951792			-0.00135	-0.0491876	0.00738399
-0.0013	-0.0435837	0.0160011			-0.0013	-0.0475678	0.0095079			-0.0013	-0.0491256	0.00738478
-0.00125	-0.0435671	0.0160075			-0.00125	-0.0475246	0.00949829			-0.00125	-0.049064	0.00738513
-0.0012	-0.0435507	0.0160125			-0.0012	-0.0474831	0.00948866			-0.0012	-0.049003	0.00738564
-0.00115	-0.0435345	0.0160159			-0.00115	-0.0474436	0.00947892			-0.00115	-0.0489427	0.00738635
-0.0011	-0.0435185	0.016018			-0.0011	-0.0474059	0.00946884			-0.0011	-0.0488826	0.00738755
-0.00105	-0.0435021	0.0160186			-0.00105	-0.0473698	0.00945826			-0.00105	-0.0488229	0.00738956
-0.001	-0.0434857	0.0160184			-0.001	-0.0473346	0.0094468			-0.001	-0.0487635	0.00739238
-0.00095	-0.0434689	0.0160177			-0.00095	-0.0472997	0.00943444			-0.00095	-0.0487043	0.00739621
-0.0009	-0.0434518	0.0160172			-0.0009	-0.0472647	0.00942125			-0.0009	-0.0486453	0.00740088
-0.00085	-0.0434343	0.0160173			-0.00085	-0.0472291	0.00940695			-0.00085	-0.0485866	0.00740616
-0.0008	-0.0434166	0.0160186			-0.0008	-0.0471928	0.00939174			-0.0008	-0.0485281	0.00741204
-0.00075	-0.0433993	0.0160217			-0.00075	-0.0471554	0.00937577			-0.00075	-0.0484702	0.00741818
-0.0007	-0.0433832	0.0160279			-0.0007	-0.0471169	0.009359			-0.0007	-0.0484126	0.00742462
-0.00065	-0.0433689	0.0160373			-0.00065	-0.0470773	0.0093415			-0.00065	-0.0483554	0.00743107
-0.0006	-0.0433561	0.0160503			-0.0006	-0.0470367	0.0093235			-0.0006	-0.0482987	0.00743736
-0.00055	-0.0433446	0.0160655			-0.00055	-0.046995	0.00930536			-0.00055	-0.0482429	0.00744351
-0.0005	-0.0433341	0.0160829			-0.0005	-0.0469527	0.00928734			-0.0005	-0.048188	0.00744952
-0.00045	-0.0433246	0.0161016			-0.00045	-0.04691	0.00926979			-0.00045	-0.0481345	0.00745504
-0.0004	-0.0433168	0.0161207			-0.0004	-0.0468669	0.00925307			-0.0004	-0.0480823	0.00746013
-0.00035	-0.04331	0.0161397			-0.00035	-0.0468235	0.00923722			-0.00035	-0.0480315	0.00746486
-0.0003	-0.0433038	0.0161576			-0.0003	-0.0467799	0.0092222			-0.0003	-0.0479824	0.00746932
-0.00025	-0.0432981	0.0161737			-0.00025	-0.0467364	0.00920781			-0.00025	-0.0479346	0.00747344
-0.0002	-0.0432918	0.0161878			-0.0002	-0.0466926	0.0091945			-0.0002	-0.0478875	0.00747706
-0.00015	-0.0432845	0.0161987			-0.00015	-0.0466483	0.00918283			-0.00015	-0.047841	0.00748042
-0.0001	-0.0432757	0.0162074			-0.0001	-0.0466039	0.00917263			-0.0001	-0.0477953	0.00748339
-5e-05	-0.0432648	0.0162149			-5e-05	-0.0465594	0.0091639			-5e-05	-0.0477499	0.00748628
0	-0.0432514	0.0162216			0	-0.046515	0.00915656			0	-0.0477049	0.00748886
5e-05	-0.043236	0.016228			5e-05	-0.0464708	0.00915045			5e-05	-0.0476606	0.00749129
0.0001	-0.0432184	0.0162345			0.0001	-0.0464266	0.00914522			0.0001	-0.0476171	0.0074935
0.00015	-0.0431992	0.0162407			0.00015	-0.0463828	0.00914			0.00015	-0.0475749	0.00749562
0.0002	-0.0431788	0.0162473			0.0002	-0.0463398	0.00913398			0.0002	-0.0475336	0.00749771
0.00025	-0.0431575	0.0162531			0.00025	-0.0462977	0.0091268			0.00025	-0.0474933	0.00749967
0.0003	-0.043136	0.0162574			0.0003	-0.0462571	0.00911828			0.0003	-0.047454	0.0075015
0.00035	-0.0431147	0.0162599			0.00035	-0.0462181	0.00910839			0.00035	-0.0474154	0.00750325
0.0004	-0.0430944	0.0162595			0.0004	-0.0461808	0.00909696			0.0004	-0.047378	0.00750481
0.00045	-0.0430745	0.0162565			0.00045	-0.0461454	0.0090843			0.00045	-0.0473415	0.00750607
0.0005	-0.0430558	0.0162506			0.0005	-0.0461116	0.00907078			0.0005	-0.0473057	0.00750671
0.00055	-0.0430379	0.0162417			0.00055	-0.0460791	0.00905662			0.00055	-0.0472707	0.00750695
0.0006	-0.0430213	0.0162298			0.0006	-0.0460479	0.00904203			0.0006	-0.0472369	0.00750657
0.00065	-0.0430052	0.0162155			0.00065	-0.0460177	0.00902706			0.00065	-0.0472039	0.0075055
0.0007	-0.0429892	0.0161996			0.0007	-0.0459882	0.0090124			0.0007	-0.0471719	0.00750361
0.00075	-0.0429724	0.0161834			0.00075	-0.0459588	0.00899853			0.00075	-0.0471404	0.00750101
0.0008	-0.0429542	0.0161672			0.0008	-0.0459295	0.00898523			0.0008	-0.0471094	0.00749745
0.00085	-0.0429343	0.0161521			0.00085	-0.0458998	0.00897248			0.00085	-0.0470784	0.00749295
0.0009	-0.0429124	0.0161392			0.0009	-0.0458694	0.00896072			0.0009	-0.047047	0.0074875
0.00095	-0.0428893	0.016129			0.00095	-0.0458385	0.00894972			0.00095	-0.0470149	0.0074813
0.001	-0.0428659	0.0161212			0.001	-0.0458074	0.00893973			0.001	-0.046982	0.00747452
0.00105	-0.0428436	0.0161151			0.00105	-0.0457758	0.00893063			0.00105	-0.0469482	0.00746726
0.0011	-0.0428225	0.0161098			0.0011	-0.0457444	0.00892238			0.0011	-0.0469133	0.0074595
0.00115	-0.0428028	0.0161053			0.00115	-0.0457133	0.00891477			0.00115	-0.0468773	0.00745128
0.0012	-0.0427847	0.0161007			0.0012	-0.0456826	0.00890784			0.0012	-0.0468403	0.00744327
0.00125	-0.0427686	0.0160958			0.00125	-0.0456528	0.00890127			0.00125	-0.0468025	0.00743565
0.0013	-0.0427546	0.0160901			0.0013	-0.0456239	0.00889493			0.0013	-0.0467644	0.0074287
0.00135	-0.0427425	0.0160827			0.00135	-0.0455953	0.00888844			0.00135	-0.046726	0.0074224
0.0014	-0.0427322	0.0160735			0.0014	-0.0455678	0.00888149			0.0014	-0.0466873	0.00741706
0.00145	-0.0427239	0.0160624			0.00145	-0.0455407	0.00887386			0.00145	-0.0466487	0.00741271
0.0015	-0.0427172	0.0160493			0.0015	-0.0455139	0.00886538			0.0015	-0.0466103	0.00740902
0.00155	-0.0427119	0.0160346			0.00155	-0.0454865	0.0088562			0.00155	-0.0465723	0.00740586
0.0016	-0.0427083	0.0160187			0.0016	-0.0454582	0.00884646			0.0016	-0.0465346	0.00740292
0.00165	-0.0427068	0.016002			0.00165	-0.0454285	0.00883618			0.00165	-0.0464972	0.00740021
0.0017	-0.0427073	0.0159849			0.0017	-0.0453974	0.00882558			0.0017	-0.0464602	0.00739771
0.00175	-0.0427098	0.0159679			0.00175	-0.0453644	0.00881491			0.00175	-0.0464235	0.00739511
0.0018	-0.0427136	0.0159518			0.0018	-0.0453289	0.00880442			0.0018	-0.0463869	0.00739253
0.00185	-0.0427183	0.0159372			0.00185	-0.0452913	0.00879416			0.00185	-0.0463505	0.00739006
0.0019	-0.042724	0.0159242			0.0019	-0.0452518	0.00878432			0.0019	-0.0463145	0.00738744
0.00195	-0.0427302	0.0159131			0.00195	-0.0452106	0.00877486			0.00195	-0.0462788	0.007385
0.002	-0.0427361	0.0159042			0.002	-0.045168	0.00876565			0.002	-0.0462432	0.00738274
0.00205	-0.0427422	0.0158973			0.00205	-0.045125	0.00875613			0.00205	-0.0462077	0.00738067
0.0021	-0.0427476	0.0158923			0.0021	-0.0450818	0.00874654			0.0021	-0.0461722	0.007379
0.00215	-0.0427521	0.0158889			0.00215	-0.0450386	0.00873665			0.00215	-0.0461371	0.0073777
0.0022	-0.0427558	0.0158868			0.0022	-0.0449953	0.00872694			0.0022	-0.0461022	0.00737677
0.00225	-0.0427592	0.0158856			0.00225	-0.0449524	0.00871718			0.00225	-0.0460677	0.00737605
0.0023	-0.0427625	0.0158855			0.0023	-0.0449103	0.00870749			0.0023	-0.0460335	0.00737574
0.00235	-0.0427658	0.0158854			0.00235	-0.0448691	0.00869779			0.00235	-0.0459999	0.00737576
0.0024	-0.0427695	0.0158854			0.0024	-0.044829	0.00868775			0.0024	-0.0459668	0.00737618
0.00245	-0.0427734	0.0158861			0.00245	-0.0447902	0.00867766			0.00245	-0.0459348	0.00737684
0.0025	-0.0427777	0.0158871			0.0025	-0.0447522	0.00866716			0.0025	-0.045904	0.00737772
0.00255	-0.042782	0.0158889			0.00255	-0.0447153	0.00865603			0.00255	-0.0458743	0.00737896
0.0026	-0.0427857	0.0158917			0.0026	-0.0446792	0.00864424			0.0026	-0.0458461	0.00738086
0.00265	-0.0427882	0.0158958			0.00265	-0.0446441	0.00863156			0.00265	-0.0458194	0.00738322
0.0027	-0.0427896	0.0159014			0.0027	-0.0446097	0.00861807			0.0027	-0.0457943	0.00738612
0.00275	-0.0427899	0.0159085			0.00275	-0.0445765	0.00860373			0.00275	-0.0457708	0.0073894
0.0028	-0.0427889	0.0159171			0.0028	-0.0445446	0.00858886			0.0028	-0.0457487	0.00739274
0.00285	-0.0427861	0.015927			0.00285	-0.044514	0.00857393			0.00285	-0.0457276	0.00739569
0.0029	-0.0427812	0.0159382			0.0029	-0.0444853	0.00855923			0.0029	-0.0457078	0.00739838
0.00295	-0.0427751	0.0159503			0.00295	-0.0444585	0.008545			0.00295	-0.0456888	0.00740061
0.003	-0.0427682	0.0159631			0.003	-0.0444339	0.00853136			0.003	-0.045671	0.00740248
0.00305	-0.0427602	0.0159759			0.00305	-0.0444115	0.00851829			0.00305	-0.0456541	0.00740377
0.0031	-0.0427512	0.0159885			0.0031	-0.0443908	0.00850629			0.0031	-0.0456379	0.00740453
0.00315	-0.0427405	0.0160007			0.00315	-0.0443717	0.00849493			0.00315	-0.0456221	0.0074048
0.0032	-0.0427278	0.0160125			0.0032	-0.0443539	0.00848389			0.0032	-0.0456065	0.00740445
0.00325	-0.0427133	0.0160237			0.00325	-0.044337	0.00847328			0.00325	-0.0455906	0.00740358
0.0033	-0.0426972	0.0160342			0.0033	-0.0443206	0.00846258			0.0033	-0.0455746	0.00740202
0.00335	-0.0426801	0.0160443			0.00335	-0.0443049	0.00845093			0.00335	-0.0455585	0.00739989
0.0034	-0.0426625	0.0160539			0.0034	-0.0442901	0.00843726			0.0034	-0.0455426	0.0073968
0.00345	-0.0426454	0.0160624			0.00345	-0.044276	0.00842129			0.00345	-0.0455272	0.00739273
0.0035	-0.0426293	0.0160704			0.0035	-0.0442615	0.0084036			0.0035	-0.0455123	0.00738789
0.00355	-0.0426147	0.016078			0.00355	-0.0442463	0.00838492			0.00355	-0.045498	0.0073826
0.0036	-0.0426023	0.0160856			0.0036	-0.0442296	0.00836598			0.0036	-0.0454842	0.00737723
0.00365	-0.0425926	0.0160927			0.00365	-0.0442115	0.00834705			0.00365	-0.0454712	0.00737191
0.0037	-0.0425858	0.0160988			0.0037	-0.0441918	0.00832855			0.0037	-0.045459	0.00736666
0.00375	-0.042582	0.0161035			0.00375	-0.0441703	0.00831044			0.00375	-0.0454475	0.00736178
0.0038	-0.0425807	0.0161068			0.0038	-0.0441473	0.00829278			0.0038	-0.0454365	0.00735715
0.00385	-0.0425814	0.0161088			0.00385	-0.0441227	0.00827607			0.00385	-0.0454263	0.00735238
0.0039	-0.0425834	0.0161086			0.0039	-0.0440968	0.00826048			0.0039	-0.0454168	0.00734785
0.00395	-0.042586	0.0161059			0.00395	-0.0440701	0.00824621			0.00395	-0.0454076	0.00734344
0.004	-0.0425886	0.0161015			0.004	-0.0440426	0.00823344			0.004	-0.0453986	0.00733931
0.00405	-0.0425906	0.0160955			0.00405	-0.0440146	0.00822213			0.00405	-0.04539	0.00733557
0.0041	-0.0425916	0.0160883			0.0041	-0.0439857	0.00821232			0.0041	-0.0453818	0.00733228
0.00415	-0.0425913	0.0160796			0.00415	-0.0439557	0.00820441			0.00415	-0.0453741	0.00732943
0.0042	-0.0425899	0.0160699			0.0042	-0.0439244	0.00819851			0.0042	-0.0453665	0.00732689
0.00425	-0.0425878	0.0160593			0.00425	-0.0438915	0.00819445			0.00425	-0.0453588	0.00732488
0.0043	-0.0425857	0.0160478			0.0043	-0.043857	0.00819204			0.0043	-0.0453508	0.00732322
0.00435	-0.0425838	0.0160361			0.00435	-0.043821	0.00819118			0.00435	-0.0453422	0.0073215
0.0044	-0.0425816	0.0160246			0.0044	-0.0437835	0.00819169			0.0044	-0.0453326	0.00731955
0.00445	-0.0425787	0.0160139			0.00445	-0.0437442	0.00819352			0.00445	-0.045322	0.00731692
0.0045	-0.0425748	0.0160044			0.0045	-0.0437034	0.00819619			0.0045	-0.0453102	0.00731379
0.00455	-0.0425692	0.0159961			0.00455	-0.043661	0.00819892			0.00455	-0.0452971	0.00731005
0.0046	-0.0425622	0.0159888			0.0046	-0.0436166	0.00820145			0.0046	-0.0452828	0.00730602
0.00465	-0.0425529	0.0159829			0.00465	-0.0435704	0.0082035			0.00465	-0.0452673	0.00730151
0.0047	-0.042541	0.015978			0.0047	-0.0435225	0.00820516			0.0047	-0.0452503	0.00729672
0.00475	-0.0425265	0.0159737			0.00475	-0.0434729	0.00820624			0.00475	-0.0452318	0.00729188
0.0048	-0.0425098	0.0159695			0.0048	-0.0434217	0.00820712			0.0048	-0.0452116	0.007287
0.00485	-0.0424907	0.0159652			0.00485	-0.0433686	0.00820798			0.00485	-0.0451896	0.00728213
0.0049	-0.0424696	0.0159598			0.0049	-0.0433139	0.00820861			0.0049	-0.0451657	0.00727722
0.00495	-0.042446	0.0159531			0.00495	-0.0432571	0.00820947			0.00495	-0.0451392	0.00727208
0.005	-0.0424201	0.0159452			0.005	-0.0431982	0.00821084			0.005	-0.0451101	0.00726672
0.00505	-0.0423915	0.015936			0.00505	-0.0431373	0.00821317			0.00505	-0.0450779	0.00726102
0.0051	-0.0423605	0.0159258			0.0051	-0.0430748	0.00821629			0.0051	-0.0450424	0.00725492
0.00515	-0.0423263	0.015915			0.00515	-0.0430115	0.00821972			0.00515	-0.0450029	0.00724816
0.0052	-0.042289	0.0159039			0.0052	-0.0429471	0.00822326			0.0052	-0.044959	0.00724065
0.00525	-0.0422477	0.0158925			0.00525	-0.0428816	0.00822665			0.00525	-0.0449107	0.00723293
0.0053	-0.0422029	0.0158817			0.0053	-0.0428147	0.00822987			0.0053	-0.0448577	0.0072251
0.00535	-0.0421544	0.0158714			0.00535	-0.0427462	0.00823244			0.00535	-0.0447997	0.00721772
0.0054	-0.042103	0.0158611			0.0054	-0.0426764	0.00823389			0.0054	-0.0447367	0.00721078
0.00545	-0.0420491	0.0158506			0.00545	-0.042605	0.00823391			0.00545	-0.0446682	0.00720434
0.0055	-0.0419933	0.0158398			0.0055	-0.0425321	0.00823191			0.0055	-0.0445941	0.00719824
0.00555	-0.0419366	0.015828			0.00555	-0.042457	0.00822807			0.00555	-0.0445143	0.00719237
0.0056	-0.0418787	0.0158148			0.0056	-0.0423792	0.00822231			0.0056	-0.0444287	0.00718682
0.00565	-0.0418201	0.0157999			0.00565	-0.0422986	0.00821453			0.00565	-0.044338	0.00718168
0.0057	-0.0417607	0.0157832			0.0057	-0.0422154	0.00820456			0.0057	-0.0442428	0.00717672
0.00575	-0.0417007	0.0157652			0.00575	-0.04213	0.00819174			0.00575	-0.0441434	0.00717187
0.0058	-0.0416397	0.0157459			0.0058	-0.0420424	0.00817604			0.0058	-0.0440405	0.00716708
0.00585	-0.0415776	0.0157254			0.00585	-0.0419524	0.00815826			0.00585	-0.0439346	0.00716247
0.0059	-0.0415143	0.0157042			0.0059	-0.04186	0.00813891			0.0059	-0.0438263	0.00715801
0.00595	-0.0414495	0.015683			0.00595	-0.0417645	0.0081187			0.00595	-0.0437156	0.00715354
0.006	-0.0413832	0.0156626			0.006	-0.0416657	0.00809834			0.006	-0.0436031	0.00714871
0.00605	-0.0413162	0.0156429			0.00605	-0.0415633	0.00807839			0.00605	-0.043489	0.00714387
0.0061	-0.0412492	0.0156243			0.0061	-0.0414572	0.00805897			0.0061	-0.0433733	0.00713878
0.00615	-0.0411833	0.0156068			0.00615	-0.0413479	0.00804024			0.00615	-0.0432564	0.00713367
0.0062	-0.0411185	0.0155905			0.0062	-0.0412357	0.00802261			0.0062	-0.0431385	0.00712858
0.00625	-0.0410548	0.0155746			0.00625	-0.0411209	0.00800646			0.00625	-0.0430201	0.00712385
0.0063	-0.0409924	0.0155593			0.0063	-0.0410039	0.00799169			0.0063	-0.042901	0.00711966
0.00635	-0.040931	0.0155438			0.00635	-0.0408849	0.00797794			0.00635	-0.0427819	0.00711611
0.0064	-0.04087	0.0155272			0.0064	-0.0407644	0.00796502			0.0064	-0.0426629	0.00711314
0.00645	-0.0408099	0.0155091			0.00645	-0.0406428	0.00795274			0.00645	-0.0425443	0.00711062
0.0065	-0.040751	0.0154892			0.0065	-0.0405207	0.0079405			0.0065	-0.0424266	0.0071083
0.00655	-0.0406937	0.015467			0.00655	-0.0403986	0.00792785			0.00655	-0.0423096	0.00710613
0.0066	-0.0406377	0.0154422			0.0066	-0.0402769	0.00791455			0.0066	-0.0421936	0.00710387
0.00665	-0.040583	0.0154146			0.00665	-0.0401555	0.00790026			0.00665	-0.0420784	0.00710144
0.0067	-0.0405295	0.0153845			0.0067	-0.0400342	0.00788515			0.0067	-0.0419645	0.00709905
0.00675	-0.0404772	0.0153526			0.00675	-0.0399128	0.00787008			0.00675	-0.0418517	0.00709658
0.0068	-0.0404256	0.0153198			0.0068	-0.0397909	0.0078555			0.0068	-0.0417398	0.00709426
0.00685	-0.0403744	0.0152863			0.00685	-0.0396688	0.00784196			0.00685	-0.0416287	0.00709224
0.0069	-0.0403238	0.0152539			0.0069	-0.0395462	0.00782924			0.0069	-0.0415182	0.00709056
0.00695	-0.0402735	0.0152233			0.00695	-0.0394234	0.00781731			0.00695	-0.0414081	0.00708931
0.007	-0.0402233	0.0151953			0.007	-0.0393005	0.00780572			0.007	-0.0412981	0.00708843
0.00705	-0.0401731	0.0151703			0.00705	-0.0391776	0.00779399			0.00705	-0.041188	0.00708794
0.0071	-0.0401223	0.0151484			0.0071	-0.0390553	0.00778235			0.0071	-0.0410778	0.00708769
0.00715	-0.0400713	0.0151295			0.00715	-0.0389337	0.00777072			0.00715	-0.0409673	0.00708752
0.0072	-0.04002	0.0151133			0.0072	-0.0388132	0.00775907			0.0072	-0.0408569	0.00708755
0.00725	-0.0399685	0.0150988			0.00725	-0.0386938	0.00774754			0.00725	-0.0407465	0.00708774
0.0073	-0.0399169	0.0150855			0.0073	-0.0385756	0.00773557			0.0073	-0.040636	0.007088
0.00735	-0.0398643	0.0150727			0.00735	-0.0384584	0.00772318			0.00735	-0.0405252	0.00708826
0.0074	-0.0398115	0.0150598			0.0074	-0.038342	0.00771034			0.0074	-0.040414	0.00708844
0.00745	-0.0397585	0.0150457			0.00745	-0.0382269	0.0076976			0.00745	-0.0403023	0.00708845
0.0075	-0.0397052	0.0150303			0.0075	-0.0381124	0.00768498			0.0075	-0.04019	0.00708804
0.00755	-0.0396518	0.0150143			0.00755	-0.0379989	0.00767265			0.00755	-0.040077	0.00708734
0.0076	-0.0395987	0.0149982			0.0076	-0.0378855	0.00766086			0.0076	-0.0399631	0.00708626
0.00765	-0.0395457	0.0149819			0.00765	-0.0377724	0.00764967			0.00765	-0.0398486	0.00708514
0.0077	-0.0394934	0.0149658			0.0077	-0.0376593	0.00763966			0.0077	-0.0397334	0.00708389
0.00775	-0.0394418	0.0149499			0.00775	-0.0375461	0.00763046			0.00775	-0.0396171	0.00708227
0.0078	-0.0393914	0.014935			0.0078	-0.0374326	0.00762191			0.0078	-0.0394998	0.00708054
0.00785	-0.0393418	0.0149211			0.00785	-0.0373186	0.00761406			0.00785	-0.0393816	0.00707878
0.0079	-0.0392937	0.0149082			0.0079	-0.0372033	0.00760687			0.0079	-0.0392625	0.00707687
0.00795	-0.0392472	0.0148964			0.00795	-0.037087	0.00760022			0.00795	-0.0391425	0.00707502
0.008	-0.0392018	0.0148858			0.008	-0.0369696	0.00759411			0.008	-0.039022	0.00707334
0.00805	-0.0391567	0.0148765			0.00805	-0.0368509	0.00758849			0.00805	-0.0389011	0.00707185
0.0081	-0.0391115	0.0148681			0.0081	-0.036731	0.00758349			0.0081	-0.0387801	0.0070704
0.00815	-0.039066	0.0148606			0.00815	-0.0366102	0.00757864			0.00815	-0.0386594	0.00706881
0.0082	-0.0390194	0.0148541			0.0082	-0.0364886	0.00757386			0.0082	-0.038539	0.00706699
0.00825	-0.0389711	0.0148485			0.00825	-0.0363661	0.00756914			0.00825	-0.0384189	0.00706479
0.0083	-0.0389205	0.0148426			0.0083	-0.0362433	0.00756434			0.0083	-0.038299	0.0070622
0.00835	-0.0388674	0.0148356			0.00835	-0.0361199	0.00756007			0.00835	-0.0381794	0.00705938
0.0084	-0.038811	0.0148264			0.0084	-0.0359962	0.00755578			0.0084	-0.0380602	0.00705637
0.00845	-0.0387509	0.0148144			0.00845	-0.035872	0.00755051			0.00845	-0.037941	0.00705301
0.0085	-0.0386878	0.0147995			0.0085	-0.0357468	0.00754378			0.0085	-0.037822	0.0070491
0.00855	-0.0386221	0.014782			0.00855	-0.0356204	0.00753592			0.00855	-0.0377034	0.00704477
0.0086	-0.0385546	0.0147626			0.0086	-0.0354922	0.00752703			0.0086	-0.0375852	0.00703976
0.00865	-0.0384856	0.0147423			0.00865	-0.0353621	0.00751769			0.00865	-0.0374672	0.0070344
0.0087	-0.0384157	0.014722			0.0087	-0.0352302	0.00750802			0.0087	-0.0373497	0.0070287
0.00875	-0.0383457	0.0147016			0.00875	-0.0350968	0.00749795			0.00875	-0.0372328	0.00702283
0.0088	-0.038276	0.0146813			0.0088	-0.0349623	0.00748776			0.0088	-0.0371167	0.00701679
0.00885	-0.038207	0.0146613			0.00885	-0.0348267	0.00747768			0.00885	-0.0370012	0.00701052
0.0089	-0.0381388	0.0146415			0.0089	-0.0346902	0.00746805			0.0089	-0.0368865	0.00700388
0.00895	-0.0380713	0.014622			0.00895	-0.0345533	0.00745912			0.00895	-0.0367729	0.0069968
0.009	-0.0380046	0.0146034			0.009	-0.0344162	0.00745156			0.009	-0.0366601	0.00698945
0.00905	-0.0379384	0.0145852			0.00905	-0.034279	0.00744567			0.00905	-0.0365478	0.0069817
0.0091	-0.0378728	0.014567			0.0091	-0.034142	0.00744185			0.0091	-0.036436	0.00697374
0.00915	-0.0378078	0.0145486			0.00915	-0.0340051	0.00744006			0.00915	-0.0363245	0.00696566
0.0092	-0.0377435	0.014529			0.0092	-0.0338683	0.0074402			0.0092	-0.0362131	0.00695747
0.00925	-0.0376784	0.0145068			0.00925	-0.0337319	0.00744239			0.00925	-0.0361012	0.0069491
0.0093	-0.0376124	0.0144815			0.0093	-0.0335956	0.00744659			0.0093	-0.0359886	0.00694062
0.00935	-0.0375455	0.0144536			0.00935	-0.0334597	0.00745262			0.00935	-0.035875	0.00693213
0.0094	-0.0374775	0.0144236			0.0094	-0.033324	0.0074599			0.0094	-0.03576	0.00692379
0.00945	-0.0374084	0.0143928			0.00945	-0.0331882	0.00746796			0.00945	-0.0356433	0.00691536
0.0095	-0.0373378	0.0143618			0.0095	-0.0330521	0.00747644			0.0095	-0.0355248	0.0069069
0.00955	-0.0372658	0.0143313			0.00955	-0.0329154	0.00748486			0.00955	-0.0354043	0.00689871
0.0096	-0.0371921	0.0143017			0.0096	-0.0327784	0.00749232			0.0096	-0.0352815	0.00689068
0.00965	-0.0371172	0.0142732			0.00965	-0.0326405	0.00749828			0.00965	-0.0351568	0.00688246
0.0097	-0.0370409	0.014246			0.0097	-0.0325015	0.00750321			0.0097	-0.0350301	0.00687402
0.00975	-0.0369631	0.0142203			0.00975	-0.0323612	0.00750702			0.00975	-0.0349013	0.00686537
0.0098	-0.0368844	0.0141957			0.0098	-0.03222	0.00750876			0.0098	-0.0347701	0.00685704
0.00985	-0.0368048	0.0141718			0.00985	-0.0320774	0.00750845			0.00985	-0.0346366	0.00684908
0.0099	-0.0367249	0.0141484			0.0099	-0.0319331	0.00750622			0.0099	-0.034501	0.00684131
0.00995	-0.0366454	0.0141248			0.00995	-0.0317874	0.00750236			0.00995	-0.0343631	0.00683343
0.01	-0.0365661	0.0141009			0.01	-0.0316403	0.00749741			0.01	-0.0342231	0.00682564
0.01005	-0.0364874	0.0140767			0.01005	-0.0314915	0.00749179			0.01005	-0.0340813	0.00681775
0.0101	-0.0364089	0.014052			0.0101	-0.0313413	0.00748578			0.0101	-0.0339376	0.0068097
0.01015	-0.0363306	0.0140271			0.01015	-0.03119	0.00748032			0.01015	-0.0337918	0.00680161
0.0102	-0.0362524	0.0140023			0.0102	-0.0310373	0.00747573			0.0102	-0.0336441	0.00679356
0.01025	-0.036174	0.0139772			0.01025	-0.0308833	0.00747256			0.01025	-0.0334946	0.00678554
0.0103	-0.0360945	0.0139532			0.0103	-0.030728	0.00747094			0.0103	-0.0333437	0.00677772
0.01035	-0.0360135	0.0139304			0.01035	-0.0305711	0.00747105			0.01035	-0.0331913	0.00677043
0.0104	-0.0359313	0.0139091			0.0104	-0.0304124	0.00747304			0.0104	-0.0330374	0.00676384
0.01045	-0.035848	0.0138895			0.01045	-0.030252	0.00747662			0.01045	-0.0328823	0.00675796
0.0105	-0.0357636	0.0138722			0.0105	-0.03009	0.00748137			0.0105	-0.0327258	0.00675291
0.01055	-0.0356781	0.0138578			0.01055	-0.0299265	0.00748708			0.01055	-0.0325679	0.00674865
0.0106	-0.0355917	0.0138466			0.0106	-0.0297619	0.00749342			0.0106	-0.0324088	0.00674508
0.01065	-0.0355045	0.0138384			0.01065	-0.0295963	0.00750026			0.01065	-0.0322484	0.00674216
0.0107	-0.035417	0.0138326			0.0107	-0.0294301	0.00750679			0.0107	-0.0320869	0.00673982
0.01075	-0.0353294	0.013828			0.01075	-0.0292635	0.00751232			0.01075	-0.0319245	0.006738
0.0108	-0.0352415	0.0138235			0.0108	-0.0290967	0.00751691			0.0108	-0.0317612	0.00673654
0.01085	-0.0351532	0.0138179			0.01085	-0.0289297	0.00752033			0.01085	-0.0315974	0.0067352
0.0109	-0.0350652	0.0138101			0.0109	-0.0287622	0.00752244			0.0109	-0.0314332	0.0067337
0.01095	-0.0349773	0.0137988			0.01095	-0.0285943	0.0075235			0.01095	-0.0312689	0.0067321
0.011	-0.0348881	0.0137846			0.011	-0.0284257	0.00752391			0.011	-0.0311048	0.00673035
0.01105	-0.034797	0.0137684			0.01105	-0.0282564	0.00752374			0.01105	-0.030941	0.00672853
0.0111	-0.0347037	0.0137513			0.0111	-0.0280861	0.00752318			0.0111	-0.0307775	0.00672694
0.01115	-0.034608	0.0137338			0.01115	-0.0279147	0.00752251			0.01115	-0.0306141	0.00672542
0.0112	-0.0345094	0.0137162			0.0112	-0.027742	0.00752189			0.0112	-0.0304508	0.00672399
0.01125	-0.0344086	0.0136996			0.01125	-0.0275677	0.00752179			0.01125	-0.0302877	0.00672287
0.0113	-0.0343053	0.0136848			0.0113	-0.027392	0.00752224			0.0113	-0.0301246	0.00672153
0.01135	-0.0341999	0.0136716			0.01135	-0.0272146	0.00752322			0.01135	-0.0299613	0.00671998
0.0114	-0.0340919	0.0136606			0.0114	-0.0270358	0.0075246			0.0114	-0.0297976	0.00671806
0.01145	-0.0339815	0.0136515			0.01145	-0.0268557	0.0075264			0.01145	-0.0296333	0.00671567
0.0115	-0.033869	0.0136443			0.0115	-0.0266749	0.00752871			0.0115	-0.029468	0.00671269
0.01155	-0.0337541	0.0136382			0.01155	-0.0264935	0.00753141			0.01155	-0.029302	0.00670916
0.0116	-0.033637	0.013632			0.0116	-0.0263119	0.0075345			0.0116	-0.0291354	0.00670521
0.01165	-0.0335176	0.0136253			0.01165	-0.0261305	0.00753793			0.01165	-0.0289678	0.00670069
0.0117	-0.0333961	0.0136165			0.0117	-0.0259496	0.00754172			0.0117	-0.0287994	0.00669579
0.01175	-0.0332734	0.0136054			0.01175	-0.0257697	0.0075461			0.01175	-0.02863	0.00669066
0.0118	-0.03315	0.0135917			0.0118	-0.0255909	0.00755118			0.0118	-0.0284598	0.00668568
0.01185	-0.033026	0.0135751			0.01185	-0.0254133	0.00755644			0.01185	-0.028289	0.00668089
0.0119	-0.0329011	0.013556			0.0119	-0.0252369	0.00756172			0.0119	-0.0281171	0.00667632
0.01195	-0.0327754	0.0135349			0.01195	-0.0250614	0.00756706			0.01195	-0.0279443	0.00667203
0.012	-0.0326491	0.0135128			0.012	-0.0248865	0.00757258			0.012	-0.0277707	0.00666803
0.01205	-0.0325223	0.0134899			0.01205	-0.0247118	0.00757846			0.01205	-0.0275962	0.0066644
0.0121	-0.0323951	0.013467			0.0121	-0.0245368	0.00758462			0.0121	-0.027421	0.0066609
0.01215	-0.0322679	0.0134446			0.01215	-0.0243613	0.00759118			0.01215	-0.0272454	0.0066577
0.0122	-0.0321401	0.013423			0.0122	-0.0241852	0.00759803			0.0122	-0.0270692	0.00665438
0.01225	-0.0320119	0.013403			0.01225	-0.0240083	0.00760496			0.01225	-0.0268922	0.00665097
0.0123	-0.0318833	0.0133845			0.0123	-0.0238304	0.00761166			0.0123	-0.0267143	0.00664755
0.01235	-0.0317542	0.0133669			0.01235	-0.0236514	0.00761792			0.01235	-0.0265356	0.00664395
0.0124	-0.0316242	0.0133501			0.0124	-0.0234714	0.00762402			0.0124	-0.0263561	0.00663979
0.01245	-0.0314935	0.0133333			0.01245	-0.0232905	0.00762997			0.01245	-0.0261758	0.00663513
0.0125	-0.0313621	0.0133156			0.0125	-0.0231087	0.00763637			0.0125	-0.0259947	0.00663006
0.01255	-0.0312299	0.0132967			0.01255	-0.0229262	0.00764314			0.01255	-0.0258128	0.0066243
0.0126	-0.0310975	0.013276			0.0126	-0.0227431	0.00765052			0.0126	-0.0256299	0.00661795
0.01265	-0.0309664	0.0132525			0.01265	-0.0225591	0.00765875			0.01265	-0.0254464	0.00661064
0.0127	-0.030837	0.0132258			0.0127	-0.0223745	0.00766781			0.0127	-0.0252621	0.00660256
0.01275	-0.0307088	0.0131963			0.01275	-0.0221893	0.00767756			0.01275	-0.025077	0.00659382
0.0128	-0.0305817	0.0131642			0.0128	-0.0220032	0.00768788			0.0128	-0.0248912	0.00658448
0.01285	-0.0304557	0.01313			0.01285	-0.0218167	0.00769803			0.01285	-0.0247045	0.00657469
0.0129	-0.0303302	0.0130936			0.0129	-0.02163	0.00770784			0.0129	-0.0245168	0.00656473
0.01295	-0.0302053	0.0130562			0.01295	-0.0214431	0.00771686			0.01295	-0.0243283	0.00655488
0.013	-0.03008	0.0130186			0.013	-0.0212555	0.00772526			0.013	-0.0241395	0.00654529
0.01305	-0.0299547	0.0129812			0.01305	-0.0210672	0.00773349			0.01305	-0.0239504	0.00653584
0.0131	-0.0298292	0.0129442			0.0131	-0.0208782	0.00774126			0.0131	-0.0237607	0.00652676
0.01315	-0.0297039	0.0129075			0.01315	-0.0206883	0.00774847			0.01315	-0.0235708	0.00651821
0.0132	-0.0295787	0.0128714			0.0132	-0.0204975	0.00775527			0.0132	-0.0233809	0.00651006
0.01325	-0.0294542	0.012835			0.01325	-0.0203063	0.00776187			0.01325	-0.0231907	0.00650199
0.0133	-0.02933	0.0127987			0.0133	-0.0201151	0.00776815			0.0133	-0.0230002	0.00649424
0.01335	-0.0292063	0.0127624			0.01335	-0.0199236	0.00777523			0.01335	-0.0228092	0.00648669
0.0134	-0.0290828	0.012726			0.0134	-0.0197313	0.00778433			0.0134	-0.0226181	0.00647927
0.01345	-0.028959	0.0126895			0.01345	-0.0195382	0.00779595			0.01345	-0.0224269	0.00647231
0.0135	-0.0288345	0.0126529			0.0135	-0.0193448	0.00780964			0.0135	-0.0222357	0.00646595
0.01355	-0.0287092	0.0126167			0.01355	-0.0191511	0.00782548			0.01355	-0.0220444	0.00646034
0.0136	-0.0285827	0.0125816			0.0136	-0.0189575	0.00784306			0.0136	-0.021853	0.00645574
0.01365	-0.0284546	0.012548			0.01365	-0.0187639	0.00786218			0.01365	-0.0216613	0.00645195
0.0137	-0.0283245	0.0125165			0.0137	-0.0185703	0.00788237			0.0137	-0.0214693	0.00644919
0.01375	-0.0281927	0.012488			0.01375	-0.018377	0.00790332			0.01375	-0.021277	0.00644734
0.0138	-0.0280586	0.0124625			0.0138	-0.0181847	0.00792437			0.0138	-0.0210844	0.00644646
0.01385	-0.0279229	0.0124395			0.01385	-0.017993	0.007945			0.01385	-0.0208913	0.00644637
0.0139	-0.0277857	0.0124183			0.0139	-0.0178022	0.00796445			0.0139	-0.0206977	0.00644689
0.01395	-0.0276476	0.0123989			0.01395	-0.0176123	0.00798231			0.01395	-0.0205039	0.00644796
0.014	-0.0275093	0.0123808			0.014	-0.017423	0.00799839			0.014	-0.0203095	0.00644925
0.01405	-0.0273709	0.0123636			0.01405	-0.0172344	0.00801265			0.01405	-0.0201145	0.00645102
0.0141	-0.0272328	0.0123467			0.0141	-0.0170464	0.00802511			0.0141	-0.0199191	0.00645303
0.01415	-0.0270945	0.01233			0.01415	-0.016859	0.00803587			0.01415	-0.019723	0.00645521
0.0142	-0.0269555	0.0123134			0.0142	-0.0166721	0.00804523			0.0142	-0.0195263	0.00645765
0.01425	-0.0268148	0.012296			0.01425	-0.0164859	0.00805307			0.01425	-0.0193289	0.00646029
0.0143	-0.026672	0.0122779			0.0143	-0.0163005	0.00805971			0.0143	-0.0191305	0.00646328
0.01435	-0.026526	0.0122583			0.01435	-0.016116	0.00806499			0.01435	-0.0189311	0.00646662
0.0144	-0.0263774	0.0122372			0.0144	-0.0159318	0.00806905			0.0144	-0.0187309	0.00647016
0.01445	-0.026226	0.0122147			0.01445	-0.0157481	0.00807221			0.01445	-0.0185299	0.00647392
0.0145	-0.0260722	0.0121908			0.0145	-0.0155644	0.00807476			0.0145	-0.018328	0.00647784
0.01455	-0.0259168	0.0121656			0.01455	-0.0153806	0.00807749			0.01455	-0.0181249	0.00648166
0.0146	-0.02576	0.0121398			0.0146	-0.0151971	0.00808062			0.0146	-0.0179202	0.00648534
0.01465	-0.0256021	0.0121136			0.01465	-0.0150135	0.00808425			0.01465	-0.0177142	0.00648887
0.0147	-0.0254439	0.0120878			0.0147	-0.0148294	0.0080883			0.0147	-0.017507	0.00649221
0.01475	-0.0252854	0.0120624			0.01475	-0.0146445	0.00809274			0.01475	-0.0172987	0.00649537
0.0148	-0.0251268	0.0120377			0.0148	-0.0144589	0.00809732			0.0148	-0.0170892	0.00649806
0.01485	-0.024969	0.0120136			0.01485	-0.0142725	0.00810185			0.01485	-0.0168789	0.00650005
0.0149	-0.024812	0.0119903			0.0149	-0.0140856	0.00810625			0.0149	-0.0166681	0.00650155
0.01495	-0.0246556	0.0119675			0.01495	-0.0138984	0.00811026			0.01495	-0.0164571	0.00650251
0.015	-0.0244997	0.0119451			0.015	-0.0137107	0.00811417			0.015	-0.0162458	0.00650262
0.01505	-0.0243447	0.0119235			0.01505	-0.013522	0.00811854			0.01505	-0.0160344	0.00650223
0.0151	-0.0241902	0.0119018			0.0151	-0.0133319	0.00812392			0.0151	-0.0158229	0.00650153
0.01515	-0.0240365	0.0118801			0.01515	-0.0131401	0.00813094			0.01515	-0.0156119	0.00650097
0.0152	-0.0238835	0.0118579			0.0152	-0.0129467	0.00813907			0.0152	-0.0154019	0.00650026
0.01525	-0.0237312	0.0118354			0.01525	-0.0127518	0.00814854			0.01525	-0.0151928	0.00649949
0.0153	-0.0235792	0.0118122			0.0153	-0.0125556	0.00815942			0.0153	-0.0149846	0.00649832
0.01535	-0.0234267	0.0117884			0.01535	-0.0123575	0.0081722			0.01535	-0.0147773	0.00649711
0.0154	-0.0232733	0.0117644			0.0154	-0.0121581	0.00818703			0.0154	-0.0145708	0.00649605
0.01545	-0.0231187	0.0117404			0.01545	-0.0119575	0.00820361			0.01545	-0.0143651	0.00649524
0.0155	-0.0229633	0.0117175			0.0155	-0.0117561	0.00822154			0.0155	-0.0141604	0.00649459
0.01555	-0.0228067	0.0116961			0.01555	-0.0115545	0.00824022			0.01555	-0.0139565	0.00649411
0.0156	-0.0226495	0.0116769			0.0156	-0.011353	0.00825964			0.0156	-0.0137536	0.00649441
0.01565	-0.0224913	0.0116598			0.01565	-0.011152	0.00828002			0.01565	-0.0135512	0.00649548
0.0157	-0.022332	0.0116447			0.0157	-0.0109512	0.0083017			0.0157	-0.0133491	0.00649739
0.01575	-0.0221722	0.0116307			0.01575	-0.010751	0.00832469			0.01575	-0.0131468	0.00650002
0.0158	-0.0220129	0.0116181			0.0158	-0.0105517	0.00834875			0.0158	-0.0129443	0.00650336
0.01585	-0.0218536	0.0116061			0.01585	-0.0103535	0.00837394			0.01585	-0.0127414	0.00650736
0.0159	-0.0216939	0.0115942			0.0159	-0.0101572	0.00839967			0.0159	-0.0125379	0.00651188
0.01595	-0.0215346	0.0115809			0.01595	-0.00996292	0.00842569			0.01595	-0.0123341	0.00651679
0.016	-0.0213753	0.0115655			0.016	-0.00977076	0.00845202			0.016	-0.0121298	0.00652184
0.01605	-0.0212162	0.0115478			0.01605	-0.00958071	0.00847819			0.01605	-0.0119251	0.00652701
0.0161	-0.0210565	0.011528			0.0161	-0.00939282	0.008504			0.0161	-0.01172	0.0065323
0.01615	-0.020896	0.0115068			0.01615	-0.009207	0.0085295			0.01615	-0.0115148	0.00653754
0.0162	-0.0207349	0.0114845			0.0162	-0.00902305	0.0085542			0.0162	-0.0113095	0.00654279
0.01625	-0.020573	0.0114626			0.01625	-0.00884092	0.0085776			0.01625	-0.0111042	0.00654786
0.0163	-0.0204105	0.0114412			0.0163	-0.00866049	0.00859987			0.0163	-0.0108987	0.00655284
0.01635	-0.0202473	0.0114211			0.01635	-0.00848167	0.00862122			0.01635	-0.0106934	0.00655769
0.0164	-0.0200838	0.0114031			0.0164	-0.00830398	0.00864158			0.0164	-0.010488	0.00656261
0.01645	-0.0199199	0.0113881			0.01645	-0.00812693	0.00866122			0.01645	-0.0102826	0.00656788
0.0165	-0.0197553	0.0113764			0.0165	-0.00795016	0.00868018			0.0165	-0.0100776	0.00657334
0.01655	-0.0195903	0.0113678			0.01655	-0.00777316	0.00869861			0.01655	-0.00987265	0.00657875
0.0166	-0.0194253	0.0113626			0.0166	-0.00759556	0.00871713			0.0166	-0.00966805	0.00658398
0.01665	-0.0192612	0.0113605			0.01665	-0.00741702	0.00873597			0.01665	-0.00946377	0.00658914
0.0167	-0.0190974	0.0113603			0.0167	-0.00723766	0.00875516			0.0167	-0.00925963	0.00659436
0.01675	-0.0189341	0.011361			0.01675	-0.00705793	0.00877427			0.01675	-0.0090555	0.00659951
0.0168	-0.0187713	0.0113615			0.0168	-0.00687843	0.00879266			0.0168	-0.0088515	0.00660467
0.01685	-0.0186093	0.0113604			0.01685	-0.0066996	0.00880976			0.01685	-0.00864785	0.00660973
0.0169	-0.018448	0.0113565			0.0169	-0.00652178	0.00882561			0.0169	-0.00844433	0.00661488
0.01695	-0.0182873	0.0113491			0.01695	-0.00634524	0.00884048			0.01695	-0.00824095	0.00662017
0.017	-0.0181271	0.0113379			0.017	-0.00616988	0.00885462			0.017	-0.00803772	0.00662592
0.01705	-0.0179674	0.011323			0.01705	-0.00599533	0.0088685			0.01705	-0.00783454	0.00663222
0.0171	-0.017808	0.0113046			0.0171	-0.00582106	0.00888211			0.0171	-0.00763133	0.00663911
0.01715	-0.0176495	0.0112833			0.01715	-0.00564664	0.0088959			0.01715	-0.00742819	0.0066464
0.0172	-0.0174916	0.01126			0.0172	-0.00547158	0.00890976			0.0172	-0.007225	0.00665401
0.01725	-0.0173348	0.0112363			0.01725	-0.00529547	0.00892411			0.01725	-0.00702194	0.00666183
0.0173	-0.017179	0.011212			0.0173	-0.00511836	0.0089386			0.0173	-0.00681896	0.00666992
0.01735	-0.0170236	0.0111875			0.01735	-0.00494005	0.00895331			0.01735	-0.00661603	0.00667786
0.0174	-0.0168688	0.0111634			0.0174	-0.00476035	0.00896761			0.0174	-0.00641323	0.00668559
0.01745	-0.0167149	0.0111399			0.01745	-0.0045794	0.00898127			0.01745	-0.00621076	0.00669277
0.0175	-0.016562	0.0111172			0.0175	-0.00439734	0.00899416			0.0175	-0.00600864	0.00669929
0.01755	-0.0164099	0.0110952			0.01755	-0.0042145	0.00900625			0.01755	-0.00580673	0.00670524
0.0176	-0.0162587	0.0110739			0.0176	-0.00403108	0.00901737			0.0176	-0.00560492	0.00671055
0.01765	-0.0161079	0.011053			0.01765	-0.00384773	0.00902809			0.01765	-0.00540308	0.00671522
0.0177	-0.0159571	0.0110319			0.0177	-0.00366478	0.00903885			0.0177	-0.0052013	0.00671961
0.01775	-0.015806	0.0110103			0.01775	-0.0034825	0.00904963			0.01775	-0.00499955	0.00672399
0.0178	-0.015655	0.0109881			0.0178	-0.00330109	0.00906077			0.0178	-0.00479792	0.00672843
0.01785	-0.0155042	0.0109652			0.01785	-0.00312086	0.00907245			0.01785	-0.00459647	0.00673301
0.0179	-0.015353	0.0109421			0.0179	-0.00294145	0.00908493			0.0179	-0.00439504	0.00673793
0.01795	-0.0152022	0.0109189			0.01795	-0.00276314	0.0090982			0.01795	-0.00419364	0.00674336
0.018	-0.0150517	0.0108964			0.018	-0.00258596	0.00911222			0.018	-0.00399262	0.00674917
0.01805	-0.0149012	0.0108745			0.01805	-0.00241039	0.00912695			0.01805	-0.00379199	0.0067556
0.0181	-0.0147506	0.0108535			0.0181	-0.00223638	0.00914255			0.0181	-0.00359183	0.00676255
0.01815	-0.0146001	0.0108338			0.01815	-0.00206357	0.0091587			0.01815	-0.00339242	0.00677002
0.0182	-0.0144502	0.0108154			0.0182	-0.00189218	0.00917514			0.0182	-0.00319378	0.00677817
0.01825	-0.0143012	0.0107982			0.01825	-0.00172229	0.00919194			0.01825	-0.00299618	0.00678696
0.0183	-0.0141538	0.0107821			0.0183	-0.00155394	0.00920879			0.0183	-0.00279951	0.00679643
0.01835	-0.0140087	0.0107672			0.01835	-0.00138704	0.00922527			0.01835	-0.00260403	0.00680653
0.0184	-0.0138658	0.0107534			0.0184	-0.00122103	0.00924176			0.0184	-0.00240937	0.00681718
0.01845	-0.0137249	0.01074			0.01845	-0.00105599	0.00925863			0.01845	-0.00221568	0.00682838
0.0185	-0.0135857	0.0107271			0.0185	-0.000891977	0.00927579			0.0185	-0.00202289	0.00684001
0.01855	-0.0134481	0.0107138			0.01855	-0.000729085	0.00929329			0.01855	-0.00183098	0.0068519
0.0186	-0.0133116	0.0107002			0.0186	-0.000567684	0.00931108			0.0186	-0.00164002	0.00686371
0.01865	-0.0131759	0.0106861			0.01865	-0.000408026	0.00932912			0.01865	-0.00144965	0.00687523
0.0187	-0.0130405	0.0106712			0.0187	-0.000249874	0.00934744			0.0187	-0.00125952	0.00688656
0.01875	-0.0129045	0.0106557			0.01875	-9.32572e-05	0.00936598			0.01875	-0.00106971	0.00689762
0.0188	-0.0127677	0.0106401			0.0188	6.24115e-05	0.00938432			0.0188	-0.00088009	0.00690853
0.01885	-0.0126301	0.0106249			0.01885	0.000217283	0.00940212			0.01885	-0.000690851	0.00691955
0.0189	-0.0124918	0.0106103			0.0189	0.0003713	0.00941893			0.0189	-0.000501701	0.00693112
0.01895	-0.0123525	0.0105967			0.01895	0.000524642	0.00943471			0.01895	-0.000312663	0.00694303
0.019	-0.0122128	0.0105849			0.019	0.000677688	0.00944946			0.019	-0.0001238	0.00695535
0.01905	-0.0120728	0.0105755			0.01905	0.00083048	0.00946295			0.01905	6.47228e-05	0.00696817
0.0191	-0.0119321	0.0105676			0.0191	0.000983263	0.00947492			0.0191	0.000252955	0.00698153
0.01915	-0.011791	0.0105608			0.01915	0.00113627	0.00948521			0.01915	0.0004408	0.00699487
0.0192	-0.0116501	0.0105549			0.0192	0.00128975	0.00949361			0.0192	0.000628321	0.00700797
0.01925	-0.01151	0.0105503			0.01925	0.00144392	0.00950021			0.01925	0.000815412	0.00702088
0.0193	-0.0113714	0.0105464			0.0193	0.00159834	0.00950523			0.0193	0.00100244	0.00703372
0.01935	-0.0112342	0.0105428			0.01935	0.00175317	0.00950897			0.01935	0.00118926	0.00704678
0.0194	-0.0110985	0.0105385			0.0194	0.00190823	0.00951214			0.0194	0.00137572	0.00706033
0.01945	-0.0109636	0.0105324			0.01945	0.00206343	0.00951555			0.01945	0.00156168	0.00707471
0.0195	-0.010829	0.0105239			0.0195	0.0022184	0.00951948			0.0195	0.00174686	0.00708952
0.01955	-0.0106946	0.0105131			0.01955	0.0023731	0.00952399			0.01955	0.00193115	0.00710459
0.0196	-0.0105598	0.0105001			0.0196	0.00252765	0.00952981			0.0196	0.00211432	0.00712003
0.01965	-0.0104249	0.0104854			0.01965	0.00268229	0.00953708			0.01965	0.00229679	0.00713568
0.0197	-0.01029	0.0104688			0.0197	0.0028369	0.00954564			0.0197	0.00247889	0.00715139
0.01975	-0.0101548	0.0104508			0.01975	0.00299118	0.00955522			0.01975	0.00266076	0.00716721
0.0198	-0.0100185	0.0104311			0.0198	0.0031453	0.00956614			0.0198	0.0028425	0.00718307
0.01985	-0.00988055	0.0104095			0.01985	0.00329952	0.00957833			0.01985	0.00302447	0.00719896
0.0199	-0.00974068	0.0103873			0.0199	0.00345372	0.00959152			0.0199	0.0032064	0.00721451
0.01995	-0.00959895	0.0103658			0.01995	0.00360801	0.00960531			0.01995	0.00338845	0.00722952
0.02	-0.00945508	0.0103444			0.02	0.00376225	0.0096192			0.02	0.00357042	0.00724417
0.02005	-0.0093095	0.0103237			0.02005	0.00391642	0.00963286			0.02005	0.00375226	0.00725843
0.0201	-0.00916303	0.0103037			0.0201	0.00407028	0.0096466			0.0201	0.00393387	0.00727225
0.02015	-0.00901632	0.0102847			0.02015	0.0042241	0.00965998			0.02015	0.00411524	0.0072857
0.0202	-0.00886958	0.0102667			0.0202	0.00437789	0.00967291			0.0202	0.00429679	0.00729898
0.02025	-0.00872245	0.0102496			0.02025	0.00453173	0.00968573			0.02025	0.00447873	0.00731232
0.0203	-0.0085751	0.0102328			0.0203	0.00468588	0.00969798			0.0203	0.00466105	0.00732566
0.02035	-0.00842793	0.0102153			0.02035	0.00484007	0.00971006			0.02035	0.00484421	0.00733899
0.0204	-0.00828091	0.0101968			0.0204	0.00499411	0.00972181			0.0204	0.0050286	0.00735264
0.02045	-0.0081339	0.0101766			0.02045	0.00514809	0.00973371			0.02045	0.0052143	0.00736637
0.0205	-0.00798727	0.0101553			0.0205	0.00530222	0.00974576			0.0205	0.00540126	0.00738046
0.02055	-0.00784116	0.0101332			0.02055	0.00545697	0.00975795			0.02055	0.00558999	0.00739501
0.0206	-0.00769518	0.0101107			0.0206	0.0056123	0.00977036			0.0206	0.00578033	0.00741002
0.02065	-0.00754894	0.0100878			0.02065	0.00576844	0.00978279			0.02065	0.00597241	0.00742529
0.0207	-0.00740198	0.0100656			0.0207	0.00592554	0.00979556			0.0207	0.00616617	0.00744093
0.02075	-0.00725319	0.0100441			0.02075	0.00608413	0.00980828			0.02075	0.00636154	0.00745698
0.0208	-0.00710233	0.0100237			0.0208	0.00624372	0.00982156			0.0208	0.00655879	0.00747368
0.02085	-0.00694881	0.0100046			0.02085	0.00640453	0.00983559			0.02085	0.00675822	0.00749082
0.0209	-0.0067924	0.00998763			0.0209	0.00656662	0.00985093			0.0209	0.00695982	0.00750848
0.02095	-0.00663325	0.00997315			0.02095	0.00672986	0.00986704			0.02095	0.00716379	0.00752682
0.021	-0.00647145	0.00996051			0.021	0.00689371	0.0098838			0.021	0.00736981	0.00754599
0.02105	-0.00630755	0.00994792			0.02105	0.00705786	0.00990127			0.02105	0.00757785	0.00756607
0.0211	-0.00614151	0.00993435			0.0211	0.00722207	0.00991926			0.0211	0.0077882	0.00758663
0.02115	-0.00597418	0.00991928			0.02115	0.00738581	0.00993755			0.02115	0.00800092	0.00760769
0.0212	-0.00580615	0.00990261			0.0212	0.00754932	0.00995601			0.0212	0.00821572	0.00762946
0.02125	-0.00563778	0.00988404			0.02125	0.00771228	0.00997448			0.02125	0.008432	0.00765192
0.0213	-0.00546947	0.00986378			0.0213	0.00787457	0.00999267			0.0213	0.00864946	0.00767479
0.02135	-0.00530179	0.00984223			0.02135	0.0080363	0.0100101			0.02135	0.00886754	0.00769835
0.0214	-0.00513472	0.0098192			0.0214	0.00819774	0.0100267			0.0214	0.00908578	0.00772264
0.02145	-0.00496868	0.0097953			0.02145	0.0083593	0.0100426			0.02145	0.00930386	0.00774763
0.0215	-0.0048047	0.0097703			0.0215	0.00852105	0.0100577			0.0215	0.00952164	0.00777354
0.02155	-0.00464334	0.00974509			0.02155	0.00868334	0.0100716			0.02155	0.00973907	0.0078
0.0216	-0.00448476	0.00972005			0.0216	0.00884704	0.0100847			0.0216	0.00995633	0.00782733
0.02165	-0.00432996	0.00969622			0.02165	0.00901266	0.0100968			0.02165	0.0101737	0.00785498
0.0217	-0.00417882	0.00967332			0.0217	0.00918024	0.0101084			0.0217	0.0103909	0.00788253
0.02175	-0.00403164	0.009652			0.02175	0.00935029	0.0101198			0.02175	0.0106082	0.00790985
0.0218	-0.00388788	0.00963211			0.0218	0.00952298	0.0101311			0.0218	0.0108257	0.00793685
0.02185	-0.00374739	0.00961384			0.02185	0.00969793	0.0101426			0.02185	0.0110435	0.00796348
0.0219	-0.0036093	0.00959691			0.0219	0.00987454	0.0101542			0.0219	0.0112614	0.00798965
0.02195	-0.00347348	0.00958163			0.02195	0.0100523	0.010166			0.02195	0.0114791	0.00801563
0.022	-0.00333906	0.00956708			0.022	0.0102306	0.0101775			0.022	0.0116964	0.00804143
0.02205	-0.00320572	0.00955275			0.02205	0.0104086	0.0101891			0.02205	0.0119133	0.00806731
0.0221	-0.0030728	0.00953856			0.0221	0.0105859	0.0102009			0.0221	0.0121297	0.00809332
0.02215	-0.00293985	0.00952413			0.02215	0.0107622	0.0102137			0.02215	0.0123455	0.0081196
0.0222	-0.00280686	0.00950916			0.0222	0.0109374	0.0102273			0.0222	0.0125604	0.00814652
0.02225	-0.00267383	0.00949425			0.02225	0.0111117	0.010242			0.02225	0.0127747	0.00817407
0.0223	-0.00254041	0.00947929			0.0223	0.0112848	0.0102573			0.0223	0.0129883	0.00820249
0.02235	-0.00240671	0.00946505			0.02235	0.0114568	0.0102732			0.02235	0.0132013	0.00823223
0.0224	-0.00227263	0.00945166			0.0224	0.0116276	0.0102895			0.0224	0.0134135	0.00826292
0.02245	-0.0021387	0.00943986			0.02245	0.0117973	0.0103059			0.02245	0.0136248	0.00829445
0.0225	-0.00200484	0.00943015			0.0225	0.0119661	0.0103227			0.0225	0.013835	0.00832627
0.02255	-0.00187147	0.009423			0.02255	0.0121339	0.0103396			0.02255	0.0140442	0.00835865
0.0226	-0.00173803	0.00941861			0.0226	0.0123007	0.010356			0.0226	0.0142519	0.00839122
0.02265	-0.00160424	0.00941626			0.02265	0.0124667	0.0103722			0.02265	0.0144583	0.00842365
0.0227	-0.00147054	0.00941507			0.0227	0.0126319	0.0103882			0.0227	0.014663	0.00845613
0.02275	-0.00133707	0.00941465			0.02275	0.0127958	0.0104044			0.02275	0.0148663	0.00848862
0.0228	-0.00120363	0.00941468			0.0228	0.0129584	0.0104208			0.0228	0.0150683	0.00852115
0.02285	-0.0010701	0.00941515			0.02285	0.0131199	0.0104374			0.02285	0.015269	0.00855359
0.0229	-0.000936019	0.0094149			0.0229	0.0132801	0.0104545			0.0229	0.0154686	0.00858623
0.02295	-0.000801545	0.0094137			0.02295	0.0134388	0.010472			0.02295	0.0156671	0.00861883
0.023	-0.00066714	0.00941111			0.023	0.0135956	0.0104896			0.023	0.0158647	0.00865102
0.02305	-0.000532563	0.00940768			0.02305	0.0137504	0.0105071			0.02305	0.016061	0.00868273
0.0231	-0.000397494	0.00940348			0.0231	0.0139033	0.0105244			0.0231	0.0162563	0.00871373
0.02315	-0.000262274	0.00939939			0.02315	0.0140545	0.0105416			0.02315	0.0164502	0.00874391
0.0232	-0.00012652	0.00939629			0.0232	0.0142037	0.0105584			0.0232	0.0166426	0.00877327
0.02325	9.65767e-06	0.00939538			0.02325	0.0143514	0.0105747			0.02325	0.0168337	0.00880155
0.0233	0.000146399	0.00939639			0.0233	0.0144977	0.0105905			0.0233	0.0170233	0.00882892
0.02335	0.000282992	0.00939949			0.02335	0.0146428	0.0106053			0.02335	0.0172118	0.00885538
0.0234	0.000419159	0.00940434			0.0234	0.0147864	0.0106184			0.0234	0.0173989	0.00888107
0.02345	0.000554203	0.00941071			0.02345	0.0149283	0.0106293			0.02345	0.017585	0.00890602
0.0235	0.000687523	0.00941834			0.0235	0.0150693	0.0106384			0.0235	0.01777	0.00893011
0.02355	0.000818895	0.00942615			0.02355	0.0152093	0.0106465			0.02355	0.0179539	0.00895306
0.0236	0.000947632	0.00943356			0.0236	0.0153488	0.0106537			0.0236	0.0181363	0.00897516
0.02365	0.00107351	0.00943992			0.02365	0.0154879	0.0106608			0.02365	0.0183174	0.00899646
0.0237	0.00119689	0.00944463			0.0237	0.0156268	0.0106679			0.0237	0.0184968	0.00901737
0.02375	0.00131804	0.00944716			0.02375	0.015766	0.0106757			0.02375	0.0186749	0.00903805
0.0238	0.00143731	0.00944706			0.0238	0.0159056	0.0106845			0.0238	0.0188519	0.00905879
0.02385	0.00155587	0.00944455			0.02385	0.0160461	0.0106947			0.02385	0.0190277	0.00907969
0.0239	0.00167384	0.00943993			0.0239	0.0161871	0.0107061			0.0239	0.0192025	0.00910092
0.02395	0.00179144	0.0094333			0.02395	0.0163294	0.0107189			0.02395	0.0193763	0.00912239
0.024	0.00190934	0.00942567			0.024	0.0164729	0.0107328			0.024	0.0195492	0.00914427
0.02405	0.0020276	0.0094179			0.02405	0.0166178	0.0107475			0.02405	0.0197214	0.00916678
0.0241	0.00214578	0.00941052			0.0241	0.0167643	0.0107627			0.0241	0.019893	0.00918972
0.02415	0.00226405	0.00940371			0.02415	0.0169125	0.0107785			0.02415	0.020064	0.00921329
0.0242	0.00238246	0.0093974			0.0242	0.017063	0.0107949			0.0242	0.0202342	0.0092373
0.02425	0.00249991	0.00939194			0.02425	0.0172158	0.0108119			0.02425	0.020404	0.00926175
0.0243	0.00261608	0.00938774			0.0243	0.0173707	0.0108294			0.0243	0.0205732	0.00928649
0.02435	0.00273107	0.00938437			0.02435	0.0175274	0.0108473			0.02435	0.0207419	0.00931128
0.0244	0.00284479	0.00938147			0.0244	0.0176859	0.0108658			0.0244	0.0209099	0.009336
0.02445	0.00295768	0.00937869			0.02445	0.0178457	0.0108841			0.02445	0.0210772	0.00936072
0.0245	0.00307028	0.00937594			0.0245	0.0180065	0.0109023			0.0245	0.021244	0.00938533
0.02455	0.0031824	0.00937296			0.02455	0.0181681	0.0109203			0.02455	0.0214105	0.00940998
0.0246	0.00329422	0.00936961			0.0246	0.0183301	0.0109382			0.0246	0.0215768	0.00943454
0.02465	0.00340629	0.009366			0.02465	0.0184924	0.0109563			0.02465	0.0217429	0.00945917
0.0247	0.00351896	0.00936179			0.0247	0.0186545	0.0109742			0.0247	0.021909	0.00948377
0.02475	0.00363251	0.00935644			0.02475	0.0188159	0.0109917			0.02475	0.022075	0.00950847
0.0248	0.00374667	0.00935008			0.0248	0.0189769	0.0110092			0.0248	0.0222412	0.00953324
0.02485	0.00386162	0.00934268			0.02485	0.0191377	0.0110267			0.02485	0.0224079	0.00955806
0.0249	0.00397776	0.00933445			0.0249	0.0192983	0.0110445			0.0249	0.0225752	0.00958276
0.02495	0.00409532	0.00932536			0.02495	0.0194592	0.0110624			0.02495	0.0227434	0.00960756
0.025	0.0042141	0.00931636			0.025	0.0196209	0.0110805			0.025	0.0229127	0.0096323
0.02505	0.00433466	0.00930768			0.02505	0.0197832	0.0110987			0.02505	0.0230836	0.00965702
0.0251	0.00445682	0.00929992			0.0251	0.019946	0.0111163			0.0251	0.0232563	0.00968141
0.02515	0.00458064	0.00929315			0.02515	0.0201088	0.0111332			0.02515	0.0234305	0.00970503
0.0252	0.0047053	0.00928702			0.0252	0.0202718	0.0111498			0.0252	0.0236065	0.00972778
0.02525	0.00483031	0.00928127			0.02525	0.0204352	0.011166			0.02525	0.0237842	0.00974965
0.0253	0.00495557	0.0092754			0.0253	0.0205982	0.0111813			0.0253	0.0239632	0.00977018
0.02535	0.00508029	0.00926908			0.02535	0.0207607	0.0111954			0.02535	0.0241434	0.00978947
0.0254	0.00520444	0.00926156			0.0254	0.0209222	0.0112077			0.0254	0.0243243	0.00980764
0.02545	0.00532758	0.00925212			0.02545	0.0210832	0.0112184			0.02545	0.024506	0.00982484
0.0255	0.00544973	0.0092406			0.0255	0.0212435	0.0112276			0.0255	0.0246882	0.00984131
0.02555	0.00557104	0.00922631			0.02555	0.021404	0.0112357			0.02555	0.0248709	0.00985717
0.0256	0.00569134	0.00920949			0.0256	0.021565	0.0112429			0.0256	0.0250543	0.00987247
0.02565	0.00581103	0.00919086			0.02565	0.0217271	0.0112497			0.02565	0.0252379	0.00988725
0.0257	0.00593038	0.00917097			0.0257	0.0218901	0.0112561			0.0257	0.0254216	0.00990172
0.02575	0.0060498	0.00915023			0.02575	0.0220543	0.0112614			0.02575	0.0256053	0.00991615
0.0258	0.00616999	0.00912928			0.0258	0.0222199	0.0112659			0.0258	0.0257892	0.00993042
0.02585	0.00629105	0.00910926			0.02585	0.0223868	0.0112697			0.02585	0.0259728	0.0099447
0.0259	0.00641301	0.00909061			0.0259	0.0225555	0.011273			0.0259	0.0261563	0.00995905
0.02595	0.00653612	0.00907431			0.02595	0.0227259	0.0112762			0.02595	0.0263393	0.00997311
0.026	0.00666046	0.00906014			0.026	0.022898	0.0112798			0.026	0.0265217	0.00998679
0.02605	0.00678566	0.00904765			0.02605	0.0230709	0.0112845			0.02605	0.0267026	0.00999969
0.0261	0.00691038	0.00903593			0.0261	0.0232439	0.0112905			0.0261	0.0268815	0.0100118
0.02615	0.00703271	0.00902467			0.02615	0.0234152	0.0112978			0.02615	0.0270564	0.0100229
0.0262	0.00715097	0.00901233			0.0262	0.0235831	0.0113064			0.0262	0.0272255	0.010033
0.02625	0.00726384	0.00899877			0.02625	0.0237464	0.0113162			0.02625	0.0273869	0.0100424
0.0263	0.0073702	0.00898332			0.0263	0.0239041	0.0113272			0.0263	0.027539	0.010051
0.02635	0.00746934	0.00896585			0.02635	0.0240554	0.0113392			0.02635	0.0276811	0.0100595
0.0264	0.00756181	0.00894576			0.0264	0.0242005	0.0113518			0.0264	0.0278128	0.0100683
0.02645	0.00764769	0.008923			0.02645	0.0243397	0.0113648			0.02645	0.0279346	0.0100773
0.0265	0.00772793	0.00889796			0.0265	0.0244731	0.0113783			0.0265	0.0280471	0.0100868
0.02655	0.00780284	0.0088704			0.02655	0.0246014	0.0113918			0.02655	0.0281511	0.0100968
0.0266	0.0078734	0.0088407			0.0266	0.0247251	0.0114051			0.0266	0.0282475	0.0101071
0.02665	0.00794078	0.00880938			0.02665	0.0248449	0.0114179			0.02665	0.0283371	0.0101175
0.0267	0.00800542	0.00877754			0.0267	0.0249615	0.0114304			0.0267	0.028421	0.0101278
0.02675	0.00806811	0.0087458			0.02675	0.0250766	0.0114425			0.02675	0.0285006	0.0101378
0.0268	0.00813004	0.00871482			0.0268	0.0251911	0.0114548			0.0268	0.0285772	0.0101473
0.02685	0.00819195	0.00868518			0.02685	0.025306	0.0114677			0.02685	0.0286519	0.0101562
0.0269	0.00825429	0.00865775			0.0269	0.0254218	0.0114809			0.0269	0.0287253	0.0101644
0.02695	0.00831719	0.00863289			0.02695	0.0255383	0.0114944			0.02695	0.028798	0.0101719
0.027	0.00838076	0.00861086			0.027	0.0256555	0.0115079			0.027	0.0288707	0.0101786
0.02705	0.00844537	0.00859158			0.02705	0.0257733	0.0115213			0.02705	0.0289432	0.0101848
0.0271	0.0085111	0.00857473			0.0271	0.0258912	0.0115348			0.0271	0.0290158	0.0101904
0.02715	0.0085783	0.00855993			0.02715	0.0260088	0.011548			0.02715	0.0290886	0.0101951
0.0272	0.00864651	0.00854649			0.0272	0.0261252	0.0115612			0.0272	0.0291619	0.0101994
0.02725	0.00871605	0.00853341			0.02725	0.0262407	0.0115743			0.02725	0.0292359	0.0102034
0.0273	0.00878675	0.00852079			0.0273	0.026355	0.0115874			0.0273	0.0293106	0.0102073
0.02735	0.00885897	0.00850841			0.02735	0.0264683	0.0116008			0.02735	0.0293862	0.0102116
0.0274	0.00893247	0.00849631			0.0274	0.0265807	0.0116142			0.0274	0.0294627	0.0102162
0.02745	0.0090077	0.00848456			0.02745	0.0266927	0.0116278			0.02745	0.0295402	0.0102217
0.0275	0.00908403	0.00847348			0.0275	0.026804	0.0116419			0.0275	0.0296188	0.0102282
0.02755	0.00916193	0.00846349			0.02755	0.0269153	0.0116561			0.02755	0.0296986	0.0102353
0.0276	0.00924112	0.00845467			0.0276	0.0270268	0.0116708			0.0276	0.0297796	0.0102432
0.02765	0.00932094	0.0084468			0.02765	0.0271387	0.0116856			0.02765	0.0298618	0.0102514
0.0277	0.00940084	0.00844012			0.0277	0.0272514	0.0117004			0.0277	0.0299451	0.0102598
0.02775	0.0094797	0.00843425			0.02775	0.0273651	0.0117151			0.02775	0.03003	0.0102681
0.0278	0.00955734	0.00842887			0.0278	0.0274799	0.0117296			0.0278	0.0301164	0.0102763
0.02785	0.00963383	0.00842356			0.02785	0.0275959	0.0117438			0.02785	0.0302045	0.0102842
0.0279	0.00970912	0.00841771			0.0279	0.0277132	0.0117574			0.0279	0.0302943	0.010292
0.02795	0.009783	0.00841083			0.02795	0.027832	0.0117704			0.02795	0.0303859	0.0102994
0.028	0.00985616	0.00840218			0.028	0.0279525	0.0117825			0.028	0.0304792	0.0103068
0.02805	0.00992891	0.00839087			0.02805	0.0280748	0.0117936			0.02805	0.030574	0.0103134
0.0281	0.010002	0.00837667			0.0281	0.0281993	0.0118036			0.0281	0.0306703	0.0103196
0.02815	0.0100755	0.00835991			0.02815	0.0283261	0.0118128			0.02815	0.0307683	0.0103252
0.0282	0.0101508	0.00834143			0.0282	0.0284548	0.011821			0.0282	0.030868	0.01033
0.02825	0.0102286	0.00832118			0.02825	0.0285852	0.0118286			0.02825	0.0309695	0.0103342
0.0283	0.0103101	0.00829947			0.0283	0.0287173	0.0118354			0.0283	0.0310725	0.0103378
0.02835	0.0103948	0.00827666			0.02835	0.0288516	0.0118421			0.02835	0.0311771	0.010341
0.0284	0.0104826	0.00825348			0.0284	0.0289875	0.0118484			0.0284	0.0312832	0.0103439
0.02845	0.0105732	0.0082301			0.02845	0.029125	0.0118535			0.02845	0.0313902	0.0103466
0.0285	0.0106664	0.00820663			0.0285	0.0292641	0.0118574			0.0285	0.0314979	0.010349
0.02855	0.0107618	0.00818308			0.02855	0.0294049	0.0118605			0.02855	0.031606	0.010351
0.0286	0.0108588	0.00815989			0.0286	0.0295475	0.0118632			0.0286	0.0317143	0.0103524
0.02865	0.0109571	0.00813754			0.02865	0.029692	0.0118657			0.02865	0.0318226	0.0103535
0.0287	0.011056	0.00811656			0.0287	0.0298384	0.0118682			0.0287	0.0319306	0.0103546
0.02875	0.0111555	0.00809694			0.02875	0.0299864	0.0118714			0.02875	0.0320383	0.0103556
0.0288	0.0112553	0.00807832			0.0288	0.0301355	0.0118754			0.0288	0.0321457	0.0103566
0.02885	0.0113552	0.00806028			0.02885	0.0302854	0.0118807			0.02885	0.0322528	0.0103579
0.0289	0.0114555	0.00804195			0.0289	0.0304357	0.0118873			0.0289	0.0323596	0.0103595
0.02895	0.0115565	0.00802306			0.02895	0.0305867	0.0118957			0.02895	0.0324665	0.0103617
0.029	0.0116583	0.00800323			0.029	0.0307377	0.0119064			0.029	0.0325737	0.0103642
0.02905	0.0117607	0.0079831			0.02905	0.0308888	0.0119192			0.02905	0.0326814	0.0103676
0.0291	0.0118632	0.00796289			0.0291	0.0310395	0.0119344			0.0291	0.0327897	0.0103711
0.02915	0.0119656	0.00794271			0.02915	0.03119	0.011952			0.02915	0.0328983	0.0103748
0.0292	0.0120676	0.00792306			0.0292	0.0313399	0.0119715			0.0292	0.0330076	0.0103788
0.02925	0.0121697	0.00790354			0.02925	0.0314892	0.0119928			0.02925	0.0331176	0.0103828
0.0293	0.012272	0.0078842			0.0293	0.031638	0.0120158			0.0293	0.0332283	0.0103867
0.02935	0.0123741	0.00786598			0.02935	0.0317862	0.01204			0.02935	0.0333393	0.0103903
0.0294	0.0124765	0.00784939			0.0294	0.0319341	0.0120645			0.0294	0.0334507	0.0103931
0.02945	0.0125789	0.00783502			0.02945	0.0320817	0.0120885			0.02945	0.0335623	0.0103949
0.0295	0.0126818	0.00782278			0.0295	0.0322288	0.0121115			0.0295	0.0336739	0.0103959
0.02955	0.0127851	0.0078119			0.02955	0.0323753	0.0121332			0.02955	0.0337853	0.0103959
0.0296	0.0128888	0.00780169			0.0296	0.0325209	0.0121533			0.0296	0.0338963	0.0103951
0.02965	0.0129929	0.00779129			0.02965	0.032665	0.0121717			0.02965	0.0340067	0.0103933
0.0297	0.0130974	0.00777999			0.0297	0.0328076	0.012189			0.0297	0.0341161	0.0103909
0.02975	0.0132022	0.00776696			0.02975	0.0329486	0.0122054			0.02975	0.0342243	0.0103877
0.0298	0.0133061	0.00775148			0.0298	0.0330876	0.0122205			0.0298	0.0343311	0.0103838
0.02985	0.0134087	0.00773376			0.02985	0.0332245	0.0122348			0.02985	0.0344364	0.0103799
0.0299	0.0135095	0.00771384			0.0299	0.0333599	0.0122483			0.0299	0.0345402	0.0103761
0.02995	0.0136081	0.00769217			0.02995	0.0334938	0.0122608			0.02995	0.0346426	0.0103724
0.03	0.0137047	0.0076695			0.03	0.0336268	0.0122724			0.03	0.0347435	0.010369
0.03005	0.0138	0.0076463			0.03005	0.0337592	0.012283			0.03005	0.034843	0.010366
0.0301	0.0138944	0.0076229			0.0301	0.0338911	0.012293			0.0301	0.0349421	0.010363
0.03015	0.0139889	0.0075995			0.03015	0.0340237	0.0123024			0.03015	0.0350415	0.0103602
0.0302	0.014085	0.00757663			0.0302	0.0341576	0.0123113			0.0302	0.035142	0.0103578
0.03025	0.0141827	0.00755452			0.03025	0.0342938	0.0123197			0.03025	0.0352447	0.0103558
0.0303	0.0142831	0.00753363			0.0303	0.0344327	0.0123275			0.0303	0.0353502	0.0103543
0.03035	0.0143866	0.0075142			0.03035	0.034575	0.0123348			0.03035	0.035459	0.0103532
0.0304	0.0144934	0.00749684			0.0304	0.0347209	0.0123417			0.0304	0.0355715	0.0103523
0.03045	0.0146034	0.00748147			0.03045	0.0348707	0.012348			0.03045	0.0356878	0.0103518
0.0305	0.0147164	0.00746762			0.0305	0.0350238	0.0123539			0.0305	0.0358077	0.0103514
0.03055	0.0148321	0.00745538			0.03055	0.0351794	0.0123596			0.03055	0.0359309	0.0103509
0.0306	0.0149498	0.00744447			0.0306	0.0353371	0.0123652			0.0306	0.0360567	0.0103498
0.03065	0.0150688	0.00743401			0.03065	0.0354965	0.0123708			0.03065	0.0361849	0.0103482
0.0307	0.0151883	0.00742352			0.0307	0.035657	0.0123763			0.0307	0.0363149	0.0103463
0.03075	0.0153077	0.00741263			0.03075	0.035818	0.0123817			0.03075	0.0364462	0.0103441
0.0308	0.0154264	0.00740173			0.0308	0.0359796	0.0123869			0.0308	0.0365783	0.0103416
0.03085	0.015544	0.00739042			0.03085	0.036142	0.0123919			0.03085	0.0367105	0.0103386
0.0309	0.0156599	0.007378			0.0309	0.0363046	0.0123963			0.0309	0.0368427	0.0103351
0.03095	0.0157742	0.00736386			0.03095	0.0364674	0.0124002			0.03095	0.0369744	0.0103315
0.031	0.0158865	0.00734842			0.031	0.0366305	0.0124039			0.031	0.0371047	0.0103275
0.03105	0.015997	0.00733246			0.03105	0.0367935	0.0124072			0.03105	0.0372333	0.0103229
0.0311	0.0161058	0.0073167			0.0311	0.0369559	0.01241			0.0311	0.0373598	0.0103182
0.03115	0.0162128	0.00730102			0.03115	0.037118	0.012413			0.03115	0.037484	0.0103132
0.0312	0.0163185	0.00728505			0.0312	0.0372793	0.0124162			0.0312	0.0376057	0.0103078
0.03125	0.0164231	0.00726935			0.03125	0.0374397	0.0124198			0.03125	0.0377249	0.0103017
0.0313	0.016527	0.00725382			0.0313	0.037599	0.0124237			0.0313	0.0378419	0.010295
0.03135	0.0166299	0.00723845			0.03135	0.0377569	0.0124279			0.03135	0.0379567	0.0102876
0.0314	0.0167323	0.00722304			0.0314	0.037913	0.0124323			0.0314	0.0380692	0.0102793
0.03145	0.0168345	0.00720669			0.03145	0.0380669	0.0124371			0.03145	0.0381791	0.0102707
0.0315	0.0169366	0.00718923			0.0315	0.0382185	0.0124424			0.0315	0.0382865	0.010262
0.03155	0.0170395	0.00716985			0.03155	0.0383674	0.0124484			0.03155	0.0383917	0.0102532
0.0316	0.0171437	0.00714782			0.0316	0.0385135	0.0124556			0.0316	0.0384948	0.0102446
0.03165	0.01725	0.0071227			0.03165	0.0386564	0.0124635			0.03165	0.0385958	0.0102364
0.0317	0.0173581	0.00709559			0.0317	0.0387967	0.0124722			0.0317	0.0386946	0.0102288
0.03175	0.0174681	0.00706691			0.03175	0.0389344	0.0124813			0.03175	0.0387912	0.0102214
0.0318	0.0175797	0.0070376			0.0318	0.0390695	0.0124907			0.0318	0.0388858	0.0102143
0.03185	0.0176924	0.00700792			0.03185	0.0392023	0.0125002			0.03185	0.0389788	0.0102077
0.0319	0.0178062	0.00697834			0.0319	0.0393329	0.0125093			0.0319	0.0390702	0.0102012
0.03195	0.0179204	0.00694926			0.03195	0.0394622	0.0125184			0.03195	0.0391607	0.0101944
0.032	0.0180344	0.00692123			0.032	0.0395905	0.0125272			0.032	0.0392499	0.0101872
0.03205	0.0181479	0.0068943			0.03205	0.0397184	0.0125357			0.03205	0.0393378	0.0101796
0.0321	0.0182603	0.00686856			0.0321	0.0398462	0.0125439			0.0321	0.0394244	0.0101712
0.03215	0.0183716	0.00684392			0.03215	0.0399746	0.0125519			0.03215	0.0395098	0.0101618
0.0322	0.0184814	0.00682066			0.0322	0.0401036	0.0125593			0.0322	0.0395941	0.0101516
0.03225	0.0185901	0.00679864			0.03225	0.0402332	0.012566			0.03225	0.0396777	0.0101406
0.0323	0.0186973	0.00677704			0.0323	0.0403632	0.012572			0.0323	0.0397609	0.0101287
0.03235	0.0188032	0.00675535			0.03235	0.0404935	0.0125776			0.03235	0.0398437	0.0101162
0.0324	0.0189085	0.00673255			0.0324	0.0406241	0.0125825			0.0324	0.0399264	0.0101034
0.03245	0.0190131	0.00670764			0.03245	0.0407546	0.0125874			0.03245	0.0400085	0.0100905
0.0325	0.0191179	0.00668059			0.0325	0.0408854	0.012592			0.0325	0.0400908	0.0100777
0.03255	0.0192229	0.00665135			0.03255	0.0410166	0.0125967			0.03255	0.0401733	0.0100647
0.0326	0.0193278	0.00661936			0.0326	0.0411481	0.0126015			0.0326	0.0402561	0.0100514
0.03265	0.0194319	0.00658514			0.03265	0.0412795	0.0126065			0.03265	0.040339	0.010038
0.0327	0.0195355	0.00654998			0.0327	0.0414109	0.0126115			0.0327	0.0404225	0.0100244
0.03275	0.0196386	0.00651491			0.03275	0.0415424	0.0126161			0.03275	0.0405064	0.0100108
0.0328	0.0197411	0.00648005			0.0328	0.0416736	0.0126201			0.0328	0.0405905	0.00999712
0.03285	0.0198431	0.00644579			0.03285	0.0418043	0.0126232			0.03285	0.0406749	0.0099833
0.0329	0.0199443	0.00641258			0.0329	0.0419342	0.0126251			0.0329	0.0407594	0.00996947
0.03295	0.0200453	0.00638026			0.03295	0.0420635	0.0126263			0.03295	0.0408439	0.00995564
0.033	0.0201463	0.00634872			0.033	0.042192	0.0126267			0.033	0.0409285	0.00994151
0.03305	0.0202474	0.00631789			0.03305	0.0423199	0.0126266			0.03305	0.0410128	0.009927
0.0331	0.020348	0.00628685			0.0331	0.0424469	0.0126258			0.0331	0.0410968	0.00991218
0.03315	0.020448	0.00625526			0.03315	0.0425729	0.0126249			0.03315	0.04118	0.00989729
0.0332	0.0205472	0.0062224			0.0332	0.0426978	0.0126239			0.0332	0.0412622	0.00988298
0.03325	0.0206448	0.00618732			0.03325	0.0428215	0.0126228			0.03325	0.0413433	0.00986903
0.0333	0.020741	0.00615023			0.0333	0.0429439	0.0126219			0.0333	0.041423	0.00985556
0.03335	0.0208359	0.00611084			0.03335	0.0430657	0.0126216			0.03335	0.0415016	0.00984257
0.0334	0.0209298	0.00606978			0.0334	0.0431869	0.012622			0.0334	0.0415789	0.00983003
0.03345	0.0210235	0.00602758			0.03345	0.0433078	0.0126232			0.03345	0.0416554	0.00981783
0.0335	0.0211177	0.0059852			0.0335	0.0434288	0.0126252			0.0335	0.041731	0.00980603
0.03355	0.0212131	0.00594295			0.03355	0.04355	0.0126283			0.03355	0.041806	0.00979444
0.0336	0.0213103	0.00590222			0.0336	0.0436718	0.0126324			0.0336	0.0418805	0.00978334
0.03365	0.0214098	0.00586367			0.03365	0.0437946	0.0126374			0.03365	0.0419544	0.00977279
0.0337	0.0215114	0.00582798			0.0337	0.0439183	0.0126435			0.0337	0.0420277	0.00976259
0.03375	0.0216156	0.0057958			0.03375	0.0440428	0.0126505			0.03375	0.0421009	0.00975252
0.0338	0.0217218	0.00576703			0.0338	0.0441677	0.0126578			0.0338	0.0421741	0.00974236
0.03385	0.0218294	0.00574099			0.03385	0.044293	0.0126654			0.03385	0.0422475	0.00973181
0.0339	0.0219382	0.00571737			0.0339	0.0444181	0.0126729			0.0339	0.0423208	0.00972103
0.03395	0.0220474	0.00569501			0.03395	0.0445427	0.0126808			0.03395	0.0423944	0.00971013
0.034	0.0221574	0.00567326			0.034	0.0446668	0.012689			0.034	0.0424689	0.00969909
0.03405	0.0222675	0.00565098			0.03405	0.0447901	0.0126974			0.03405	0.0425442	0.0096882
0.0341	0.0223779	0.00562728			0.0341	0.0449126	0.0127062			0.0341	0.0426206	0.00967725
0.03415	0.0224891	0.00560259			0.03415	0.0450344	0.0127154			0.03415	0.0426981	0.00966616
0.0342	0.0226012	0.00557704			0.0342	0.0451555	0.0127251			0.0342	0.0427769	0.00965497
0.03425	0.0227153	0.00555045			0.03425	0.0452759	0.012735			0.03425	0.0428567	0.00964396
0.0343	0.0228317	0.00552288			0.0343	0.0453959	0.0127448			0.0343	0.0429378	0.00963357
0.03435	0.02295	0.00549471			0.03435	0.0455155	0.0127543			0.03435	0.0430197	0.00962367
0.0344	0.0230707	0.00546634			0.0344	0.0456351	0.0127635			0.0344	0.0431024	0.00961413
0.03445	0.0231929	0.00543841			0.03445	0.0457547	0.0127721			0.03445	0.0431851	0.00960496
0.0345	0.023316	0.00541124			0.0345	0.0458749	0.01278			0.0345	0.0432678	0.00959635
0.03455	0.0234388	0.00538444			0.03455	0.0459953	0.0127873			0.03455	0.0433504	0.00958814
0.0346	0.0235605	0.00535781			0.0346	0.0461161	0.012794			0.0346	0.0434332	0.00958013
0.03465	0.0236809	0.00533135			0.03465	0.0462373	0.0128			0.03465	0.043516	0.00957221
0.0347	0.0237999	0.00530493			0.0347	0.0463594	0.0128056			0.0347	0.0435985	0.00956449
0.03475	0.0239169	0.00527812			0.03475	0.046482	0.0128109			0.03475	0.0436807	0.00955669
0.0348	0.0240325	0.00525142			0.0348	0.0466052	0.012816			0.0348	0.0437625	0.00954848
0.03485	0.0241465	0.00522433			0.03485	0.0467288	0.0128209			0.03485	0.043844	0.00953997
0.0349	0.0242589	0.00519692			0.0349	0.0468526	0.0128254			0.0349	0.0439251	0.00953101
0.03495	0.0243699	0.00516867			0.03495	0.0469764	0.0128296			0.03495	0.0440055	0.00952181
0.035	0.0244796	0.00513927			0.035	0.0471	0.0128339			0.035	0.0440851	0.00951256
0.03505	0.0245882	0.00510876			0.03505	0.0472237	0.0128385			0.03505	0.0441636	0.00950326
0.0351	0.0246959	0.00507715			0.0351	0.0473476	0.012844			0.0351	0.0442409	0.00949422
0.03515	0.024803	0.00504489			0.03515	0.0474719	0.0128504			0.03515	0.0443169	0.00948548
0.0352	0.0249095	0.00501236			0.0352	0.0475958	0.0128578			0.0352	0.0443913	0.00947723
0.03525	0.025016	0.00497965			0.03525	0.0477188	0.0128659			0.03525	0.0444641	0.00946932
0.0353	0.0251219	0.004947			0.0353	0.0478408	0.0128749			0.0353	0.0445347	0.00946171
0.03535	0.0252273	0.004915			0.03535	0.0479614	0.0128849			0.03535	0.0446028	0.00945479
0.0354	0.0253328	0.00488429			0.0354	0.0480805	0.0128957			0.0354	0.0446678	0.00944856
0.03545	0.0254378	0.00485534			0.03545	0.0481972	0.0129068			0.03545	0.0447294	0.009443
0.0355	0.0255417	0.00482796			0.0355	0.048311	0.012918			0.0355	0.0447873	0.00943814
0.03555	0.0256438	0.00480259			0.03555	0.0484216	0.0129286			0.03555	0.0448412	0.00943375
0.0356	0.0257432	0.00477917			0.0356	0.0485286	0.0129389			0.0356	0.044891	0.00942987
0.03565	0.02584	0.00475763			0.03565	0.0486323	0.0129487			0.03565	0.0449365	0.00942637
0.0357	0.0259346	0.00473763			0.0357	0.0487328	0.0129585			0.0357	0.0449778	0.00942316
0.03575	0.026027	0.00471821			0.03575	0.0488306	0.0129682			0.03575	0.0450153	0.00942017
0.0358	0.0261174	0.00469876			0.0358	0.048926	0.0129778			0.0358	0.0450491	0.00941722
0.03585	0.0262068	0.00467922			0.03585	0.0490189	0.0129878			0.03585	0.0450796	0.00941411
0.0359	0.0262953	0.00465829			0.0359	0.0491099	0.0129977			0.0359	0.0451071	0.00941056
0.03595	0.0263832	0.00463538			0.03595	0.0491993	0.0130078			0.03595	0.0451323	0.00940635
0.036	0.02647	0.00461008			0.036	0.0492871	0.0130175			0.036	0.0451553	0.00940174
0.03605	0.0265569	0.00458257			0.03605	0.0493736	0.0130268			0.03605	0.0451763	0.00939681
0.0361	0.0266442	0.00455324			0.0361	0.0494586	0.0130353			0.0361	0.0451962	0.00939151
0.03615	0.026732	0.0045229			0.03615	0.0495425	0.0130429			0.03615	0.0452151	0.00938586
0.0362	0.0268204	0.00449269			0.0362	0.0496252	0.013049			0.0362	0.0452332	0.0093799
0.03625	0.0269094	0.00446319			0.03625	0.0497069	0.0130536			0.03625	0.0452509	0.00937393
0.0363	0.0269994	0.00443535			0.0363	0.0497879	0.0130568			0.0363	0.045268	0.00936809
0.03635	0.0270902	0.00440957			0.03635	0.0498682	0.0130586			0.03635	0.0452848	0.00936242
0.0364	0.0271815	0.00438582			0.0364	0.0499474	0.0130595			0.0364	0.0453015	0.00935687
0.03645	0.0272735	0.00436432			0.03645	0.0500255	0.0130601			0.03645	0.0453182	0.0093512
0.0365	0.0273661	0.00434494			0.0365	0.0501027	0.0130605			0.0365	0.0453349	0.00934531
0.03655	0.0274595	0.00432699			0.03655	0.050179	0.0130613			0.03655	0.0453522	0.0093388
0.0366	0.0275543	0.00430997			0.0366	0.0502544	0.0130629			0.0366	0.04537	0.00933178
0.03665	0.0276499	0.00429332			0.03665	0.0503293	0.013066			0.03665	0.0453884	0.00932413
0.0367	0.0277462	0.00427641			0.0367	0.0504039	0.0130706			0.0367	0.0454076	0.00931611
0.03675	0.0278434	0.00425807			0.03675	0.0504783	0.0130763			0.03675	0.0454279	0.00930789
0.0368	0.0279414	0.0042379			0.0368	0.0505527	0.0130829			0.0368	0.0454491	0.00929979
0.03685	0.0280405	0.00421529			0.03685	0.0506275	0.0130899			0.03685	0.0454716	0.00929218
0.0369	0.0281405	0.00419002			0.0369	0.0507035	0.0130973			0.0369	0.0454955	0.00928513
0.03695	0.0282415	0.00416228			0.03695	0.0507806	0.013105			0.03695	0.0455208	0.0092783
0.037	0.0283436	0.00413247			0.037	0.0508599	0.0131129			0.037	0.0455477	0.00927144
0.03705	0.0284466	0.00410115			0.03705	0.0509418	0.0131215			0.03705	0.0455766	0.00926457
0.0371	0.0285507	0.00406845			0.0371	0.0510267	0.0131305			0.0371	0.0456074	0.00925774
0.03715	0.0286562	0.0040356			0.03715	0.0511151	0.0131398			0.03715	0.0456403	0.00925068
0.0372	0.0287628	0.00400305			0.0372	0.0512074	0.013149			0.0372	0.0456754	0.00924359
0.03725	0.0288702	0.00397081			0.03725	0.0513038	0.013158			0.03725	0.0457127	0.00923582
0.0373	0.0289778	0.00393887			0.0373	0.0514042	0.0131666			0.0373	0.0457522	0.00922736
0.03735	0.0290856	0.00390762			0.03735	0.0515084	0.0131749			0.03735	0.0457938	0.00921801
0.0374	0.0291933	0.0038772			0.0374	0.0516161	0.0131828			0.0374	0.0458375	0.00920779
0.03745	0.0293014	0.00384734			0.03745	0.051727	0.0131904			0.03745	0.0458836	0.00919668
0.0375	0.0294093	0.00381805			0.0375	0.0518405	0.013198			0.0375	0.0459319	0.00918467
0.03755	0.0295174	0.00378893			0.03755	0.0519564	0.0132055			0.03755	0.0459825	0.00917196
0.0376	0.0296261	0.00375957			0.0376	0.052074	0.013213			0.0376	0.0460352	0.00915883
0.03765	0.0297355	0.00372919			0.03765	0.0521931	0.0132205			0.03765	0.04609	0.00914569
0.0377	0.0298463	0.00369755			0.0377	0.052313	0.0132281			0.0377	0.0461469	0.00913255
0.03775	0.0299592	0.00366491			0.03775	0.0524337	0.0132359			0.03775	0.0462058	0.00911964
0.0378	0.0300742	0.0036316			0.0378	0.0525549	0.0132435			0.0378	0.0462668	0.00910677
0.03785	0.0301915	0.00359828			0.03785	0.0526762	0.0132511			0.03785	0.0463296	0.00909422
0.0379	0.0303113	0.00356629			0.0379	0.0527975	0.0132587			0.0379	0.0463946	0.00908182
0.03795	0.0304339	0.00353599			0.03795	0.0529186	0.0132665			0.03795	0.0464618	0.00906972
0.038	0.0305587	0.00350744			0.038	0.0530392	0.0132747			0.038	0.0465313	0.00905813
0.03805	0.0306853	0.00348095			0.03805	0.053159	0.0132837			0.03805	0.046603	0.00904675
0.0381	0.030814	0.00345701			0.0381	0.0532781	0.0132933			0.0381	0.046677	0.00903618
0.03815	0.0309439	0.00343533			0.03815	0.0533965	0.0133036			0.03815	0.0467528	0.00902614
0.0382	0.0310743	0.00341559			0.0382	0.0535144	0.0133144			0.0382	0.0468301	0.00901655
0.03825	0.031205	0.003397			0.03825	0.0536321	0.0133256			0.03825	0.0469088	0.00900753
0.0383	0.0313358	0.00337918			0.0383	0.0537498	0.0133371			0.0383	0.0469887	0.00899915
0.03835	0.0314664	0.00336147			0.03835	0.0538677	0.0133487			0.03835	0.0470697	0.00899103
0.0384	0.0315966	0.00334359			0.0384	0.0539861	0.0133604			0.0384	0.0471515	0.00898293
0.03845	0.031727	0.00332479			0.03845	0.054105	0.0133726			0.03845	0.0472341	0.00897489
0.0385	0.031858	0.00330505			0.0385	0.0542248	0.013385			0.0385	0.0473179	0.00896673
0.03855	0.0319895	0.00328426			0.03855	0.0543448	0.0133976			0.03855	0.0474024	0.00895855
0.0386	0.0321216	0.0032624			0.0386	0.0544652	0.0134102			0.0386	0.0474879	0.00895013
0.03865	0.0322543	0.00323954			0.03865	0.0545857	0.0134225			0.03865	0.0475745	0.00894179
0.0387	0.0323877	0.00321549			0.0387	0.0547065	0.0134344			0.0387	0.0476623	0.00893328
0.03875	0.0325222	0.00319097			0.03875	0.0548272	0.0134455			0.03875	0.0477508	0.00892452
0.0388	0.0326578	0.00316611			0.0388	0.0549478	0.0134557			0.0388	0.0478402	0.00891541
0.03885	0.0327947	0.00314214			0.03885	0.0550684	0.0134651			0.03885	0.0479304	0.00890571
0.0389	0.0329322	0.00311914			0.0389	0.0551887	0.0134729			0.0389	0.0480208	0.00889527
0.03895	0.0330701	0.00309777			0.03895	0.0553088	0.0134792			0.03895	0.0481115	0.0088841
0.039	0.0332081	0.00307841			0.039	0.0554288	0.0134841			0.039	0.0482019	0.00887207
0.03905	0.0333463	0.00306087			0.03905	0.0555483	0.0134878			0.03905	0.0482917	0.00885924
0.0391	0.0334838	0.00304471			0.0391	0.0556675	0.0134901			0.0391	0.0483809	0.00884563
0.03915	0.0336214	0.00302869			0.03915	0.0557859	0.013491			0.03915	0.0484694	0.00883145
0.0392	0.0337587	0.00301199			0.0392	0.0559039	0.0134911			0.0392	0.0485572	0.00881699
0.03925	0.0338955	0.00299358			0.03925	0.0560214	0.0134907			0.03925	0.0486441	0.00880293
0.0393	0.0340316	0.00297294			0.0393	0.0561388	0.01349			0.0393	0.0487305	0.00878945
0.03935	0.034167	0.00294926			0.03935	0.0562559	0.0134899			0.03935	0.0488161	0.00877702
0.0394	0.0343018	0.00292254			0.0394	0.0563731	0.0134905			0.0394	0.0489009	0.00876595
0.03945	0.0344356	0.00289286			0.03945	0.0564904	0.0134926			0.03945	0.0489851	0.00875599
0.0395	0.0345685	0.00286117			0.0395	0.0566084	0.0134966			0.0395	0.0490692	0.00874694
0.03955	0.0347004	0.00282835			0.03955	0.0567271	0.0135019			0.03955	0.0491529	0.00873856
0.0396	0.0348319	0.00279609			0.0396	0.0568465	0.0135083			0.0396	0.0492363	0.0087309
0.03965	0.0349629	0.00276493			0.03965	0.056967	0.013516			0.03965	0.0493191	0.00872367
0.0397	0.0350935	0.00273508			0.0397	0.0570879	0.0135242			0.0397	0.0494015	0.0087166
0.03975	0.0352236	0.00270768			0.03975	0.0572091	0.0135324			0.03975	0.0494835	0.0087095
0.0398	0.0353535	0.00268199			0.0398	0.0573308	0.0135408			0.0398	0.049565	0.00870237
0.03985	0.035483	0.00265819			0.03985	0.0574528	0.0135494			0.03985	0.0496458	0.00869505
0.0399	0.0356123	0.00263685			0.0399	0.0575747	0.0135582			0.0399	0.0497259	0.00868765
0.03995	0.0357413	0.00261745			0.03995	0.0576963	0.0135675			0.03995	0.0498055	0.00867998
0.04	0.03587	0.00259928			0.04	0.0578174	0.0135772			0.04	0.0498846	0.00867211
0.04005	0.0359983	0.00258165			0.04005	0.0579377	0.0135878			0.04005	0.0499633	0.00866425
0.0401	0.0361266	0.00256399			0.0401	0.0580575	0.0135992			0.0401	0.0500417	0.00865629
0.04015	0.0362543	0.0025462			0.04015	0.0581766	0.0136117			0.04015	0.0501197	0.00864835
0.0402	0.0363819	0.00252816			0.0402	0.058295	0.0136255			0.0402	0.0501976	0.00864044
0.04025	0.0365091	0.00250924			0.04025	0.0584127	0.0136402			0.04025	0.0502753	0.0086329
0.0403	0.0366363	0.00248952			0.0403	0.0585295	0.0136556			0.0403	0.0503529	0.00862576
0.04035	0.0367637	0.00246953			0.04035	0.0586459	0.0136721			0.04035	0.0504306	0.00861912
0.0404	0.0368918	0.00244958			0.0404	0.058762	0.0136895			0.0404	0.0505087	0.00861283
0.04045	0.0370208	0.00243023			0.04045	0.058878	0.0137077			0.04045	0.0505874	0.00860652
0.0405	0.0371501	0.00241112			0.0405	0.0589943	0.0137266			0.0405	0.0506669	0.00860055
0.04055	0.0372798	0.00239248			0.04055	0.0591107	0.013746			0.04055	0.0507471	0.00859488
0.0406	0.0374096	0.00237456			0.0406	0.0592273	0.0137659			0.0406	0.050828	0.00858923
0.04065	0.0375397	0.00235736			0.04065	0.0593445	0.013786			0.04065	0.05091	0.00858367
0.0407	0.0376692	0.00234144			0.0407	0.0594626	0.0138063			0.0407	0.0509933	0.00857807
0.04075	0.0377986	0.00232678			0.04075	0.0595817	0.0138266			0.04075	0.0510783	0.00857232
0.0408	0.037927	0.0023127			0.0408	0.0597017	0.0138467			0.0408	0.0511653	0.00856626
0.04085	0.0380555	0.00229905			0.04085	0.0598224	0.0138664			0.04085	0.0512543	0.00856025
0.0409	0.0381838	0.00228575			0.0409	0.0599436	0.0138856			0.0409	0.0513454	0.00855401
0.04095	0.0383124	0.00227318			0.04095	0.060065	0.0139038			0.04095	0.0514384	0.0085478
0.041	0.0384414	0.00226126			0.041	0.0601865	0.0139215			0.041	0.0515333	0.00854149
0.04105	0.038571	0.00224866			0.04105	0.0603085	0.0139386			0.04105	0.05163	0.00853548
0.0411	0.0387021	0.00223501			0.0411	0.0604309	0.0139552			0.0411	0.0517284	0.00852979
0.04115	0.0388349	0.00221995			0.04115	0.0605536	0.013971			0.04115	0.0518285	0.00852461
0.0412	0.0389695	0.00220378			0.0412	0.0606769	0.0139861			0.0412	0.0519299	0.00851966
0.04125	0.0391058	0.00218729			0.04125	0.0608009	0.0140002			0.04125	0.0520325	0.00851518
0.0413	0.0392439	0.0021707			0.0413	0.0609255	0.0140134			0.0413	0.0521365	0.00851095
0.04135	0.0393841	0.00215385			0.04135	0.0610509	0.0140256			0.04135	0.0522417	0.0085067
0.0414	0.0395255	0.0021378			0.0414	0.0611768	0.014037			0.0414	0.0523476	0.00850286
0.04145	0.0396682	0.00212274			0.04145	0.0613037	0.014047			0.04145	0.052454	0.00849934
0.0415	0.0398115	0.00210954			0.0415	0.0614311	0.0140558			0.0415	0.0525604	0.00849595
0.04155	0.0399552	0.00209897			0.04155	0.0615595	0.0140633			0.04155	0.0526668	0.00849245
0.0416	0.0400984	0.00209105			0.0416	0.0616887	0.0140699			0.0416	0.0527734	0.00848911
0.04165	0.0402409	0.00208584			0.04165	0.0618186	0.014076			0.04165	0.0528799	0.00848579
0.0417	0.0403828	0.00208274			0.0417	0.0619494	0.014082			0.0417	0.0529864	0.00848262
0.04175	0.0405244	0.00208111			0.04175	0.0620813	0.0140882			0.04175	0.0530931	0.00847977
0.0418	0.0406663	0.00208009			0.0418	0.0622138	0.0140942			0.0418	0.0531998	0.00847734
0.04185	0.0408085	0.00207842			0.04185	0.062347	0.0141004			0.04185	0.0533066	0.00847536
0.0419	0.0409512	0.00207589			0.0419	0.0624805	0.0141072			0.0419	0.0534134	0.00847365
0.04195	0.0410948	0.00207158			0.04195	0.0626143	0.0141142			0.04195	0.0535204	0.00847233
0.042	0.0412395	0.00206485			0.042	0.0627479	0.0141214			0.042	0.0536279	0.00847141
0.04205	0.0413851	0.00205565			0.04205	0.062881	0.0141284			0.04205	0.0537359	0.00847091
0.0421	0.041532	0.00204495			0.0421	0.0630137	0.0141353			0.0421	0.0538443	0.00847068
0.04215	0.0416798	0.00203295			0.04215	0.0631458	0.0141422			0.04215	0.0539533	0.00847048
0.0422	0.0418284	0.00201988			0.0422	0.0632779	0.0141491			0.0422	0.054063	0.00847026
0.04225	0.0419775	0.00200587			0.04225	0.0634098	0.0141556			0.04225	0.0541734	0.00846981
0.0423	0.0421266	0.00199185			0.0423	0.0635414	0.0141618			0.0423	0.0542842	0.00846878
0.04235	0.0422755	0.00197834			0.04235	0.0636726	0.0141679			0.04235	0.0543952	0.00846705
0.0424	0.0424237	0.00196674			0.0424	0.0638042	0.0141736			0.0424	0.0545065	0.00846452
0.04245	0.0425708	0.00195755			0.04245	0.0639362	0.0141794			0.04245	0.0546179	0.00846116
0.0425	0.042717	0.00195049			0.0425	0.0640688	0.0141853			0.0425	0.0547297	0.00845692
0.04255	0.0428624	0.00194505			0.04255	0.0642015	0.0141911			0.04255	0.0548422	0.00845203
0.0426	0.043008	0.00194078			0.0426	0.0643348	0.0141971			0.0426	0.0549557	0.00844664
0.04265	0.0431539	0.0019365			0.04265	0.0644688	0.0142032			0.04265	0.0550702	0.00844102
0.0427	0.0433004	0.00193132			0.0427	0.0646037	0.0142095			0.0427	0.0551859	0.00843538
0.04275	0.0434486	0.00192519			0.04275	0.064739	0.0142165			0.04275	0.0553028	0.00843018
0.0428	0.0435986	0.00191859			0.0428	0.0648748	0.0142244			0.0428	0.0554212	0.00842544
0.04285	0.0437507	0.00191131			0.04285	0.0650119	0.0142337			0.04285	0.055541	0.00842138
0.0429	0.0439044	0.00190374			0.0429	0.0651501	0.0142436			0.0429	0.0556627	0.00841771
0.04295	0.0440594	0.00189613			0.04295	0.0652893	0.0142542			0.04295	0.055786	0.00841478
0.043	0.0442154	0.00188858			0.043	0.0654292	0.0142655			0.043	0.0559111	0.00841266
0.04305	0.0443726	0.001881			0.04305	0.0655698	0.0142771			0.04305	0.0560382	0.00841115
0.0431	0.0445309	0.00187361			0.0431	0.0657112	0.0142892			0.0431	0.0561676	0.00841019
0.04315	0.0446906	0.00186705			0.04315	0.0658529	0.0143014			0.04315	0.0562994	0.00840971
0.0432	0.0448519	0.00186158			0.0432	0.0659949	0.0143137			0.0432	0.0564339	0.00840953
0.04325	0.0450146	0.00185705			0.04325	0.066137	0.0143258			0.04325	0.0565706	0.0084091
0.0433	0.0451781	0.00185311			0.0433	0.0662797	0.0143381			0.0433	0.0567093	0.00840834
0.04335	0.0453422	0.00184988			0.04335	0.0664228	0.0143502			0.04335	0.0568503	0.00840711
0.0434	0.0455063	0.00184751			0.0434	0.066566	0.0143615			0.0434	0.0569929	0.00840518
0.04345	0.04567	0.00184583			0.04345	0.0667097	0.0143721			0.04345	0.0571369	0.00840227
0.0435	0.0458333	0.00184481			0.0435	0.0668538	0.0143819			0.0435	0.0572821	0.0083982
0.04355	0.0459955	0.0018445			0.04355	0.066998	0.0143909			0.04355	0.0574284	0.00839309
0.0436	0.0461561	0.0018445			0.0436	0.0671421	0.0143993			0.0436	0.0575755	0.0083869
0.04365	0.0463153	0.00184385			0.04365	0.0672856	0.0144072			0.04365	0.0577233	0.00837994
0.0437	0.0464732	0.00184284			0.0437	0.0674283	0.0144145			0.0437	0.0578717	0.00837281
0.04375	0.0466301	0.00184192			0.04375	0.0675706	0.0144208			0.04375	0.0580205	0.00836586
0.0438	0.0467864	0.00184141			0.0438	0.0677127	0.0144262			0.0438	0.0581696	0.00835947
0.04385	0.0469425	0.00184184			0.04385	0.0678551	0.0144305			0.04385	0.058319	0.00835367
0.0439	0.0470989	0.00184294			0.0439	0.0679984	0.0144339			0.0439	0.0584687	0.00834825
0.04395	0.0472557	0.00184464			0.04395	0.0681426	0.0144364			0.04395	0.0586185	0.00834315
0.044	0.0474124	0.00184759			0.044	0.068288	0.014438			0.044	0.058768	0.00833816
0.04405	0.0475695	0.00185197			0.04405	0.0684348	0.0144386			0.04405	0.058917	0.00833305
0.0441	0.0477265	0.0018576			0.0441	0.0685828	0.0144387			0.0441	0.0590659	0.00832792
0.04415	0.047883	0.00186453			0.04415	0.0687321	0.0144382			0.04415	0.0592143	0.0083228
0.0442	0.0480387	0.00187329			0.0442	0.0688822	0.0144374			0.0442	0.0593627	0.00831769
0.04425	0.0481928	0.00188404			0.04425	0.0690323	0.0144364			0.04425	0.0595108	0.00831265
0.0443	0.0483444	0.00189693			0.0443	0.0691822	0.0144353			0.0443	0.0596582	0.00830773
0.04435	0.0484935	0.00191182			0.04435	0.0693314	0.0144342			0.04435	0.0598048	0.0083031
0.0444	0.04864	0.00192707			0.0444	0.0694792	0.0144332			0.0444	0.05995	0.00829902
0.04445	0.0487845	0.0019421			0.04445	0.069625	0.0144324			0.04445	0.0600936	0.00829568
0.0445	0.0489274	0.00195627			0.0445	0.0697683	0.0144323			0.0445	0.0602351	0.00829318
0.04455	0.049069	0.00196992			0.04455	0.0699091	0.0144326			0.04455	0.0603744	0.00829189
0.0446	0.0492098	0.00198224			0.0446	0.070047	0.0144331			0.0446	0.0605113	0.00829142
0.04465	0.04935	0.00199285			0.04465	0.0701817	0.0144334			0.04465	0.0606457	0.00829168
0.0447	0.0494889	0.00200228			0.0447	0.0703131	0.0144338			0.0447	0.0607773	0.00829255
0.04475	0.0496259	0.00201017			0.04475	0.0704415	0.0144338			0.04475	0.0609062	0.00829385
0.0448	0.0497617	0.0020167			0.0448	0.0705668	0.0144337			0.0448	0.0610324	0.00829495
0.04485	0.0498965	0.00202196			0.04485	0.0706893	0.0144334			0.04485	0.0611558	0.00829558
0.0449	0.0500302	0.00202619			0.0449	0.0708092	0.0144327			0.0449	0.0612764	0.00829514
0.04495	0.0501636	0.00202997			0.04495	0.0709274	0.0144319			0.04495	0.0613942	0.00829366
0.045	0.0502965	0.00203406			0.045	0.0710438	0.0144312			0.045	0.0615089	0.00829074
0.04505	0.0504291	0.00203836			0.04505	0.0711586	0.0144303			0.04505	0.0616209	0.00828632
0.0451	0.0505615	0.00204275			0.0451	0.0712712	0.014429			0.0451	0.0617299	0.00828074
0.04515	0.0506939	0.00204775			0.04515	0.0713808	0.014427			0.04515	0.0618361	0.00827402
0.0452	0.0508253	0.00205371			0.0452	0.0714877	0.0144246			0.0452	0.0619392	0.0082663
0.04525	0.0509557	0.00206035			0.04525	0.0715918	0.0144219			0.04525	0.0620392	0.00825773
0.0453	0.0510844	0.00206786			0.0453	0.0716931	0.0144188			0.0453	0.0621361	0.00824829
0.04535	0.0512114	0.00207649			0.04535	0.0717906	0.0144153			0.04535	0.0622298	0.00823827
0.0454	0.051336	0.00208675			0.0454	0.0718842	0.0144113			0.0454	0.0623208	0.00822786
0.04545	0.0514583	0.00209853			0.04545	0.0719744	0.0144068			0.04545	0.0624088	0.00821745
0.0455	0.0515779	0.00211174			0.0455	0.0720613	0.0144018			0.0455	0.062494	0.00820713
0.04555	0.0516954	0.00212612			0.04555	0.0721455	0.0143965			0.04555	0.0625764	0.00819704
0.0456	0.0518114	0.00214131			0.0456	0.0722273	0.0143911			0.0456	0.0626556	0.00818723
0.04565	0.0519256	0.00215731			0.04565	0.0723068	0.0143858			0.04565	0.0627316	0.00817769
0.0457	0.0520376	0.00217339			0.0457	0.072384	0.0143805			0.0457	0.0628044	0.00816835
0.04575	0.0521479	0.00218962			0.04575	0.0724589	0.0143751			0.04575	0.0628742	0.00815925
0.0458	0.0522569	0.00220541			0.0458	0.0725313	0.01437			0.0458	0.0629412	0.00815026
0.04585	0.0523648	0.0022209			0.04585	0.0726016	0.0143652			0.04585	0.0630057	0.00814134
0.0459	0.0524715	0.00223634			0.0459	0.0726701	0.0143604			0.0459	0.0630678	0.00813253
0.04595	0.0525779	0.00225109			0.04595	0.0727373	0.0143557			0.04595	0.0631278	0.00812374
0.046	0.0526839	0.0022652			0.046	0.0728035	0.0143509			0.046	0.0631858	0.00811492
0.04605	0.0527895	0.00227969			0.04605	0.072869	0.0143469			0.04605	0.0632418	0.00810612
0.0461	0.0528951	0.00229506			0.0461	0.0729338	0.0143436			0.0461	0.0632963	0.0080975
0.04615	0.0530008	0.00231212			0.04615	0.0729981	0.0143412			0.04615	0.0633493	0.008089
0.0462	0.0531076	0.00233078			0.0462	0.0730624	0.0143397			0.0462	0.063401	0.00808065
0.04625	0.053215	0.0023514			0.04625	0.0731269	0.0143392			0.04625	0.0634521	0.00807259
0.0463	0.0533232	0.00237375			0.0463	0.073192	0.0143398			0.0463	0.0635029	0.00806494
0.04635	0.0534324	0.00239743			0.04635	0.0732582	0.0143408			0.04635	0.0635536	0.00805792
0.0464	0.0535426	0.00242233			0.0464	0.0733258	0.0143419			0.0464	0.0636045	0.00805162
0.04645	0.0536532	0.00244865			0.04645	0.0733946	0.0143428			0.04645	0.063656	0.00804588
0.0465	0.0537639	0.00247611			0.0465	0.0734648	0.014343			0.0465	0.0637078	0.00804076
0.04655	0.0538749	0.00250455			0.04655	0.0735363	0.0143426			0.04655	0.0637605	0.00803652
0.0466	0.0539858	0.00253415			0.0466	0.0736089	0.0143408			0.0466	0.0638139	0.0080331
0.04665	0.054097	0.00256387			0.04665	0.0736825	0.014338			0.04665	0.0638682	0.00803075
0.0467	0.0542084	0.00259392			0.0467	0.0737573	0.0143338			0.0467	0.0639235	0.00802904
0.04675	0.0543198	0.00262383			0.04675	0.0738333	0.0143284			0.04675	0.0639802	0.00802798
0.0468	0.0544315	0.00265398			0.0468	0.0739107	0.0143222			0.0468	0.0640382	0.00802743
0.04685	0.0545433	0.00268411			0.04685	0.0739892	0.0143154			0.04685	0.0640978	0.00802739
0.0469	0.0546554	0.00271373			0.0469	0.0740685	0.0143082			0.0469	0.0641588	0.00802775
0.04695	0.054768	0.00274294			0.04695	0.074148	0.0143007			0.04695	0.0642211	0.00802838
0.047	0.054882	0.00277172			0.047	0.0742275	0.0142931			0.047	0.0642848	0.00802909
0.04705	0.0549972	0.00280036			0.04705	0.0743064	0.0142856			0.04705	0.0643501	0.00803
0.0471	0.0551137	0.00282793			0.0471	0.0743842	0.014278			0.0471	0.0644173	0.00803137
0.04715	0.0552319	0.00285416			0.04715	0.0744609	0.0142705			0.04715	0.0644863	0.00803287
0.0472	0.0553519	0.00287849			0.0472	0.074536	0.0142629			0.0472	0.064557	0.00803449
0.04725	0.0554743	0.00290082			0.04725	0.0746098	0.0142551			0.04725	0.0646293	0.00803612
0.0473	0.0555995	0.0029209			0.0473	0.0746825	0.0142476			0.0473	0.0647033	0.00803776
0.04735	0.0557275	0.00293829			0.04735	0.0747546	0.0142402			0.04735	0.0647784	0.00803928
0.0474	0.055858	0.00295297			0.0474	0.0748262	0.0142327			0.0474	0.0648545	0.00804053
0.04745	0.0559904	0.00296534			0.04745	0.0748974	0.0142253			0.04745	0.0649314	0.00804143
0.0475	0.0561238	0.00297576			0.0475	0.0749686	0.014218			0.0475	0.0650091	0.00804191
0.04755	0.0562582	0.00298459			0.04755	0.0750395	0.014211			0.04755	0.0650876	0.00804208
0.0476	0.0563928	0.00299261			0.0476	0.0751101	0.014204			0.0476	0.0651667	0.00804187
0.04765	0.0565271	0.00299974			0.04765	0.0751802	0.0141972			0.04765	0.0652465	0.00804117
0.0477	0.0566602	0.00300702			0.0477	0.0752501	0.0141907			0.0477	0.0653271	0.00803991
0.04775	0.0567919	0.00301459			0.04775	0.0753193	0.0141843			0.04775	0.0654086	0.00803824
0.0478	0.0569219	0.00302329			0.0478	0.0753882	0.0141781			0.0478	0.0654907	0.00803646
0.04785	0.0570505	0.0030337			0.04785	0.075457	0.0141721			0.04785	0.0655731	0.00803443
0.0479	0.0571777	0.00304609			0.0479	0.0755256	0.0141662			0.0479	0.0656558	0.00803257
0.04795	0.0573039	0.00306006			0.04795	0.0755941	0.0141602			0.04795	0.0657387	0.00803099
0.048	0.0574295	0.00307549			0.048	0.0756627	0.0141541			0.048	0.0658211	0.00802974
0.04805	0.0575545	0.00309177			0.04805	0.0757317	0.0141475			0.04805	0.0659031	0.00802855
0.0481	0.0576786	0.003109			0.0481	0.0758009	0.0141403			0.0481	0.0659842	0.00802756
0.04815	0.0578021	0.00312703			0.04815	0.0758701	0.0141327			0.04815	0.0660648	0.00802645
0.0482	0.0579253	0.0031453			0.0482	0.0759392	0.0141243			0.0482	0.0661447	0.0080248
0.04825	0.0580492	0.00316322			0.04825	0.0760084	0.0141152			0.04825	0.0662243	0.00802249
0.0483	0.0581744	0.00318068			0.0483	0.0760777	0.0141051			0.0483	0.066304	0.00801955
0.04835	0.0583006	0.00319775			0.04835	0.0761473	0.0140941			0.04835	0.0663842	0.00801572
0.0484	0.058428	0.00321386			0.0484	0.0762171	0.0140823			0.0484	0.0664652	0.00801102
0.04845	0.0585554	0.00322892			0.04845	0.0762869	0.0140699			0.04845	0.0665471	0.0080056
0.0485	0.0586821	0.00324394			0.0485	0.0763566	0.0140571			0.0485	0.0666299	0.00799955
0.04855	0.058808	0.00325937			0.04855	0.0764263	0.0140439			0.04855	0.0667138	0.00799317
0.0486	0.0589336	0.00327542			0.0486	0.0764961	0.0140305			0.0486	0.0667988	0.00798657
0.04865	0.0590586	0.00329274			0.04865	0.0765662	0.0140168			0.04865	0.0668845	0.00798014
0.0487	0.0591829	0.00331116			0.0487	0.0766366	0.014003			0.0487	0.0669705	0.00797428
0.04875	0.0593065	0.00333101			0.04875	0.0767071	0.0139891			0.04875	0.0670566	0.00796927
0.0488	0.0594298	0.00335223			0.0488	0.076778	0.0139755			0.0488	0.0671426	0.0079654
0.04885	0.0595528	0.00337477			0.04885	0.0768493	0.0139621			0.04885	0.0672281	0.00796255
0.0489	0.059676	0.00339771			0.0489	0.0769209	0.0139489			0.0489	0.067313	0.00796082
0.04895	0.0597993	0.00342075			0.04895	0.0769929	0.0139361			0.04895	0.0673971	0.00795991
0.049	0.0599228	0.00344356			0.049	0.0770654	0.0139235			0.049	0.0674808	0.00795964
0.04905	0.0600464	0.0034661			0.04905	0.0771382	0.0139111			0.04905	0.0675638	0.00795939
0.0491	0.0601699	0.00348792			0.0491	0.0772115	0.0138993			0.0491	0.0676467	0.00795912
0.04915	0.0602924	0.0035085			0.04915	0.0772853	0.0138881			0.04915	0.0677294	0.00795865
0.0492	0.0604138	0.00352768			0.0492	0.0773589	0.0138776			0.0492	0.0678123	0.00795777
0.04925	0.0605346	0.00354565			0.04925	0.0774322	0.0138679			0.04925	0.0678951	0.00795616
0.0493	0.0606546	0.00356192			0.0493	0.0775052	0.0138586			0.0493	0.0679777	0.00795392
0.04935	0.0607738	0.00357687			0.04935	0.0775772	0.0138499			0.04935	0.06806	0.00795099
0.0494	0.0608923	0.00359024			0.0494	0.0776485	0.0138416			0.0494	0.0681418	0.00794736
0.04945	0.0610098	0.0036024			0.04945	0.0777189	0.0138332			0.04945	0.0682231	0.00794319
0.0495	0.0611267	0.00361345			0.0495	0.0777885	0.0138246			0.0495	0.068304	0.00793852
0.04955	0.0612431	0.00362422			0.04955	0.0778569	0.0138158			0.04955	0.0683843	0.00793353
0.0496	0.0613597	0.00363484			0.0496	0.0779236	0.0138067			0.0496	0.0684642	0.00792856
0.04965	0.0614766	0.00364508			0.04965	0.0779886	0.0137977			0.04965	0.0685439	0.00792412
0.0497	0.0615942	0.003655			0.0497	0.0780515	0.013789			0.0497	0.0686232	0.00792051
0.04975	0.0617124	0.00366455			0.04975	0.0781122	0.0137809			0.04975	0.0687023	0.00791755
0.0498	0.0618311	0.00367449			0.0498	0.0781704	0.0137733			0.0498	0.0687807	0.00791546
0.04985	0.0619492	0.00368514			0.04985	0.0782266	0.0137659			0.04985	0.0688582	0.00791386
0.0499	0.0620659	0.00369603			0.0499	0.0782811	0.0137587			0.0499	0.0689348	0.00791271
0.04995	0.0621807	0.00370706			0.04995	0.0783342	0.0137517			0.04995	0.0690105	0.00791181
0.05	0.0622935	0.00371836			0.05	0.0783866	0.0137443			0.05	0.0690851	0.00791095
0.05005	0.0624038	0.0037301			0.05005	0.0784387	0.0137365			0.05005	0.0691584	0.00791013
0.0501	0.062512	0.00374242			0.0501	0.0784902	0.0137284			0.0501	0.0692306	0.00790938
0.05015	0.0626186	0.0037558			0.05015	0.0785414	0.0137192			0.05015	0.0693016	0.00790876
0.0502	0.0627234	0.00377005			0.0502	0.0785929	0.0137092			0.0502	0.0693714	0.00790819
0.05025	0.0628266	0.00378561			0.05025	0.0786444	0.0136984			0.05025	0.0694403	0.00790735
0.0503	0.0629284	0.0038019			0.0503	0.078696	0.0136871			0.0503	0.0695084	0.00790607
0.05035	0.0630289	0.00381856			0.05035	0.0787475	0.0136752			0.05035	0.0695758	0.00790455
0.0504	0.0631288	0.00383574			0.0504	0.0787989	0.0136627			0.0504	0.0696427	0.00790275
0.05045	0.0632284	0.00385306			0.05045	0.0788501	0.0136499			0.05045	0.0697091	0.00790058
0.0505	0.063328	0.00387032			0.0505	0.0789006	0.0136368			0.0505	0.069775	0.00789827
0.05055	0.0634282	0.00388741			0.05055	0.0789506	0.0136236			0.05055	0.0698402	0.00789571
0.0506	0.0635287	0.00390469			0.0506	0.0789997	0.01361			0.0506	0.0699047	0.00789299
0.05065	0.0636297	0.00392167			0.05065	0.0790483	0.0135965			0.05065	0.0699687	0.00789018
0.0507	0.0637303	0.0039386			0.0507	0.0790958	0.0135829			0.0507	0.0700317	0.00788729
0.05075	0.0638307	0.00395574			0.05075	0.0791423	0.0135698			0.05075	0.070094	0.00788423
0.0508	0.063931	0.00397299			0.0508	0.0791882	0.0135569			0.0508	0.0701554	0.00788116
0.05085	0.0640298	0.00398967			0.05085	0.0792339	0.0135442			0.05085	0.0702162	0.00787821
0.0509	0.0641272	0.00400665			0.0509	0.0792792	0.0135317			0.0509	0.0702761	0.00787527
0.05095	0.0642233	0.00402405			0.05095	0.0793238	0.01352			0.05095	0.070335	0.00787216
0.051	0.0643185	0.00404176			0.051	0.0793682	0.0135089			0.051	0.0703931	0.00786872
0.05105	0.0644123	0.00405955			0.05105	0.0794118	0.0134982			0.05105	0.0704503	0.00786458
0.0511	0.0645036	0.0040774			0.0511	0.0794548	0.0134881			0.0511	0.0705066	0.00785971
0.05115	0.064593	0.00409591			0.05115	0.0794972	0.0134787			0.05115	0.0705619	0.00785405
0.0512	0.0646804	0.00411535			0.0512	0.0795389	0.0134697			0.0512	0.0706163	0.00784735
0.05125	0.0647661	0.0041359			0.05125	0.0795801	0.0134609			0.05125	0.0706698	0.00783949
0.0513	0.0648498	0.00415767			0.0513	0.0796205	0.0134521			0.0513	0.0707225	0.00783078
0.05135	0.0649315	0.00418032			0.05135	0.0796601	0.0134434			0.05135	0.0707745	0.00782177
0.0514	0.0650118	0.00420343			0.0514	0.0796987	0.0134348			0.0514	0.0708258	0.00781237
0.05145	0.0650903	0.0042263			0.05145	0.0797366	0.0134265			0.05145	0.0708764	0.00780273
0.0515	0.0651674	0.00424907			0.0515	0.0797737	0.0134185			0.0515	0.0709264	0.00779323
0.05155	0.0652436	0.00427141			0.05155	0.0798103	0.0134108			0.05155	0.070976	0.00778422
0.0516	0.0653199	0.00429327			0.0516	0.0798462	0.013403			0.0516	0.0710256	0.00777543
0.05165	0.0653972	0.00431456			0.05165	0.0798817	0.0133952			0.05165	0.0710753	0.0077665
0.0517	0.0654748	0.00433536			0.0517	0.0799168	0.013387			0.0517	0.0711251	0.0077579
0.05175	0.0655525	0.00435596			0.05175	0.0799514	0.0133786			0.05175	0.0711751	0.00774973
0.0518	0.0656308	0.00437598			0.0518	0.0799858	0.0133699			0.0518	0.0712255	0.00774187
0.05185	0.0657097	0.00439584			0.05185	0.08002	0.013361			0.05185	0.0712762	0.00773421
0.0519	0.0657889	0.00441593			0.0519	0.0800536	0.0133521			0.0519	0.0713273	0.00772687
0.05195	0.0658677	0.00443628			0.05195	0.0800871	0.0133429			0.05195	0.0713786	0.00771961
0.052	0.0659459	0.00445759			0.052	0.0801203	0.0133339			0.052	0.0714302	0.00771212
0.05205	0.0660236	0.00448002			0.05205	0.0801537	0.0133253			0.05205	0.071482	0.00770411
0.0521	0.0661004	0.00450317			0.0521	0.0801871	0.0133173			0.0521	0.0715339	0.00769578
0.05215	0.0661761	0.00452702			0.05215	0.0802203	0.0133096			0.05215	0.071586	0.00768697
0.0522	0.0662509	0.00455139			0.0522	0.0802537	0.0133027			0.0522	0.0716386	0.00767771
0.05225	0.0663244	0.00457613			0.05225	0.0802873	0.0132966			0.05225	0.0716914	0.00766835
0.0523	0.066397	0.00460077			0.0523	0.0803207	0.0132904			0.0523	0.0717446	0.00765895
0.05235	0.0664691	0.0046258			0.05235	0.0803539	0.0132845			0.05235	0.0717979	0.0076497
0.0524	0.066541	0.00465084			0.0524	0.0803869	0.0132787			0.0524	0.0718518	0.00764036
0.05245	0.0666131	0.00467593			0.05245	0.08042	0.0132729			0.05245	0.0719059	0.00763103
0.0525	0.0666859	0.00470128			0.0525	0.0804534	0.0132669			0.0525	0.0719606	0.00762163
0.05255	0.0667593	0.00472669			0.05255	0.0804871	0.0132603			0.05255	0.0720156	0.007612
0.0526	0.0668322	0.00475245			0.0526	0.0805218	0.0132533			0.0526	0.0720704	0.00760189
0.05265	0.0669041	0.00477843			0.05265	0.0805571	0.0132457			0.05265	0.0721251	0.00759095
0.0527	0.0669753	0.00480403			0.0527	0.0805929	0.0132376			0.0527	0.0721797	0.00757919
0.05275	0.0670454	0.00482864			0.05275	0.0806293	0.0132288			0.05275	0.0722343	0.00756649
0.0528	0.0671143	0.0048521			0.0528	0.0806662	0.0132192			0.0528	0.0722886	0.00755297
0.05285	0.0671819	0.00487466			0.05285	0.0807029	0.013209			0.05285	0.072343	0.00753881
0.0529	0.0672482	0.0048962			0.0529	0.0807398	0.0131982			0.0529	0.0723976	0.0075239
0.05295	0.0673132	0.0049169			0.05295	0.080777	0.013187			0.05295	0.0724523	0.00750857
0.053	0.0673766	0.00493756			0.053	0.0808145	0.0131756			0.053	0.0725072	0.00749331
0.05305	0.0674389	0.00495866			0.05305	0.0808522	0.0131644			0.05305	0.0725623	0.00747833
0.0531	0.0675001	0.00498064			0.0531	0.0808901	0.0131535			0.0531	0.0726176	0.00746425
0.05315	0.0675596	0.0050038			0.05315	0.0809277	0.0131427			0.05315	0.0726726	0.00745163
0.0532	0.0676172	0.00502855			0.0532	0.0809648	0.0131325			0.0532	0.0727273	0.0074403
0.05325	0.0676728	0.0050552			0.05325	0.0810014	0.0131227			0.05325	0.0727814	0.00743041
0.0533	0.0677264	0.00508388			0.0533	0.0810374	0.0131136			0.0533	0.0728351	0.0074216
0.05335	0.0677782	0.00511424			0.05335	0.0810732	0.0131049			0.05335	0.072888	0.00741345
0.0534	0.0678287	0.00514557			0.0534	0.081109	0.0130969			0.0534	0.0729401	0.00740556
0.05345	0.0678784	0.00517696			0.05345	0.0811449	0.0130897			0.05345	0.0729916	0.0073976
0.0535	0.0679277	0.00520822			0.0535	0.0811802	0.0130829			0.0535	0.0730426	0.00738922
0.05355	0.067977	0.00523809			0.05355	0.0812148	0.0130766			0.05355	0.0730933	0.00738033
0.0536	0.0680275	0.00526617			0.0536	0.0812486	0.0130703			0.0536	0.0731433	0.00737106
0.05365	0.068079	0.0052921			0.05365	0.0812814	0.0130643			0.05365	0.0731926	0.00736172
0.0537	0.0681312	0.00531577			0.0537	0.0813133	0.0130582			0.0537	0.0732414	0.00735239
0.05375	0.0681841	0.00533685			0.05375	0.0813439	0.0130522			0.05375	0.0732892	0.00734306
0.0538	0.0682379	0.00535617			0.0538	0.081373	0.0130463			0.0538	0.0733363	0.00733375
0.05385	0.0682917	0.00537402			0.05385	0.0814009	0.0130406			0.05385	0.0733825	0.00732448
0.0539	0.0683461	0.00539163			0.0539	0.0814276	0.0130348			0.0539	0.0734278	0.00731502
0.05395	0.0684006	0.005409			0.05395	0.0814535	0.0130292			0.05395	0.0734721	0.00730545
0.054	0.0684552	0.00542695			0.054	0.0814782	0.0130237			0.054	0.0735154	0.00729573
0.05405	0.0685097	0.00544588			0.05405	0.0815017	0.0130184			0.05405	0.0735574	0.007286
0.0541	0.0685637	0.00546627			0.0541	0.0815239	0.0130134			0.0541	0.0735982	0.00727623
0.05415	0.0686177	0.00548796			0.05415	0.0815451	0.0130082			0.05415	0.073638	0.00726634
0.0542	0.0686714	0.0055097			0.0542	0.0815654	0.013003			0.0542	0.0736768	0.00725636
0.05425	0.068725	0.00553077			0.05425	0.0815846	0.0129974			0.05425	0.0737145	0.00724618
0.0543	0.068779	0.00555042			0.0543	0.0816033	0.012992			0.0543	0.0737513	0.00723599
0.05435	0.068833	0.00556885			0.05435	0.0816216	0.0129866			0.05435	0.0737875	0.00722541
0.0544	0.0688864	0.00558617			0.0544	0.0816395	0.012981			0.0544	0.0738232	0.0072142
0.05445	0.0689391	0.00560232			0.05445	0.0816572	0.0129757			0.05445	0.0738584	0.00720241
0.0545	0.0689904	0.00561732			0.0545	0.081675	0.0129704			0.0545	0.0738934	0.00719001
0.05455	0.0690402	0.00563144			0.05455	0.0816926	0.0129647			0.05455	0.0739283	0.00717711
0.0546	0.069088	0.00564554			0.0546	0.0817096	0.0129591			0.0546	0.073963	0.00716369
0.05465	0.0691333	0.0056598			0.05465	0.0817265	0.0129535			0.05465	0.0739972	0.00715027
0.0547	0.0691762	0.0056744			0.0547	0.0817432	0.0129479			0.0547	0.0740311	0.00713684
0.05475	0.0692171	0.00569034			0.05475	0.0817595	0.012942			0.05475	0.0740645	0.00712408
0.0548	0.0692561	0.00570751			0.0548	0.0817753	0.0129359			0.0548	0.0740978	0.00711221
0.05485	0.0692925	0.00572591			0.05485	0.0817906	0.0129295			0.05485	0.0741308	0.00710099
0.0549	0.0693268	0.00574572			0.0549	0.0818051	0.0129228			0.0549	0.0741634	0.00709029
0.05495	0.0693586	0.00576669			0.05495	0.0818191	0.0129159			0.05495	0.0741959	0.0070801
0.055	0.0693877	0.00578853			0.055	0.081833	0.0129085			0.055	0.0742282	0.00707051
0.05505	0.0694146	0.00581067			0.05505	0.0818476	0.0129008			0.05505	0.0742599	0.00706146
0.0551	0.0694399	0.0058326			0.0551	0.0818633	0.0128927			0.0551	0.0742908	0.00705287
0.05515	0.0694639	0.00585371			0.05515	0.0818809	0.0128844			0.05515	0.074321	0.00704447
0.0552	0.0694866	0.00587386			0.0552	0.0818999	0.0128755			0.0552	0.0743503	0.00703649
0.05525	0.0695085	0.00589283			0.05525	0.0819203	0.0128667			0.05525	0.0743788	0.00702866
0.0553	0.0695303	0.00591028			0.0553	0.0819424	0.0128576			0.0553	0.0744065	0.00702064
0.05535	0.0695528	0.00592652			0.05535	0.0819663	0.0128485			0.05535	0.0744333	0.00701217
0.0554	0.0695757	0.00594145			0.0554	0.0819918	0.0128394			0.0554	0.0744591	0.00700329
0.05545	0.0695993	0.00595508			0.05545	0.0820185	0.0128303			0.05545	0.074484	0.0069938
0.0555	0.0696239	0.00596769			0.0555	0.0820458	0.012821			0.0555	0.0745079	0.00698418
0.05555	0.0696492	0.00597946			0.05555	0.0820731	0.0128118			0.05555	0.0745308	0.00697478
0.0556	0.069675	0.00599047			0.0556	0.0820998	0.0128025			0.0556	0.074553	0.00696567
0.05565	0.0697011	0.0060016			0.05565	0.0821262	0.0127934			0.05565	0.0745745	0.00695718
0.0557	0.0697266	0.00601339			0.0557	0.0821524	0.0127844			0.0557	0.0745956	0.00694911
0.05575	0.0697518	0.00602572			0.05575	0.0821782	0.0127756			0.05575	0.0746164	0.00694128
0.0558	0.0697765	0.00603918			0.0558	0.082204	0.0127667			0.0558	0.0746367	0.00693398
0.05585	0.069801	0.00605414			0.05585	0.0822295	0.0127577			0.05585	0.0746566	0.00692701
0.0559	0.0698255	0.00607074			0.0559	0.0822546	0.0127487			0.0559	0.0746763	0.00691988
0.05595	0.0698491	0.00608903			0.05595	0.0822796	0.0127399			0.05595	0.0746958	0.00691235
0.056	0.0698724	0.00610853			0.056	0.0823042	0.0127308			0.056	0.0747154	0.00690427
0.05605	0.0698953	0.00612834			0.05605	0.0823284	0.0127215			0.05605	0.0747351	0.0068956
0.0561	0.0699182	0.00614787			0.0561	0.082352	0.0127122			0.0561	0.0747552	0.00688641
0.05615	0.0699411	0.00616724			0.05615	0.0823747	0.012703			0.05615	0.0747755	0.00687685
0.0562	0.0699635	0.00618563			0.0562	0.082396	0.0126934			0.0562	0.0747959	0.00686654
0.05625	0.0699862	0.00620317			0.05625	0.0824157	0.0126839			0.05625	0.0748166	0.00685555
0.0563	0.0700088	0.0062203			0.0563	0.0824337	0.0126746			0.0563	0.0748374	0.00684414
0.05635	0.0700304	0.00623653			0.05635	0.0824499	0.0126653			0.05635	0.074858	0.0068323
0.0564	0.0700515	0.00625216			0.0564	0.0824647	0.0126565			0.0564	0.0748788	0.00682029
0.05645	0.0700727	0.00626715			0.05645	0.0824783	0.0126478			0.05645	0.0748996	0.00680787
0.0565	0.0700944	0.00628193			0.0565	0.0824908	0.0126392			0.0565	0.0749207	0.006795
0.05655	0.0701165	0.00629675			0.05655	0.0825024	0.0126305			0.05655	0.0749425	0.00678157
0.0566	0.0701398	0.00631223			0.0566	0.0825139	0.012622			0.0566	0.0749647	0.0067676
0.05665	0.0701644	0.00632846			0.05665	0.0825252	0.0126139			0.05665	0.0749875	0.00675327
0.0567	0.0701914	0.00634519			0.0567	0.0825366	0.0126058			0.0567	0.0750104	0.00673837
0.05675	0.0702197	0.00636228			0.05675	0.0825482	0.0125983			0.05675	0.0750336	0.00672279
0.0568	0.0702499	0.00637955			0.0568	0.08256	0.0125907			0.0568	0.0750571	0.00670671
0.05685	0.070281	0.00639693			0.05685	0.0825722	0.0125833			0.05685	0.0750809	0.00669001
0.0569	0.070313	0.00641423			0.0569	0.0825853	0.0125761			0.0569	0.0751049	0.00667246
0.05695	0.070345	0.0064315			0.05695	0.0825994	0.0125693			0.05695	0.0751293	0.006654
0.057	0.0703764	0.00644892			0.057	0.0826149	0.0125628			0.057	0.075154	0.00663499
0.05705	0.0704064	0.00646732			0.05705	0.0826323	0.0125564			0.05705	0.0751789	0.00661549
0.0571	0.0704347	0.0064862			0.0571	0.0826516	0.0125507			0.0571	0.075204	0.00659585
0.05715	0.0704611	0.00650655			0.05715	0.0826726	0.0125456			0.05715	0.0752292	0.00657645
0.0572	0.0704855	0.00652797			0.0572	0.0826957	0.012541			0.0572	0.0752545	0.00655772
0.05725	0.0705083	0.00655054			0.05725	0.0827202	0.0125366			0.05725	0.0752796	0.00653981
0.0573	0.0705299	0.00657507			0.0573	0.082746	0.0125327			0.0573	0.0753045	0.00652285
0.05735	0.0705502	0.00660185			0.05735	0.0827731	0.0125292			0.05735	0.0753289	0.006507
0.0574	0.0705693	0.0066311			0.0574	0.082801	0.0125258			0.0574	0.075353	0.00649199
0.05745	0.0705881	0.00666227			0.05745	0.08283	0.0125231			0.05745	0.0753767	0.00647773
0.0575	0.0706068	0.00669507			0.0575	0.0828599	0.0125204			0.0575	0.0754001	0.00646412
0.05755	0.0706259	0.00672899			0.05755	0.0828903	0.012518			0.05755	0.0754235	0.00645111
0.0576	0.0706462	0.00676357			0.0576	0.0829215	0.0125157			0.0576	0.0754469	0.00643851
0.05765	0.0706682	0.00679794			0.05765	0.0829533	0.0125131			0.05765	0.0754701	0.00642601
0.0577	0.0706918	0.00683084			0.0577	0.0829858	0.0125105			0.0577	0.0754931	0.00641347
0.05775	0.070717	0.00686146			0.05775	0.0830189	0.0125078			0.05775	0.0755163	0.00640073
0.0578	0.0707436	0.00688979			0.0578	0.0830523	0.012505			0.0578	0.0755393	0.00638739
0.05785	0.0707722	0.0069159			0.05785	0.083086	0.0125021			0.05785	0.0755625	0.00637359
0.0579	0.0708028	0.00693963			0.0579	0.0831199	0.0124995			0.0579	0.0755856	0.00635929
0.05795	0.0708348	0.00696062			0.05795	0.0831531	0.0124966			0.05795	0.0756085	0.00634413
0.058	0.0708678	0.00697976			0.058	0.0831856	0.0124941			0.058	0.0756311	0.00632806
0.05805	0.0709018	0.00699816			0.05805	0.0832171	0.012492			0.05805	0.0756534	0.00631123
0.0581	0.0709361	0.00701603			0.0581	0.0832479	0.0124903			0.0581	0.0756756	0.00629366
0.05815	0.0709701	0.00703434			0.05815	0.0832781	0.012489			0.05815	0.0756978	0.0062758
0.0582	0.0710037	0.00705426			0.0582	0.0833074	0.0124879			0.0582	0.0757199	0.00625815
0.05825	0.0710359	0.00707593			0.05825	0.0833362	0.0124873			0.05825	0.0757416	0.00624084
0.0583	0.0710663	0.00709895			0.0583	0.0833644	0.0124873			0.0583	0.0757628	0.0062245
0.05835	0.071095	0.00712303			0.05835	0.0833926	0.0124884			0.05835	0.0757839	0.00620892
0.0584	0.0711222	0.00714858			0.0584	0.0834208	0.0124902			0.0584	0.0758051	0.00619411
0.05845	0.0711481	0.00717578			0.05845	0.0834493	0.0124925			0.05845	0.0758264	0.00617971
0.0585	0.0711729	0.00720444			0.0585	0.0834785	0.012495			0.0585	0.0758483	0.00616566
0.05855	0.0711969	0.00723463			0.05855	0.0835081	0.0124976			0.05855	0.075871	0.0061514
0.0586	0.0712202	0.00726547			0.0586	0.0835377	0.0125			0.0586	0.0758942	0.00613695
0.05865	0.0712432	0.00729665			0.05865	0.083567	0.0125024			0.05865	0.0759182	0.00612187
0.0587	0.0712669	0.00732834			0.0587	0.083596	0.0125047			0.0587	0.0759426	0.00610625
0.05875	0.0712909	0.00736058			0.05875	0.0836243	0.0125069			0.05875	0.0759678	0.00609
0.0588	0.0713153	0.00739297			0.0588	0.0836514	0.0125091			0.0588	0.0759937	0.00607306
0.05885	0.0713405	0.00742578			0.05885	0.0836773	0.0125114			0.05885	0.0760208	0.00605531
0.0589	0.0713658	0.00745883			0.0589	0.0837015	0.0125134			0.0589	0.0760488	0.00603666
0.05895	0.0713911	0.00749233			0.05895	0.0837244	0.0125153			0.05895	0.0760777	0.006017
0.059	0.0714159	0.00752642			0.059	0.0837458	0.0125169			0.059	0.0761072	0.00599674
0.05905	0.0714401	0.00756137			0.05905	0.083766	0.0125179			0.05905	0.0761368	0.00597601
0.0591	0.0714643	0.00759823			0.0591	0.0837852	0.0125183			0.0591	0.0761664	0.00595503
0.05915	0.0714886	0.00763749			0.05915	0.0838036	0.012518			0.05915	0.0761956	0.00593428
0.0592	0.0715128	0.00767903			0.0592	0.0838215	0.0125169			0.0592	0.0762245	0.00591389
0.05925	0.0715369	0.00772211			0.05925	0.0838394	0.0125153			0.05925	0.0762527	0.00589456
0.0593	0.0715607	0.00776653			0.0593	0.0838578	0.0125138			0.0593	0.07628	0.0058765
0.05935	0.0715842	0.00781181			0.05935	0.0838771	0.0125125			0.05935	0.0763066	0.00585986
0.0594	0.0716073	0.00785803			0.0594	0.0838982	0.0125115			0.0594	0.0763327	0.00584431
0.05945	0.0716297	0.0079054			0.05945	0.0839209	0.0125113			0.05945	0.0763582	0.00582949
0.0595	0.0716509	0.0079534			0.0595	0.0839456	0.0125116			0.0595	0.0763837	0.00581529
0.05955	0.0716704	0.00800116			0.05955	0.0839721	0.0125128			0.05955	0.0764089	0.00580136
0.0596	0.071688	0.00804787			0.0596	0.0840005	0.0125146			0.0596	0.0764342	0.00578786
0.05965	0.0717035	0.00809338			0.05965	0.0840304	0.0125165			0.05965	0.0764595	0.00577466
0.0597	0.0717175	0.00813729			0.0597	0.0840619	0.0125184			0.0597	0.0764845	0.00576169
0.05975	0.0717308	0.00817988			0.05975	0.084094	0.01252			0.05975	0.0765089	0.00574895
0.0598	0.0717437	0.00822135			0.0598	0.0841268	0.0125213			0.0598	0.0765328	0.00573676
0.05985	0.0717566	0.00826214			0.05985	0.0841604	0.0125222			0.05985	0.0765563	0.00572529
0.0599	0.0717699	0.00830286			0.0599	0.0841939	0.0125231			0.0599	0.0765793	0.00571468
0.05995	0.0717842	0.00834439			0.05995	0.0842268	0.0125242			0.05995	0.0766016	0.00570485
0.06	0.0717996	0.00838742			0.06	0.0842588	0.0125255			0.06	0.0766231	0.00569587
0.06005	0.0718164	0.00843167			0.06005	0.0842903	0.0125273			0.06005	0.0766438	0.00568772
0.0601	0.0718343	0.00847723			0.0601	0.0843207	0.0125296			0.0601	0.0766638	0.00568046
0.06015	0.071854	0.00852327			0.06015	0.0843504	0.0125324			0.06015	0.0766828	0.00567394
0.0602	0.0718758	0.00856972			0.0602	0.0843793	0.0125357			0.0602	0.0767011	0.00566797
0.06025	0.0718997	0.00861655			0.06025	0.0844071	0.0125394			0.06025	0.0767186	0.00566236
0.0603	0.0719253	0.00866348			0.0603	0.0844342	0.0125436			0.0603	0.0767357	0.00565677
0.06035	0.071952	0.00871024			0.06035	0.0844602	0.0125484			0.06035	0.0767522	0.00565078
0.0604	0.0719797	0.00875654			0.0604	0.0844858	0.0125538			0.0604	0.076768	0.00564444
0.06045	0.0720077	0.00880227			0.06045	0.0845107	0.0125596			0.06045	0.0767831	0.00563736
0.0605	0.072035	0.00884698			0.0605	0.0845355	0.0125659			0.0605	0.0767976	0.00562968
0.06055	0.0720618	0.00889106			0.06055	0.0845602	0.0125726			0.06055	0.0768117	0.00562161
0.0606	0.0720886	0.00893517			0.0606	0.0845844	0.0125794			0.0606	0.076825	0.00561332
0.06065	0.0721158	0.00897962			0.06065	0.0846084	0.0125862			0.06065	0.076838	0.00560496
0.0607	0.0721434	0.00902421			0.0607	0.0846323	0.0125928			0.0607	0.0768511	0.00559674
0.06075	0.0721713	0.00906889			0.06075	0.0846561	0.0125992			0.06075	0.0768648	0.00558857
0.0608	0.0721992	0.00911413			0.0608	0.08468	0.0126055			0.0608	0.0768793	0.00558053
0.06085	0.072227	0.00916036			0.06085	0.0847041	0.0126114			0.06085	0.0768947	0.00557267
0.0609	0.0722548	0.00920741			0.0609	0.0847285	0.0126173			0.0609	0.0769112	0.00556519
0.06095	0.0722824	0.00925488			0.06095	0.0847532	0.0126229			0.06095	0.0769287	0.00555793
0.061	0.0723097	0.00930279			0.061	0.0847778	0.0126279			0.061	0.0769471	0.00555066
0.06105	0.0723364	0.00935122			0.06105	0.0848026	0.0126326			0.06105	0.0769668	0.00554337
0.0611	0.0723626	0.00940022			0.0611	0.0848275	0.0126369			0.0611	0.0769876	0.00553593
0.06115	0.0723882	0.00944872			0.06115	0.0848525	0.0126411			0.06115	0.0770094	0.00552848
0.0612	0.0724134	0.00949599			0.0612	0.0848774	0.0126453			0.0612	0.0770322	0.00552081
0.06125	0.0724386	0.00954169			0.06125	0.0849019	0.0126495			0.06125	0.0770558	0.00551312
0.0613	0.0724638	0.00958553			0.0613	0.0849261	0.012654			0.0613	0.0770803	0.00550548
0.06135	0.0724887	0.00962753			0.06135	0.08495	0.0126585			0.06135	0.0771053	0.00549784
0.0614	0.0725137	0.00966787			0.0614	0.0849732	0.0126634			0.0614	0.077131	0.00549016
0.06145	0.0725386	0.00970692			0.06145	0.0849962	0.0126687			0.06145	0.0771573	0.00548286
0.0615	0.0725631	0.00974526			0.0615	0.0850187	0.0126744			0.0615	0.0771838	0.00547567
0.06155	0.0725871	0.00978377			0.06155	0.0850409	0.0126801			0.06155	0.0772104	0.00546859
0.0616	0.07261	0.00982281			0.0616	0.0850629	0.0126856			0.0616	0.0772366	0.00546183
0.06165	0.0726311	0.00986252			0.06165	0.0850846	0.0126911			0.06165	0.0772624	0.00545563
0.0617	0.0726507	0.00990358			0.0617	0.0851063	0.0126963			0.0617	0.0772874	0.00545015
0.06175	0.072669	0.00994595			0.06175	0.0851283	0.0127013			0.06175	0.0773118	0.0054451
0.0618	0.0726867	0.00998999			0.0618	0.0851511	0.012706			0.0618	0.0773356	0.00544096
0.06185	0.072704	0.0100346			0.06185	0.0851744	0.0127099			0.06185	0.0773584	0.00543749
0.0619	0.072721	0.0100793			0.0619	0.0851985	0.0127132			0.0619	0.0773807	0.00543453
0.06195	0.0727379	0.0101241			0.06195	0.0852238	0.0127157			0.06195	0.0774025	0.0054321
0.062	0.0727554	0.0101686			0.062	0.0852501	0.0127178			0.062	0.077424	0.00542956
0.06205	0.0727732	0.0102118			0.06205	0.0852768	0.0127193			0.06205	0.0774457	0.00542746
0.0621	0.0727919	0.0102538			0.0621	0.0853039	0.0127206			0.0621	0.0774674	0.00542579
0.06215	0.0728111	0.0102943			0.06215	0.0853313	0.0127219			0.06215	0.0774893	0.00542446
0.0622	0.0728311	0.0103325			0.0622	0.085359	0.0127232			0.0622	0.0775109	0.00542386
0.06225	0.0728519	0.0103687			0.06225	0.0853867	0.0127249			0.06225	0.0775319	0.0054243
0.0623	0.0728731	0.0104034			0.0623	0.0854137	0.0127269			0.0623	0.077552	0.00542609
0.06235	0.0728944	0.0104375			0.06235	0.0854396	0.0127294			0.06235	0.0775711	0.00542936
0.0624	0.0729155	0.0104707			0.0624	0.0854643	0.0127329			0.0624	0.077589	0.00543432
0.06245	0.0729358	0.0105034			0.06245	0.0854878	0.0127367			0.06245	0.0776054	0.00544042
0.0625	0.0729558	0.0105359			0.0625	0.0855103	0.012741			0.0625	0.0776205	0.00544784
0.06255	0.0729762	0.0105689			0.06255	0.0855312	0.0127458			0.06255	0.0776346	0.00545651
0.0626	0.0729983	0.0106024			0.0626	0.0855505	0.0127508			0.0626	0.0776478	0.00546661
0.06265	0.0730225	0.0106362			0.06265	0.0855691	0.0127556			0.06265	0.0776607	0.00547793
0.0627	0.0730485	0.010671			0.0627	0.0855868	0.0127605			0.0627	0.0776733	0.00549069
0.06275	0.0730759	0.0107067			0.06275	0.0856036	0.0127656			0.06275	0.0776859	0.00550452
0.0628	0.0731048	0.0107434			0.0628	0.0856196	0.0127702			0.0628	0.0776985	0.00551914
0.06285	0.0731355	0.0107809			0.06285	0.0856348	0.012775			0.06285	0.0777111	0.00553452
0.0629	0.0731678	0.0108187			0.0629	0.0856491	0.0127801			0.0629	0.0777237	0.00555057
0.06295	0.0732016	0.0108566			0.06295	0.0856623	0.0127854			0.06295	0.0777362	0.00556684
0.063	0.0732367	0.010894			0.063	0.0856744	0.0127912			0.063	0.0777487	0.00558332
0.06305	0.0732734	0.0109304			0.06305	0.0856855	0.012797			0.06305	0.077761	0.00559978
0.0631	0.0733113	0.0109661			0.0631	0.0856961	0.0128023			0.0631	0.0777735	0.00561609
0.06315	0.0733499	0.0110006			0.06315	0.085706	0.0128073			0.06315	0.077786	0.00563234
0.0632	0.0733894	0.011034			0.0632	0.0857147	0.0128114			0.0632	0.0777986	0.00564818
0.06325	0.0734295	0.0110661			0.06325	0.0857228	0.0128144			0.06325	0.0778117	0.00566329
0.0633	0.0734704	0.0110976			0.0633	0.08573	0.012816			0.0633	0.0778253	0.00567822
0.06335	0.073511	0.0111285			0.06335	0.0857364	0.0128169			0.06335	0.0778394	0.00569271
0.0634	0.0735511	0.011159			0.0634	0.0857417	0.0128172			0.0634	0.0778536	0.00570685
0.06345	0.0735903	0.0111898			0.06345	0.085746	0.0128177			0.06345	0.0778679	0.00572067
0.0635	0.0736282	0.0112215			0.0635	0.0857501	0.0128181			0.0635	0.0778821	0.00573429
0.06355	0.0736644	0.0112547			0.06355	0.0857538	0.0128188			0.06355	0.0778963	0.00574779
0.0636	0.073699	0.0112898			0.0636	0.0857575	0.01282			0.0636	0.0779104	0.00576137
0.06365	0.0737325	0.0113272			0.06365	0.085761	0.0128219			0.06365	0.0779245	0.0057751
0.0637	0.073765	0.0113667			0.0637	0.0857641	0.0128242			0.0637	0.0779382	0.00578907
0.06375	0.0737964	0.0114083			0.06375	0.0857668	0.0128271			0.06375	0.0779518	0.00580356
0.0638	0.0738263	0.0114517			0.0638	0.0857693	0.0128307			0.0638	0.0779649	0.00581883
0.06385	0.0738554	0.0114961			0.06385	0.0857712	0.0128349			0.06385	0.0779773	0.00583482
0.0639	0.0738834	0.0115411			0.0639	0.0857727	0.0128396			0.0639	0.0779893	0.00585154
0.06395	0.0739109	0.0115859			0.06395	0.0857743	0.0128448			0.06395	0.0780005	0.00586898
0.064	0.073938	0.0116295			0.064	0.0857749	0.0128496			0.064	0.078011	0.005887
0.06405	0.0739645	0.0116713			0.06405	0.085775	0.0128545			0.06405	0.0780203	0.00590551
0.0641	0.0739907	0.0117111			0.0641	0.0857739	0.0128589			0.0641	0.0780284	0.00592406
0.06415	0.0740165	0.0117492			0.06415	0.0857721	0.0128631			0.06415	0.0780351	0.00594292
0.0642	0.0740417	0.0117862			0.0642	0.0857694	0.0128671			0.0642	0.0780408	0.00596236
0.06425	0.0740653	0.0118228			0.06425	0.0857658	0.0128706			0.06425	0.0780459	0.0059823
0.0643	0.0740875	0.0118593			0.0643	0.0857607	0.0128735			0.0643	0.0780501	0.00600265
0.06435	0.0741082	0.0118959			0.06435	0.0857549	0.0128755			0.06435	0.0780533	0.0060234
0.0644	0.074127	0.0119332			0.0644	0.0857482	0.0128769			0.0644	0.0780554	0.00604468
0.06445	0.0741451	0.0119713			0.06445	0.0857405	0.0128777			0.06445	0.0780568	0.00606608
0.0645	0.0741624	0.0120101			0.0645	0.085732	0.0128781			0.0645	0.0780574	0.00608754
0.06455	0.074179	0.0120487			0.06455	0.0857232	0.0128784			0.06455	0.0780572	0.00610866
0.0646	0.0741959	0.0120865			0.0646	0.0857141	0.0128789			0.0646	0.0780563	0.00612986
0.06465	0.0742132	0.0121231			0.06465	0.0857049	0.0128794			0.06465	0.0780545	0.00615113
0.0647	0.0742312	0.0121577			0.0647	0.0856952	0.0128802			0.0647	0.0780521	0.00617266
0.06475	0.0742497	0.0121906			0.06475	0.0856849	0.0128811			0.06475	0.078049	0.00619467
0.0648	0.0742687	0.0122215			0.0648	0.0856741	0.0128818			0.0648	0.0780455	0.00621707
0.06485	0.0742889	0.0122511			0.06485	0.0856627	0.0128821			0.06485	0.0780412	0.00623975
0.0649	0.0743097	0.0122793			0.0649	0.0856506	0.0128823			0.0649	0.0780362	0.0062629
0.06495	0.0743313	0.0123065			0.06495	0.0856377	0.0128826			0.06495	0.0780303	0.00628616
0.065	0.0743537	0.0123332			0.065	0.0856243	0.012883			0.065	0.0780234	0.00630947
0.06505	0.0743763	0.0123607			0.06505	0.0856097	0.0128836			0.06505	0.0780158	0.00633288
0.0651	0.074399	0.01239			0.0651	0.0855934	0.0128847			0.0651	0.0780073	0.00635641
0.06515	0.0744215	0.0124216			0.06515	0.0855744	0.012886			0.06515	0.077998	0.00638013
0.0652	0.0744438	0.0124552			0.0652	0.0855528	0.012887			0.0652	0.0779884	0.00640405
0.06525	0.0744664	0.0124904			0.06525	0.0855287	0.012888			0.06525	0.0779784	0.00642804
0.0653	0.0744887	0.0125272			0.0653	0.0855022	0.012889			0.0653	0.0779681	0.00645213
0.06535	0.0745109	0.0125649			0.06535	0.0854735	0.0128902			0.06535	0.0779578	0.0064761
0.0654	0.0745333	0.0126029			0.0654	0.0854429	0.0128919			0.0654	0.0779478	0.00649985
0.06545	0.074556	0.0126408			0.06545	0.0854108	0.012894			0.06545	0.0779384	0.006523
0.0655	0.0745786	0.0126779			0.0655	0.0853776	0.0128967			0.0655	0.0779298	0.00654512
0.06555	0.0746014	0.0127146			0.06555	0.0853437	0.0128995			0.06555	0.0779217	0.00656617
0.0656	0.0746243	0.0127506			0.0656	0.0853098	0.0129029			0.0656	0.077914	0.00658672
0.06565	0.0746476	0.0127857			0.06565	0.0852758	0.0129065			0.06565	0.0779062	0.00660686
0.0657	0.0746713	0.0128202			0.0657	0.0852413	0.0129107			0.0657	0.0778984	0.00662702
0.06575	0.0746953	0.0128544			0.06575	0.0852058	0.0129162			0.06575	0.0778901	0.00664772
0.0658	0.0747193	0.0128881			0.0658	0.0851689	0.0129227			0.0658	0.0778816	0.00666904
0.06585	0.0747427	0.0129212			0.06585	0.0851308	0.0129305			0.06585	0.0778733	0.00669045
0.0659	0.0747663	0.012954			0.0659	0.0850917	0.0129388			0.0659	0.0778654	0.00671171
0.06595	0.0747896	0.0129866			0.06595	0.0850519	0.0129476			0.06595	0.0778579	0.00673296
0.066	0.0748132	0.0130192			0.066	0.0850116	0.012957			0.066	0.0778507	0.0067537
0.06605	0.0748364	0.0130519			0.06605	0.0849708	0.0129661			0.06605	0.0778436	0.00677362
0.0661	0.0748586	0.0130853			0.0661	0.0849302	0.012975			0.0661	0.0778367	0.00679225
0.06615	0.0748797	0.0131198			0.06615	0.0848898	0.0129834			0.06615	0.0778298	0.0068098
0.0662	0.0749	0.0131555			0.0662	0.0848497	0.0129914			0.0662	0.0778232	0.00682592
0.06625	0.0749192	0.0131921			0.06625	0.0848097	0.0129983			0.06625	0.0778166	0.00684081
0.0663	0.0749378	0.0132292			0.0663	0.08477	0.0130038			0.0663	0.0778098	0.00685478
0.06635	0.0749562	0.0132663			0.06635	0.0847308	0.0130079			0.06635	0.0778029	0.00686789
0.0664	0.0749746	0.0133035			0.0664	0.084692	0.0130105			0.0664	0.0777957	0.00688093
0.06645	0.0749925	0.0133404			0.06645	0.0846537	0.0130122			0.06645	0.0777879	0.00689418
0.0665	0.0750095	0.0133769			0.0665	0.0846157	0.013013			0.0665	0.0777796	0.00690787
0.06655	0.0750254	0.0134128			0.06655	0.0845776	0.0130131			0.06655	0.0777705	0.00692188
0.0666	0.07504	0.0134479			0.0666	0.084539	0.0130131			0.0666	0.0777605	0.00693624
0.06665	0.0750529	0.0134824			0.06665	0.0844997	0.0130125			0.06665	0.0777495	0.0069507
0.0667	0.0750639	0.0135158			0.0667	0.0844599	0.0130121			0.0667	0.0777374	0.00696534
0.06675	0.0750732	0.0135485			0.06675	0.0844195	0.0130113			0.06675	0.0777243	0.00698031
0.0668	0.0750814	0.0135814			0.0668	0.084379	0.0130098			0.0668	0.0777102	0.00699571
0.06685	0.0750883	0.0136145			0.06685	0.0843383	0.0130072			0.06685	0.0776949	0.00701174
0.0669	0.0750943	0.0136482			0.0669	0.084297	0.0130038			0.0669	0.0776784	0.00702828
0.06695	0.0750999	0.0136826			0.06695	0.0842552	0.013			0.06695	0.0776607	0.00704548
0.067	0.0751056	0.0137178			0.067	0.0842128	0.0129962			0.067	0.0776418	0.00706305
0.06705	0.0751118	0.0137538			0.06705	0.0841697	0.0129925			0.06705	0.0776218	0.00708092
0.0671	0.0751189	0.0137896			0.0671	0.0841256	0.012989			0.0671	0.0776006	0.00709897
0.06715	0.0751271	0.0138248			0.06715	0.0840803	0.0129857			0.06715	0.0775786	0.00711686
0.0672	0.0751365	0.0138591			0.0672	0.0840337	0.0129824			0.0672	0.0775557	0.00713437
0.06725	0.0751475	0.013892			0.06725	0.0839861	0.012979			0.06725	0.0775322	0.00715158
0.0673	0.0751601	0.0139226			0.0673	0.0839372	0.012976			0.0673	0.0775085	0.00716852
0.06735	0.0751744	0.0139508			0.06735	0.0838868	0.0129731			0.06735	0.0774843	0.00718527
0.0674	0.0751897	0.0139766			0.0674	0.0838352	0.0129705			0.0674	0.0774597	0.00720179
0.06745	0.075206	0.014			0.06745	0.0837821	0.012968			0.06745	0.0774345	0.00721792
0.0675	0.0752221	0.0140218			0.0675	0.0837272	0.0129653			0.0675	0.0774086	0.00723391
0.06755	0.0752375	0.0140422			0.06755	0.0836708	0.0129626			0.06755	0.0773821	0.00724984
0.0676	0.0752514	0.0140618			0.0676	0.0836126	0.0129596			0.0676	0.0773549	0.00726563
0.06765	0.0752634	0.0140814			0.06765	0.083553	0.0129561			0.06765	0.0773272	0.00728147
0.0677	0.0752731	0.0141018			0.0677	0.0834923	0.0129524			0.0677	0.0772992	0.00729763
0.06775	0.0752802	0.0141237			0.06775	0.0834303	0.0129481			0.06775	0.0772711	0.00731439
0.0678	0.0752855	0.0141481			0.0678	0.0833675	0.0129435			0.0678	0.0772425	0.00733192
0.06785	0.0752888	0.0141756			0.06785	0.0833041	0.0129387			0.06785	0.0772133	0.00735003
0.0679	0.0752902	0.0142063			0.0679	0.0832405	0.0129338			0.0679	0.0771838	0.00736879
0.06795	0.0752899	0.0142394			0.06795	0.0831767	0.0129286			0.06795	0.0771539	0.00738809
0.068	0.0752891	0.0142748			0.068	0.083113	0.012923			0.068	0.0771235	0.00740742
0.06805	0.0752879	0.0143114			0.06805	0.0830493	0.012917			0.06805	0.0770925	0.00742683
0.0681	0.0752868	0.014348			0.0681	0.0829855	0.0129101			0.0681	0.0770611	0.00744593
0.06815	0.0752859	0.0143835			0.06815	0.0829214	0.0129026			0.06815	0.0770289	0.00746474
0.0682	0.0752857	0.0144169			0.0682	0.082857	0.0128951			0.0682	0.076996	0.00748288
0.06825	0.0752863	0.0144484			0.06825	0.0827919	0.0128872			0.06825	0.0769627	0.00750011
0.0683	0.0752871	0.0144779			0.0683	0.0827264	0.0128789			0.0683	0.076929	0.00751641
0.06835	0.075288	0.0145052			0.06835	0.0826602	0.0128701			0.06835	0.0768948	0.0075318
0.0684	0.075289	0.0145307			0.0684	0.0825933	0.0128614			0.0684	0.07686	0.00754636
0.06845	0.0752901	0.0145548			0.06845	0.0825254	0.0128531			0.06845	0.0768245	0.00756013
0.0685	0.0752912	0.014578			0.0685	0.0824569	0.0128457			0.0685	0.076788	0.00757375
0.06855	0.0752919	0.0146008			0.06855	0.0823878	0.0128385			0.06855	0.076751	0.00758733
0.0686	0.0752918	0.0146235			0.0686	0.0823186	0.0128315			0.0686	0.0767133	0.00760101
0.06865	0.0752909	0.0146464			0.06865	0.0822496	0.0128241			0.06865	0.0766753	0.00761497
0.0687	0.0752889	0.0146691			0.0687	0.0821809	0.0128164			0.0687	0.0766371	0.00762933
0.06875	0.0752856	0.0146915			0.06875	0.0821122	0.0128084			0.06875	0.0765987	0.0076438
0.0688	0.0752809	0.0147133			0.0688	0.0820438	0.0128006			0.0688	0.07656	0.00765865
0.06885	0.075275	0.0147343			0.06885	0.0819757	0.0127927			0.06885	0.076521	0.00767397
0.0689	0.0752686	0.0147554			0.0689	0.081908	0.0127848			0.0689	0.0764816	0.00768985
0.06895	0.0752618	0.0147764			0.06895	0.0818407	0.0127771			0.06895	0.0764419	0.00770622
0.069	0.075254	0.0147968			0.069	0.0817739	0.0127698			0.069	0.0764016	0.00772271
0.06905	0.0752455	0.0148168			0.06905	0.0817071	0.0127625			0.06905	0.0763609	0.00773914
0.0691	0.075236	0.0148364			0.0691	0.08164	0.0127551			0.0691	0.0763195	0.00775537
0.06915	0.0752253	0.0148552			0.06915	0.0815724	0.0127479			0.06915	0.0762775	0.00777138
0.0692	0.0752138	0.0148737			0.0692	0.0815039	0.0127407			0.0692	0.0762351	0.00778704
0.06925	0.0752021	0.0148925			0.06925	0.0814342	0.0127336			0.06925	0.0761923	0.00780248
0.0693	0.0751907	0.0149122			0.0693	0.0813634	0.0127262			0.0693	0.0761489	0.00781759
0.06935	0.07518	0.0149323			0.06935	0.0812912	0.0127184			0.06935	0.0761051	0.00783242
0.0694	0.0751699	0.0149524			0.0694	0.0812177	0.0127102			0.0694	0.0760608	0.00784681
0.06945	0.0751601	0.0149727			0.06945	0.0811427	0.0127015			0.06945	0.076016	0.00786093
0.0695	0.0751507	0.0149938			0.0695	0.0810662	0.0126922			0.0695	0.075971	0.00787468
0.06955	0.0751414	0.0150159			0.06955	0.0809882	0.0126824			0.06955	0.0759259	0.00788811
0.0696	0.0751322	0.0150387			0.0696	0.0809087	0.0126727			0.0696	0.0758809	0.00790093
0.06965	0.075123	0.0150623			0.06965	0.0808278	0.0126634			0.06965	0.0758359	0.00791311
0.0697	0.0751142	0.0150866			0.0697	0.0807461	0.0126547			0.0697	0.0757913	0.00792492
0.06975	0.0751058	0.0151109			0.06975	0.0806636	0.0126464			0.06975	0.0757472	0.00793642
0.0698	0.0750971	0.0151347			0.0698	0.0805805	0.0126393			0.0698	0.0757035	0.00794786
0.06985	0.0750877	0.0151572			0.06985	0.0804972	0.0126333			0.06985	0.0756602	0.00795953
0.0699	0.0750767	0.0151782			0.0699	0.0804142	0.0126282			0.0699	0.0756173	0.00797129
0.06995	0.0750637	0.0151972			0.06995	0.0803314	0.0126238			0.06995	0.0755749	0.00798317
0.07	0.0750484	0.0152145			0.07	0.0802491	0.0126197			0.07	0.0755329	0.00799503
0.07005	0.0750306	0.0152306			0.07005	0.0801676	0.0126159			0.07005	0.0754911	0.00800681
0.0701	0.0750098	0.015246			0.0701	0.0800864	0.0126119			0.0701	0.0754491	0.0080181
0.07015	0.0749859	0.0152609			0.07015	0.0800055	0.012607			0.07015	0.0754063	0.00802912
0.0702	0.0749587	0.0152759			0.0702	0.0799244	0.0126014			0.0702	0.0753618	0.00804005
0.07025	0.0749279	0.0152916			0.07025	0.079842	0.0125946			0.07025	0.0753146	0.00805104
0.0703	0.0748937	0.0153085			0.0703	0.0797575	0.0125866			0.0703	0.0752637	0.00806195
0.07035	0.0748563	0.0153264			0.07035	0.0796706	0.0125775			0.07035	0.0752089	0.00807301
0.0704	0.0748153	0.0153451			0.0704	0.0795808	0.0125668			0.0704	0.0751495	0.00808406
0.07045	0.0747711	0.0153649			0.07045	0.0794875	0.0125551			0.07045	0.075085	0.0080951
0.0705	0.0747242	0.0153856			0.0705	0.0793902	0.0125424			0.0705	0.0750155	0.00810623
0.07055	0.0746755	0.0154061			0.07055	0.0792891	0.0125288			0.07055	0.0749411	0.00811717
0.0706	0.0746253	0.0154259			0.0706	0.0791845	0.0125142			0.0706	0.0748621	0.00812778
0.07065	0.0745739	0.0154445			0.07065	0.0790765	0.0124993			0.07065	0.0747786	0.00813806
0.0707	0.0745218	0.015461			0.0707	0.078965	0.0124847			0.0707	0.0746908	0.00814802
0.07075	0.0744695	0.0154752			0.07075	0.0788503	0.0124707			0.07075	0.0745994	0.00815745
0.0708	0.0744168	0.0154868			0.0708	0.0787333	0.0124577			0.0708	0.0745047	0.00816664
0.07085	0.0743636	0.0154961			0.07085	0.0786138	0.0124457			0.07085	0.0744072	0.00817569
0.0709	0.0743098	0.015504			0.0709	0.0784923	0.0124351			0.0709	0.0743071	0.00818444
0.07095	0.074256	0.0155114			0.07095	0.0783691	0.0124258			0.07095	0.0742047	0.0081928
0.071	0.0742021	0.0155186			0.071	0.0782449	0.0124176			0.071	0.0741004	0.00820091
0.07105	0.0741491	0.0155255			0.07105	0.0781197	0.0124105			0.07105	0.0739946	0.00820875
0.0711	0.0740964	0.0155325			0.0711	0.0779935	0.0124044			0.0711	0.0738879	0.0082163
0.07115	0.0740439	0.0155405			0.07115	0.0778673	0.0123991			0.07115	0.0737804	0.00822386
0.0712	0.0739918	0.0155503			0.0712	0.0777413	0.0123944			0.0712	0.0736729	0.00823143
0.07125	0.0739395	0.0155623			0.07125	0.077616	0.0123901			0.07125	0.0735658	0.00823933
0.0713	0.0738873	0.0155762			0.0713	0.0774916	0.0123861			0.0713	0.0734594	0.00824771
0.07135	0.0738352	0.0155915			0.07135	0.0773681	0.0123822			0.07135	0.0733539	0.00825668
0.0714	0.0737836	0.0156079			0.0714	0.077246	0.0123782			0.0714	0.0732498	0.00826594
0.07145	0.0737327	0.0156249			0.07145	0.0771255	0.012374			0.07145	0.0731473	0.00827548
0.0715	0.073683	0.0156415			0.0715	0.0770067	0.0123694			0.0715	0.0730465	0.00828514
0.07155	0.0736347	0.0156575			0.07155	0.0768894	0.0123647			0.07155	0.0729476	0.00829522
0.0716	0.0735882	0.0156736			0.0716	0.0767737	0.0123595			0.0716	0.0728507	0.00830562
0.07165	0.0735434	0.0156894			0.07165	0.0766596	0.0123544			0.07165	0.0727555	0.00831652
0.0717	0.0734998	0.0157041			0.0717	0.0765468	0.0123492			0.0717	0.0726624	0.00832783
0.07175	0.0734569	0.0157178			0.07175	0.0764351	0.012344			0.07175	0.0725714	0.00833946
0.0718	0.0734139	0.0157303			0.0718	0.0763242	0.0123393			0.0718	0.0724829	0.00835129
0.07185	0.0733707	0.0157427			0.07185	0.076214	0.0123351			0.07185	0.0723965	0.0083632
0.0719	0.0733274	0.0157549			0.0719	0.0761042	0.0123318			0.0719	0.0723123	0.0083747
0.07195	0.0732835	0.0157669			0.07195	0.0759954	0.0123294			0.07195	0.0722302	0.00838577
0.072	0.0732391	0.0157789			0.072	0.0758872	0.0123277			0.072	0.0721496	0.00839624
0.07205	0.0731939	0.0157908			0.07205	0.0757798	0.0123265			0.07205	0.0720706	0.00840623
0.0721	0.0731481	0.0158032			0.0721	0.0756733	0.0123261			0.0721	0.0719932	0.00841568
0.07215	0.0731014	0.015816			0.07215	0.0755678	0.0123258			0.07215	0.0719175	0.00842464
0.0722	0.0730544	0.0158291			0.0722	0.0754631	0.0123258			0.0722	0.0718434	0.0084328
0.07225	0.0730078	0.0158428			0.07225	0.0753594	0.012326			0.07225	0.0717712	0.00844044
0.0723	0.0729625	0.015857			0.0723	0.075257	0.0123261			0.0723	0.0717009	0.00844747
0.07235	0.0729187	0.0158712			0.07235	0.0751563	0.0123261			0.07235	0.0716323	0.00845368
0.0724	0.0728763	0.0158858			0.0724	0.0750571	0.0123254			0.0724	0.0715655	0.00845931
0.07245	0.0728353	0.0159008			0.07245	0.0749594	0.0123238			0.07245	0.0715002	0.00846426
0.0725	0.0727956	0.0159155			0.0725	0.0748635	0.012321			0.0725	0.0714364	0.00846858
0.07255	0.0727564	0.0159299			0.07255	0.0747696	0.0123171			0.07255	0.0713735	0.00847238
0.0726	0.0727171	0.0159442			0.0726	0.0746774	0.0123121			0.0726	0.0713115	0.00847553
0.07265	0.0726771	0.0159579			0.07265	0.0745869	0.0123063			0.07265	0.0712499	0.00847799
0.0727	0.0726361	0.0159705			0.0727	0.074498	0.0122997			0.0727	0.0711894	0.0084802
0.07275	0.072594	0.0159825			0.07275	0.0744108	0.0122922			0.07275	0.07113	0.00848227
0.0728	0.0725507	0.0159945			0.0728	0.0743249	0.0122842			0.0728	0.0710717	0.00848452
0.07285	0.0725064	0.0160062			0.07285	0.0742398	0.0122761			0.07285	0.0710144	0.008487
0.0729	0.072461	0.0160184			0.0729	0.0741553	0.0122677			0.0729	0.070958	0.00848942
0.07295	0.0724148	0.0160313			0.07295	0.0740717	0.0122591			0.07295	0.0709021	0.00849216
0.073	0.0723678	0.0160451			0.073	0.073989	0.0122502			0.073	0.0708468	0.00849483
0.07305	0.0723204	0.0160593			0.07305	0.0739072	0.0122409			0.07305	0.0707921	0.00849719
0.0731	0.0722722	0.0160739			0.0731	0.073826	0.0122312			0.0731	0.0707383	0.00849885
0.07315	0.0722239	0.0160887			0.07315	0.0737455	0.0122217			0.07315	0.0706851	0.00849957
0.0732	0.0721757	0.0161034			0.0732	0.0736655	0.0122127			0.0732	0.0706323	0.00849944
0.07325	0.0721275	0.0161178			0.07325	0.0735862	0.0122043			0.07325	0.0705801	0.00849817
0.0733	0.0720796	0.0161309			0.0733	0.0735074	0.0121969			0.0733	0.0705284	0.00849631
0.07335	0.0720321	0.0161427			0.07335	0.0734295	0.0121904			0.07335	0.0704777	0.00849419
0.0734	0.0719852	0.0161529			0.0734	0.0733525	0.0121837			0.0734	0.070428	0.00849197
0.07345	0.0719391	0.0161615			0.07345	0.073276	0.012177			0.07345	0.0703795	0.00848995
0.0735	0.0718935	0.0161684			0.0735	0.0731998	0.0121702			0.0735	0.0703319	0.00848801
0.07355	0.0718481	0.0161739			0.07355	0.0731235	0.0121635			0.07355	0.0702853	0.00848559
0.0736	0.0718031	0.0161782			0.0736	0.0730471	0.0121566			0.0736	0.0702393	0.00848278
0.07365	0.0717581	0.0161813			0.07365	0.0729703	0.0121499			0.07365	0.0701941	0.00847958
0.0737	0.071713	0.0161838			0.0737	0.0728931	0.0121428			0.0737	0.0701499	0.00847629
0.07375	0.0716681	0.0161859			0.07375	0.0728157	0.0121355			0.07375	0.0701065	0.00847321
0.0738	0.0716229	0.0161885			0.0738	0.0727376	0.0121276			0.0738	0.0700641	0.00847034
0.07385	0.0715772	0.016192			0.07385	0.0726589	0.0121196			0.07385	0.0700224	0.00846749
0.0739	0.0715315	0.0161963			0.0739	0.0725801	0.0121115			0.0739	0.0699814	0.00846464
0.07395	0.0714857	0.0162018			0.07395	0.0725016	0.0121034			0.07395	0.0699412	0.008462
0.074	0.0714402	0.0162086			0.074	0.0724234	0.0120954			0.074	0.0699018	0.00845956
0.07405	0.0713943	0.0162173			0.07405	0.0723453	0.0120878			0.07405	0.0698629	0.00845728
0.0741	0.0713485	0.0162274			0.0741	0.0722676	0.0120805			0.0741	0.0698245	0.00845486
0.07415	0.0713032	0.0162385			0.07415	0.0721898	0.0120733			0.07415	0.0697866	0.00845214
0.0742	0.0712582	0.0162496			0.0742	0.072112	0.0120662			0.0742	0.0697486	0.00844933
0.07425	0.0712148	0.0162605			0.07425	0.072034	0.0120593			0.07425	0.0697107	0.00844611
0.0743	0.0711736	0.016271			0.0743	0.0719557	0.0120527			0.0743	0.0696727	0.00844261
0.07435	0.0711344	0.0162806			0.07435	0.0718774	0.0120468			0.07435	0.0696348	0.008439
0.0744	0.0710966	0.0162895			0.0744	0.0717989	0.0120417			0.0744	0.0695974	0.00843503
0.07445	0.0710596	0.016298			0.07445	0.0717204	0.0120371			0.07445	0.0695605	0.00843081
0.0745	0.0710224	0.0163068			0.0745	0.0716419	0.012033			0.0745	0.069525	0.00842647
0.07455	0.0709849	0.0163162			0.07455	0.0715633	0.0120291			0.07455	0.0694909	0.00842243
0.0746	0.070947	0.0163262			0.0746	0.071485	0.0120251			0.0746	0.0694586	0.00841854
0.07465	0.0709088	0.0163367			0.07465	0.0714068	0.0120206			0.07465	0.0694279	0.00841493
0.0747	0.070871	0.0163481			0.0747	0.071329	0.0120158			0.0747	0.0693989	0.00841141
0.07475	0.0708335	0.0163605			0.07475	0.0712514	0.0120104			0.07475	0.0693717	0.00840811
0.0748	0.0707965	0.016373			0.0748	0.0711742	0.0120048			0.0748	0.069346	0.00840483
0.07485	0.0707598	0.0163857			0.07485	0.0710975	0.0119988			0.07485	0.0693215	0.00840119
0.0749	0.0707232	0.0163983			0.0749	0.0710213	0.0119931			0.0749	0.0692977	0.00839716
0.07495	0.0706868	0.0164103			0.07495	0.0709457	0.0119879			0.07495	0.0692747	0.00839264
0.075	0.07065	0.0164214			0.075	0.0708711	0.0119831			0.075	0.0692522	0.00838737
0.07505	0.0706121	0.0164315			0.07505	0.0707985	0.0119783			0.07505	0.0692301	0.00838147
0.0751	0.0705733	0.0164401			0.0751	0.0707283	0.0119729			0.0751	0.069209	0.00837495
0.07515	0.0705335	0.0164471			0.07515	0.0706613	0.0119669			0.07515	0.0691886	0.00836812
0.0752	0.0704929	0.0164528			0.0752	0.0705971	0.0119607			0.0752	0.0691692	0.0083613
0.07525	0.0704517	0.0164573			0.07525	0.0705359	0.0119546			0.07525	0.069151	0.00835447
0.0753	0.0704101	0.0164612			0.0753	0.070478	0.011948			0.0753	0.0691344	0.00834781
0.07535	0.070369	0.016465			0.07535	0.0704234	0.0119404			0.07535	0.0691194	0.00834133
0.0754	0.0703287	0.016469			0.0754	0.0703718	0.0119319			0.0754	0.0691062	0.00833524
0.07545	0.0702887	0.0164743			0.07545	0.070323	0.0119225			0.07545	0.0690946	0.0083296
0.0755	0.0702502	0.0164811			0.0755	0.0702765	0.0119123			0.0755	0.0690845	0.00832427
0.07555	0.0702132	0.0164888			0.07555	0.0702319	0.0119013			0.07555	0.0690763	0.00831951
0.0756	0.0701784	0.0164975			0.0756	0.0701885	0.0118896			0.0756	0.0690699	0.00831504
0.07565	0.0701457	0.0165067			0.07565	0.0701464	0.0118767			0.07565	0.0690656	0.0083108
0.0757	0.0701149	0.0165169			0.0757	0.0701058	0.0118621			0.0757	0.0690634	0.00830663
0.07575	0.0700859	0.0165274			0.07575	0.0700667	0.0118454			0.07575	0.0690634	0.00830238
0.0758	0.0700582	0.0165382			0.0758	0.0700291	0.0118269			0.0758	0.0690659	0.00829803
0.07585	0.0700324	0.0165489			0.07585	0.069993	0.0118069			0.07585	0.0690707	0.00829343
0.0759	0.0700072	0.0165596			0.0759	0.0699577	0.0117861			0.0759	0.069078	0.00828819
0.07595	0.0699822	0.0165701			0.07595	0.0699227	0.011765			0.07595	0.0690878	0.0082825
0.076	0.0699575	0.0165802			0.076	0.0698878	0.011744			0.076	0.0690995	0.00827635
0.07605	0.0699329	0.0165888			0.07605	0.0698525	0.0117237			0.07605	0.0691135	0.00826976
0.0761	0.0699084	0.0165962			0.0761	0.0698166	0.0117041			0.0761	0.0691294	0.0082631
0.07615	0.0698839	0.0166021			0.07615	0.06978	0.0116855			0.07615	0.0691472	0.00825611
0.0762	0.0698598	0.0166072			0.0762	0.0697423	0.0116681			0.0762	0.0691667	0.0082488
0.07625	0.0698363	0.0166122			0.07625	0.0697034	0.0116522			0.07625	0.0691876	0.00824133
0.0763	0.0698132	0.0166177			0.0763	0.0696634	0.0116381			0.0763	0.0692096	0.0082336
0.07635	0.0697908	0.0166241			0.07635	0.069622	0.0116258			0.07635	0.0692328	0.00822599
0.0764	0.069769	0.0166312			0.0764	0.0695797	0.0116154			0.0764	0.0692567	0.00821846
0.07645	0.0697484	0.0166389			0.07645	0.0695369	0.0116064			0.07645	0.0692816	0.00821121
0.0765	0.069729	0.016647			0.0765	0.0694942	0.0115985			0.0765	0.0693075	0.00820432
0.07655	0.0697111	0.0166551			0.07655	0.0694515	0.0115908			0.07655	0.0693343	0.00819774
0.0766	0.0696944	0.0166632			0.0766	0.0694095	0.0115829			0.0766	0.0693615	0.00819109
0.07665	0.0696781	0.0166712			0.07665	0.0693683	0.011574			0.07665	0.0693892	0.00818442
0.0767	0.0696623	0.0166793			0.0767	0.0693279	0.0115637			0.0767	0.0694171	0.00817789
0.07675	0.069647	0.0166876			0.07675	0.0692879	0.0115526			0.07675	0.0694451	0.00817169
0.0768	0.0696323	0.016696			0.0768	0.069248	0.0115415			0.0768	0.069473	0.00816585
0.07685	0.0696174	0.0167039			0.07685	0.0692079	0.0115306			0.07685	0.0695008	0.00816051
0.0769	0.0696018	0.0167115			0.0769	0.0691675	0.0115199			0.0769	0.0695282	0.00815573
0.07695	0.0695851	0.0167191			0.07695	0.0691264	0.0115096			0.07695	0.0695551	0.00815155
0.077	0.0695668	0.0167264			0.077	0.0690845	0.0114993			0.077	0.0695815	0.00814782
0.07705	0.0695464	0.0167338			0.07705	0.0690418	0.0114892			0.07705	0.0696075	0.00814438
0.0771	0.0695236	0.016742			0.0771	0.0689983	0.0114791			0.0771	0.0696326	0.0081414
0.07715	0.0694983	0.0167509			0.07715	0.0689542	0.0114691			0.07715	0.0696569	0.0081387
0.0772	0.0694701	0.0167602			0.0772	0.0689094	0.0114594			0.0772	0.0696801	0.00813608
0.07725	0.0694398	0.0167697			0.07725	0.0688637	0.0114497			0.07725	0.0697023	0.00813365
0.0773	0.0694075	0.0167797			0.0773	0.0688169	0.0114399			0.0773	0.0697232	0.00813138
0.07735	0.0693738	0.0167899			0.07735	0.0687693	0.0114302			0.07735	0.069743	0.00812893
0.0774	0.0693388	0.0168007			0.0774	0.0687212	0.0114207			0.0774	0.0697616	0.0081261
0.07745	0.0693032	0.0168121			0.07745	0.068673	0.0114114			0.07745	0.0697791	0.00812283
0.0775	0.069267	0.0168238			0.0775	0.0686249	0.0114023			0.0775	0.0697954	0.00811897
0.07755	0.0692308	0.016835			0.07755	0.0685772	0.0113933			0.07755	0.0698107	0.00811417
0.0776	0.0691949	0.0168459			0.0776	0.06853	0.0113844			0.0776	0.0698251	0.00810884
0.07765	0.0691596	0.0168559			0.07765	0.0684835	0.0113756			0.07765	0.069839	0.00810332
0.0777	0.0691256	0.0168639			0.0777	0.0684376	0.0113667			0.0777	0.0698524	0.00809738
0.07775	0.0690929	0.0168698			0.07775	0.0683922	0.0113577			0.07775	0.0698652	0.00809131
0.0778	0.0690616	0.0168737			0.0778	0.068347	0.0113488			0.0778	0.0698775	0.00808528
0.07785	0.0690315	0.0168759			0.07785	0.0683019	0.0113399			0.07785	0.0698896	0.0080793
0.0779	0.0690021	0.0168761			0.0779	0.0682568	0.0113312			0.0779	0.0699015	0.00807358
0.07795	0.0689728	0.0168744			0.07795	0.0682114	0.0113226			0.07795	0.0699127	0.00806836
0.078	0.068943	0.0168711			0.078	0.0681652	0.0113141			0.078	0.0699234	0.00806342
0.07805	0.0689122	0.0168677			0.07805	0.0681184	0.0113058			0.07805	0.0699334	0.0080584
0.0781	0.0688803	0.016865			0.0781	0.0680709	0.0112974			0.0781	0.0699427	0.00805328
0.07815	0.0688471	0.0168638			0.07815	0.0680225	0.0112888			0.07815	0.0699514	0.00804842
0.0782	0.0688126	0.0168644			0.0782	0.0679733	0.0112804			0.0782	0.0699593	0.00804381
0.07825	0.068777	0.0168665			0.07825	0.0679233	0.0112723			0.07825	0.0699664	0.00803931
0.0783	0.0687404	0.0168692			0.0783	0.0678726	0.0112649			0.0783	0.0699729	0.00803467
0.07835	0.0687026	0.0168718			0.07835	0.0678214	0.0112588			0.07835	0.0699792	0.00802977
0.0784	0.0686638	0.0168745			0.0784	0.0677702	0.0112532			0.0784	0.0699853	0.00802442
0.07845	0.0686245	0.0168771			0.07845	0.0677196	0.0112474			0.07845	0.0699917	0.00801867
0.0785	0.0685843	0.0168784			0.0785	0.0676697	0.0112412			0.0785	0.0699986	0.00801259
0.07855	0.0685431	0.0168784			0.07855	0.0676204	0.0112348			0.07855	0.0700061	0.00800588
0.0786	0.0685009	0.0168772			0.0786	0.0675713	0.0112281			0.0786	0.0700143	0.00799875
0.07865	0.068458	0.0168748			0.07865	0.0675224	0.0112216			0.07865	0.0700232	0.00799111
0.0787	0.0684141	0.0168712			0.0787	0.0674734	0.0112156			0.0787	0.070033	0.00798315
0.07875	0.0683697	0.0168665			0.07875	0.0674238	0.0112099			0.07875	0.0700438	0.00797492
0.0788	0.0683249	0.0168616			0.0788	0.0673738	0.0112047			0.0788	0.070056	0.00796652
0.07885	0.0682803	0.0168569			0.07885	0.0673234	0.0111999			0.07885	0.0700694	0.00795824
0.0789	0.0682362	0.0168531			0.0789	0.0672722	0.0111956			0.0789	0.0700844	0.00795015
0.07895	0.068193	0.0168506			0.07895	0.0672209	0.0111919			0.07895	0.0701011	0.0079424
0.079	0.0681508	0.0168497			0.079	0.0671696	0.0111888			0.079	0.0701197	0.00793513
0.07905	0.0681091	0.0168502			0.07905	0.067118	0.0111863			0.07905	0.0701399	0.00792823
0.0791	0.0680688	0.016853			0.0791	0.0670667	0.0111843			0.0791	0.0701616	0.00792193
0.07915	0.0680305	0.016858			0.07915	0.067016	0.0111829			0.07915	0.0701846	0.00791605
0.0792	0.0679938	0.0168645			0.0792	0.0669663	0.0111822			0.0792	0.0702084	0.00791054
0.07925	0.0679575	0.0168709			0.07925	0.0669179	0.0111824			0.07925	0.0702331	0.0079054
0.0793	0.0679211	0.0168759			0.0793	0.0668715	0.0111832			0.0793	0.0702587	0.00790053
0.07935	0.067884	0.0168784			0.07935	0.0668268	0.0111841			0.07935	0.070285	0.00789574
0.0794	0.0678462	0.0168788			0.0794	0.0667843	0.0111852			0.0794	0.0703119	0.00789083
0.07945	0.0678079	0.0168776			0.07945	0.066744	0.0111863			0.07945	0.0703393	0.0078858
0.0795	0.0677691	0.0168754			0.0795	0.0667054	0.0111869			0.0795	0.0703671	0.00788077
0.07955	0.0677303	0.0168721			0.07955	0.0666686	0.0111871			0.07955	0.0703949	0.00787548
0.0796	0.0676909	0.0168677			0.0796	0.0666331	0.0111865			0.0796	0.0704228	0.00786999
0.07965	0.0676516	0.0168627			0.07965	0.0665993	0.0111849			0.07965	0.070451	0.00786452
0.0797	0.0676126	0.0168571			0.0797	0.0665665	0.0111821			0.0797	0.0704798	0.00785924
0.07975	0.0675744	0.0168512			0.07975	0.0665348	0.0111785			0.07975	0.0705098	0.0078542
0.0798	0.0675375	0.016846			0.0798	0.0665038	0.0111732			0.0798	0.0705409	0.00784921
0.07985	0.0675026	0.0168419			0.07985	0.0664734	0.0111662			0.07985	0.0705734	0.0078442
[truncated: 2,002 more rows]
