# Supplementary material for: Astrocytic chloride is brain state dependent and modulates inhibitory neurotransmission in mice
Source: Nat Commun. 2023 Apr 4;14:1871. doi: 10.1038/s41467-023-37433-9 (PMC10073105; doi:10.1038/s41467-023-37433-9)
Supplement: Supplementary file 4 — Source Data [file 41467_2023_37433_MOESM4_ESM.zip › Source Data Figure S6.xlsx]

## Sheet: Figure S6b
representative trace
Time (sec)	EGFP Means			Time (sec)	EGFP Means Diazepam
	mean calcium (deltaF/F)	SEM			mean calcium (deltaF/F)	SEM
0	-0.204087	0.430665		0	0.0628067	0.211719
0.2	-0.282205	0.397886		0.2	0.0385673	0.0295698
0.4	-0.25561	0.40454		0.4	0.409711	0.683352
0.6	-0.239205	0.39363		0.6	0.750921	1.11642
0.8	-0.197553	0.360747		0.8	0.591872	0.874554
1	-0.170081	0.42962		1	0.360894	0.740178
1.2	-0.152179	0.488709		1.2	-0.0520431	0.236069
1.4	-0.160327	0.466571		1.4	-0.239243	0.003592
1.6	-0.230784	0.415522		1.6	-0.445931	0.652503
1.8	-0.275282	0.48298		1.8	-0.446271	0.766008
2	-0.294752	0.549033		2	-0.55083	0.630559
2.2	-0.253811	0.530761		2.2	-0.508682	0.585938
2.4	-0.210865	0.551243		2.4	-0.63112	0.52902
2.6	-0.168523	0.579867		2.6	-0.576345	0.454882
2.8	-0.160311	0.524381		2.8	-0.55093	0.340762
3	-0.235457	0.402027		3	-0.511419	0.124172
3.2	-0.244273	0.371772		3.2	-0.346568	0.0263884
3.4	-0.268463	0.35471		3.4	-0.429633	0.248345
3.6	-0.256112	0.35547		3.6	-0.551151	0.294911
3.8	-0.203077	0.431819		3.8	-0.351443	0.0416176
4	-0.209907	0.450729		4	-0.340197	0.22073
4.2	-0.106025	0.29373		4.2	-0.330281	0.0414442
4.4	-0.103611	0.371409		4.4	-0.493315	0.0654651
4.6	-0.162202	0.41364		4.6	-0.636704	0.162437
4.8	-0.125669	0.404313		4.8	-0.470414	0.391018
5	-0.15483	0.337372		5	-0.407078	0.204054
5.2	-0.216235	0.321544		5.2	0.136285	0.422576
5.4	-0.285531	0.282443		5.4	0.225134	0.171484
5.6	-0.317511	0.194768		5.6	0.242048	0.328072
5.8	-0.352758	0.220081		5.8	0.307613	0.294176
6	-0.368518	0.242738		6	-0.0637383	0.248711
6.2	-0.375453	0.249183		6.2	-0.0850252	0.379526
6.4	-0.32069	0.324279		6.4	0.477029	0.477272
6.6	-0.257797	0.406128		6.6	0.885209	0.980165
6.8	-0.287975	0.452492		6.8	0.901596	0.851964
7	-0.342153	0.48202		7	0.792145	0.941794
7.2	-0.346092	0.450633		7.2	0.921544	1.26177
7.4	-0.373689	0.41592		7.4	0.334041	0.96053
7.6	-0.382375	0.435556		7.6	0.80793	1.12535
7.8	-0.364204	0.428553		7.8	0.591575	0.58295
8	-0.383398	0.417447		8	0.403141	0.434626
8.2	-0.381829	0.390253		8.2	0.241315	0.00589813
8.4	-0.338141	0.329275		8.4	0.19215	0.0625841
8.6	-0.412336	0.365618		8.6	-0.025755	0.00734567
8.8	-0.442389	0.397056		8.8	-0.153682	0.0720697
9	-0.547716	0.440316		9	-0.373731	0.0423592
9.2	-0.53427	0.44486		9.2	-0.042294	0.0996894
9.4	-0.444052	0.410859		9.4	-0.194846	0.185142
9.6	-0.458425	0.375322		9.6	-0.110786	0.173166
9.8	-0.489889	0.306726		9.8	-0.2331	0.0138344
10	-0.504902	0.30524		10	-0.141602	0.0880612
10.2	-0.458198	0.278036		10.2	-0.0667994	0.03164
10.4	-0.442091	0.262786		10.4	-0.270343	0.0648812
10.6	-0.485629	0.253745		10.6	-0.178726	0.166915
10.8	-0.501642	0.348102		10.8	-0.0948644	0.182818
11	-0.435947	0.356084		11	-0.156978	0.16378
11.2	-0.450788	0.317756		11.2	-0.34878	0.376246
11.4	-0.432765	0.241787		11.4	-0.112367	0.185948
11.6	-0.429187	0.304028		11.6	-0.218905	0.195188
11.8	-0.479858	0.325843		11.8	-0.278732	0.451272
12	-0.524734	0.358994		12	-0.221919	0.38769
12.2	-0.539048	0.355441		12.2	-0.143438	0.60204
12.4	-0.547017	0.275673		12.4	-0.373808	0.74305
12.6	-0.603846	0.235279		12.6	-0.611301	0.542318
12.8	-0.661604	0.246383		12.8	-0.61459	0.516758
13	-0.653053	0.29016		13	-0.608179	0.601466
13.2	-0.629515	0.289714		13.2	-0.822482	0.245962
13.4	-0.650813	0.25101		13.4	-0.679751	0.515912
13.6	-0.601089	0.190467		13.6	-0.613069	0.642763
13.8	-0.548434	0.20958		13.8	-0.602394	0.680298
14	-0.586242	0.242985		14	-0.668247	0.641385
14.2	-0.661922	0.285285		14.2	-0.738094	0.455453
14.4	-0.731706	0.304728		14.4	-0.572525	0.339184
14.6	-0.796411	0.330249		14.6	-0.542028	0.340938
14.8	-0.828951	0.343058		14.8	-0.632356	0.473551
15	-0.813701	0.371364		15	-0.356407	0.348385
15.2	-0.674476	0.355722		15.2	-0.00768575	0.328745
15.4	-0.616354	0.315998		15.4	0.0159758	0.477346
15.6	-0.630254	0.310117		15.6	-0.0670668	0.330575
15.8	-0.636282	0.28331		15.8	-0.171085	0.0209189
16	-0.626864	0.333656		16	-0.109476	0.00626882
16.2	-0.61085	0.37545		16.2	-0.325114	0.0296803
16.4	-0.56362	0.406387		16.4	-0.0592568	0.127249
16.6	-0.591982	0.466364		16.6	-0.141749	0.219978
16.8	-0.622856	0.468635		16.8	-0.318298	0.174068
17	-0.682984	0.488095		17	-0.229036	0.352674
17.2	-0.756716	0.481865		17.2	-0.238305	0.356491
17.4	-0.715304	0.51676		17.4	-0.235728	0.124605
17.6	-0.663483	0.56263		17.6	-0.206622	0.0813097
17.8	-0.53276	0.503554		17.8	-0.385174	0.115803
18	-0.479452	0.447207		18	-0.520139	0.00144207
18.2	-0.433126	0.443401		18.2	-0.633716	0.00871212
18.4	-0.428558	0.478618		18.4	-0.615783	0.20281
18.6	-0.45626	0.457969		18.6	-0.647146	0.176427
18.8	-0.381833	0.375488		18.8	-0.687278	0.246595
19	-0.330538	0.302246		19	-0.620806	0.246946
19.2	-0.361399	0.324438		19.2	-0.63392	0.248025
19.4	-0.342258	0.335669		19.4	-0.592646	0.274512
19.6	-0.38173	0.337387		19.6	-0.56498	0.312668
19.8	-0.323161	0.383316		19.8	-0.673278	0.298856
20	-0.292535	0.308966		20	-0.827366	0.314528
20.2	-0.263179	0.321153		20.2	-0.473428	0.0985286
20.4	-0.251687	0.41675		20.4	-0.325647	0.338871
20.6	-0.308262	0.362863		20.6	-0.29875	0.193973
20.8	-0.361396	0.363416		20.8	-0.105003	0.369282
21	-0.303648	0.312238		21	-0.33024	0.10444
21.2	-0.317883	0.283525		21.2	-0.452914	0.185361
21.4	-0.308499	0.192053		21.4	-0.491973	0.219489
21.6	-0.22518	0.2158		21.6	-0.437792	0.399369
21.8	-0.223623	0.220547		21.8	-0.434211	0.453497
22	-0.310928	0.292269		22	-0.462014	0.0823512
22.2	-0.380542	0.25919		22.2	-0.18168	0.0790771
22.4	-0.478479	0.258459		22.4	-0.188819	0.00547381
22.6	-0.506174	0.299706		22.6	-0.242363	0.0773354
22.8	-0.471957	0.360193		22.8	-0.119573	0.0340599
23	-0.449586	0.418361		23	-0.181309	0.157596
23.2	-0.500994	0.464266		23.2	-0.159913	0.0648339
23.4	-0.569478	0.440567		23.4	-0.198232	0.206985
23.6	-0.560268	0.367347		23.6	-0.0519849	0.154684
23.8	-0.498359	0.403049		23.8	-0.0997151	0.0211849
24	-0.412916	0.342983		24	0.0858337	0.282454
24.2	-0.287681	0.210472		24.2	0.0275946	0.214138
24.4	-0.290844	0.328708		24.4	-0.14056	0.327098
24.6	-0.288436	0.388014		24.6	-0.0756572	0.0374715
24.8	-0.256895	0.430961		24.8	-0.180991	0.0807961
25	-0.293272	0.43219		25	-0.11807	0.000542021
25.2	-0.23219	0.420008		25.2	-0.163495	0.0992824
25.4	-0.112461	0.351611		25.4	0.0133134	0.211926
25.6	0.00158745	0.376637		25.6	0.242268	0.387995
25.8	0.0579738	0.386658		25.8	0.0817053	0.116713
26	0.0756839	0.368523		26	-0.0787765	0.00617516
26.2	0.0821317	0.380856		26.2	-0.032349	0.00998074
26.4	0.132913	0.395489		26.4	0.0389487	0.245166
26.6	0.103612	0.348685		26.6	0.0754164	0.348747
26.8	0.109858	0.298948		26.8	-0.00418918	0.39952
27	0.131908	0.240424		27	-0.10068	0.197624
27.2	0.214275	0.203902		27.2	-0.0109496	0.371758
27.4	0.364289	0.110222		27.4	0.17987	0.463875
27.6	0.445561	0.131788		27.6	0.479764	0.131322
27.8	0.391788	0.132229		27.8	0.519565	0.106683
28	0.41766	0.22303		28	0.397185	0.0851277
28.2	0.508052	0.204544		28.2	0.558665	0.00811078
28.4	0.549676	0.163065		28.4	0.65937	0.0964569
28.6	0.605168	0.209324		28.6	0.80989	0.0967195
28.8	0.672353	0.20776		28.8	0.890905	0.0852787
29	0.723875	0.181405		29	1.04295	0.695032
29.2	0.754569	0.117619		29.2	1.11321	0.778423
29.4	0.805357	0.192595		29.4	1.32587	1.18957
29.6	0.84832	0.162267		29.6	1.27312	1.52216
29.8	0.969101	0.195496		29.8	1.26432	1.40034
30	1.02201	0.229485		30	1.34842	1.21708
30.2	1.08448	0.335381		30.2	1.31555	1.04479
30.4	1.29162	0.334571		30.4	1.27028	0.87618
30.6	1.53861	0.350324		30.6	1.49609	1.20893
30.8	1.71466	0.516261		30.8	1.73942	1.4862
31	1.77679	0.613358		31	1.90795	1.34007
31.2	1.78169	0.675501		31.2	1.83086	1.2076
31.4	1.7821	0.795042		31.4	1.62562	1.15086
31.6	1.7786	0.863137		31.6	1.42733	0.96717
31.8	1.75485	0.826217		31.8	1.28347	0.755185
32	1.67074	0.774237		32	1.348	0.968952
32.2	1.68732	0.72733		32.2	1.5964	1.09139
32.4	1.63965	0.751783		32.4	1.66001	1.11834
32.6	1.58089	0.740815		32.6	1.60167	0.940429
32.8	1.49007	0.730259		32.8	1.48607	0.721468
33	1.37211	0.766642		33	1.30958	0.687221
33.2	1.33089	0.760609		33.2	1.18629	0.562565
33.4	1.23279	0.725873		33.4	1.15419	0.593784
33.6	1.17669	0.723549		33.6	0.938426	0.531691
33.8	1.17334	0.75224		33.8	0.898985	0.550485
34	1.23391	0.741829		34	0.869172	0.566769
34.2	1.20146	0.718983		34.2	0.757657	0.634785
34.4	1.18047	0.657803		34.4	0.616486	0.670492
34.6	1.15949	0.690106		34.6	0.392964	0.638709
34.8	1.11871	0.68648		34.8	0.418695	0.646179
35	1.13148	0.645205		35	0.506607	0.817552
35.2	1.1067	0.626444		35.2	0.548583	1.12974
35.4	1.06906	0.579615		35.4	0.553179	1.26159
35.6	1.04938	0.513066		35.6	0.453425	1.10718
35.8	1.00496	0.484427		35.8	0.382381	0.901164
36	0.908553	0.422784		36	0.389569	0.828323
36.2	0.804414	0.381375		36.2	0.267512	0.67608
36.4	0.787959	0.42205		36.4	0.31886	0.670404
36.6	0.803757	0.473673		36.6	0.24305	0.57741
36.8	0.752403	0.500539		36.8	0.155489	0.631137
37	0.796423	0.481589		37	0.177809	0.517343
37.2	0.796533	0.467468		37.2	-0.00295876	0.456953
37.4	0.772708	0.482243		37.4	-0.107633	0.127764
37.6	0.714968	0.466911		37.6	-0.189265	0.107434
37.8	0.633734	0.490827		37.8	-0.266823	0.203698
38	0.588399	0.518881		38	-0.213999	0.0412083
38.2	0.599967	0.517047		38.2	-0.124252	0.156451
38.4	0.565427	0.456901		38.4	-0.0281441	0.297566
38.6	0.60983	0.489208		38.6	-0.00185683	0.310394
38.8	0.630537	0.507906		38.8	-0.0995521	0.212383
39	0.625522	0.564012		39	-0.0764801	0.233082
39.2	0.625822	0.613866		39.2	-0.0835488	0.133498
39.4	0.550598	0.624681		39.4	-0.0312569	0.238229
39.6	0.51457	0.665803		39.6	-0.0311652	0.366624
39.8	0.450559	0.635084		39.8	-0.0203453	0.297866
40	0.429969	0.514887		40	0.0386702	0.388759
40.2	0.408382	0.439453		40.2	0.0447016	0.401047
40.4	0.351614	0.470029		40.4	0.133593	0.185131
40.6	0.358703	0.491606		40.6	0.292322	0.0639482
40.8	0.377319	0.402868		40.8	0.206843	0.174881
41	0.352236	0.364943		41	0.0847543	0.116929
41.2	0.345399	0.428974		41.2	0.115263	0.00427191
41.4	0.291943	0.423833		41.4	0.0854528	0.121681
41.6	0.373022	0.373512		41.6	0.140568	0.189448
41.8	0.379746	0.330922		41.8	0.0336659	0.139483
42	0.324726	0.307089		42	0.0660854	0.0533834
42.2	0.345903	0.280841		42.2	0.0674154	0.169795
42.4	0.2775	0.308514		42.4	0.115633	0.00929574
42.6	0.217548	0.311441		42.6	0.168575	0.157745
42.8	0.20147	0.355087		42.8	0.540863	0.46558
43	0.184367	0.426004		43	0.9425	1.18819
43.2	0.154009	0.399706		43.2	0.893202	1.24763
43.4	0.149768	0.320655		43.4	0.821807	1.12935
43.6	0.210138	0.368389		43.6	0.777494	0.849512
43.8	0.238105	0.355795		43.8	0.87963	0.816118
44	0.285209	0.335958		44	0.789182	0.927015
44.2	0.315053	0.337299		44.2	0.869245	0.767072
44.4	0.325659	0.240076		44.4	0.944238	0.600383
44.6	0.406042	0.202305		44.6	0.845214	0.409742
44.8	0.354556	0.201065		44.8	0.634223	0.242528
45	0.317567	0.275696		45	0.417445	0.290275
45.2	0.307922	0.300498		45.2	0.359841	0.309539
45.4	0.365519	0.332912		45.4	0.407451	0.334145
45.6	0.411078	0.332207		45.6	0.302898	0.0860697
45.8	0.475094	0.343771		45.8	0.312029	0.0319436
46	0.496643	0.392172		46	0.270867	0.141578
46.2	0.475962	0.444076		46.2	0.266811	0.101148
46.4	0.442924	0.41611		46.4	0.0167574	0.0436465
46.6	0.495766	0.420391		46.6	0.269049	0.188347
46.8	0.476642	0.434284		46.8	0.173139	0.302451
47	0.532113	0.486614		47	0.0903366	0.334689
47.2	0.545965	0.442746		47.2	0.0212708	0.339757
47.4	0.508939	0.415406		47.4	-0.0467346	0.222474
47.6	0.500046	0.431878		47.6	-0.105629	0.27998
47.8	0.525373	0.384898		47.8	-0.192188	0.386397
48	0.517244	0.387546		48	-0.190377	0.489946
48.2	0.516767	0.378644		48.2	-0.262291	0.557242
48.4	0.46558	0.339164		48.4	-0.223298	0.813466
48.6	0.360221	0.294378		48.6	-0.240651	0.906757
48.8	0.351307	0.415947		48.8	-0.40597	0.800516
49	0.346985	0.503426		49	-0.396039	0.905772
49.2	0.309004	0.474786		49.2	-0.167361	1.14448
49.4	0.30987	0.514441		49.4	-0.214706	0.96623
49.6	0.235858	0.456423		49.6	-0.398267	0.886584
49.8	0.188717	0.382737		49.8	-0.100286	0.365611
50	0.212702	0.389222		50	0.102416	0.081149
50.2	0.163544	0.417294		50.2	0.181281	0.00301514
50.4	0.19104	0.367369		50.4	0.270762	0.1355
50.6	0.227646	0.357947		50.6	0.277504	0.318666
50.8	0.246526	0.358834		50.8	0.217926	0.342457
51	0.24958	0.378044		51	0.0682364	0.230262
51.2	0.287933	0.296315		51.2	-0.0389126	0.220718
51.4	0.286142	0.255528		51.4	-0.0647082	0.291394
51.6	0.289184	0.332996		51.6	0.0940665	0.454041
51.8	0.226763	0.393652		51.8	0.276344	0.605496
52	0.223917	0.415329		52	0.270933	0.410515
52.2	0.205358	0.372592		52.2	0.106723	0.0414196
52.4	0.188791	0.33479		52.4	0.0889153	0.213351
52.6	0.194791	0.320011		52.6	-0.00547229	0.516331
52.8	0.223539	0.288543		52.8	0.0028759	0.503103
53	0.153394	0.283911		53	-0.0378144	0.681716
53.2	0.142801	0.321675		53.2	-0.0845832	0.655477
53.4	0.154372	0.334689		53.4	-0.169071	0.744883
53.6	0.213791	0.337926		53.6	-0.37369	0.681684
53.8	0.241802	0.343971		53.8	-0.327619	0.553659
54	0.204473	0.426672		54	-0.413819	0.953469
54.2	0.183461	0.467166		54.2	-0.136177	0.884786
54.4	0.157658	0.47699		54.4	-0.00325672	0.64556
54.6	0.178535	0.440906		54.6	0.0967822	0.35983
54.8	0.207744	0.397447		54.8	0.260847	0.301371
55	0.272237	0.284618		55	0.200711	0.289306
55.2	0.235982	0.274294		55.2	-0.00731826	0.330647
55.4	0.165154	0.283112		55.4	0.316541	0.0955216
55.6	0.146655	0.255306		55.6	0.289059	0.218781
55.8	0.176816	0.128268		55.8	0.300088	0.159624
56	0.159469	0.0919511		56	0.304014	0.23081
56.2	0.139534	0.152005		56.2	0.223039	0.426514
56.4	0.109182	0.192978		56.4	-0.0544106	0.0321469
56.6	0.0365753	0.180423		56.6	0.0626232	0.0163249
56.8	-0.060696	0.166427		56.8	0.0541296	0.387284
57	-0.0831138	0.180024		57	-0.0716341	0.0796579
57.2	-0.0775969	0.146804		57.2	-0.160939	0.097589
57.4	-0.0800009	0.136134		57.4	-0.260237	0.128521
57.6	-0.0358138	0.141185		57.6	-0.40858	0.344154
57.8	-0.0586745	0.066415		57.8	-0.49199	0.420468
58	-0.10223	0.0469574		58	-0.399991	0.560303
58.2	-0.0425828	0.190132		58.2	-0.258624	0.831643
58.4	0.0205777	0.168046		58.4	-0.243598	0.934357
58.6	-0.00736319	0.191018		58.6	-0.382423	0.865471
58.8	-0.0426662	0.249993		58.8	-0.0419191	0.728691
59	-0.0266214	0.297163		59	-0.0746611	0.707902
59.2	-0.0462586	0.264634		59.2	-0.0975387	0.838126
59.4	-0.09985	0.316723		59.4	0.139262	0.605022
59.6	-0.100868	0.316225		59.6	0.140823	0.449033
59.8	0.0147684	0.267508		59.8	0.15806	0.674871
60	-0.000262067	0.240749		60	-0.0225955	0.70115

## Sheet: Figure 6c
Amplitude calcium (deltaF/F)			Time to peak (sec)			Time back to baseline (sec)			Decay of neuronal activity calcium (deltaF/F)/sec
Ctrl	Diazepam		Ctrl	Diazepam		Ctrl	Diazepam		Ctrl	Diazepam
2.28	2.855		2.2	1		14	7.8		-0.141429	-0.371852
1.99	0.9769		1.6	1.2		13	5.4		-0.148991	-0.28757
1.054			0.6			9.8			-0.111545
2.516			1.6			15.4			-0.138883

## Sheet: Figure S6e
	Ctrl			Diazepam
Time (sec)	mean calcium (deltaF/F)	SEM		mean calcium (deltaF/F)	SEM
-30	0.183931	1.37673		-0.0608216	1.40203
-29.8	0.225478	1.76465		-0.132307	1.57802
-29.6	0.376581	2.01509		-0.280113	1.17089
-29.4	0.181198	1.56076		-0.27857	1.29637
-29.2	-0.157956	1.32487		-0.453028	1.39269
-29	0.0333314	0.605415		-0.45306	1.0054
-28.8	0.492548	1.03089		-0.317352	0.119355
-28.6	1.24653	1.90545		-0.495976	0.24807
-28.4	1.48341	2.57224		-0.328787	0.828407
-28.2	1.18615	2.51175		-0.350528	0.349251
-28	1.22513	1.76126		-0.0803184	0.112014
-27.8	1.1045	1.35578		-0.10895	1.00062
-27.6	0.811749	1.35216		0.428117	1.35766
-27.4	0.71706	1.36019		0.478432	1.85122
-27.2	0.714206	1.52404		-0.0163222	1.66291
-27	0.366357	1.57997		-0.247721	1.26467
-26.8	0.314015	1.31908		-0.358296	1.63902
-26.6	0.568296	1.04739		-0.419368	1.25971
-26.4	0.780585	1.36384		-0.326405	0.582558
-26.2	1.13309	1.82228		0.790098	0.190739
-26	1.2764	1.6992		1.33451	1.31729
-25.8	1.48282	1.73754		0.8625	1.70001
-25.6	1.87025	1.89237		0.63554	1.91799
-25.4	2.29074	1.29944		0.380698	1.60414
-25.2	2.63606	1.25957		0.305659	1.792
-25	2.59531	1.37717		-0.357937	1.62891
-24.8	2.27263	1.68256		-0.771322	1.09314
-24.6	1.48595	1.41372		-0.802053	0.795654
-24.4	0.917389	1.6651		-1.15864	0.861653
-24.2	1.39045	1.61594		-1.07414	0.719511
-24	1.92598	1.83409		-1.03616	0.787002
-23.8	1.68433	1.63767		-0.787053	0.747716
-23.6	1.49956	1.52628		-0.833508	0.865181
-23.4	1.23564	1.144		-1.24106	0.71972
-23.2	1.00445	1.20695		-1.13861	0.823855
-23	0.609831	1.43436		-0.9412	0.0953027
-22.8	0.620404	1.22076		-0.736548	0.0995779
-22.6	0.666931	1.03097		-0.778513	0.859943
-22.4	0.121606	0.95436		-0.939507	1.10888
-22.2	0.392773	0.438447		-1.14681	1.2172
-22	0.300953	0.506701		-0.849642	1.04846
-21.8	0.100619	0.828914		0.14355	1.42007
-21.6	0.444677	1.31495		0.28308	1.28658
-21.4	0.961426	1.31562		-0.138958	0.709723
-21.2	0.873333	1.22398		-0.357299	0.894775
-21	0.582203	1.02871		0.224266	0.756719
-20.8	0.189277	0.637016		0.402006	0.377335
-20.6	-0.42953	0.573613		0.265494	0.0597701
-20.4	-0.254067	0.734087		0.696077	0.45422
-20.2	0.108649	0.764778		0.992082	0.196055
-20	0.185783	1.09947		0.532268	0.51775
-19.8	0.219018	1.25118		0.123341	0.34079
-19.6	-0.0958257	1.46368		0.111756	0.0521239
-19.4	-0.146611	1.79694		0.120209	0.674751
-19.2	0.0717914	2.19965		0.174288	0.243329
-19	-0.249838	2.0075		-0.143852	0.536839
-18.8	-0.801606	1.40843		-0.139249	0.74204
-18.6	-0.653588	0.876923		0.22959	0.997717
-18.4	-0.291311	1.8434		0.192345	1.08759
-18.2	-0.22772	2.24271		0.045076	0.0625669
-18	-0.248125	2.27608		-0.260454	0.176269
-17.8	-0.119965	2.03338		-0.732026	0.286231
-17.6	0.267644	2.62337		-0.439692	0.168709
-17.4	0.446714	2.15742		-0.36138	0.985969
-17.2	-0.0160154	1.49146		-0.276035	1.21475
-17	-0.227494	1.36391		-0.131829	1.41335
-16.8	-0.390901	0.952871		0.0396355	1.45288
-16.6	-0.20589	0.913755		0.140049	1.54224
-16.4	-0.204353	0.874042		0.468233	1.7972
-16.2	-0.353577	1.10917		0.717576	1.04495
-16	-0.49774	0.838712		0.688495	1.0317
-15.8	-0.431797	0.826105		0.42048	0.903711
-15.6	-0.279313	1.11422		0.203026	0.661693
-15.4	-0.449323	1.31662		0.262691	0.810652
-15.2	-0.622764	0.964457		-0.21751	1.33221
-15	-0.520311	0.912984		-0.11722	1.37305
-14.8	-0.337244	1.08325		0.308947	1.83509
-14.6	0.173708	1.35014		0.239479	1.93075
-14.4	0.0395138	1.06387		-0.0791504	1.56831
-14.2	0.025111	1.47089		0.0405819	1.69946
-14	0.43194	0.955808		0.181707	1.78368
-13.8	0.62285	1.83593		0.0358186	2.08214
-13.6	0.3259	1.62357		0.373484	1.91205
-13.4	0.372652	1.66674		0.527738	1.63911
-13.2	0.21152	1.39501		1.44168	0.335313
-13	-0.0318225	1.36545		1.55125	0.240201
-12.8	0.501919	1.0096		1.10066	0.000399083
-12.6	0.922144	0.810204		0.892424	0.147555
-12.4	0.41932	0.69704		0.579336	0.107029
-12.2	0.135603	0.640061		0.945462	0.161953
-12	0.192869	0.892767		0.94584	0.305673
-11.8	0.160287	1.28975		0.699277	0.600575
-11.6	-0.248963	0.946635		0.181556	0.411014
-11.4	-0.536064	0.635861		-0.0806223	0.572104
-11.2	-0.828434	0.921141		0.381092	0.127465
-11	-1.10195	0.877367		0.115755	0.60554
-10.8	-1.16893	0.660256		0.297697	0.236622
-10.6	-1.03693	0.685929		0.211605	0.804283
-10.4	-0.920154	0.998081		0.145445	0.19366
-10.2	-0.946848	1.04966		0.51853	0.374474
-10	-1.15092	0.889366		0.560722	0.780251
-9.8	-1.11355	0.863038		0.341793	0.986578
-9.6	-0.993143	1.27606		-0.0277442	1.4088
-9.4	-0.987599	1.48921		0.4942	2.50457
-9.2	-1.06305	1.74764		0.284415	2.32274
-9	-0.715094	1.40315		0.24079	0.789933
-8.8	-0.710242	1.25976		0.0121613	0.181544
-8.6	-0.84694	1.32626		1.01273	1.30025
-8.4	-0.504138	1.86325		1.37802	2.17942
-8.2	-0.798051	1.9051		1.46201	2.26801
-8	-0.547428	1.04939		0.692516	1.54663
-7.8	0.138578	0.958486		-0.308374	0.505183
-7.6	0.326038	0.906792		0.130836	1.15751
-7.4	-0.189832	1.06209		0.0698152	1.48808
-7.2	-0.502817	0.952075		-0.236329	0.0229455
-7	-0.374757	1.09946		0.275816	0.8691
-6.8	-0.335808	0.800937		0.864166	2.13309
-6.6	-0.574853	1.12092		0.738843	2.58911
-6.4	-0.57461	0.930495		-0.564905	0.843648
-6.2	-0.443762	0.769073		-0.567221	1.45442
-6	-0.575986	0.595513		-1.20301	1.24113
-5.8	-0.60316	0.841292		-1.14908	0.328676
-5.6	-0.326469	0.898504		-1.0682	0.133876
-5.4	-0.518695	1.2234		-0.676388	0.840916
-5.2	-0.751833	1.25405		-0.797443	0.995822
-5	-0.690221	1.18295		-1.20352	0.372236
-4.8	-0.868659	1.25873		-1.09697	0.0114711
-4.6	-1.02716	1.26395		-1.01954	0.111567
-4.4	-0.518306	1.31637		-0.407106	0.0123496
-4.2	-0.183263	1.37865		-0.259103	0.542887
-4	-0.26336	1.23958		-0.184416	0.582011
-3.8	-0.707271	1.27481		-0.187128	0.121532
-3.6	-0.798883	1.1083		-0.361126	0.779054
-3.4	-0.512768	0.976804		-0.282413	0.503385
-3.2	-0.792373	0.834278		-0.100521	0.101659
-3	-1.03594	0.79873		-0.204234	0.196515
-2.8	-1.14343	1.14089		-0.455912	0.813687
-2.6	-1.11262	0.917832		-0.464631	0.255917
-2.4	-1.16749	0.370051		-0.200767	0.0653423
-2.2	-1.03965	0.669225		-0.125259	0.222614
-2	-0.990842	0.847869		0.171401	0.367676
-1.8	-0.873724	0.445841		0.359398	0.658922
-1.6	-0.797955	0.472426		0.469753	0.836979
-1.4	-0.837508	0.578848		0.0818164	0.93598
-1.2	-1.24024	0.617796		0.00209531	0.30547
-1	-1.45948	0.755635		-0.017384	0.894068
-0.8	-1.00367	0.896011		0.0467124	1.31273
-0.6	-0.571957	1.17372		0.522041	0.844229
-0.4	-0.429271	1.36341		0.714173	0.899898
-0.2	-0.573946	0.850491		0.611878	0.0707022
-9.9476e-14	-0.805688	0.362841		0.192163	0.379912
0.2	0.922965	1.18895		0.44521	0.372615
0.4	2.89557	2.50244		1.69763	0.263743
0.6	4.76931	4.28484		3.32688	1.12424
0.8	6.72523	4.18012		4.05842	1.81057
1	8.43302	4.46497		4.58408	1.19761
1.2	10.8693	5.72405		5.38524	0.813752
1.4	13.0653	6.5957		6.21338	0.0274575
1.6	14.8365	7.5845		5.8891	0.455005
1.8	16.0987	8.25487		5.91071	0.857365
2	15.2197	8.2337		5.93933	1.40298
2.2	14.4636	8.13056		5.70167	1.69147
2.4	13.6864	7.84262		5.47258	2.24312
2.6	13.1799	7.57213		5.21354	2.79007
2.8	12.9099	7.4254		4.87446	2.64826
3	12.1982	6.74165		4.67946	2.39317
3.2	12.2185	7.05692		4.29381	2.20533
3.4	12.203	6.81422		4.3629	1.45431
3.6	12.1703	6.15398		4.24045	1.16462
3.8	11.8509	6.12503		3.81751	1.02814
4	11.8085	6.2156		3.71921	1.22056
4.2	12.1337	6.63951		3.49721	1.67397
4.4	11.949	6.93228		3.1641	1.70623
4.6	11.7231	6.80236		2.84323	1.77241
4.8	11.3187	6.48201		2.7484	2.26523
5	10.8548	5.97908		2.99319	2.45247
5.2	10.4898	5.95963		3.44789	2.91331
5.4	10.333	6.15533		3.35962	3.16307
5.6	9.77258	6.19125		3.50183	3.56417
5.8	9.56371	6.82235		3.49704	3.97989
6	9.81864	7.25076		3.30005	4.02309
6.2	9.73657	7.52464		3.32449	4.01083
6.4	9.20456	7.22448		3.42586	4.22638
6.6	9.20942	6.96966		3.42026	4.18784
6.8	9.1705	6.72322		3.27153	3.88425
7	9.28943	6.73375		3.45757	3.45232
7.2	9.55275	6.93045		3.47702	3.50324
7.4	9.66268	7.02049		3.0902	3.07348
7.6	9.98286	6.47675		2.87071	2.97984
7.8	10.1973	6.95635		2.79857	2.88431
8	10.0964	7.15593		2.68893	3.03426
8.2	9.91065	7.38691		2.18833	2.75627
8.4	9.69465	7.25388		1.91975	2.41486
8.6	9.28078	6.91985		1.75509	2.0234
8.8	9.59147	7.44383		1.83522	1.87662
9	9.44514	7.3237		1.89228	1.82251
9.2	9.56483	7.24634		2.10484	1.59117
9.4	9.6495	7.3278		2.11576	1.48913
9.6	9.73985	7.94863		2.07498	1.45127
9.8	9.51486	8.17156		2.04368	1.46716
10	9.4292	7.84103		2.05164	1.07836
10.2	9.63778	7.40039		1.7952	0.69587
10.4	9.41511	6.97884		1.7385	0.679539
10.6	9.17506	7.09037		1.78622	1.22284
10.8	8.42247	6.4823		1.89884	1.13138
11	8.03775	6.19121		2.14957	1.59684
11.2	8.62315	7.18718		2.89894	1.28263
11.4	8.91296	7.50175		3.43411	1.36678
11.6	8.65772	7.28981		3.45453	1.16707
11.8	8.93419	7.13196		3.34391	1.13475
12	9.1892	6.45063		3.60092	0.908524
12.2	9.02716	6.36452		3.62244	1.20395
12.4	8.60644	5.79675		3.35058	0.971968
12.6	8.797	5.7607		2.87074	0.896847
12.8	8.56705	6.01722		3.00853	0.749284
13	8.24697	5.92136		3.30326	1.01567
13.2	8.65419	5.9472		3.12532	1.37946
13.4	8.77986	6.04538		2.76838	1.56114
13.6	8.73663	6.24355		2.90255	1.62921
13.8	8.65183	6.14473		2.94666	1.93716
14	8.44938	6.10521		2.8436	1.56046
14.2	7.96049	5.49519		2.70224	1.09345
14.4	8.0792	5.54336		2.67003	1.60701
14.6	7.89412	5.43071		2.60972	1.92315
14.8	7.62749	5.14947		2.55573	2.34898
15	7.15285	5.09845		2.16764	2.37327
15.2	6.71929	4.78293		1.93996	2.24967
15.4	6.50539	4.25592		2.16852	2.02639
15.6	6.62232	4.51599		2.41238	2.01433
15.8	7.41122	4.92788		2.50546	1.8979
16	7.86217	5.54534		2.33298	1.82744
16.2	7.56544	5.30348		2.07744	1.7146
16.4	7.12214	5.75657		1.65195	1.62232
16.6	6.89236	5.294		1.40318	1.5523
16.8	6.50899	4.63681		1.34603	1.54875
17	6.14388	4.74858		1.16011	1.77737
17.2	6.174	5.16789		1.30066	1.92868
17.4	6.35266	5.51548		1.51084	2.183
17.6	6.7267	6.00904		1.45233	2.33238
17.8	6.33069	6.07781		1.33671	2.48837
18	6.35041	6.52959		1.47263	2.57744
18.2	6.34615	6.57007		1.39594	2.23021
18.4	6.45703	5.82446		1.027	2.29563
18.6	6.83033	5.47576		0.87154	2.20036
18.8	6.42944	5.07277		0.909549	2.15307
19	6.53542	4.75432		0.925645	2.53755
19.2	6.27174	4.60083		1.18125	2.61947
19.4	6.05523	4.42349		1.45448	2.71708
19.6	6.02461	4.46806		1.68168	2.98542
19.8	5.55453	4.71629		2.04127	3.31282
20	5.84514	5.26395		1.99163	3.03922
20.2	5.94343	5.48825		1.86618	2.82722
20.4	5.75877	5.62343		1.67728	2.5865
20.6	5.73564	5.44227		1.45454	2.31979
20.8	5.65932	5.03681		1.15348	2.32861
21	6.2686	4.78801		1.17892	2.67914
21.2	6.49899	4.83002		1.19268	2.71319
21.4	7.29859	5.66627		0.986408	2.45758
21.6	8.19137	6.23614		0.994699	2.28094
21.8	8.26203	5.83872		1.12633	2.19314
22	8.20078	5.61701		1.15037	1.785
22.2	7.65371	5.19377		1.08142	1.34895
22.4	7.60946	5.09668		0.812685	1.18851
22.6	7.61669	5.06005		0.577604	1.01941
22.8	7.74959	4.66793		0.222218	1.09844
23	8.13141	4.60964		-0.0228944	1.0225
23.2	8.15122	4.46456		0.13607	1.07098
23.4	7.84385	4.6407		0.253782	1.28994
23.6	7.38629	4.58187		0.353707	1.67125
23.8	7.51954	4.49959		0.613317	2.15572
24	7.87752	4.56843		0.997801	2.14264
24.2	7.4243	4.12323		1.24531	2.44206
24.4	6.81604	3.56023		1.20071	2.64841
24.6	6.89134	3.85598		1.03932	2.63025
24.8	7.74259	5.694		0.821366	2.40613
25	7.77416	6.46946		0.838767	2.53184
25.2	7.82205	6.25766		0.694467	2.41062
25.4	7.43401	5.61767		0.522213	2.07785
25.6	6.83836	4.81254		0.482021	1.80612
25.8	6.8885	4.34911		0.40162	1.40275
26	6.71164	3.99551		0.27973	1.56254
26.2	7.21588	3.65941		0.225427	1.63465
26.4	7.22049	3.77585		0.255719	1.21783
26.6	7.54622	3.51402		1.04351	0.0411919
26.8	7.61311	2.98746		1.10901	0.574215
27	7.35856	2.48036		1.1815	0.759979
27.2	6.90343	2.45094		1.50457	0.7228
27.4	6.2276	2.38776		1.8057	0.622371
27.6	5.61101	2.32226		2.21727	0.482664
27.8	5.41912	2.40988		2.72678	0.255929
28	5.29191	2.24742		2.60076	0.705265
28.2	5.62119	2.5587		2.46754	0.819037
28.4	5.71344	2.79844		2.22328	0.672111
28.6	5.62879	2.36772		2.02759	0.921981
28.8	5.53617	2.68791		2.22151	1.15039
29	5.50491	2.8695		2.48518	1.19178
29.2	5.53759	3.13779		2.30739	1.26766
29.4	5.06309	3.34223		2.18014	1.11604
29.6	4.79092	3.55934		2.43694	0.826639
29.8	5.5167	4.14943		2.53802	0.719823
30	5.2962	4.07473		2.32475	0.933927
30.2	4.75615	3.92948		2.14132	0.991886
30.4	4.40097	4.21695		1.87542	1.16145
30.6	4.69639	4.64449		1.52017	1.35279
30.8	4.98853	4.93176		1.3474	1.38071
31	4.78211	4.83434		1.26119	1.0821
31.2	4.28382	4.54398		1.22339	1.01522
31.4	4.06536	4.20848		1.41139	0.859699
31.6	4.30628	3.82968		1.5591	0.809117
31.8	4.34259	3.40383		1.53219	0.51707
32	4.51413	3.58292		1.54146	0.132887
32.2	5.3979	4.00144		1.58348	0.306142
32.4	5.11938	4.42975		1.44547	0.355505
32.6	4.7736	4.84227		1.03638	0.291878
32.8	3.97351	4.33791		0.965686	0.383332
33	3.46766	3.77886		0.855026	0.229057
33.2	2.79172	3.78986		0.86767	0.448367
33.4	2.12435	3.99174		0.49086	0.616019
33.6	1.97913	4.16351		0.0681892	0.661728
33.8	1.7026	4.19695		-0.0917508	0.433517
34	2.16071	4.51724		-0.276024	0.0716601
34.2	2.13252	4.0523		-0.656547	0.0772898
34.4	1.92713	4.06369		-0.886411	0.0953181
34.6	2.75204	5.51145		-0.985776	0.131849
34.8	2.45497	5.56089		-1.00007	0.247672
35	2.21321	5.14226		-1.01401	0.344603
35.2	2.26143	4.91413		-0.701892	0.840658
35.4	2.21849	4.39396		-0.436482	0.851286
35.6	2.05973	3.95081		-0.710062	0.766895
35.8	1.98127	3.6793		-0.964593	0.913787
36	1.71807	3.7032		-1.12709	1.44016
36.2	1.43923	3.81707		-1.16674	1.3602
36.4	1.3886	4.08979		-1.06868	1.44506
36.6	1.19582	3.72456		-1.24222	1.42779
36.8	1.15421	3.81336		-1.49354	1.28632
37	1.03634	3.64659		-1.58535	1.35706
37.2	1.1111	3.75838		-1.17529	1.50149
37.4	1.28208	4.08063		-1.14544	1.58238
37.6	1.18134	4.00506		-0.914722	1.49003
37.8	1.08072	3.65503		-0.77445	1.37647
38	0.959459	3.51369		-0.690142	1.22407
38.2	0.845729	3.63013		-0.904588	1.18794
38.4	0.627395	3.60481		-0.729791	1.02447
38.6	0.928183	2.99772		-0.694777	0.803307
38.8	1.00781	2.43214		-0.665838	1.03383
39	1.14872	2.22657		-0.661752	1.21376
39.2	1.54209	3.27403		-0.822347	0.365867
39.4	2.17703	3.63931		-1.0555	0.0607453
39.6	2.08228	3.06664		-0.889367	0.261922
39.8	2.14487	2.87003		-0.448374	0.0414546
40	1.94269	2.51906		-0.324088	0.246854
40.2	2.19597	2.89058		-0.323898	1.07081
40.4	1.73921	2.94922		-0.755396	1.13056
40.6	1.38243	2.63451		-1.04601	1.16039
40.8	1.30097	2.5042		-0.981225	1.12332
41	1.36969	2.37134		-1.19201	1.35108
41.2	1.18674	1.9037		-1.05907	0.867725
41.4	1.3906	1.57424		-1.16597	1.23481
41.6	1.72063	2.10314		-1.12125	1.25059
41.8	1.96329	2.12236		-1.12448	1.55575
42	2.46413	2.44787		-0.88739	1.86465
42.2	2.16884	2.80814		-0.641554	1.95912
42.4	2.38935	3.52592		-0.839263	1.67416
42.6	2.31618	4.41313		-0.812655	1.9461
42.8	2.15179	4.70786		-0.581511	2.31081
43	2.03337	4.83135		-0.756645	2.41432
43.2	1.62744	4.30902		-0.911523	2.29458
43.4	1.09952	3.84392		-1.01966	2.51811
43.6	1.43831	3.97105		-0.888572	2.91597
43.8	1.37723	3.681		-0.559966	2.12432
44	1.42711	3.37327		-0.483804	2.33844
44.2	1.71969	3.50931		-0.68471	2.43622
44.4	1.76385	3.50314		-1.09337	1.66366
44.6	1.96413	3.8973		-0.78039	0.595476
44.8	1.97311	3.22973		-0.727317	0.237727
45	2.95252	2.89531		-0.686619	0.572622
45.2	3.02338	3.52451		-0.875014	0.642755
45.4	2.86561	3.96654		-1.10149	0.87331
45.6	2.22565	3.59166		-1.17558	0.287133
45.8	2.36191	3.84135		-1.11	0.0530886
46	2.47251	4.08699		-0.723421	0.435508
46.2	2.89554	3.73195		-1.11494	0.453258
46.4	3.58758	3.95903		-0.618079	1.00941
46.6	3.81954	3.62878		-0.515061	1.30096
46.8	3.81787	3.55662		-0.255612	0.982949
47	3.63916	3.7679		-0.448096	0.671475
47.2	3.13063	3.52755		-0.631359	0.683546
47.4	2.76277	2.78397		-0.862223	0.675423
47.6	2.51172	2.2657		-0.630349	0.272001
47.8	2.29469	2.8256		0.0111052	0.725311
48	2.29321	3.59092		0.0874387	2.0456
48.2	1.93921	3.57978		-0.162381	2.54759
48.4	2.1519	4.26857		-0.124093	3.23521
48.6	2.64988	4.22398		-0.300281	3.07246
48.8	2.64472	3.94338		-0.198278	3.02793
49	2.53587	3.92659		-0.80155	2.59759
49.2	2.17478	4.17474		-1.23584	1.6746
49.4	1.90722	4.26543		-1.08227	1.49092
49.6	1.68721	4.3346		-0.8355	1.38103
49.8	1.23519	3.49139		-0.607028	1.5912
50	0.798534	3.1827		-0.492256	1.43139
50.2	0.439894	3.33849		0.185969	1.64402
50.4	0.707379	3.86222		0.196765	1.78887
50.6	0.456915	4.02475		0.0829566	1.81593
50.8	0.393366	3.49365		-0.415336	1.59292
51	0.448592	3.39061		-0.130951	2.45613
51.2	0.649544	3.75613		-0.0748114	3.14313
51.4	0.819639	4.48991		-0.396345	2.46869
51.6	0.735359	4.52595		-0.608393	1.69008
51.8	0.555997	4.39733		-0.712518	1.1916
52	0.477202	4.33029		-0.744757	1.14533
52.2	0.529264	3.68519		-0.741625	1.03492
52.4	0.279699	3.01815		-0.660415	1.01432
52.6	0.267077	3.28739		-0.940134	1.25336
52.8	0.367177	3.64049		-1.22556	1.11436
53	0.488777	3.35076		-1.14669	1.51366
53.2	0.309362	2.88444		-1.04259	1.5557
53.4	0.209711	3.07215		-1.24153	1.71821
53.6	0.444632	2.909		-0.688215	1.83647
53.8	0.884323	3.11658		-0.298935	1.59351
54	1.04417	3.17968		-0.627414	1.66263
54.2	1.09729	2.90598		-0.261654	1.66837
54.4	1.72742	3.53664		-0.366098	1.63727
54.6	2.64003	4.12254		-0.459563	1.71109
54.8	2.3511	3.70072		-0.886053	1.21352
55	2.38897	3.65245		-0.853559	1.03836
55.2	2.4208	3.77579		-1.03461	0.655521
55.4	2.26047	3.74048		-1.18822	0.671305
55.6	1.97864	3.95324		-0.902102	0.393692
55.8	1.69529	3.63303		-1.05001	0.319532
56	1.83358	2.99834		-1.13766	0.93156
56.2	1.95572	2.4709		-1.11653	1.1162
56.4	1.64787	3.13304		-0.981955	0.89992
56.6	1.73844	3.68111		-1.00103	0.633048
56.8	1.20084	3.44793		-0.54408	0.570136
57	0.926228	2.83088		-0.5157	1.06832
57.2	0.716166	2.58823		-0.451127	1.62608
57.4	1.17845	2.54456		-0.48189	1.71632
57.6	1.18915	2.83774		-0.442413	1.603
57.8	1.0233	2.85948		-0.95855	1.08005
58	1.07968	2.94496		-1.62675	1.12125
58.2	1.55143	3.26725		-1.86714	1.33819
58.4	1.09401	2.86579		-2.14987	1.30709
58.6	0.782832	2.73004		-2.22433	1.25916
58.8	0.576611	2.53036		-2.1979	1.00301
59	0.621312	2.31167		-2.08652	0.406079
59.2	0.627532	2.36884		-2.06328	0.0283455
59.4	0.278245	2.32495		-1.9967	0.0861214
59.6	0.631576	2.52837		-1.92885	0.193664
59.8	0.727302	2.62081		-1.56855	0.575933

## Sheet: Figure 6f
Amplitude calcium (deltaF/F)			Time to peak (sec)			Avg6-8 sec			AUC peak + 5 sec
Ctrl	Diazepam		Ctrl	Diazepam		Ctrl	Diazepam		Ctrl	Diazepam	Diazepam
8.45204	6.19396		1.8	1.4		4.20876	0.669482		31.82	13.11
21.1365	7.18642		1.6	2.6		11.8143	5.71692		75	27.71
21.1327			1.8			5.22212			47.81
25.2975			2.2			20.8228			107.2
8.65227			4.8			6.07795			27.88
