# Supplementary material for: Astrocytic chloride is brain state dependent and modulates inhibitory neurotransmission in mice
Source: Nat Commun. 2023 Apr 4;14:1871. doi: 10.1038/s41467-023-37433-9 (PMC10073105; doi:10.1038/s41467-023-37433-9)
Supplement: Supplementary file 4 — Source Data [file 41467_2023_37433_MOESM4_ESM.zip › Source Data Figure S7.xlsx]

## Sheet: Figure S7b
Representative Traces
Time (sec)	minus 40 mV+PTX (pA)	0 mV (pA)	minus 40 mV (pA)
0	0.490473	1.68366	-12.7316
0.001	0.0533248	1.89956	-12.2918
0.002	0.219025	1.94507	-11.6621
0.003	0.396981	1.68424	-10.3774
0.004	-0.420348	2.50767	-9.71785
0.005	-0.022204	2.9026	-10.2252
0.006	-0.123665	2.61405	-9.85974
0.007	-0.43492	2.36259	-8.82164
0.008	-0.407797	2.03373	-6.64948
0.009	1.15053	0.960094	-7.46882
0.01	1.2764	1.27964	-8.4305
0.011	0.97331	1.73133	-6.33117
0.012	0.864168	2.01125	-4.65425
0.013	0.52093	2.62801	-4.51746
0.014	0.0195829	2.6799	-3.62226
0.015	0.0406963	2.75115	-3.72736
0.016	-0.32264	3.19372	-4.24888
0.017	-0.646979	3.16611	-2.55288
0.018	0.328057	2.87313	-2.8608
0.019	0.852509	2.2654	-3.51052
0.02	0.288818	2.86001	-3.65973
0.021	-1.00419	2.57756	-3.78428
0.022	-0.638067	1.96545	-3.51013
0.023	-0.0241817	2.06422	-3.09159
0.024	0.0551069	2.26481	-3.62439
0.025	-0.359161	1.28903	-3.83737
0.026	-0.441144	0.822644	-3.47194
0.027	-0.883642	1.50597	-0.96429
0.028	-0.612234	1.62533	-1.52934
0.029	0.0634971	1.26335	-2.80835
0.03	0.934446	0.955886	-0.472687
0.031	0.689211	1.49771	1.1899
0.032	0.859178	2.287	0.615811
0.033	0.748942	1.43266	-0.806724
0.034	-0.634061	1.9275	-0.779016
0.035	-1.09675	3.19397	-1.63922
0.036	-0.544591	2.673	-4.0202
0.037	-0.218115	2.17023	-4.27788
0.038	-0.523427	1.93934	-2.44184
0.039	-0.477145	1.25229	-3.41889
0.04	0.531672	0.794235	-1.9869
0.041	1.36121	1.43137	-0.179852
0.042	1.17188	2.17444	-0.159599
0.043	1.2602	1.15429	-0.812706
0.044	1.56165	1.3524	0.353668
0.045	2.1878	2.08826	1.02479
0.046	1.38424	1.75583	1.72524
0.047	0.13765	1.62072	1.93293
0.048	-0.121288	0.879701	-5.50094
0.049	1.21391	0.927622	-23.8627
0.05	1.71706	1.99095	-32.9647
0.051	0.514202	2.90215	-31.226
0.052	0.0333721	4.10996	-25.0968
0.053	1.12929	4.73221	-20.6698
0.054	1.62342	3.3255	-18.174
0.055	0.88929	2.3948	-15.634
0.056	0.766013	2.48518	-13.5332
0.057	1.22646	2.44461	-12.6632
0.058	0.719162	3.04112	-11.3999
0.059	-0.410706	3.06217	-10.5396
0.06	-0.453925	2.56639	-10.2859
0.061	0.85244	2.77454	-9.67158
0.062	0.739539	2.8787	-9.26453
0.063	0.374501	3.74002	-8.24846
0.064	0.901944	4.82695	-7.48455
0.065	0.387352	4.47038	-6.01649
0.066	0.0729311	3.7227	-6.20248
0.067	0.673876	2.51715	-5.77321
0.068	0.441371	1.94479	-4.86673
0.069	-0.308609	1.95741	-4.91059
0.07	0.00485445	1.35885	-5.22758
0.071	-0.28579	1.77408	-4.6111
0.072	-0.0770404	2.92669	-3.02058
0.073	0.367241	3.29123	-2.45179
0.074	0.861098	2.46779	-2.89762
0.075	1.03674	2.84929	-3.92507
0.076	0.879265	2.60197	-3.24933
0.077	0.475378	2.39798	-3.5656
0.078	0.570504	2.62121	-3.88804
0.079	1.43584	1.65087	-2.07666
0.08	1.66148	1.08524	-1.3658
0.081	1.58444	1.78376	-1.39052
0.082	1.17455	1.24034	-3.33125
0.083	0.802968	0.980982	-3.6906
0.084	1.24635	1.47787	-2.54799
0.085	0.783848	2.32724	-2.70827
0.086	0.442472	3.08978	-2.13811
0.087	-0.0816456	3.38581	-2.31129
0.088	-0.530374	2.61278	-2.58151
0.089	0.178383	2.91461	-2.00858
0.09	-0.243182	2.66225	-3.68003
0.091	-0.0234614	2.71651	-4.74741
0.092	0.38515	2.90417	-2.3643
0.093	1.53537	1.94456	-0.928866
0.094	1.46059	1.87056	-0.876987
0.095	0.0578432	2.05659	-0.944446
0.096	0.0450169	2.74218	-0.181866
0.097	1.49118	3.32805	1.14888
0.098	1.41157	3.667	0.0338901
0.099	1.31748	2.35394	-1.19756
0.1	0.523915	1.33254	-1.6034
0.101	0.390451	1.7212	-2.58871
0.102	0.559677	2.0238	-2.33339
0.103	-0.192119	2.69656	-1.16337
0.104	-0.309811	3.38047	1.35988
0.105	-0.615217	4.22077	0.166762
0.106	-0.443555	3.92654	-2.35216
0.107	0.293662	3.41142	-2.13015
0.108	-0.283147	2.34381	-0.42894
0.109	-0.337074	2.50247	-0.146147
0.11	-0.506819	2.35989	-1.37853
0.111	0.352271	1.95189	-1.18032
0.112	0.858326	1.7711	0.34337
0.113	0.587354	3.31297	0.60684
0.114	0.415793	3.06084	1.72184
0.115	0.564781	1.8743	1.47574
0.116	1.28784	2.28059	-0.513665
0.117	1.60447	2.80635	-1.8843
0.118	0.894361	3.18648	-1.56821
0.119	0.896403	3.08242	-1.22138
0.12	0.691102	2.85055	0.11828
0.121	0.0703751	2.37404	0.398697
0.122	-0.435255	2.40434	-0.452646
0.123	-0.348821	1.9872	-0.724701
0.124	1.08566	0.475133	-1.28434
0.125	1.71186	-0.0186094	-0.219035
0.126	0.132041	0.288932	1.24306
0.127	-1.26542	0.772405	0.514531
0.128	-0.226097	1.38064	-0.29747
0.129	1.94425	1.83576	0.382423
0.13	1.71739	1.54365	1.1949
0.131	1.14163	1.09026	-0.0638486
0.132	1.17825	0.925218	-3.15761
0.133	0.939772	1.29792	-4.88769
0.134	1.14725	1.80819	-4.82283
0.135	1.30921	1.53254	-4.76852
0.136	0.609949	1.73912	-3.96331
0.137	-0.172475	2.82727	-2.79162
0.138	0.316458	2.72786	-3.61814
0.139	0.534521	2.58939	-3.58148
0.14	0.470784	1.7196	-1.9964
0.141	1.52775	0.6016	-1.645
0.142	1.28023	-0.291899	-1.54248
0.143	1.58183	-0.632719	-1.56679
0.144	0.984058	-0.42887	-2.26626
0.145	1.12584	0.0708571	-3.68489
0.146	2.03805	0.364038	-1.55144
0.147	1.91555	0.390522	-0.651735
0.148	1.21034	1.43635	-1.77756
0.149	0.528294	1.97681	-1.23823
0.15	0.100001	2.19312	-0.810084
0.151	-0.308072	2.85625	-2.19023
0.152	-0.445475	2.78796	-0.487802
0.153	-0.17859	2.85704	-0.908521
0.154	0.676069	3.15765	-3.01245
0.155	0.9216	3.67723	-3.34288
0.156	-0.858339	3.78142	-2.16742
0.157	-1.42629	3.40222	-1.04897
0.158	-0.438396	3.70445	0.124366
0.159	0.207366	3.36625	-1.5216
0.16	-0.177234	2.41374	-2.67069
0.161	-0.395417	2.89869	-1.69122
0.162	-0.62146	3.65324	-1.36673
0.163	-0.671034	4.02448	0.522127
0.164	0.0783832	4.60916	-0.78441
0.165	0.239992	4.26515	-7.07091
0.166	0.743226	3.5704	-9.57394
0.167	0.960951	3.82885	-9.64658
0.168	-0.0215963	4.23043	-9.51595
0.169	-0.0501065	4.50336	-7.38709
0.17	-0.101499	3.58839	-6.85197
0.171	-0.30363	3.13704	-7.45675
0.172	0.09963	3.25414	-7.45551
0.173	0.579795	3.41384	-5.94676
0.174	0.780986	3.19783	-4.82143
0.175	1.17237	2.66303	-3.51948
0.176	1.28729	3.23234	-2.69716
0.177	1.09389	3.72237	-2.95355
0.178	0.463161	2.81162	-2.30456
0.179	0.0739035	2.32578	-3.02869
0.18	0.150306	2.60722	-3.45553
0.181	0.0482527	2.47924	-2.78091
0.182	0.97004	2.08549	-2.09963
0.183	1.72609	1.7918	-1.67608
0.184	0.907161	1.89157	-1.72876
0.185	-0.205485	2.13947	-1.97518
0.186	-0.390882	2.33522	-1.18374
0.187	0.161318	1.43463	-2.24027
0.188	0.252288	0.831715	-3.1279
0.189	-0.285364	1.64591	-2.91226
0.19	-0.886034	2.22553	-0.988494
0.191	-1.54842	2.23757	0.133456
0.192	-0.307949	2.24358	1.97423
0.193	0.74221	1.9508	3.15915
0.194	1.18218	1.75065	2.7005
0.195	1.16554	2.07875	2.01688
0.196	0.773755	2.98954	-0.0274211
0.197	-0.261661	2.71757	-0.908206
0.198	-0.478258	2.98543	-0.32757
0.199	-0.215057	3.28006	0.00421156
0.2	0.825567	3.86548	0.636924
0.201	0.920984	4.34011	2.33302
0.202	0.0451008	4.56965	1.76158
0.203	1.00846	4.0102	1.32183
0.204	0.696214	2.40294	2.3915
0.205	0.927936	2.66649	1.13834
0.206	0.827025	3.71748	0.469568
0.207	1.48071	3.52511	-0.374954
0.208	1.40019	3.08259	-2.56073
0.209	0.220883	3.16491	-1.84976
0.21	0.293626	3.1145	0.0477799
0.211	0.47383	2.36236	0.986057
0.212	1.07117	2.9332	1.29097
0.213	1.25919	3.74365	0.730111
0.214	1.96465	3.92204	1.31194
0.215	1.50224	4.31042	1.36467
0.216	1.54007	4.6686	1.26281
0.217	1.32644	4.54453	1.51659
0.218	1.28655	4.02488	0.881236
0.219	1.01029	3.57314	0.542723
0.22	0.646582	3.52129	0.611838
0.221	0.250123	4.02737	1.8712
0.222	-0.100215	3.45235	2.24115
0.223	0.957479	2.5697	0.568922
0.224	0.741446	2.15391	-0.809303
0.225	0.949416	2.40124	0.189548
0.226	2.29006	2.33386	0.291187
0.227	2.09828	1.901	1.55883
0.228	0.461881	1.74899	1.45704
0.229	-0.912768	2.50571	0.951679
0.23	-0.780728	2.94811	1.45419
0.231	0.382981	1.81447	1.07677
0.232	0.238111	1.15532	1.8972
0.233	0.362469	0.996314	3.95953
0.234	0.43433	1.35563	4.17768
0.235	-0.54849	2.34724	3.82309
0.236	-0.645249	2.72729	2.63318
0.237	-0.845613	1.54512	0.620472
0.238	-0.960755	1.52439	-0.227683
0.239	-0.164019	1.90474	-1.20119
0.24	-0.143972	2.4576	-1.52806
0.241	0.200413	1.20445	-0.519579
0.242	0.560368	0.960026	-0.873457
0.243	0.608557	1.21405	-0.0581466
0.244	0.945256	1.09076	1.01969
0.245	0.867342	0.551931	1.91899
0.246	0.492261	0.404527	2.04825
0.247	-0.429918	0.747009	0.395037
0.248	-0.614052	1.77131	0.892517
0.249	-0.953323	1.95785	-0.829986
0.25	-1.10436	2.93682	-4.08548
0.251	-0.490269	2.9987	-6.13207
0.252	-0.0998341	2.00284	-9.10919
0.253	-0.584908	1.81353	-10.1823
0.254	-1.41105	1.71376	-8.94872
0.255	-1.36992	1.39974	-8.3933
0.256	-0.606198	1.23948	-8.57854
0.257	0.346481	1.61605	-8.6934
0.258	-0.850773	2.20706	-10.6252
0.259	-1.2691	2.37488	-13.0386
0.26	-0.743554	1.61253	-12.0809
0.261	-0.354536	0.818219	-9.29102
0.262	-0.417809	0.406384	-10.1766
0.263	-0.0856744	-0.331962	-12.6368
0.264	0.0936441	0.0604001	-13.1177
0.265	-0.309761	1.13218	-11.3559
0.266	0.0721858	0.667009	-10.4213
0.267	0.263782	0.841387	-10.956
0.268	0.109834	0.84102	-11.5922
0.269	-0.267072	0.131145	-10.5054
0.27	-0.523573	0.0679546	-9.12717
0.271	-0.528755	0.0853921	-8.52354
0.272	-1.19377	0.727748	-8.9314
0.273	-1.93397	0.839925	-10.7595
0.274	-1.92215	0.268086	-11.6122
0.275	-2.0991	0.486578	-10.6391
0.276	-1.1199	1.10324	-11.8463
0.277	0.00209439	0.341696	-12.32
0.278	-0.647929	0.214816	-12.4847
0.279	-0.813692	0.871867	-13.9082
0.28	0.595388	0.550713	-13.2515
0.281	0.508603	0.0258888	-12.7627
0.282	0.315082	1.21909	-12.1226
0.283	-0.176708	2.0798	-11.3083
0.284	-1.0161	2.3053	-10.6631
0.285	-0.531316	0.986769	-10.5045
0.286	0.0501972	0.503314	-10.5713
0.287	0.0669628	0.609572	-10.2879
0.288	-0.120273	1.1068	-10.1237
0.289	-0.694653	1.1349	-9.47713
0.29	-0.526694	1.07029	-9.14085
0.291	-0.641461	0.76173	-9.62457
0.292	-0.425684	0.756846	-7.90482
0.293	0.61891	0.497739	-5.49537
0.294	1.4473	0.265125	-5.49016
0.295	0.979341	0.581341	-6.98398
0.296	-0.835663	0.42684	-6.03272
0.297	-1.03927	-0.198026	-5.72705
0.298	1.36754	0.327447	-6.0045
0.299	0.990305	0.196988	-6.02607
0.3	-0.413712	0.647644	-6.29822
0.301	-0.401637	1.68134	-6.67115
0.302	0.0369546	1.28864	-6.58667
0.303	-0.0155001	0.975171	-5.76263
0.304	0.0315248	1.9191	-5.56839
0.305	0.0426872	2.00962	-4.83785
0.306	0.0801441	2.22441	-3.20928
0.307	-0.242732	1.11474	-3.40908
0.308	-1.16942	0.691912	-5.72305
0.309	-1.06269	0.422697	-5.52695
0.31	-0.629024	0.0496197	-5.56584
0.311	-0.378123	0.17314	-3.77671
0.312	0.00877791	0.93929	-1.3185
0.313	-0.235255	0.551211	-2.61124
0.314	-1.67143	0.64809	-1.30157
0.315	-1.96183	0.375648	-0.0414703
0.316	-0.801915	0.343407	-1.42048
0.317	-0.716273	0.912392	-2.48432
0.318	-1.49382	1.45215	-2.55453
0.319	-0.971928	1.841	-2.85803
0.32	-0.193594	1.7309	-3.77884
0.321	-0.251446	1.88298	-3.80643
0.322	-0.595153	1.54086	-2.91108
0.323	-0.559042	1.86345	-3.38587
0.324	-0.760394	2.00233	-4.76709
0.325	-0.303612	0.855596	-5.6924
0.326	0.00936932	0.997636	-4.00222
0.327	-0.121061	1.27645	-3.1908
0.328	0.206968	1.18245	-2.04342
0.329	-0.667621	0.669203	-1.66202
0.33	-1.31271	-0.0346839	-2.58159
0.331	-1.47354	0.491589	-1.67761
0.332	-0.229788	1.16676	-1.28915
0.333	-0.0280886	0.691481	-2.5687
0.334	-0.810285	-0.165084	-2.97824
0.335	-0.707373	-0.408467	-2.19863
0.336	-0.827633	-1.24139	-2.91792
0.337	-0.279972	-1.81364	-2.78144
0.338	0.661585	-0.419532	-1.67682
0.339	0.0942954	0.39341	-0.873271
0.34	-0.89197	0.166767	-0.554925
0.341	-0.589059	-0.426441	0.200958
0.342	0.196103	0.172463	0.548666
0.343	0.434534	-0.196936	-1.17207
0.344	1.17431	-0.144459	-1.47785
0.345	0.98064	-0.0772759	-2.3401
0.346	0.432145	-0.380572	-2.25228
0.347	0.0760533	-0.370726	-1.87072
0.348	-0.652874	0.453789	-1.89443
0.349	-0.337007	1.30396	-2.38627
0.35	0.346741	0.826108	-2.62723
0.351	-0.74518	0.208423	-2.20387
0.352	-1.08521	-0.25808	-2.25998
0.353	-1.40683	0.708142	-1.53167
0.354	-0.996522	1.65723	-0.332835
0.355	-0.395511	0.457912	-0.392324
0.356	0.702856	-0.0981974	-0.862797
0.357	1.18016	1.08326	-2.23294
0.358	0.775115	2.22786	-1.75633
0.359	0.233558	1.74519	-1.49878
0.36	-0.397911	0.440928	-1.58625
0.361	0.115487	-0.0596395	-1.8609
0.362	0.35036	0.0438372	-2.94575
0.363	0.0871996	0.63906	-3.16206
0.364	-0.710737	-0.17092	-3.23759
0.365	-0.542181	-0.484174	-2.51033
0.366	0.206589	-0.015555	-1.17535
0.367	0.557314	0.817336	-1.5405
0.368	0.448467	1.40225	-1.24704
0.369	0.596969	2.22766	-0.597325
0.37	0.21612	1.64438	-0.371252
0.371	-0.289158	0.580416	0.958565
0.372	-0.838604	0.213384	1.31955
0.373	-0.944005	0.0856063	3.45388
0.374	0.335553	1.08575	3.83174
0.375	0.809287	1.00765	2.50119
0.376	0.403658	0.458047	2.32944
0.377	0.195506	0.905923	2.81129
0.378	0.510861	0.565288	3.26405
0.379	0.512886	-0.359575	2.60394
0.38	1.21894	-1.47203	2.11816
0.381	0.889371	-1.51358	3.24512
0.382	0.412874	-0.328851	2.2737
0.383	0.156382	0.324805	1.062
0.384	0.0268723	-0.0318617	3.3464
0.385	-0.040528	-0.139583	4.14552
0.386	-0.261482	0.141679	2.22577
0.387	0.579246	0.837804	0.50983
0.388	0.597001	1.03243	0.386322
0.389	-0.00802142	0.699508	1.47636
0.39	-0.254977	0.856302	1.76093
0.391	0.728694	1.5803	0.733465
0.392	0.914773	1.41721	1.61853
0.393	0.423336	0.405145	3.1148
0.394	0.420593	0.562982	2.56737
0.395	0.491368	1.06062	1.01195
0.396	-0.650103	1.5612	0.536279
0.397	-0.372268	1.20849	0.939133
0.398	0.457904	1.76227	2.19229
0.399	1.02264	2.06823	2.06922
0.4	0.665299	0.72775	2.15974
0.401	1.06945	-0.12905	2.88027
0.402	0.925628	-1.094	1.6128
0.403	0.622858	-1.48861	0.396669
0.404	0.433715	-0.521953	1.15111
0.405	-0.57068	0.329954	1.892
0.406	-0.40765	0.110294	1.93639
0.407	-0.752543	-0.091213	1.15699
0.408	-1.18812	-0.175026	1.02054
0.409	-0.19826	0.385966	1.49627
0.41	1.20941	0.295609	3.06379
0.411	1.07231	0.0934975	4.58654
0.412	0.0179858	1.15884	4.74289
0.413	-0.990789	1.94214	3.67269
0.414	-1.52444	0.876912	2.85631
0.415	-0.298604	-0.0472754	2.378
0.416	-0.279349	0.655129	0.790463
0.417	0.45997	1.25947	0.391417
0.418	1.02395	1.57658	3.10478
0.419	0.32753	1.83319	4.59335
0.42	0.077154	1.20293	4.28458
0.421	-0.560051	0.32485	4.39711
0.422	-0.131073	0.444073	4.38763
0.423	-0.238291	0.557831	3.83131
0.424	-0.159411	0.129657	3.45419
0.425	-0.455745	0.636761	4.06708
0.426	-0.664531	1.44238	3.8317
0.427	-0.20632	1.42753	3.42795
0.428	0.459433	0.81472	3.16818
0.429	0.523587	0.194335	3.03102
0.43	0.758573	0.803086	3.14046
0.431	0.284166	1.32073	1.64735
0.432	-0.812324	1.08106	2.03085
0.433	-0.058725	0.912763	2.60202
0.434	1.05325	1.20536	2.93654
0.435	1.01788	1.31809	3.13452
0.436	-0.314789	0.0454656	3.04189
0.437	0.314171	1.09663	2.6514
0.438	0.752613	0.992322	3.63593
0.439	0.214833	-0.170904	5.03794
0.44	0.537417	-0.420555	5.77259
0.441	0.708348	0.311526	4.83334
0.442	1.5452	0.443245	2.91129
0.443	1.93006	-0.556686	2.24343
0.444	1.58407	0.0282646	3.04092
0.445	0.675668	1.59412	4.58931
0.446	-0.296585	1.07496	5.47114
0.447	-0.408818	-0.152974	3.60814
0.448	-0.99459	-0.286752	2.60972
0.449	-1.80091	0.265991	2.85853
0.45	-0.189199	0.365272	1.61057
0.451	0.824932	1.43989	1.76703
0.452	0.344891	1.89155	2.7851
0.453	0.0690661	1.30687	2.67498
0.454	-0.246372	1.09708	4.4785
0.455	-0.120584	1.57515	4.90775
0.456	0.0602847	1.85935	4.32747
0.457	1.02371	1.91285	4.84558
0.458	0.939916	2.24737	3.3618
0.459	-0.361779	1.92184	1.19072
0.46	0.376726	0.61394	0.74606
0.461	0.615734	0.18682	1.79127
0.462	0.886289	-0.070959	1.32122
0.463	0.943075	0.0253138	0.937936
0.464	1.17952	0.495321	0.810891
0.465	1.0286	0.193069	1.79103
0.466	0.943123	-0.538522	2.41045
0.467	-0.091364	0.668859	0.951416
0.468	-0.547353	1.57176	1.01587
0.469	-0.339523	1.68146	1.84899
0.47	-0.790339	1.30504	2.0038
0.471	-0.344717	0.495514	3.40789
0.472	0.289508	-0.0128456	1.92013
0.473	0.232352	0.218217	-0.487269
0.474	0.395622	0.570757	-0.104692
0.475	0.296668	0.974839	1.36182
0.476	-0.344476	1.07019	3.03798
0.477	0.293391	0.978245	4.16618
0.478	0.913451	1.04227	2.31996
0.479	0.53984	1.19187	0.203204
0.48	0.391303	1.07242	0.65103
0.481	0.500754	0.40491	1.16377
0.482	0.088066	-0.308886	1.59291
0.483	0.375475	1.37674	1.2621
0.484	-0.421722	1.88228	2.3066
0.485	-0.993099	1.15057	3.02164
0.486	-1.04739	0.969289	1.72397
0.487	-0.866048	0.76956	1.39144
0.488	-0.167191	0.748026	3.1319
0.489	0.211021	1.08604	4.08681
0.49	0.564969	0.977432	4.25095
0.491	0.0368007	1.24608	4.90241
0.492	-0.133254	1.49878	4.36668
0.493	-0.855459	2.0164	5.30011
0.494	-1.10771	2.98817	4.79473
0.495	-0.185976	2.5711	2.11735
0.496	-0.22504	1.36712	0.0246541
0.497	0.230691	0.985841	-1.03632
0.498	1.08085	2.17759	0.102291
0.499	0.346307	2.88741	1.21148
0.5	0.077634	2.36868	2.03752
0.501	0.619631	0.923238	2.90218
0.502	0.313128	-0.0193099	3.91725
0.503	0.31829	0.548014	3.44457
0.504	0.116518	0.431891	2.79527
0.505	-1.03714	0.309283	1.99591
0.506	-0.640346	0.332533	2.28319
0.507	-0.648076	0.535113	2.91299
0.508	-0.940786	-0.460868	4.1389
0.509	-0.756323	-1.17256	3.5402
0.51	0.128494	-1.4218	1.92282
0.511	0.494641	-1.20895	0.475709
0.512	0.671972	-1.54083	1.08117
0.513	-0.0454574	-1.41339	2.04647
0.514	-0.571204	0.0114639	0.924533
0.515	-0.200642	0.157274	1.30229
0.516	-0.0995147	-1.03072	2.30703
0.517	-0.0594142	-1.29463	1.65997
0.518	-1.27547	-1.02178	1.05928
0.519	-1.50596	-0.692688	0.423557
0.52	-0.37221	-0.510532	1.02937
0.521	0.0348555	0.143995	1.77964
0.522	-0.833906	0.668839	2.8202
0.523	-1.41338	0.0371717	2.83656
0.524	0.153958	-1.52647	0.348649
0.525	0.800694	-1.60875	-0.460741
0.526	1.01069	-1.18135	-0.457621
0.527	0.979642	-1.28356	1.15162
0.528	0.911504	-0.752668	2.90424
0.529	0.79075	0.0661785	4.25
0.53	0.151434	0.3457	3.79243
0.531	0.232469	0.242929	4.01643
0.532	0.623833	-0.0576849	4.5845
0.533	0.662429	-0.558725	3.59496
0.534	0.389276	-0.102156	2.19842
0.535	-0.471617	-0.0900352	1.96612
0.536	0.249904	0.502503	2.59468
0.537	0.11283	-0.0974073	2.58641
0.538	-0.613511	-0.435391	0.95308
0.539	-0.323452	0.208646	-0.557192
0.54	-0.560982	-0.378636	-0.296191
0.541	-0.768861	-1.10953	0.96777
0.542	0.314464	-0.698159	0.560398
0.543	0.174966	-0.0340677	-0.00101227
0.544	0.669311	-0.348239	2.53886
0.545	0.605122	-0.26325	2.47836
0.546	-0.241404	-0.552798	2.49527
0.547	-0.734626	-0.206223	1.21966
0.548	-0.789881	0.955847	0.510229
0.549	-0.0594888	1.00528	-0.00896177
0.55	0.384549	1.47725	-0.104475
0.551	0.999335	2.21895	0.717117
0.552	0.559868	2.10505	-0.235893
0.553	0.349189	1.20529	0.845855
0.554	1.02167	1.42663	1.72867
0.555	0.287272	0.526591	2.04685
0.556	-0.66149	-0.121869	2.58073
0.557	-0.976338	-0.603781	3.38932
0.558	-0.241969	-0.670941	3.37534
0.559	0.508424	-0.469125	3.99258
0.56	0.498373	-0.544501	2.77254
0.561	-0.281863	-0.502857	2.14896
0.562	-0.340073	0.727554	1.28798
0.563	-0.209253	1.2888	2.10025
0.564	-0.353621	1.01968	3.13718
0.565	-0.827981	1.02152	3.05748
0.566	-0.901953	1.37744	3.52398
0.567	-0.493626	0.481224	2.2017
0.568	-1.65619	0.312042	2.79645
0.569	-1.50556	1.02299	5.34405
0.57	-0.676529	1.25884	5.18005
0.571	0.149357	0.493932	4.27246
0.572	0.409344	0.188052	1.55002
0.573	-0.477175	0.112941	-0.264295
0.574	-0.513588	-0.371104	-0.238887
0.575	0.0461849	-1.53861	1.8983
0.576	-0.0749639	-0.976437	2.91213
0.577	-0.0500269	-0.463694	2.9819
0.578	0.177235	0.359687	1.70109
0.579	0.174426	1.38958	-0.482944
0.58	-0.298415	1.25675	-0.834073
0.581	-0.603	0.0108385	0.260527
0.582	-0.0575648	0.385063	0.927968
0.583	0.672173	1.81712	-0.297563
0.584	0.0142767	1.67121	0.535267
0.585	-0.942504	0.5326	1.70533
0.586	-0.132555	-0.0496584	1.28
0.587	0.111888	1.12291	2.66892
0.588	-0.0796834	2.10966	2.72334
0.589	0.239109	1.02123	2.64897
0.59	0.193389	0.173201	4.71986
0.591	0.0474672	-0.413629	4.84286
0.592	-0.505351	-0.54353	3.8566
0.593	-1.41035	-0.451551	3.48779
0.594	-0.895087	-0.590149	4.03687
0.595	0.0949814	-0.670634	6.80957
0.596	0.588915	-0.383277	5.9958
0.597	0.556998	-1.46062	2.96459
0.598	0.283589	-2.16549	1.43756
0.599	0.609852	-1.94182	1.82526
0.6	0.838812	-0.563282	4.11695
0.601	-0.202438	0.731135	5.29477
0.602	-1.06024	0.296305	4.49894
0.603	-1.77179	-0.378174	2.26098
0.604	-1.50589	-0.496339	0.36724
0.605	-0.480454	-0.594641	0.685526
0.606	0.200291	-1.23474	3.20563
0.607	0.17414	-1.43333	4.59504
0.608	0.645675	-1.13005	2.68036
0.609	0.605811	-0.197303	1.85444
0.61	-0.437787	0.0572502	2.71414
0.611	0.241712	0.503673	2.22979
0.612	0.879665	0.557085	1.72972
0.613	0.393237	0.101138	2.95772
0.614	-0.0199431	0.463889	2.82167
0.615	0.0878821	0.298675	2.30439
0.616	0.0561045	0.89966	3.28748
0.617	0.0280246	0.783116	2.66145
0.618	-0.119151	0.359155	0.786409
0.619	-0.0467652	0.229293	1.5537
0.62	0.481309	1.26434	0.805597
0.621	-0.282588	1.0808	-0.0515329
0.622	0.0326369	0.0942156	1.08034
0.623	-0.185722	-0.622162	1.95935
0.624	0.378657	-1.55063	2.97083
0.625	0.189382	-0.283362	3.39286
0.626	-0.0866181	1.04271	3.41878
0.627	-0.225518	0.527104	2.63073
0.628	0.134843	0.0087035	1.56179
0.629	-0.121082	-0.228754	0.555101
0.63	0.0807732	-0.162711	-0.10935
0.631	0.0670178	0.285637	-0.222501
0.632	-0.240335	0.392759	0.272495
0.633	-0.875065	0.434002	1.37365
0.634	-0.162337	-0.3438	1.02473
0.635	-0.54381	-0.517197	1.15395
0.636	-0.442069	0.0267657	2.13526
0.637	0.133744	-0.9913	2.29222
0.638	0.416705	-0.846911	1.92209
0.639	0.24601	0.33908	3.1296
0.64	-0.278042	1.36306	4.46464
0.641	-0.550681	2.17038	2.96284
0.642	-0.946455	1.70314	2.07356
0.643	-1.43078	1.56024	2.88101
0.644	-0.199119	1.72955	4.71336
0.645	-0.714972	1.37454	3.61389
0.646	-1.37098	1.04688	3.12791
0.647	-1.55382	1.64301	2.7664
0.648	-0.8726	1.62404	2.44249
0.649	-0.538456	1.58937	1.56633
0.65	-0.297882	1.41436	2.85549
0.651	-0.933032	1.11439	3.74523
0.652	-1.06542	1.59158	3.48247
0.653	-0.358314	1.98357	4.68976
0.654	-0.0139985	1.4566	5.27776
0.655	-1.46712	-0.040187	5.12716
0.656	-2.50798	-0.874203	3.15113
0.657	-2.78395	-0.417165	2.42381
0.658	-2.28857	-0.107509	2.74817
0.659	-1.32277	-0.641224	2.2521
0.66	-0.899271	-0.329308	3.21304
0.661	-0.789563	-0.25577	5.16529
0.662	-0.91339	-0.133458	4.98428
0.663	-0.838327	0.100796	3.90215
0.664	-0.732325	1.2	4.05175
0.665	-0.362324	2.42428	3.78962
0.666	-0.760117	1.51928	3.44053
0.667	-1.39073	0.234414	3.61295
0.668	-1.50056	0.301391	2.96108
0.669	-0.517534	0.657487	1.53394
0.67	-0.146339	2.01593	1.09881
0.671	-0.570585	2.26427	1.26391
0.672	-0.475723	2.25151	1.19362
0.673	-0.198409	1.69553	1.26066
0.674	-0.0763742	1.91968	0.725478
0.675	0.552421	1.09152	0.370369
0.676	0.311019	0.195309	1.39497
0.677	-0.195069	-0.378257	2.18095
0.678	0.132718	-0.489401	3.03018
0.679	0.262869	0.198348	4.93771
0.68	0.0665891	0.7719	5.04986
0.681	-0.409497	0.916061	4.33508
0.682	-0.132502	1.00354	4.13231
0.683	-0.620306	1.15312	2.4901
0.684	-0.463929	1.69218	2.39447
0.685	0.881967	1.89695	3.42764
0.686	0.229249	0.997656	3.76213
0.687	0.299711	0.637754	3.11285
0.688	0.329424	1.72589	2.11203
0.689	1.01959	2.70702	2.65783
0.69	2.09824	2.93126	2.29982
0.691	0.82067	2.24268	-0.430217
0.692	0.328791	1.47025	-3.09151
0.693	0.968503	0.7719	-2.49266
0.694	0.337123	0.296085	-0.715938
0.695	0.161414	1.02692	-1.79391
0.696	0.776745	1.95901	-2.47897
0.697	1.18866	2.2284	0.417768
0.698	0.874814	2.07778	1.49495
0.699	1.55589	2.06865	1.31985
0.7	1.29205	2.64395	-0.425674
0.701	0.210688	3.22399	-1.14071
0.702	-0.712346	2.40842	0.333961
0.703	-1.12583	0.790229	0.70076
0.704	-0.147819	0.387444	0.0257647
0.705	-0.348429	0.598937	0.385035
0.706	0.465769	0.839091	2.32431
0.707	1.61232	0.43049	1.18933
0.708	0.527981	-0.0463166	-0.431189
0.709	-0.623954	0.415511	0.170802
0.71	0.673901	-0.0785383	0.911488
0.711	1.60716	0.726356	0.903531
0.712	1.61334	1.10581	1.11512
0.713	0.399943	1.71159	0.79315
0.714	0.0640757	2.40113	1.81663
0.715	0.386353	2.59026	2.57977
0.716	-0.361188	1.71435	2.51139
0.717	0.624622	0.880005	1.31738
0.718	1.50011	1.61716	-0.42308
0.719	0.203223	1.72358	-0.652835
0.72	-0.0927074	1.41935	-0.846837
0.721	-0.0568805	2.10246	-0.482649
0.722	-0.488437	2.07133	1.11643
0.723	-0.702168	2.04439	1.46747
0.724	0.35265	1.02368	0.251598
0.725	0.439889	0.567568	-0.626186
0.726	0.59251	0.162241	-0.780646
0.727	1.38272	0.230343	-1.49828
0.728	0.894255	0.806419	-0.17788
0.729	0.664436	0.76597	0.333625
0.73	0.666365	0.860313	0.93409
0.731	1.34192	2.12411	0.909777
0.732	-0.236949	2.80493	1.37539
0.733	-1.51839	1.98481	1.80733
0.734	-0.629422	1.44784	1.37903
0.735	-0.22256	1.31294	1.4758
0.736	-0.128077	1.48354	1.09342
0.737	-0.294334	1.91293	-0.454303
0.738	-1.33504	2.04854	-0.982518
0.739	-1.96237	2.06131	-1.40338
0.74	-0.555614	1.89475	-1.77789
0.741	0.876281	1.19201	0.148084
0.742	0.312238	0.298264	1.3518
0.743	-0.530747	-0.0862048	2.64297
0.744	-0.569417	0.181586	2.0648
0.745	-0.274995	0.0919613	1.44533
0.746	0.0563039	0.0265009	2.23986
0.747	0.192933	1.6183	2.46283
0.748	0.813128	3.12969	2.74477
0.749	0.503809	2.70381	2.00055
0.75	0.475671	1.90844	0.882647
0.751	-0.173734	1.06741	2.71211
0.752	0.0101313	0.463851	2.96395
0.753	0.329146	0.205782	2.37529
0.754	-0.185708	-0.102896	2.3616
0.755	1.19611	-0.349919	2.66564
0.756	1.7852	-0.0600758	3.16381
0.757	0.583288	0.302665	3.7475
0.758	0.218519	0.248416	3.55897
0.759	0.0627711	-0.0592001	3.62113
0.76	0.284193	-0.740313	3.44865
0.761	0.369729	-1.28837	3.22531
0.762	-1.16908	-0.995028	4.25702
0.763	-3.5624	-0.547893	5.12885
0.764	-4.02239	-0.392563	4.90339
0.765	-3.17317	-0.622916	4.46289
0.766	-2.81816	-0.100315	4.91257
0.767	-4.57874	0.455805	4.21389
0.768	-4.54964	0.117607	4.00473
0.769	-3.62827	0.778453	3.49532
0.77	-3.16748	1.96556	3.00429
0.771	-3.51865	2.16337	3.15598
0.772	-3.41636	1.60012	3.27737
0.773	-2.64854	0.207887	3.11143
0.774	-2.86338	-0.275311	3.12066
0.775	-3.78612	-0.20986	1.7582
0.776	-3.55558	0.40184	1.47297
0.777	-2.65638	0.314466	-3.57831
0.778	-1.42434	-0.827544	-10.2509
0.779	-0.885432	-0.818224	-11.2951
0.78	-0.678416	-0.224211	-10.6827
0.781	-1.0833	-0.176138	-12.2969
0.782	-0.820967	-0.780386	-11.7308
0.783	-1.13794	-1.40668	-10.2984
0.784	-1.73012	-0.258523	-8.89454
0.785	-1.288	1.23862	-7.50768
0.786	-0.94025	0.264058	-7.61155
0.787	-0.665343	-1.07305	-7.24737
0.788	-1.38382	-0.434478	-6.46829
0.789	-1.89488	-0.266045	-5.95525
0.79	-1.51059	-1.4036	-4.31067
0.791	-1.288	-2.11609	-2.8088
0.792	-0.828889	-2.27071	-2.8065
0.793	-0.00897862	-1.86544	-4.91157
0.794	-0.188653	-1.27206	-8.52256
0.795	0.852123	-0.938539	-10.3174
0.796	1.13933	-0.83378	-9.06709
0.797	0.235658	-0.995737	-8.55
0.798	0.217478	-1.60467	-9.80745
0.799	0.446826	-2.13796	-9.89396
0.8	0.763289	-1.13736	-7.94733
0.801	1.74581	-0.0168905	-7.63286
0.802	1.64033	0.00344936	-8.32548
0.803	1.32414	-0.0386699	-8.83555
0.804	1.25991	0.609301	-7.64131
0.805	0.763929	0.0702604	-5.61726
0.806	1.04519	-0.641274	-4.05225
0.807	0.377176	0.149443	-4.00793
0.808	-0.214781	0.909572	-4.07397
0.809	0.701012	0.900436	-3.77168
0.81	0.818782	-0.0269164	-3.73819
0.811	0.401646	-0.0675828	-3.16363
0.812	0.456795	0.07511	-3.45205
0.813	0.958394	0.017153	-3.06481
0.814	1.47989	0.928577	-2.99144
0.815	0.864142	1.5434	-2.5044
0.816	1.29201	1.51943	-3.50326
0.817	1.6949	1.37274	-3.21772
0.818	1.66399	0.987651	-1.08932
0.819	0.932165	0.635333	-1.77948
0.82	1.23481	0.438665	-1.47878
0.821	1.2463	0.0295565	0.0863992
0.822	0.064728	-0.217718	-0.284279
0.823	0.100172	0.0123073	-1.84896
0.824	1.03095	0.17928	-1.69862
0.825	1.19189	0.596139	-1.19754
0.826	0.995449	0.332104	-0.293007
0.827	0.951517	-0.11289	-1.13126
0.828	1.05363	0.0641944	0.442585
0.829	1.23975	-0.662047	2.58681
0.83	1.63507	-1.80243	1.81458
0.831	1.29666	-1.31225	0.932372
0.832	1.53269	0.361595	1.39061
0.833	1.63993	1.16772	0.758736
0.834	0.844385	0.92546	-1.2106
0.835	0.785737	0.582184	-1.3187
0.836	1.48975	0.849188	-0.946491
0.837	1.9844	1.19029	-1.39755
0.838	0.898925	1.22226	-0.547915
0.839	0.648367	-0.351109	0.0301564
0.84	0.74548	-0.907735	0.711568
0.841	0.930955	0.0699697	0.0705282
0.842	0.353897	0.374716	-0.23701
0.843	0.522879	-0.727334	-0.649419
0.844	-0.106849	-0.745515	-0.458898
0.845	-0.759953	-0.350147	-1.39116
0.846	-0.715066	0.235732	-1.2451
0.847	0.313677	0.47931	-0.952685
0.848	0.336298	0.627447	-1.13207
0.849	-0.153468	-0.0128721	-1.17283
0.85	-0.0704007	0.0387548	-1.0344
0.851	0.422869	0.73784	-0.85063
0.852	0.526742	0.224449	-0.860743
0.853	-0.0681133	-0.181783	0.490281
0.854	0.319559	0.243763	1.25341
0.855	0.846038	0.251188	1.3008
0.856	-0.234152	-0.24556	0.896421
0.857	-0.89154	-0.224931	1.53591
0.858	0.0758653	-0.058114	3.26377
0.859	-0.207811	-0.140659	4.45584
0.86	-0.432415	-0.965862	4.57224
0.861	-0.695832	-1.26387	1.76942
0.862	-0.88287	-0.422763	-0.357324
0.863	-0.867343	0.0900849	1.24243
0.864	-0.0717156	0.713954	2.46174
0.865	0.737113	1.43431	3.12932
0.866	1.91878	1.38282	3.28779
0.867	2.18291	1.175	3.68119
0.868	1.6496	0.452192	3.14116
0.869	-0.213328	0.131035	2.17635
0.87	-0.000124949	-0.2049	1.87484
0.871	0.183232	-0.754427	0.596989
0.872	-1.02202	-0.476753	0.579261
0.873	-1.04028	-0.21706	2.34445
0.874	-0.531586	-0.221881	5.32523
0.875	0.217431	-0.664499	4.63234
0.876	1.73343	-1.24882	3.83228
0.877	1.89171	-1.10651	3.19253
0.878	0.763974	-0.385834	4.9393
0.879	-1.01082	-0.236866	5.78718
0.88	-1.04766	0.564605	5.76099
0.881	0.506218	0.142471	5.18048
0.882	2.00382	0.0636369	4.46851
0.883	2.25516	0.153555	2.5769
0.884	1.27886	0.233405	2.54543
0.885	0.182703	-0.0428698	1.81746
0.886	0.604605	0.953509	2.88411
0.887	1.47345	1.13375	2.33803
0.888	1.1629	0.490317	0.781325
0.889	0.865582	0.13767	1.4454
0.89	1.56425	0.211165	1.32428
0.891	1.75595	-0.778794	2.58146
0.892	1.83326	-0.96893	3.37141
0.893	1.14516	-0.746557	2.0588
0.894	1.50265	-0.527222	1.98367
0.895	1.7145	-0.596679	3.97175
0.896	1.02546	0.714626	5.33722
0.897	1.22623	0.701556	4.6614
0.898	1.25996	0.394365	3.68201
0.899	0.923139	1.23626	4.61874
0.9	0.738881	1.11635	6.11962
0.901	2.02261	-0.244494	5.65665
0.902	2.16611	-0.776527	3.64664
0.903	0.658249	-0.832364	3.61941
0.904	-0.476423	-0.0734869	2.598
0.905	0.0879365	-0.0258122	2.92316
0.906	0.960295	0.447504	4.00191
0.907	0.727872	0.31811	4.87899
0.908	0.506092	0.20666	4.69154
0.909	0.295635	0.522363	4.37379
0.91	0.442173	1.00749	3.07041
0.911	0.32801	1.20534	3.16155
0.912	0.56819	1.38053	4.38507
0.913	1.05678	2.12901	4.29007
0.914	0.860821	2.14832	3.43201
0.915	0.0524079	1.11187	2.46733
0.916	1.22244	0.215044	3.40321
0.917	1.97921	0.767596	5.22751
0.918	1.42795	1.33614	4.81711
0.919	1.26509	1.81599	3.21105
0.92	1.40488	2.1166	1.25961
0.921	1.49994	2.50099	0.674534
0.922	1.96031	1.82909	2.44184
0.923	1.75107	0.124152	3.36097
0.924	1.55225	0.24046	3.50746
0.925	0.995044	0.40133	4.49996
0.926	1.6129	-0.728329	4.11201
0.927	1.78544	-0.268614	2.75074
0.928	2.18411	0.647664	1.7434
0.929	1.75735	0.55271	4.70898
0.93	1.81401	0.226911	5.65759
0.931	1.74334	-0.417958	4.03893
0.932	1.73068	0.36724	2.68866
0.933	1.71373	0.839617	2.59091
0.934	0.791349	1.25188	0.957106
0.935	-0.331034	0.838732	1.02114
0.936	0.503534	0.755024	2.79868
0.937	1.57801	0.598101	3.18304
0.938	1.7486	0.24375	2.52989
0.939	1.32511	0.0364917	3.28399
0.94	0.597254	-0.696433	2.31614
0.941	0.623423	-1.01346	1.73391
0.942	-0.0547036	-0.966157	1.99963
0.943	-0.722899	-1.40684	1.43268
0.944	0.0739532	-0.221927	1.16513
0.945	0.534693	0.701585	1.277
0.946	0.536595	0.432828	1.00751
0.947	0.584899	0.359753	2.14912
0.948	0.710533	1.63643	2.93141
0.949	0.161567	1.7958	0.959621
0.95	-0.678693	1.1158	3.07782
0.951	0.02753	1.71845	5.48116
0.952	0.197242	1.87537	5.13665
0.953	0.712223	0.724299	4.35629
0.954	1.14514	0.287379	3.23818
0.955	1.64363	0.692675	3.29307
0.956	0.979076	1.95334	4.28111
0.957	0.831165	1.30932	4.38609
0.958	1.9296	0.409231	3.25715
0.959	0.871432	0.304177	2.36547
0.96	-0.224759	0.655401	3.8847
0.961	-0.106037	0.927217	3.54871
0.962	0.763016	1.15342	2.64409
0.963	1.60795	2.43369	1.37309
0.964	1.7052	2.57573	0.977742
0.965	1.11852	2.33759	0.792056
0.966	0.485211	2.30674	-0.383475
0.967	0.287695	2.30714	-0.649206
0.968	0.405567	2.0803	-2.35946
0.969	0.505499	2.38862	-4.30726
0.97	0.0195631	2.07537	-4.19087
0.971	0.424157	2.02699	-3.2216
0.972	0.0156172	1.74991	-3.71149
0.973	-0.583252	0.268101	-4.13915
0.974	-0.158104	-0.0868304	-4.93757
0.975	0.3262	-0.209428	-5.86218
0.976	0.77915	0.162723	-5.23072
0.977	1.11226	1.29203	-4.96714
0.978	0.597814	1.59235	-4.87178
0.979	1.33112	1.22067	-4.4918
0.98	1.08596	1.57089	-4.92182
0.981	0.50762	1.68336	-6.30554
0.982	0.944853	2.08006	-6.08294
0.983	1.06308	1.87443	-5.56571
0.984	1.70959	0.751878	-6.34041
0.985	0.38904	1.13959	-6.92066
0.986	0.420805	1.41896	-7.1195
0.987	1.09776	1.29979	-5.70418
0.988	0.690588	1.19394	-5.66807
0.989	-0.615257	1.69959	-6.33139
0.99	-1.30069	1.746	-4.5686
0.991	-1.25811	1.28567	-4.23503
0.992	0.11928	0.65125	-5.30071
0.993	1.41491	0.437451	-6.13604
0.994	1.62176	0.652371	-6.01444
0.995	1.10411	0.447851	-5.12819
0.996	-0.0631411	0.763317	-4.34038
0.997	0.487302	1.45998	-3.70492
0.998	0.907707	2.01887	-4.70076
0.999	0.881886	1.56973	-5.52575
1	0.60895	0.963642	-4.30743
1.001	-0.148664	0.562791	-4.69811
1.002	-0.557539	0.979663	-6.63416
1.003	0.274887	1.74584	-6.32002
1.004	-0.196991	0.397105	-5.33154
1.005	-1.40893	0.182841	-4.96353
1.006	-0.0471906	1.09453	-6.26672
1.007	1.1337	1.88561	-7.42795
1.008	0.0585483	1.38651	-5.38549
1.009	-0.372048	0.194681	-2.94395
1.01	-0.195574	-0.318648	-4.63969
1.011	-0.146341	-0.358903	-6.46064
1.012	0.452033	-1.11474	-6.98047
1.013	0.429793	-1.00796	-5.84828
1.014	0.55623	-0.652863	-5.73041
1.015	1.04336	0.486859	-6.78421
1.016	0.0182345	1.39925	-5.64357
1.017	-1.06395	1.39778	-4.02045
1.018	-0.143411	1.21309	-4.82521
1.019	-0.0952377	0.74947	-4.70465
1.02	-0.488818	-0.0532065	-3.31281
1.021	-0.0350042	-0.267244	-3.95387
1.022	1.07127	0.784343	-4.17958
1.023	-0.226018	1.59059	-2.88978
1.024	-0.349713	1.7705	-2.012
1.025	0.598168	0.6343	-2.70983
1.026	0.150246	-0.0294603	-3.89433
1.027	-0.0800452	0.785285	-3.78089
1.028	0.124577	1.81866	-3.36704
1.029	1.05245	1.51548	-3.56447
1.03	1.15016	0.550441	-3.77817
1.031	0.573252	-0.0655563	-2.30297
1.032	-0.137395	0.390211	-1.15758
1.033	-0.186313	0.954914	-1.90899
1.034	-0.651623	1.43837	-1.64894
1.035	-0.485447	1.35946	-1.27011
1.036	0.48985	1.27194	-2.25553
1.037	0.662291	1.99909	-1.67162
1.038	-0.429392	0.94596	1.34529
1.039	-1.27249	0.670392	2.14639
1.04	-0.365365	0.875021	-0.242235
1.041	0.162998	-0.0415015	-0.7308
1.042	-0.620365	-0.678107	-1.13605
1.043	-1.96013	-0.895622	-1.53367
1.044	-0.563479	-0.946821	-1.29904
1.045	0.465307	-0.247781	-1.06547
1.046	0.91773	1.08059	-3.95381
1.047	1.33023	0.828801	-5.25442
1.048	0.429014	-0.168264	-3.6895
1.049	0.243753	0.183576	-2.16928
1.05	0.661391	0.00511286	-2.18757
1.051	0.44952	-0.0426837	-3.2944
1.052	-0.538032	0.352313	-4.90688
1.053	-1.17075	0.712661	-4.24181
1.054	-1.22639	-0.139166	-2.98212
1.055	-0.819882	-0.441072	-1.99472
1.056	-0.020915	-0.88897	-0.571111
1.057	0.0666529	-1.30052	-0.695959
1.058	-0.618217	-0.632097	-0.274699
1.059	-0.0622287	0.301787	-0.206738
1.06	0.940065	0.0635881	-1.75954
1.061	0.857188	0.402341	-2.76811
1.062	-0.437131	0.632757	-2.73062
1.063	-0.0275218	0.581704	0.344789
1.064	-0.208763	1.35224	0.518392
1.065	-1.11638	1.87632	-0.527315
1.066	0.0539796	0.830392	0.341866
1.067	0.114066	0.23608	1.24855
1.068	-0.978245	1.51818	0.409964
1.069	-0.0239333	1.74071	-0.316496
1.07	1.55512	1.1062	1.51917
1.071	0.682109	0.945011	2.12707
1.072	0.10257	0.542154	1.08114
1.073	-0.183345	0.878647	-0.771056
1.074	-0.674537	1.02657	-0.461657
1.075	-0.648375	1.18293	0.711008
1.076	0.580917	0.859225	-0.0947288
1.077	1.36471	0.900909	0.350967
1.078	0.426958	0.121208	0.5516
1.079	1.07842	0.325555	-0.153372
1.08	2.00086	-0.700074	-0.326381
1.081	1.21218	-1.13695	-1.02128
1.082	0.207175	-0.865966	-1.49453
1.083	-0.19318	-1.10774	-1.14182
1.084	0.76514	-0.794318	0.437465
1.085	-0.167716	0.0753574	0.922817
1.086	-0.716367	0.278736	1.66347
1.087	-0.453035	0.104034	2.7926
1.088	-0.443812	-0.147648	1.07498
1.089	-0.385136	-0.462953	1.48473
1.09	0.174325	-0.800007	2.41263
1.091	0.744361	-0.360207	1.67609
1.092	0.234316	0.884769	0.330381
1.093	0.237568	1.54096	-0.212644
1.094	1.1167	0.533064	-0.397093
1.095	1.58297	0.246683	0.718986
1.096	1.49196	0.0166802	0.39813
1.097	1.06152	0.190326	-1.17348
1.098	0.137758	0.879926	-1.42443
1.099	-0.10977	0.809196	1.55658
1.1	0.0346584	0.123588	4.26632
1.101	0.383514	0.785065	4.16857
1.102	0.0882282	0.74021	3.53201
1.103	-0.462909	0.215427	2.56257
1.104	0.63275	-0.21238	1.90325
1.105	1.4795	-0.477982	2.96757
1.106	0.004073	-0.852357	2.97796
1.107	-0.214427	-0.766507	0.936972
1.108	0.242565	-0.703213	-0.858684
1.109	0.417711	-0.847734	0.483618
1.11	-0.138884	-0.0768108	2.84843
1.111	-0.0163882	0.12073	4.15095
1.112	1.10072	-0.843754	2.32292
1.113	0.670232	-0.396647	0.426446
1.114	0.69702	0.449517	1.99731
1.115	0.609278	0.487815	2.4286
1.116	0.320962	-0.276352	1.25926
1.117	0.556404	-0.115039	0.815301
1.118	0.257751	0.719885	-0.537896
1.119	0.324178	0.510506	-0.539732
1.12	0.451828	0.704329	1.18584
1.121	0.14155	1.96427	1.95966
1.122	-0.480425	0.991133	3.15109
1.123	0.0342526	0.130412	2.03323
1.124	0.323952	-0.399851	2.56015
1.125	0.0875862	-0.311357	3.76098
1.126	-0.0124656	0.250533	2.87683
1.127	0.285577	-0.591178	1.88613
1.128	0.76815	-1.20723	0.701793
1.129	0.859362	-1.91488	0.966904
1.13	-0.484396	-1.3407	1.94347
1.131	-0.237124	0.569068	2.25226
1.132	-0.132581	2.02662	1.93694
1.133	-0.125129	1.31401	1.30481
1.134	0.736309	-0.422114	0.268701
1.135	1.21027	-0.177327	1.13932
1.136	0.908679	1.00448	1.2072
1.137	0.573911	1.10194	-0.137932
1.138	0.015228	0.836654	-1.33726
1.139	-0.925656	-0.303288	0.922925
1.14	-1.35298	-0.476371	2.74611
1.141	-0.191912	0.499643	1.77832
1.142	0.640299	0.951868	1.44293
1.143	0.888915	0.895297	1.7968
1.144	0.821275	0.633005	3.88346
1.145	1.03528	0.907226	4.94316
1.146	1.39134	0.721856	3.58023
1.147	0.68015	1.22846	2.39229
1.148	0.810855	1.24952	2.03253
1.149	1.34116	1.37921	1.96622
1.15	-0.158715	1.0869	4.4277
1.151	-0.590855	0.856988	5.21277
1.152	0.184435	0.976843	4.96062
1.153	-0.00253456	1.37111	4.50138
1.154	-1.03275	1.91339	2.72031
1.155	-0.71115	1.82826	2.62306
1.156	-0.592861	1.54497	2.0123
1.157	-0.000810202	1.491	1.67278
1.158	0.62834	1.92002	1.88831
1.159	0.339066	1.44097	3.81505
1.16	0.296062	0.212725	4.01943
1.161	-0.123991	-0.486906	4.06748
1.162	0.661008	1.238	3.48074
1.163	1.08684	2.05742	2.80471
1.164	0.887492	2.00705	2.88373
1.165	0.464592	2.46284	2.64388
1.166	-0.0405621	1.12635	2.75973
1.167	-0.226014	1.29047	3.25607
1.168	-0.271735	0.6154	3.58684
1.169	-0.66609	-0.07921	3.91551
1.17	-0.742243	0.928404	4.62667
1.171	-0.25513	1.22355	4.71905
1.172	-0.558041	0.568394	5.28111
1.173	-0.0944042	0.333912	6.24105
1.174	0.162205	0.398761	5.27552
1.175	-0.71035	0.314163	3.18366
1.176	-0.403295	-1.21212	2.54058
1.177	0.63061	-0.382443	3.10372
1.178	0.171814	0.650683	4.03637
1.179	-0.807776	0.456247	4.02772
1.18	-1.72619	0.799248	4.40365
1.181	-1.23885	0.985479	3.50321
1.182	-0.432805	1.33906	1.39376
1.183	-1.05355	1.30369	1.65463
1.184	-2.05473	1.2896	2.26481
1.185	-1.15426	1.19585	2.95278
1.186	-0.376177	1.4404	3.33289
1.187	-0.20602	1.23183	3.52563
1.188	-0.997509	0.399781	3.2395
1.189	-0.909168	-0.20799	2.46955
1.19	-0.515264	0.164435	3.30617
1.191	-0.770379	-0.178733	5.07361
1.192	-0.0921393	-0.191414	5.17748
1.193	-0.0714237	0.712557	5.40061
1.194	-0.38238	1.2316	7.0696
1.195	-1.13908	0.591765	7.07743
1.196	-0.88939	0.222594	6.15294
1.197	0.0805873	0.831681	4.83271
1.198	0.617927	1.30605	3.6337
1.199	1.46267	0.388546	2.92851
1.2	0.355352	0.486348	3.07541
1.201	-0.207214	0.428888	2.61893
1.202	-0.143894	0.392985	4.17023
1.203	-0.492364	1.07443	5.24325
1.204	-0.70805	0.545888	2.27691
1.205	-1.15975	-0.82751	1.87542
1.206	-0.950977	-0.890659	3.50399
1.207	-0.39575	-0.23274	4.93946
1.208	-0.195943	1.13514	6.05051
1.209	-0.635347	1.97569	5.49743
1.21	-0.154222	1.31958	4.32385
1.211	0.3418	-0.628367	5.55426
1.212	0.793747	-0.170223	6.7284
1.213	-0.587721	0.877635	6.83523
1.214	-1.80637	0.683769	5.87461
1.215	-1.96386	-0.229004	5.72029
1.216	-1.80124	-0.779564	4.80565
1.217	-1.12278	-0.335586	5.99812
1.218	-0.337596	-0.375759	6.6778
1.219	-0.453681	-1.08195	6.74815
1.22	-0.0641007	-0.891471	6.41155
1.221	0.243914	-0.524573	5.32353
1.222	0.711549	-0.498914	4.13537
1.223	0.641036	-0.198458	5.50011
1.224	0.0521533	-0.325167	6.76578
1.225	-0.51168	-1.17298	7.30382
1.226	-0.513263	-1.77949	6.83015
1.227	-0.616109	-1.38171	4.89003
1.228	-1.17728	-0.747959	4.14176
1.229	-0.00835402	-1.77376	3.92571
1.23	-0.643082	-1.56342	4.17361
1.231	-1.32243	-0.599271	2.76154
1.232	-0.231217	0.0529584	1.80159
1.233	-0.419225	0.188434	1.71935
1.234	-1.16404	0.68699	1.36949
1.235	-0.392682	1.0126	1.58012
1.236	0.256498	0.424327	1.96963
1.237	0.177579	-0.54049	2.26632
1.238	-0.0814314	0.480727	2.63826
1.239	-1.16234	0.61397	1.89563
1.24	-0.65115	0.333627	2.54805
1.241	-0.361349	0.110618	3.29971
1.242	-0.769443	0.602928	2.87811
1.243	-0.225142	1.15812	-0.545143
1.244	0.288759	1.73842	-4.07595
1.245	-0.945534	0.957644	-3.80519
1.246	-1.40756	0.922523	-4.47654
1.247	-0.674878	0.323078	-4.8405
1.248	-1.14548	-0.288239	-4.29748
1.249	-2.13405	0.277797	-3.89174
1.25	-2.3425	0.774043	-3.80873
1.251	-1.38815	0.884449	-3.70301
1.252	-0.502465	0.32893	-4.84544
1.253	-0.177928	-0.247603	-5.43538
1.254	-0.547401	-1.17007	-4.3445
1.255	-0.432263	-1.71827	-4.47379
1.256	0.0544191	-2.01418	-4.48867
1.257	0.151563	-1.95922	-2.92469
1.258	0.584361	-1.01703	-2.59077
1.259	0.686998	-0.867295	-2.05842
1.26	0.28819	-0.844623	-1.97022
1.261	0.255371	-0.888636	-2.58489
1.262	0.183939	-2.85844	-2.32051
1.263	-0.546735	-2.93369	-2.32405
1.264	-0.266073	-0.325078	-2.64754
1.265	-0.123674	1.03793	-2.45715
1.266	-0.917911	1.04591	-3.17313
1.267	-0.484652	0.708874	-8.30763
1.268	-0.128414	0.065495	-10.1889
1.269	-0.376989	-0.660159	-9.73808
1.27	-0.339957	-0.790548	-8.79496
1.271	0.292649	0.391446	-8.9021
1.272	0.398739	0.915889	-8.15001
1.273	-0.189765	0.176669	-6.97641
1.274	-0.0610212	0.868841	-6.39439
1.275	-0.0744614	0.125607	-7.46949
1.276	-0.172018	-0.986203	-6.14354
1.277	-0.198247	-0.231834	-3.18932
1.278	-0.192606	0.0754771	-2.64732
1.279	-0.0330419	0.0120386	-2.1211
1.28	0.146148	0.198762	-2.5261
1.281	0.399645	0.331529	-3.45167
1.282	0.171391	-0.0641577	-4.64063
1.283	-0.35076	-0.80586	-5.85849
1.284	-0.74123	-0.873391	-3.35193
1.285	-0.973387	0.0254787	-2.75435
1.286	0.0059808	-1.28346	-4.40081
1.287	-0.136576	-0.785877	-5.12866
1.288	0.0098102	-0.45288	-3.31223
1.289	0.420532	-0.484722	-2.06924
1.29	0.65857	0.08716	-2.13147
1.291	0.697812	0.672988	-2.02026
1.292	1.24276	0.61258	-2.62706
1.293	1.04228	0.898801	-1.99261
1.294	0.74872	0.685132	-1.62652
1.295	0.560638	0.367955	-2.13691
1.296	0.0486039	-0.298388	-2.3062
1.297	-0.106163	-0.619065	-0.977176
1.298	-0.204486	-0.348803	0.100669
1.299	0.225615	-0.0309729	-0.233831
1.3	0.65201	-0.127457	-1.13809
1.301	0.199489	-0.06193	-0.765694
1.302	-0.765193	-0.477777	-0.438662
1.303	-0.162009	-0.545786	-1.28369
1.304	0.406795	-0.475831	-0.359659
1.305	-0.132213	-1.08949	-0.338312
1.306	0.0499798	-1.12014	-0.285696
1.307	-0.376772	-1.12183	0.313747
1.308	-1.88989	-0.674626	1.13975
1.309	-1.29267	-0.895652	0.570881
1.31	-0.246176	-1.02866	-0.683101
1.311	-0.285034	-1.92714	-0.415192
1.312	-0.676021	-3.83983	0.882695
1.313	-1.84739	-4.89587	0.34526
1.314	-1.49991	-4.9882	-0.889469
1.315	-0.768982	-5.59611	-0.246821
1.316	-0.501299	-7.29721	-1.13865
1.317	-0.929105	-7.45059	-4.19154
1.318	-1.03629	-6.0605	-3.0825
1.319	-1.56035	-5.90722	-2.0019
1.32	-2.84627	-6.59578	-1.35137
1.321	-2.22604	-7.52611	-1.82155
1.322	-1.00668	-8.34171	-1.78854
1.323	-0.432456	-8.15527	-1.03035
1.324	-0.789835	-7.45635	-1.18143
1.325	-1.33842	-7.95388	-2.549
1.326	-1.55611	-8.41579	-1.56012
1.327	-0.310278	-8.25698	0.20938
1.328	0.607318	-8.02668	0.439514
1.329	0.678455	-7.56232	0.963826
1.33	0.505849	-7.59932	1.19512
1.331	0.274158	-6.83963	1.73174
1.332	0.307785	-7.31037	1.93104
1.333	0.12802	-7.01344	1.99108
1.334	-0.250226	-6.58405	2.10553
1.335	-0.297055	-7.25126	1.45488
1.336	-0.539407	-7.6656	0.624803
1.337	-0.589665	-7.03001	0.678996
1.338	-0.357203	-6.94655	0.119393
1.339	-0.339841	-7.24456	0.397008
1.34	-0.114228	-7.68954	0.658227
1.341	-0.334897	-7.30534	0.335785
1.342	0.900073	-7.58371	0.314955
1.343	1.04505	-7.35005	1.27104
1.344	0.20589	-6.53038	1.2076
1.345	-0.0101122	-5.86352	0.768711
1.346	0.761898	-5.79384	1.14721
1.347	1.05354	-5.86693	0.899414
1.348	0.596857	-5.96275	2.19672
1.349	0.3151	-5.77234	1.90958
1.35	0.931726	-5.14917	1.34091
1.351	0.604911	-5.11257	1.63227
1.352	0.85925	-6.03143	3.68003
1.353	0.576208	-6.16853	3.17594
1.354	-0.0828673	-6.95226	1.66589
1.355	0.822035	-6.40254	0.405584
1.356	-0.017401	-5.1958	1.89038
1.357	-0.344308	-6.06605	2.48063
1.358	-0.80035	-6.75662	2.36053
1.359	-0.790245	-6.09033	3.89264
1.36	-0.254577	-5.83484	5.508
1.361	0.63766	-6.05289	5.56517
1.362	0.309799	-5.27228	5.35621
1.363	-0.00361296	-4.81667	5.87109
1.364	0.122829	-4.66172	5.03947
1.365	0.617104	-3.45184	3.93592
1.366	0.482194	-3.341	3.80949
1.367	0.601467	-3.89314	4.82215
1.368	0.516172	-4.52422	4.48834
1.369	0.107472	-4.85642	2.45405
1.37	-0.972032	-4.45414	3.0506
1.371	-1.58442	-4.54122	3.02463
1.372	-1.09557	-4.04495	2.93294
1.373	-0.891388	-3.74265	3.72269
1.374	-0.418432	-4.25935	3.40452
1.375	-0.322203	-4.11545	5.80922
1.376	-0.348481	-3.30569	5.29137
1.377	-0.322719	-3.17416	3.51408
1.378	-0.158996	-4.0772	2.22264
1.379	-0.39305	-3.48584	2.87537
1.38	-0.56551	-2.52252	3.16265
1.381	-0.308277	-2.25029	3.78987
1.382	-0.150261	-2.42036	4.02614
1.383	-0.664852	-2.25329	3.51377
1.384	-0.758623	-2.95678	0.888333
1.385	-0.217021	-3.24001	-0.486867
1.386	0.339652	-3.25402	0.982625
1.387	0.180114	-2.38924	3.10236
1.388	0.316252	-2.9356	4.38017
1.389	0.233352	-3.36627	3.265
1.39	-0.425947	-3.50216	3.27321
1.391	-0.873877	-3.74635	4.28163
1.392	-0.038255	-3.29303	3.35514
1.393	1.09732	-3.09166	-6.1628
1.394	0.0733461	-2.87538	-29.9308
1.395	-1.22754	-2.53008	-39.0718
1.396	-1.40827	-2.44303	-36.8603
1.397	-1.25494	-1.73192	-32.307
1.398	-0.539758	-1.11431	-30.676
1.399	-0.632179	-1.58301	-26.6992
1.4	-0.675204	-1.64141	-21.8392
1.401	-0.669638	-1.15704	-18.1829
1.402	-0.235925	-1.59216	-17.3427
1.403	0.385296	-2.20532	-17.3524
1.404	-0.0852898	-1.77696	-16.0969
1.405	-0.366509	-0.607468	-14.8605
1.406	0.516898	-1.77291	-13.4436
1.407	0.927336	-2.50711	-10.9799
1.408	-0.0293802	-2.77436	-10.4512
1.409	-1.11791	-3.22083	-10.6608
1.41	-0.587133	-2.94648	-10.2063
1.411	-0.562724	-2.52878	-9.16617
1.412	-0.303224	-1.54767	-8.35672
1.413	0.0702234	-1.03278	-6.91279
1.414	0.0430091	-1.50136	-5.56347
1.415	-0.136909	-1.8794	-4.69724
1.416	-0.0261846	-1.52805	-4.18464
1.417	-0.182395	-0.804696	-3.61838
1.418	0.267037	-0.599836	-2.68703
1.419	0.116659	-0.896246	-2.72277
1.42	-0.133265	-0.784602	-2.431
1.421	-0.114927	-0.591978	-2.01359
1.422	-0.599068	-1.57251	-4.01677
1.423	-0.18076	-2.24584	-4.74913
1.424	-0.87452	-2.05373	-3.78672
1.425	-1.27469	-2.12756	-3.30313
1.426	-0.856685	-1.87088	-2.3179
1.427	-0.429604	-2.41332	-1.31122
1.428	-0.0989763	-2.92295	0.25901
1.429	-0.154475	-2.88875	0.133872
1.43	0.00194574	-2.29163	0.795765
1.431	0.16825	-1.4281	2.41623
1.432	-0.351537	-1.4786	0.931036
1.433	-0.151413	-1.84049	0.685332
1.434	-0.148903	-1.64979	1.95268
1.435	0.0800064	-1.89513	0.956223
1.436	0.0673812	-2.19015	0.815905
1.437	-0.525751	-2.1643	0.754088
1.438	-0.660363	-2.43936	0.0405566
1.439	-0.786965	-2.59785	-0.851527
1.44	-1.04339	-2.76747	0.0462676
1.441	-1.15399	-3.29084	1.91207
1.442	0.193361	-2.74793	3.20218
1.443	0.347323	-2.04706	2.39945
1.444	0.382296	-1.66946	1.3293
1.445	-0.0446834	-2.96982	1.20057
1.446	0.0424443	-3.29928	0.792494
1.447	0.07845	-2.87765	0.129302
1.448	0.214428	-1.87576	0.711884
1.449	-0.289438	-0.939839	1.4782
1.45	-0.96981	-0.518898	0.874319
1.451	-1.10306	-0.40346	-0.431412
1.452	-0.494248	0.0931147	-0.385706
1.453	0.0984055	-1.22511	0.207157
1.454	-1.88218	-1.99404	0.368459
1.455	-2.34799	-1.44904	0.773822
1.456	-1.50492	-0.300882	1.11324
1.457	-0.409262	-0.016378	0.771975
1.458	-0.685976	-0.0605224	1.7137
1.459	-0.682372	-0.58497	2.26578
1.46	-0.736971	-0.33156	0.683331
1.461	-0.440633	0.000105637	-0.717546
1.462	0.260536	-0.113891	0.145931
1.463	-0.090735	-1.30349	2.49785
1.464	-0.672732	-2.02607	2.49811
1.465	0.318198	-2.57929	0.732499
1.466	0.159078	-2.46306	0.160102
1.467	-0.438508	-2.283	-1.149
1.468	0.37223	-1.5624	-1.49478
1.469	0.857631	-1.52453	0.0119293
1.47	0.863908	-1.40166	1.65378
1.471	0.530679	-1.7628	2.87137
1.472	0.213558	-1.72218	2.06837
1.473	0.525933	-1.6416	2.15136
1.474	-0.954177	-2.03116	2.91195
1.475	-1.49673	-2.1047	1.76179
1.476	-0.788822	-1.78201	1.41049
1.477	-0.211068	-1.87731	-0.264252
1.478	0.0862641	-1.73409	-0.290352
1.479	-0.12155	-0.601387	2.48617
1.48	-0.0781525	-0.499541	5.38195
1.481	0.737566	-1.56612	5.63993
1.482	0.559305	-2.19669	3.7988
1.483	0.0322681	-1.42467	3.02434
1.484	0.254602	-1.06365	2.4052
1.485	0.137782	-1.69935	3.15391
1.486	0.515749	-2.29108	3.21782
1.487	-0.611977	-2.25449	3.5833
1.488	-1.13528	-0.963811	2.6265
1.489	0.208295	-0.544716	2.59401
1.49	1.26056	-1.01766	4.05002
1.491	0.238878	-1.52404	3.80986
1.492	-0.2861	-1.42714	2.55379
1.493	0.28508	-0.696254	1.75468
1.494	0.905165	-0.0873192	1.4334
1.495	0.919661	0.695874	1.43737
1.496	0.270135	0.19711	1.56562
1.497	-0.137093	0.265731	2.3636
1.498	0.645892	0.908432	4.17981
1.499	1.57799	0.0166706	4.4841
1.5	0.662396	-0.878186	4.28376
1.501	0.799823	-1.6743	4.56306
1.502	0.613534	-1.02447	3.81645
1.503	-0.07412	-0.388726	1.26058
1.504	-0.0821017	-0.19244	2.18963
1.505	0.125343	-0.45227	4.41289
1.506	-0.292794	-0.293003	1.68255
1.507	-0.606738	-1.03771	-0.786677
1.508	-2.04683	-1.02296	0.173493
1.509	-1.36984	-0.636888	1.88272
1.51	-0.0543361	-0.143418	3.94392
1.511	0.763805	-0.544601	5.07001
1.512	0.223243	-0.370557	5.16396
1.513	-0.430114	-0.280109	4.37001
1.514	-0.0684684	-0.194485	5.67216
1.515	0.112686	-0.220649	5.53744
1.516	0.229178	-0.247504	4.91728
1.517	-0.252238	-0.0999346	4.18468
1.518	-0.837812	-0.962963	4.29568
1.519	-0.376413	-1.74102	3.86643
1.52	0.0657614	-1.57751	4.60644
1.521	-0.975297	-0.511612	5.27308
1.522	-1.18514	-0.449461	4.17371
1.523	-0.567914	-1.1324	1.73991
1.524	-0.683452	-0.861458	0.743428
1.525	0.0543566	0.637567	1.59568
1.526	-0.337294	1.2163	2.12343
1.527	-0.362102	0.332572	1.4449
1.528	-0.450698	-0.122024	1.84253
1.529	-0.157124	-0.70546	1.59507
1.53	-0.472069	-0.523548	1.20854
1.531	-0.503866	-0.935531	1.61878
1.532	-0.431553	-1.21331	4.19761
1.533	-1.14846	-0.442751	5.58328
1.534	-1.23961	0.508672	4.68429
1.535	-0.505993	0.595094	2.71489
1.536	0.508143	-0.192965	2.18062
1.537	0.740698	0.0222292	2.0951
1.538	-0.237269	-0.309854	1.99616
1.539	-0.851146	-0.334598	2.58863
1.54	-0.112063	-0.142543	1.42143
1.541	0.466901	-0.806245	2.31883
1.542	0.65952	-1.63273	3.61573
1.543	0.373635	-1.3975	3.69845
1.544	0.137729	-0.493606	1.95675
1.545	0.209018	0.294751	2.86518
1.546	0.0129914	-0.451264	4.65449
1.547	0.21896	-0.665151	4.26879
1.548	0.834831	0.101278	3.83151
1.549	1.11084	0.266659	3.83384
1.55	0.61526	0.385075	3.91892
1.551	0.30104	-0.190659	1.91439
1.552	-0.0291458	-0.734629	2.59168
1.553	0.149046	-0.827671	2.2394
1.554	0.200241	0.223687	2.08109
1.555	0.00505231	0.32945	3.87386
1.556	-1.03549	-0.493745	2.62453
1.557	-0.314804	-0.533646	2.7852
1.558	-0.113452	0.163314	3.08135
1.559	-0.532552	0.0228429	2.31403
1.56	-0.87612	-0.462884	0.579247
1.561	-0.340831	0.0221784	0.0862272
1.562	0.295734	0.0354639	-0.423903
1.563	0.108042	0.0222247	0.694405
1.564	-0.325807	0.206937	2.08748
1.565	0.336747	-0.292466	1.95706
1.566	1.24323	-0.245248	1.90242
1.567	0.984468	0.791961	2.20917
1.568	-0.558197	1.2734	2.81114
1.569	-1.07298	1.42809	1.42301
1.57	-0.648573	1.26851	0.0351043
1.571	-0.540773	1.11003	0.996559
1.572	-0.232466	1.77524	2.08967
1.573	-0.388784	2.19373	2.46074
1.574	-0.15937	1.273	2.36781
1.575	0.66214	0.566619	1.97794
1.576	0.500472	-0.162946	2.39924
1.577	-0.253727	0.21369	2.49413
1.578	-0.308224	0.43034	2.47099
1.579	-0.614249	0.0128553	2.08798
1.58	-1.40042	-0.35638	3.92671
1.581	-1.04904	-0.393317	4.33696
1.582	-0.301472	0.0577222	3.77519
1.583	-0.289195	0.996475	3.72636
1.584	-0.401681	0.78841	3.38675
1.585	0.317528	0.658761	1.70467
1.586	0.921508	0.765046	0.606179
1.587	0.516319	0.529864	1.7615
1.588	1.18242	-0.538089	2.2415
1.589	0.595487	-0.671324	1.30586
1.59	0.108349	-1.50006	2.08166
1.591	0.100398	-1.65653	2.10101
1.592	0.142967	-0.275587	1.42332
1.593	-0.488485	0.418644	0.43537
1.594	-0.559251	-0.247589	0.0928313
1.595	-0.0136763	-0.0897063	0.832353
1.596	1.02165	0.743664	0.376974
1.597	1.11461	1.34042	1.79867
1.598	0.15867	0.399734	3.17104
1.599	0.519979	0.229578	1.17129
1.6	0.70626	1.08153	-0.921733
1.601	-0.306121	1.31995	0.464865
1.602	-0.373749	0.3404	2.61486
1.603	-0.147879	0.614131	3.19973
1.604	-0.687121	0.233503	2.34056
1.605	-0.814029	-0.592857	1.73964
1.606	0.65971	-0.913302	1.52992
1.607	1.01937	-1.40065	2.32571
1.608	-0.281731	-1.04688	3.41742
1.609	-0.00671772	-0.450931	4.54195
1.61	0.261734	-0.288458	4.91985
1.611	-0.393978	-0.366989	4.87342
1.612	-0.0587302	-0.964413	4.1873
1.613	0.382281	-1.02557	3.98336
1.614	0.680498	-0.360374	2.87111
1.615	1.28343	0.390087	3.89761
1.616	0.18755	0.0802022	3.12167
1.617	-0.238373	-0.657472	1.77259
1.618	0.588539	-1.11466	3.37529
1.619	-0.163511	-0.637325	2.28216
1.62	-0.245806	-0.645124	0.580589
1.621	0.116502	-1.01602	1.12982
1.622	-0.0744811	-1.7329	3.3966
1.623	0.523896	-0.683173	4.0192
1.624	0.212251	-0.148618	3.4062
1.625	-0.257231	-0.224053	3.55132
1.626	-0.0515577	-0.478869	3.28753
1.627	0.491747	-0.577758	3.62133
1.628	-0.125708	-0.392357	3.92446
1.629	-0.570621	-0.243436	4.76909
1.63	0.495851	-0.781262	4.10886
1.631	0.252645	-0.811276	3.3921
1.632	-0.326936	-0.831077	4.38099
1.633	0.250295	-0.279533	6.30647
1.634	1.18512	0.241092	4.90612
1.635	1.31558	-0.372179	3.90813
1.636	1.32929	-0.507848	4.95491
1.637	-0.213747	-0.36532	4.52242
1.638	-0.930647	0.231028	3.48902
1.639	-0.515821	0.856881	2.60952
1.64	-0.866586	0.263505	3.74864
1.641	-0.642747	-0.435587	4.68429
1.642	-0.861404	-0.686951	5.30733
1.643	-0.886618	0.882989	6.71612
1.644	-0.702316	1.00307	5.6159
1.645	0.112306	0.831177	4.21198
1.646	0.0686053	0.442562	3.8096
1.647	-1.20092	-0.154908	4.03946
1.648	-1.90393	0.0762298	5.5793
1.649	-1.05699	-0.407175	6.22115
1.65	-0.133413	-0.620421	6.4101
1.651	0.271229	0.95874	6.35052
1.652	0.0236522	0.383898	5.34826
1.653	0.242785	0.0875045	5.53188
1.654	0.216597	0.199306	4.97613
1.655	-0.564645	0.899428	4.011
1.656	-1.51645	0.664883	4.77675
1.657	-1.64186	0.197804	5.08691
1.658	-1.42538	0.334195	3.47839
1.659	0.0554752	0.000847366	4.40392
1.66	1.11917	-0.31371	6.07841
1.661	1.8133	-0.369929	4.9244
1.662	1.29457	0.387145	4.746
1.663	0.992876	1.87504	6.66703
1.664	0.741181	1.17403	7.92133
1.665	0.631546	0.82223	6.8976
1.666	-0.57754	1.01686	5.98817
1.667	-0.0938072	1.30025	6.83322
1.668	0.167366	0.735777	6.4771
1.669	0.0510423	0.87374	7.47698
1.67	-0.231247	1.96624	7.53355
1.671	0.420642	2.66717	5.84508
1.672	1.27945	2.52484	4.56366
1.673	1.12417	2.81692	4.18201
1.674	0.862168	1.39	3.11955
1.675	0.537979	-0.4802	1.7369
1.676	0.0768565	-1.01402	1.30711
1.677	-0.0664977	-0.447491	1.23374
1.678	-0.66003	0.349111	1.91473
1.679	-0.831095	0.456255	1.74279
1.68	-0.101975	0.886154	0.217404
1.681	0.383491	0.974077	1.28098
1.682	0.117026	0.133125	1.23394
1.683	-0.721452	1.14961	0.861683
1.684	-1.08337	1.48974	1.51555
1.685	-0.851311	1.16547	2.34061
1.686	-0.0504828	0.287557	2.60987
1.687	0.773564	0.176763	2.95129
1.688	0.826085	0.552095	3.33785
1.689	-0.434139	1.35715	2.60088
1.69	-0.843359	1.89977	2.26002
1.691	-0.15774	1.35254	3.77453
1.692	0.894654	1.47365	4.27096
1.693	1.11582	2.2408	3.41948
1.694	0.110352	2.68308	3.16956
1.695	-0.165857	2.40211	3.72914
1.696	-0.04517	2.51019	4.87323
1.697	-0.965854	2.42623	5.19144
1.698	-1.74458	2.15958	3.31262
1.699	-2.3217	1.75833	2.71126
1.7	-1.38412	2.518	2.27266
1.701	-0.971351	2.53831	2.86285
1.702	-2.61489	2.17062	5.59797
1.703	-3.46835	2.21165	7.17689
1.704	-2.72294	2.60575	6.82135
1.705	-1.85589	2.84126	6.07086
1.706	-1.08507	3.14572	3.27514
1.707	-1.42604	2.78834	0.848065
1.708	-1.65851	2.9868	1.44944
1.709	-1.10482	2.31549	1.97109
1.71	-1.19977	1.78744	1.75433
1.711	-1.50503	1.6388	0.866039
1.712	-1.41192	2.40913	-0.240826
1.713	-1.8917	3.69024	-0.444386
1.714	-1.99601	3.4154	-0.760224
1.715	-1.41027	1.92959	-3.62662
1.716	-1.46234	1.65983	-5.16072
1.717	-1.49215	1.87281	-5.83413
1.718	-0.892015	0.905292	-5.92858
1.719	-0.165654	0.86885	-5.43708
1.72	-0.276024	0.925468	-5.82489
1.721	-1.28028	1.6008	-7.24706
1.722	-0.890798	1.37914	-7.81465
1.723	-0.0431385	1.0403	-6.99564
1.724	-0.325574	1.02807	-8.03728
1.725	-1.51396	1.40791	-10.2113
1.726	-1.68767	0.973443	-9.96877
1.727	-1.8495	1.19043	-8.67276
1.728	-1.26779	1.23639	-9.1572
1.729	-1.14588	1.03965	-9.09447
1.73	-0.618896	1.09788	-8.08536
1.731	-1.52938	1.25761	-6.79873
1.732	-1.16012	0.989452	-7.22501
1.733	-0.654176	0.640296	-6.11695
1.734	-0.334006	1.55989	-5.88649
1.735	-0.451291	1.90044	-8.00326
1.736	-1.2612	2.60666	-10.8769
1.737	-1.97802	2.27412	-10.7696
1.738	-1.34156	2.83988	-8.8528
1.739	-1.18098	3.13423	-7.37889
1.74	-1.70922	2.80048	-4.79247
1.741	-0.974532	2.42587	-5.44398
1.742	-0.355275	1.94208	-7.92185
1.743	-0.662098	1.50736	-7.09109
1.744	-1.00649	1.66677	-6.68889
1.745	-0.203911	2.37322	-7.10292
1.746	-0.185406	2.65085	-8.46106
1.747	-0.620448	2.49144	-7.50818
1.748	-0.676954	1.76758	-7.5238
1.749	-1.92843	1.85797	-8.3566
1.75	-1.72502	1.74326	-9.3294
1.751	-1.21311	1.76308	-9.39917
1.752	-0.844665	1.65085	-7.97542
1.753	-0.558996	1.57683	-9.17549
1.754	-0.938784	1.78902	-10.777
1.755	-0.74106	1.75788	-10.0209
1.756	-0.34761	1.6842	-10.1199
1.757	-0.276923	0.934469	-8.1529
1.758	0.19599	-0.187435	-5.37221
1.759	0.0839411	-0.585456	-6.11353
1.76	0.284135	0.117722	-7.99963
1.761	0.554076	0.398975	-7.14104
1.762	1.23195	1.47097	-6.15433
1.763	1.30903	0.826065	-6.49111
1.764	1.25813	1.11713	-5.77434
1.765	1.37934	0.770991	-4.04037
1.766	0.798224	0.0999358	-5.48437
1.767	0.402481	0.0916949	-7.30436
1.768	0.272842	-0.166577	-6.58454
1.769	0.330794	-0.516173	-5.43712
1.77	0.495688	0.110274	-7.15118
1.771	0.836921	-1.42794	-6.60511
1.772	0.730301	-3.23314	-4.60394
1.773	0.563744	-4.07811	-4.07878
1.774	0.120794	-4.27351	-4.19339
1.775	-0.000461537	-3.08447	-4.45508
1.776	0.0802574	-2.972	-4.61048
1.777	-0.067658	-2.93709	-3.97445
1.778	0.139645	-1.84136	-4.10906
1.779	-0.255517	-0.436492	-5.31139
1.78	-0.114456	-0.0174417	-4.70864
1.781	-0.642952	-0.891706	-4.36045
1.782	0.576461	-0.815836	-3.90267
1.783	1.88894	-0.611504	-5.62951
1.784	1.70192	-0.399171	-6.33317
1.785	0.766636	0.419544	-6.71709
1.786	-0.404413	0.191546	-7.61316
1.787	-1.78214	-0.123692	-6.89271
1.788	-0.926792	0.822722	-6.44175
1.789	0.997023	1.25585	-6.86937
1.79	1.33247	0.546867	-6.99393
1.791	1.40993	-0.714014	-8.97129
1.792	0.709894	-0.742024	-8.94659
1.793	1.14909	-0.463431	-6.55871
1.794	1.64629	-0.509548	-6.91799
1.795	1.61973	-0.564503	-7.22404
1.796	1.19326	-0.77617	-6.4664
1.797	0.482149	-1.84179	-5.00678
1.798	0.177681	-1.73141	-3.76907
1.799	-0.325228	-0.759263	-3.09496
1.8	-0.231331	-1.09097	-1.29519
1.801	-0.64868	-1.5713	-1.27621
1.802	-0.441978	-0.023194	-1.49492
1.803	-0.338994	1.19122	-2.70305
1.804	-0.577499	1.11566	-2.29966
1.805	-0.0834515	0.380826	-0.637572
1.806	0.21937	0.517912	-1.17637
1.807	0.579394	-0.0509369	-2.55655
1.808	0.826721	-0.358112	-2.33184
1.809	0.238411	0.0842192	-1.79044
1.81	0.067504	1.03324	-1.59053
1.811	0.636547	0.432031	0.221652
1.812	1.49103	-0.861565	0.756478
1.813	1.65693	-0.86075	-0.558891
1.814	0.5299	-0.110629	-1.46081
1.815	0.160077	0.547873	-2.50029
1.816	1.18834	0.340264	-2.43822
1.817	1.39598	0.309478	-1.34892
1.818	0.15138	0.785537	0.319783
1.819	0.296721	0.757387	0.158077
1.82	0.89384	1.09014	0.412266
1.821	1.2633	0.819348	0.578708
1.822	0.789515	1.19302	-0.0539643
1.823	0.860732	1.35286	-0.373958
1.824	0.779669	1.14231	-0.342767
1.825	0.35954	1.35247	-0.946111
1.826	0.922422	1.7013	0.16575
1.827	1.03602	-0.00267061	0.623283
1.828	1.48543	-1.41614	-0.47176
1.829	0.978143	-1.55423	0.471761
1.83	0.213364	-1.08648	0.318333
1.831	0.334535	-0.806008	0.0540816
1.832	-0.327869	-0.60188	-0.282758
1.833	-0.770956	0.962888	-0.233588
1.834	-0.795461	1.9335	0.146136
1.835	-0.0910351	2.14633	1.65948
1.836	0.527097	1.71582	1.99845
1.837	0.225365	0.591466	1.11963
1.838	0.180147	0.13594	2.09688
1.839	-0.0613736	0.388465	1.47661
1.84	-0.65483	0.103815	-0.8667
1.841	0.193206	0.956721	-0.369146
1.842	1.13562	0.803622	1.72533
1.843	0.820378	-0.301584	2.22468
1.844	0.459556	-0.749136	-6.39146
1.845	-0.829031	-0.708445	-26.654
1.846	-0.42364	-0.295575	-34.3698
1.847	0.147575	-0.0883595	-31.3361
1.848	1.03372	-0.111801	-27.8099
1.849	0.579934	0.878902	-27.7416
1.85	0.310199	-0.0510089	-26.4034
1.851	0.279338	-0.952196	-25.3173
1.852	-0.615547	0.637454	-26.187
1.853	0.0415455	1.85245	-26.5892
1.854	1.26049	1.42842	-23.9005
1.855	2.46832	1.30651	-21.9928
1.856	1.16679	2.06242	-19.8421
1.857	0.200874	1.54184	-17.295
1.858	0.490924	0.82875	-16.4308
1.859	0.877789	1.24513	-16.1829
1.86	1.49592	1.1456	-15.6557
1.861	0.424071	0.0372437	-15.1563
1.862	1.01295	-0.232868	-14.2825
1.863	1.44395	0.415015	-13.2856
1.864	0.314712	1.11285	-11.6461
1.865	-0.116869	1.85555	-9.77046
1.866	0.180832	1.14413	-8.65689
1.867	0.78215	-0.434841	-7.84182
1.868	1.39385	-0.70087	-8.40732
1.869	0.715968	-0.0905986	-9.3295
1.87	-0.0150682	0.408914	-9.81625
1.871	-0.145465	0.126412	-9.84191
1.872	0.0910499	-0.264903	-10.2079
1.873	0.538103	0.33824	-9.444
1.874	1.02694	0.774795	-7.01936
1.875	1.44238	0.542703	-4.62599
1.876	1.22602	0.243862	-3.66695
1.877	1.01707	-0.133658	-1.83162
1.878	1.56493	-1.31925	-1.15363
1.879	1.50825	-0.903363	-1.99859
1.88	0.835384	-1.15538	-2.81273
1.881	-0.0700486	-1.35476	-2.54471
1.882	0.638604	-0.89226	-1.90918
1.883	0.321095	-0.573322	-0.828072
1.884	-0.0245806	0.0243555	-0.468208
1.885	0.576102	0.335319	-2.36387
1.886	0.82856	0.46893	-3.35836
1.887	0.726004	0.196052	-2.06574
1.888	-0.259412	0.0433104	-1.29976
1.889	-0.204074	-0.00874957	-1.60699
1.89	-0.161089	-0.227761	-3.56181
1.891	0.0574363	-0.744714	-4.64374
1.892	0.0888952	-1.2829	-5.44267
1.893	0.124516	-0.675444	-3.49845
1.894	-0.016025	-0.187423	-3.23721
1.895	0.312029	-0.0901823	-3.63485
1.896	0.210722	0.222046	-3.47123
1.897	0.102875	0.41437	-3.18357
1.898	0.480972	-1.41737	-1.62763
1.899	-0.923401	-1.55191	-1.24783
1.9	-0.750486	-0.558977	-1.52628
1.901	-0.334087	-0.328806	-0.463267
1.902	0.439666	-0.958662	-0.485935
1.903	0.57116	-0.548088	0.284605
1.904	0.502118	-0.245661	-0.308835
1.905	1.52178	-1.30802	-0.512753
1.906	1.46466	-2.22733	0.671896
1.907	1.7421	-2.41163	1.45205
1.908	2.12454	-1.35858	1.54442
1.909	1.65582	-1.10395	1.3446
1.91	1.37854	-1.90094	2.49106
1.911	1.12848	-2.74499	2.28481
1.912	1.52305	-2.8909	2.6966
1.913	1.97058	-2.58692	4.65388
1.914	2.04314	-1.9598	3.2709
1.915	2.15689	-1.77567	1.35427
1.916	1.90621	-1.24483	0.700783
1.917	1.06166	-0.410795	-0.15229
1.918	0.713258	-0.0391167	0.117942
1.919	1.37161	-0.171624	1.00255
1.92	1.94002	-0.416394	2.58825
1.921	0.692237	-0.401087	2.99728
1.922	-0.102981	-0.467575	2.33643
1.923	-0.185038	-0.0381076	2.05007
1.924	0.26376	-0.697872	2.21933
1.925	0.720114	-0.775089	2.42243
1.926	0.861074	-0.415843	3.53997
1.927	0.959731	-0.69749	1.83128
1.928	0.512309	-0.664412	1.99764
1.929	0.392713	-0.91794	2.52905
1.93	-0.744584	-1.27294	1.1655
1.931	-0.504435	-0.263409	-0.667639
1.932	-0.426039	-0.0540522	1.35585
1.933	0.199221	-0.178961	3.95584
1.934	0.603155	0.0773024	4.38671
1.935	-0.14284	0.183349	2.62106
1.936	-0.545791	0.595348	0.731533
1.937	0.48014	0.592904	1.64802
1.938	0.363284	-0.717569	2.86965
1.939	-0.42199	-1.13736	3.57988
1.94	-0.240776	-1.48759	4.32555
1.941	-0.173574	-1.48846	3.49792
1.942	-0.535552	-0.641034	1.60987
1.943	-1.01027	-0.588691	0.84002
1.944	-1.71157	0.046835	1.15051
1.945	-0.388828	0.629685	1.65427
1.946	0.687293	-0.179777	1.0069
1.947	-0.24798	0.363366	0.167068
1.948	-0.287279	0.434694	0.305256
1.949	-0.0697743	0.224762	0.928247
1.95	-0.149269	0.639394	0.686264
1.951	0.399128	0.282808	-0.98087
1.952	0.424303	-0.93842	-0.51354
1.953	0.488199	-1.17931	-0.07129
1.954	0.957449	-0.803355	-0.589954
1.955	0.911755	-0.302616	2.70047
1.956	1.0304	-0.378854	4.07198
1.957	1.0378	-1.04638	1.81727
1.958	0.564559	-1.10638	0.448917
1.959	0.407933	-0.872241	0.561092
1.96	0.0346642	-1.90409	0.94935
1.961	-0.122925	-2.55855	3.49661
1.962	0.124762	-2.00669	3.34913
1.963	0.236255	-1.60966	2.75802
1.964	-0.268825	-1.49343	3.45616
1.965	0.421164	-1.38464	3.81513
1.966	0.661534	-0.424799	3.61021
1.967	0.120674	0.568806	4.0051
1.968	-0.17408	0.291142	3.63743
1.969	-0.122389	0.186744	3.13992
1.97	-0.192709	0.780898	3.74298
1.971	-0.019896	-0.374284	3.34113
1.972	0.246858	-0.499776	1.42812
1.973	-0.0587844	0.0258973	0.750999
1.974	-0.150793	-0.268719	1.92896
1.975	0.0618008	-0.172084	3.77086
1.976	0.0497363	-0.13998	4.92165
1.977	0.224766	-1.52907	5.2004
1.978	0.177275	-3.0492	4.13259
1.979	-0.139031	-3.08314	3.14637
1.98	-0.50288	-1.86797	3.56009
1.981	-0.392546	-1.53377	4.23195
1.982	0.533666	-1.79971	4.43094
1.983	1.3267	-2.07518	3.98105
1.984	1.19773	-2.24933	3.32634
1.985	0.692239	-1.81724	2.64435
1.986	0.220303	-1.06386	3.14563
1.987	0.19752	-1.00674	1.7986
1.988	0.729015	-1.24622	1.3264
1.989	0.450828	-1.74055	1.18419
1.99	1.08837	-1.74889	0.476509
1.991	0.693535	-1.22594	2.16045
1.992	-1.0189	-0.569292	2.74495
1.993	-0.4627	0.100536	1.94697
1.994	0.0993866	-0.0842036	1.08361
1.995	-0.240193	-0.689018	1.67347
1.996	-0.163654	-1.01695	2.58392
1.997	-0.19683	-1.70465	3.45094
[truncated: 18,003 more rows]

## Sheet: Figure S7c
SwiChR
Representative trace				Ratio 5-15th to 85-95 pulse
	SwiChR OFF (deltaI/I holding)	SwiChR ON (deltaI/I holding)		Baseline (fold)	ON (fold)
1	0.116343	0.113162		3.32664
2	0.920231	0.812027		2.22468
3	0.979111	0.880937		2.75326	3.14812
4	0.999396	0.943572		2.5287	3.74812
5	0.992042	0.980901		0.542964	0.846992
6	1	1		5.11421	6.84565
7	0.992073	0.977451		3.26322	4.27685
8	0.982186	0.961921		5.8516	9.31893
9	0.971947	0.979466
10	0.965608	0.964009
11	0.955497	0.952013
12	0.95271	0.932686
13	0.962557	0.905578
14	0.957892	0.886418
15	0.963544	0.861872
16	0.948941	0.842301
17	0.946469	0.813215
18	0.940854	0.802748
19	0.936188	0.79399
20	0.919935	0.779815
21	0.911377	0.774151
22	0.899295	0.761423
23	0.890429	0.751552
24	0.895696	0.731713
25	0.888778	0.724968
26	0.886611	0.712397
27	0.879249	0.714209
28	0.87332	0.679062
29	0.865422	0.673078
30	0.85278	0.66692
31	0.853881	0.651449
32	0.851352	0.644594
33	0.845834	0.629174
34	0.846396	0.611143
35	0.832728	0.598006
36	0.830755	0.585312
37	0.825305	0.586341
38	0.8146	0.573939
39	0.815924	0.557118
40	0.810676	0.549806
41	0.791911	0.541958
42	0.783431	0.530127
43	0.778808	0.522286
44	0.767701	0.531716
45	0.754788	0.516876
46	0.74462	0.510121
47	0.733417	0.48765
48	0.728907	0.47819
49	0.721028	0.476575
50	0.708674	0.462685
51	0.698104	0.456508
52	0.693306	0.441841
53	0.686212	0.432986
54	0.671835	0.426726
55	0.666005	0.427272
56	0.657195	0.433206
57	0.65128	0.429028
58	0.635655	0.423806
59	0.625562	0.410202
60	0.616586	0.403708
61	0.611411	0.394849
62	0.601148	0.384035
63	0.587553	0.378311
64	0.581294	0.360339
65	0.5645	0.362166
66	0.562633	0.358239
67	0.552363	0.353804
68	0.541689	0.357123
69	0.537838	0.346587
70	0.527915	0.340564
71	0.519584	0.355526
72	0.512476	0.341817
73	0.503995	0.331878
74	0.495266	0.339585
75	0.490618	0.332212
76	0.485592	0.331841
77	0.474243	0.322331
78	0.464252	0.304844
79	0.456996	0.305828
80	0.44993	0.314611
81	0.443761	0.305607
82	0.437968	0.293426
83	0.445314	0.278869
84	0.432711	0.279612
85	0.422453	0.283413
86	0.413472	0.275099
87	0.402974	0.262909
88	0.394984	0.266075
89	0.39146	0.256425
90	0.381707	0.243025
91	0.372665	0.239943
92	0.369744	0.24413
93	0.365043	0.246266
94	0.362125	0.227642
95	0.353239	0.230413
96	0.349392	0.235651
97	0.335403	0.23311
98	0.328464	0.224648
99	0.331942	0.217016
100	0.32976	0.223983

## Sheet: Figure S7d
NpHR
Representative trace				Ratio 5-15th to 85-95 pulse
	NpHR OFF (deltaI/I holding)	NpHR ON (deltaI/I holding)		Baseline (fold)	ON (fold)
1	0.198026	0.460852		3.66303	2.22804
2	0.417923	0.618716		2.505	1.33367
3	0.475989	0.72503		3.35895	1.8471
4	0.670822	0.788786		2.48974	1.02182
5	0.921487	0.863299
6	0.948619	0.820891
7	0.978134	0.799394
8	0.875364	0.814389
9	1	0.926219
10	0.981511	0.891038
11	0.985554	0.98187
12	0.919237	0.939599
13	0.849763	0.943463
14	0.835865	0.906847
15	0.785771	0.836724
16	0.770295	0.801569
17	0.76908	0.820889
18	0.77022	0.814513
19	0.721988	0.828781
20	0.692455	0.878958
21	0.706852	0.85284
22	0.690476	0.830556
23	0.667866	0.860072
24	0.662734	0.8279
25	0.662804	0.774162
26	0.671841	0.970065
27	0.645044	1
28	0.736455	0.919233
29	0.702013	0.872138
30	0.656705	0.848235
31	0.615996	0.802784
32	0.582075	0.827468
33	0.595191	0.79064
34	0.568537	0.739206
35	0.529343	0.715829
36	0.524772	0.684505
37	0.506745	0.660743
38	0.530018	0.667016
39	0.497926	0.648612
40	0.485309	0.651032
41	0.457127	0.643045
42	0.452638	0.721573
43	0.453672	0.688778
44	0.425717	0.652466
45	0.419922	0.729679
46	0.412165	0.689223
47	0.419011	0.65125
48	0.418415	0.64634
49	0.394009	0.593995
50	0.385024	0.600236
51	0.381683	0.785608
52	0.373297	0.663707
53	0.366034	0.602108
54	0.371839	0.610106
55	0.367353	0.589204
56	0.344655	0.580251
57	0.338064	0.58281
58	0.329432	0.613792
59	0.329851	0.590361
60	0.327528	0.552866
61	0.326575	0.543382
62	0.334312	0.629504
63	0.321737	0.647846
64	0.316828	0.700351
65	0.312577	0.613609
66	0.300513	0.608221
67	0.298483	0.594413
68	0.287336	0.635209
69	0.294912	0.590857
70	0.290207	0.546708
71	0.291184	0.530188
72	0.276604	0.525269
73	0.261869	0.508041
74	0.256378	0.499336
75	0.248899	0.496371
76	0.261683	0.504318
77	0.303959	0.512722
78	0.273055	0.499328
79	0.279129	0.501819
80	0.272807	0.492656
81	0.295019	0.494221
82	0.311903	0.489181
83	0.29228	0.48093
84	0.292633	0.488874
85	0.287569	0.467807
86	0.273276	0.47236
87	0.371574	0.463734
88	0.309172	0.482346
89	0.281048	0.467301
90	0.260659	0.480501
91	0.248664	0.524369
92	0.246486	0.490383
93	0.242486	0.474427
94	0.238423	0.47605
95	0.241971	0.465048
96	0.230844	0.460665
97	0.22877	0.477227
98	0.227177	0.486893
99	0.221547	0.495877
100	0.217326	0.479453
