# Supplementary material for: Astrocytic chloride is brain state dependent and modulates inhibitory neurotransmission in mice
Source: Nat Commun. 2023 Apr 4;14:1871. doi: 10.1038/s41467-023-37433-9 (PMC10073105; doi:10.1038/s41467-023-37433-9)
Supplement: Supplementary file 4 — Source Data [file 41467_2023_37433_MOESM4_ESM.zip › Source Data Figure S9.xlsx]

## Sheet: Figure S9a
	4 mM	10 mM	20 mM	30 mM	40 mM	60 mM
mean (1/tau)	0.2612	0.2708	0.2758	0.3004	0.3049	0.3259
SEM	0.003646	0.004428	0.005065	0.004913	0.003543	0.002775
Simple linear regression	Y = 0,001171*X + 0,2578
R^2	0.9691

## Sheet: Figure S9b
[Cl-] (mM)
102.483
99.3367
102.865
91.7786
96.6154
92.0171
107.12
105.302
113.366
102.992
112.826
111.75
89.5299
86.7329
85.8112
67.9053
72.2722
43.0469
40.5608
68.7276
76.4406
77.2007
63.5602
65.8688
56.3653
88.4754
136.594
90.828
63.8593
95.5148
83.0773
32.8774
101.976
102.864
103.891
101.346
108.3
132.936
